# Supplementary material for: An Optimized Shotgun Strategy for the Rapid Generation of Comprehensive Human Proteomes
Source: Cell Syst. 2017 Jun 28;4(6):587–599.e4. doi: 10.1016/j.cels.2017.05.009 (PMC5493283; doi:10.1016/j.cels.2017.05.009)
Supplement: Table S1. Overview of HeLa Experiments and Results, Related to Figure 3 [file mmc2.xlsx]

## Sheet: Sheet1
Table S1. Overview of HeLa experiments and results. Related to Figure 3.
Enzyme	Fractions	MS/MS	PSMs	Peptides	Proteins	MS time
Trypsin*	14	844115	445235	166786	9762	21.0h
Trypsin*	14	841758	431524	164449	9796	21.0h
Trypsin*	14	843999	435303	161831	9720	21.0h
Trypsin	46	1018676	424660	166620	11292	34.5h
Trypsin	70	1455459	566918	183946	12031	52.5h
Trypsin	39	1098347	426488	168569	10801	44.3h
Chymotrypsin	39	1265588	207681	102311	9084	44.3h
GluC	39	1252604	249340	87367	9478	44.3h
LysC	39	1180428	328601	92546	10657	44.3h
TOTAL	314	9800974	3515750	584291	14237	327.2h
Human Proteome Map (Kim et al.)				293700	>2,000 files
Proteomics DB (Wilhelm et al.)				569233	19,508 files
* Kelstrup et al. 2014
