# Supplementary material for: An Optimized Shotgun Strategy for the Rapid Generation of Comprehensive Human Proteomes
Source: Cell Syst. 2017 Jun 28;4(6):587–599.e4. doi: 10.1016/j.cels.2017.05.009 (PMC5493283; doi:10.1016/j.cels.2017.05.009)
Supplement: Table S2. List of all HeLa Peptides, Related to Figure 3 [file mmc3.xlsx]

## Sheet: HeLa-Peptides
Table S2. List of all HeLa peptides. Related to Figure 3.
Sequence	PEP	Andromeda Score	Experiment HeLa Trypsin-46fracs	Experiment HeLa Trypsin-70fracs	Experiment HeLa Trypsin-39fracs	Experiment HeLa Chymotrypsin-39fracs	Experiment HeLa GluC-39fracs	Experiment HeLa LysC-39fracs	Experiment HeLa Trypsin-14Frac-E1	Experiment HeLa Trypsin-14Frac-E2	Experiment HeLa Trypsin-14Frac-E3
AAAAAAAAAAAAAAAGAGAGAK	1.0077e-25	161.91	7	3	9				4	4	4
AAAAAAAAAAAAAAAGAGAGAKQTPADGEASGESEPAKGSEEAK	1.9586e-16	101.59								1
AAAAAAAAAAAAASVGGTIPGPGPGGGQGPGEGGEGQTAR	9.0557e-06	58.432		1
AAAAAAAAAAAATGTEAGPGTAGGSENGSEVAAQPAGLSGPAEVGPGAVGER	3.3413e-39	134.42	3	2	6
AAAAAAAAAAAATGTEAGPGTAGGSENGSEVAAQPAGLSGPAEVGPGAVGERTPR	0	360.13	1	4	1
AAAAAAAAAAAATGTEAGPGTAGGSENGSEVAAQPAGLSGPAEVGPGAVGERTPRK	5.5456e-43	125.82		1				5
AAAAAAAAAAAATGTEAGPGTAGGSENGSEVAAQPAGLSGPAEVGPGAVGERTPRKK	2.5745e-228	269.47	1	2				7
AAAAAAAAAAGAAGGR	1.0956e-25	181.98	5	4	6
AAAAAAAAAAGAAGGRGSGPGR	4.8489e-108	260.38	19	22	9				11	11	11
AAAAAAAAAAGAAGGRGSGPGRR	3.3776e-29	153.06	5	7	2
AAAAAAAAAAGAAGGRGSGPGRRR	1.5787e-29	151.96	7
AAAAAAAAAAGAAGGRGSGPGRRRHL	6.3358e-18	130.83				3
AAAAAAAAAAGAAGGRGSGPGRRRHLVPGAGGE	2.5321e-05	66.294					3
AAAAAAAAAAGAAGGRGSGPGRRRHLVPGAGGEAGE	3.8942e-06	66.884					2
AAAAAAAAAAGAAGGRGSGPGRRRHLVPGAGGEAGEGAPGGAGDY	2.6295e-07	55.324				5
AAAAAAAAAAGAAGGRGSGPGRRRHLVPGAGGEAGEGAPGGAGDYGNGL	1.069e-07	50.873				1
AAAAAAAAAAGAAGGRGSGPGRRRHLVPGAGGEAGEGAPGGAGDYGNGLE	4.1597e-17	77.386					16
AAAAAAAAAAR	4.388e-05	140.88			1					2	2
AAAAAAAAAGEAINPTYYDCHFAPEVGGR	2.1513e-64	181.33		1
AAAAAAAAAK	0.00010873	140.14			2
AAAAAAAAAPAAAATAPTTAATTAATAAQ	1.4861e-06	73.461	7	13	9			10	7	9	10
AAAAAAAAATNGTGGSSGM	0.00041327	73.296				3
AAAAAAAAATNGTGGSSGME	5.8928e-07	125.86					3
AAAAAAAAAVSR	2.5041e-08	160.72	3	4	9				1	2	2
AAAAAAAAAVSRR	1.6187e-11	173.19		2					3	3	3
AAAAAAAAEQQSSNGPVK	2.7899e-80	259.96	1	3				2
AAAAAAAAEQQSSNGPVKK	6.5214e-95	247.5	1		2					1	1
AAAAAAAAEQQSSNGPVKKSMRE	3.2372e-16	149.71					1
AAAAAAAAGAFAGR	6.7124e-07	128.85		1
AAAAAAAAGAFAGRR	1.0523e-11	142.1		1
AAAAAAAAGSGKLE	0.0017639	84.753					1
AAAAAAAARRQE	0.00010601	113.61					1
AAAAAAAATMALAAPSSPTPESPTMLTK	2.8828e-45	165.4	1
AAAAAAAAVPSAGPAGPAPTSAAGR	1.6146e-29	149.32	2	2	2				2	2	3
AAAAAAAGAAGSAAPAAAAGAPGSGGAPSGSQGVLIGDR	8.6871e-38	135.03	3	1	1
AAAAAAAGDSDSW	0.0004501	92.856				6
AAAAAAAGDSDSWDADAFSVEDPVR	1.3005e-23	147.26	2	1	4				2
AAAAAAAGDSDSWDADAFSVEDPVRK	6.3662e-238	327.14	38	38	12			14	8	8	5
AAAAAAALQAK	3.4628e-06	159.04	29	39	39			53	18	22	17
AAAAAAALQAKSDEK	9.5101e-41	218.45									2
AAAAAAAPSGGGGGGEEE	0.0014177	70.26					1
AAAAAAAPSGGGGGGEEERLE	5.7062e-05	87.352					1
AAAAAAAPSGGGGGGEEERLEEK	3.5961e-48	184.38	2	4	2			2			1
AAAAAAAPSGGGGGGEEERLEEKSEDQDLQGL	0.0069738	37.045				1
AAAAAAAPSGGGGGGEEERLEEKSEDQDLQGLKDKPL	0.012779	32.801				1
AAAAAAASLPPFACGACARRFDHGRE	0.070954	18					1
AAAAAAAVGGQQPSQPELPAPGLALDK	7.3235e-29	145.33	2	1				1	1	1	1
AAAAAADPNAAWAAYYSHYYQQPPGPVPGPAPAPAAPPAQGEPPQPPPTGQSDYTK	2.2937e-15	63.053	1	1	1			3	1	1	1
AAAAAADPNAAWAAYYSHYYQQPPGPVPGPAPAPAAPPAQGQQPQQPGAPPQQDYTK	9.6476e-07	43.039	1		1					1	1
AAAAAAEPGPDPSE	0.004203	55.04					1
AAAAAAEPGPDPSEVDGLLRQGDMLRAFHAALRNSPVNTKNQAVKE	0.0022105	31.109					1
AAAAAAFEIDPR	0.048471	45.115		1
AAAAAAGAASGLPGPVAQGL	3.3687e-05	102.72				3
AAAAAAGAASGLPGPVAQGLK	5.2119e-69	206.62	7	9	3			3	4	2	4
AAAAAAGAASGLPGPVAQGLKE	9.5319e-58	227.06					4
AAAAAAGAASGLPGPVAQGLKEAL	1.2529e-09	121.25				2
AAAAAAGAASGLPGPVAQGLKEALVDTL	0.00033919	58.938				1
AAAAAAGAGPE	0.0013957	110.88					4
AAAAAAGAGPEM	0.00078808	92.47				2
AAAAAAGAGPEMVR	1.5645e-19	223.31	6	6	2				2	2	1
AAAAAAGAGPEMVRGQVF	3.6176e-12	147.64				7
AAAAAAGAGPEMVRGQVFDVGPR	1.1368e-60	200.74	4	9	1				3	4	4
AAAAAAGAGPEMVRGQVFDVGPRYTNLSYIGE	2.4302e-28	146.1					1
AAAAAAGE	0.025273	78.445					1
AAAAAAGEAR	8.6103e-07	205.7	1	4	1
AAAAAAGEARR	5.4189e-18	198.62		2	1				1	1	1
AAAAAAGEARRVL	4.2636e-06	140.14				1
AAAAAAGEARRVLVYGGRGALGSRCVQAF	0.0046923	37.938				2
AAAAAAGGAGGPGSGLAPLPGLPPSAAAHGAALL	1.6336e-06	71.927				2
AAAAAAGGGYTAMPAPMSVYSHPAHAEQYPGGMAR	1.7922e-103	210.68	3	2	2						1
AAAAAAGGVSEEELVRRQSKVEALY	0.0022272	50.752				1
AAAAAAGPSPGSGPGDSPEGPEGEAPE	0.026763	32.146					1
AAAAAAGPSPGSGPGDSPEGPEGEAPER	4.1813e-116	246.05	3	5	6					1	1
AAAAAAGPSPGSGPGDSPEGPEGEAPERR	4.7345e-167	262.57	5	4	3				1	1	1
AAAAAAGPSPGSGPGDSPEGPEGEAPERRRK	1.363e-45	173.05						5
AAAAAAGSGTPR	2.6133e-29	190.03	2	1	2				2	2
AAAAAAGSGTPREE	3.2924e-06	98.337					1
AAAAAAGSGTPREEEGPAGE	0.0003178	74.732					1
AAAAAAGSGTPREEEGPAGEAAASQPQAPTSVPGAR	6.6487e-243	303.68	2	5	2				2	2	2
AAAAAALSGAGTPPAGGGAGGGGAGGGGSPPGGWAVAR	5.8123e-171	256.15	1	3					1		1
AAAAAALSGAGTPPAGGGAGGGGAGGGGSPPGGWAVARLE	7.6981e-12	97.692					1
AAAAAAPANGGGVVSARSVSGAL	0.0016415	57.484				1
AAAAAAPERGGGSCVLCCGDLE	4.5363e-07	122.19					2
AAAAAARLNRLK	0.067116	31.597						1
AAAAAASAGSSASSGNQPPQELGLGELLEEFSR	1.46e-61	168.59	2	5					2	2	2
AAAAAATAAAAASIR	1.6785e-50	225.32	4	8	1					1	1
AAAAAATAAAAASIRE	4.9221e-15	179.79					3
AAAAAATAAAAASIRER	2.7739e-85	259.29	5	8	2				3	4	4
AAAAAATAAAAASIRERQTVAL	3.3847e-32	177.12				1
AAAAAATAAAAASIRERQTVALK	2.9514e-16	145.88						4
AAAAAATAPPSPGPAQPGPR	5.2954e-49	193.38	4	5	4				2	2	1
AAAAAAVGPGAGGAGSAVPGGAGPCATVSVFPGAR	4.4835e-16	106.37	2	5					1	1	1
AAAAADLANR	6.5968e-16	196.79	1	3	1						1
AAAAADLANRSGESNTHQDIEEK	6.3443e-122	250.52	2	1						1	2
AAAAADLANRSGESNTHQDIEEKDRLLR	2.086e-06	69.248							2	2	2
AAAAADPEGPEGGCSL	0.0027914	72.681				1
AAAAAEEGMEPR	8.0622e-07	138.45	1	3	1
AAAAAEEGMEPRALQYE	3.8446e-07	124.25					2
AAAAAEQQQF	0.087799	49.325				1
AAAAAEQQQFY	0.0048033	90.15				1
AAAAAEQQQFYLLLGNLLSPDNVVR	1.1806e-139	274.3							2	3	1
AAAAAEQQQFYLLLGNLLSPDNVVRK	5.1528e-238	326.87						2	10	11	9
AAAAAEQQQFYLLLGNLLSPDNVVRKQAEETYENIPGQSK	8.3245e-08	70.946							1		1
AAAAAERDVVY	0.0013913	113.22				1
AAAAAETPEVL	0.05736	53.751				1
AAAAAETPEVLR	2.8864e-07	146.16	1	1	1
AAAAAETPEVLRECGCK	5.6441e-85	256.98	2	4				3
AAAAAETPEVLRECGCKGIR	0.083448	31.41							1
AAAAAGAGSGPW	0.0006586	133.79				2
AAAAAGAGSGPWAAQE	0.0073379	64.52					1
AAAAAGAGSGPWAAQEK	1.9055e-27	171.46	3	2	2			3	1	1	1
AAAAAGAPAAAGATGDLASAQLGGAPNRWE	6.9595e-14	127.24					3
AAAAAGL	0.064025	55.127				1
AAAAAGLGGGGAGPGPE	5.2508e-11	151.74					2
AAAAAGLGGGGAGPGPEAGDF	0.0005183	79.837				1
AAAAAGLGGGGAGPGPEAGDFLAR	6.9734e-49	185.61	2	2					1	3	2
AAAAAGLGGGGAGPGPEAGDFLARYRLVSNK	1.3012e-51	184.59						1
AAAAAGSLGCSKPAGSSPL	0.0024334	69.188				1
AAAAAGTATSQR	5.4336e-21	194.17	2	3	1				2	2	2
AAAAAGTATSQRF	4.3001e-05	182.41				1
AAAAAGTATSQRFF	3.3912e-08	149.02				1
AAAAAGTATSQRFFQSFSDALIDEDPQAALEELTK	1.538e-203	280.86		1				1	4	3	2
AAAAAGTPRLPSKRRIPVSQPGMADPHQLF	0.058134	24.32				1
AAAAAKFTGLSKE	0.0064733	60.196					1
AAAAAKFTGLSKEE	3.0052e-11	173.71					21
AAAAALARLE	0.077252	63.624					1
AAAAALKKKGWE	0.00045428	98.105					1
AAAAALKKKGWEVVE	5.993e-05	119.02					15
AAAAALRAPAQSSVTFE	0.00026206	81.656					1
AAAAALSGSPPQTEKPTHYR	5.5411e-70	231.49		2	1					2	1
AAAAALSQQQSLQER	1.3716e-108	278.82	2	2	1				1	1	1
AAAAAMAEQE	0.033186	58.981					2
AAAAAMAEQESAR	1.2687e-39	226.04	3	8	3				1	1	1
AAAAAMAEQESARNGGR	3.1856e-100	271.43	1	5	5				1
AAAAAMAEQESARNGGRNR	2.3924e-21	150.39	1
AAAAAMAEQESARNGGRNRGGVQR	4.5315e-17	125.79		1					1	1
AAAAAMAEQESARNGGRNRGGVQRVEGK	1.1096e-14	105.32						7
AAAAAPAPGTPATGADTTPGWE	0.0015518	66.152					1
AAAAAPLPGLGW	0.047926	84.615				1
AAAAAPQDPAPKSPVGSGAPQAAAPAPAAHVAGNPGGDAAPAATGTAAAASLATAAGSEDAE	0.066153	17.76					2
AAAAAPQRSQSPLRGMPE	3.8596e-05	98.227					4
AAAAAQGGGGGEPR	8.8873e-12	151.66		1	1					1	2
AAAAAQGGGGGEPRRTE	1.0405e-06	110.44					3
AAAAAQGGGGGEPRRTEGVGPGVPGEVE	0.00024126	68.309					3
AAAAAQGGGGGEPRRTEGVGPGVPGEVEM	1.7739e-13	103.75				2
AAAAAQGGGGGEPRRTEGVGPGVPGEVEMVK	4.8035e-34	139.75	1	5				4	2	2	2
AAAAAQGGGGGEPRRTEGVGPGVPGEVEMVKGQPF	8.9516e-07	68.434				2
AAAAAQGGGGGEPRRTEGVGPGVPGEVEMVKGQPFDVGPR	1.8977e-09	81.205							2	2	2
AAAAARW	0.02017	140.72				1
AAAAARWNHVWVGTE	3.4782e-20	192.4					4
AAAAARWNHVWVGTETGILK	1.7543e-28	189.34						1
AAAAASAAGPGGLVAGK	1.3734e-14	147.12						1
AAAAASAAGPGGLVAGKEEK	8.9818e-30	166.11	2		2				2	2	2
AAAAASAAGPGGLVAGKEEKK	9.4014e-10	109.65							2	2	2
AAAAASAPQQLSDEE	0.001048	74.537					2
AAAAASAPQQLSDEELFSQLR	1.0456e-43	197.41	2	6							1
AAAAASAPQQLSDEELFSQLRR	1.0283e-93	233.91	3	6	2				2	2	2
AAAAASASQDE	0.016646	78.556					3
AAAAASASQDELNQLER	2.8094e-137	290.32	2	7	2				2	2	2
AAAAASGAGGAAGAGTGGAGPAGR	2.4348e-184	297.4		2	1				2	2	2
AAAAASHL	0.062423	72.138				1
AAAAASHLNLDALR	4.8381e-69	264.58	2	1							1
AAAAASHLNLDALRE	0.017745	51.771					1
AAAAASHLNLDALREVLECPICMESFTEEQLRPK	8.5871e-75	180.71							1	1	1
AAAAASLR	0.0020598	128.61		2
AAAAASR	0.058022	103.29									1
AAAAASRGVGAK	5.3286e-10	165.07						1	1	2	2
AAAAASRGVGAKL	0.0022283	82.515				2
AAAAASRGVGAKLGLRE	7.231e-06	110.77					6
AAAAATVVPPMVGGPPFVGPVGFGPGDR	4.8435e-16	112.34							1	2	1
AAAAATVVPPMVGGPPFVGPVGFGPGDRSHLDSPEAR	1.3594e-93	194.81	2	2					4	3	4
AAAAAVATGKKRKRPHVF	1.3379e-08	130.72				26
AAAAAVEAAAPM	0.048743	54.157				5
AAAAAVEAAAPMGALWGLVHDFVVGQQEGPADQVAADVK	1.6939e-151	244.19							1	2	2
AAAAAVGNAVPCGARPCGVRPDGQPK	1.132e-28	144.5	1	3				2
AAAAAVGNAVPCGARPCGVRPDGQPKPGPQPR	6.1093e-37	138.34	4	9	2				1	4
AAAAAVPTRSY	0.0041297	97.734				1
AAAAAWEEPSSGNGTAR	7.0415e-20	162.44	10	12	7				3	3	3
AAAAAWEEPSSGNGTARAGPRK	8.0369e-08	105.79						11
AAAACLDK	0.012156	93.162							1	2	1
AAAACLDKAVEYGLIQPNQDGE	5.0608e-09	107.78			1				1		2
AAAADER	0.023608	84.097			1
AAAADERSPEDGEDEEEEEQL	0.007069	51.469				1
AAAADERSPEDGEDEEEEEQLVL	0.015261	39.188				1
AAAADSFSGGPAGVR	4.2629e-40	206.32			1
AAAADSFSGGPAGVRLPR	6.3093e-101	263.99	2	1	2				3	3
AAAADSFSGGPAGVRLPRSPPLK	4.9074e-27	149.91						3
AAAADSFSGGPAGVRLPRSPPLKVLAE	8.5431e-13	121.94					2
AAAADVLE	0.045822	74.415					2
AAAAEAQRENL	0.00054056	173.07				1
AAAAECDVVM	0.094726	32.32				1
AAAAECDVVMAATEPELLDDQEAK	3.7663e-62	204.5	17	2	2			18	1	1	1
AAAAECDVVMAATEPELLDDQEAKR	1.346e-29	157.63	2		8				1	1	1
AAAAECDVVMAATEPELLDDQEAKREAETFK	7.1198e-05	55.406							1	1	1
AAAAECDVVMAATEPELLDDQEAKREAETFKEQGNAYYAK	2.3167e-15	105.75			2				1
AAAAEER	1.512e-05	181.2	1	1	1
AAAAEERMAEE	0.0010084	95.477					1
AAAAEERMAEEGGGGQGDGGSSL	0.026193	35.538				1
AAAAEGVL	0.044682	58.661				1
AAAAEGVLATR	2.2372e-18	201.09	2	5	3					1	2
AAAAEGVLATRSDEPARDDAAVE	0.00086053	65.855					2
AAAAEGVLATRSDEPARDDAAVETAEEAK	1.1372e-107	223.76	2	1				7
AAAAEGVLATRSDEPARDDAAVETAEEAKEPAEADITELCR	1.6693e-05	55.714	2
AAAAEIDEEPVSKAKQSRSEKKARKAM	2.2355e-59	200.95				4
AAAAELER	0.0011755	141.39			1
AAAAELQDRIEK	1.0145e-11	171.62						4
AAAAELSLLEK	2.2738e-05	143.97	14	10	5			5	11	8	12
AAAAELSLLEKSLGLSK	6.4823e-20	155.1							1	1	2
AAAAEPGAGSQHL	0.0015422	95.273				1
AAAAEPGAGSQHLEVRDEVAEKCQKL	5.2458e-06	81.477				2
AAAAEPGAGSQHLEVRDEVAEKCQKLF	3.2893e-05	70.316				3
AAAAEPPRENGLDE	0.0001599	102.5					3
AAAAERMEKL	0.03329	78.683				1
AAAAERPPRLGSDF	0.00058242	104.9				1
AAAAFRVE	0.037223	91.069					3
AAAAFVLANENNIALFK	7.9929e-05	86.777							1	1
AAAAGAAAAAAAE	0.00093674	89.55					4
AAAAGAAAAAAAEGEAPAE	0.0026668	65.374					4
AAAAGAAAAAAAEGEAPAEM	0.00070852	70.197				2
AAAAGAAAAAAAEGEAPAEMGALLLEK	2.302e-82	209.41	11	13	3			3	3	3	4
AAAAGAAAAAAAEGEAPAEMGALLLEKETR	1.0278e-91	210.79			2				1	1
AAAAGDADDEPR	3.8057e-08	158.3	1		1
AAAAGDADDEPRSGHSSSEGE	1.2429e-06	116.91					2
AAAAGDADDEPRSGHSSSEGECAVAPEPL	0.0072994	35.54				1
AAAAGDGGGEGGAGLGSAAGLGPGPGLR	7.5721e-83	207.6		1	2
AAAAGDGGGEGGAGLGSAAGLGPGPGLRGQGPSAE	1.9249e-05	64.885					1
AAAAGDGGGEGGAGLGSAAGLGPGPGLRGQGPSAEAHE	3.5485e-18	118.46					2
AAAAGDGGGEGGAGLGSAAGLGPGPGLRGQGPSAEAHEGAPDPMPAALHPEEVAAR	1.9995e-66	149.85	1	2	2				1		2
AAAAGDGTVK	0.055911	37.556		1
AAAAGDGTVKPLQSAMK	5.6614e-05	97.904			1
AAAAGEALGGEKDPATNETPL	0.00094796	70.555				1
AAAAGGAFPR	0.0023694	83.783									1
AAAAGGGGPGTAVGATGSGIAAAAAGL	0.011585	34.217				4
AAAAGGGGPGTAVGATGSGIAAAAAGLAVYR	3.039e-108	226.03	4	2	5
AAAAGGGGPGTAVGATGSGIAAAAAGLAVYRRK	0.0012398	39.682						1
AAAAGGPCVR	9.6403e-06	157.91	1	1
AAAAGGPCVRSSRE	0.00017607	116.9					1
AAAAGLNPSLM	0.07944	70.056				1
AAAAGNRASSSGFPGARATSPEAGGGGGALK	9.3698e-12	90.303						1
AAAAGPGAALSPRPCDSDPATPGAQSPK	6.3531e-83	206.08	1	3
AAAAGRFPAQVPSAHQPSASGGAAAAAAAPAAPAAPR	3.8532e-132	230.23	5	8	3				2	4	3
AAAAGRIPTNYLR	2.4525e-30	218.4	4	8	1				4	3	2
AAAAGRIPTNYLRREIGTSDK	0.00027985	62.739						2
AAAAINEAIEAEIPL	0.00031229	104.17				1
AAAAKPNNLSLVVHGPGDLR	2.194e-69	228.91	9	8	10				7	7	7
AAAAKPNNLSLVVHGPGDLRLE	4.3753e-22	167.99					6
AAAAKPNNLSLVVHGPGDLRLENYPIPEPGPNEVLLR	9.7622e-63	175.44	1						12	12	14
AAAAKSGERETNVPISF	0.00035566	93.768				2
AAAALCTLYHEAGQR	1.2745e-62	243.49		2	2				3	2	1
AAAALFGGKK	0.0086368	78.516	1
AAAALGSSSGSASPAVAE	0.0084718	58.723					1
AAAALGSSSGSASPAVAELCQNTPETFLEASK	6.4394e-119	223.64	2	6				1	1		1
AAAALMQDR	0.00042971	138.98	1							1	1
AAAALMQDRHTAAGQLVQDLLTQVR	0.00052212	47.058							2
AAAALRDPAQVPVAADLLTDHEE	2.5978e-06	98.543					2
AAAALRPPAQGTVTFEDVAVNFSQEEWSLLSEAQR	0.00017387	48.392	3
AAAALRR	0.011883	149.06	1	3	1
AAAALTRMKAE	2.2098e-05	155.24					5
AAAALTRMKAENSHNAGQVDTRSLAE	1.619e-08	102.69					4
AAAALTRMRAE	9.8225e-06	163.46					3
AAAALTRMRAESTANAGQSDNRSLAE	0.00038138	62.193					1
AAAAMAAAAGGGAGAAR	7.4916e-33	182.33	2	2	3					1	1
AAAAMAPIK	0.0056506	79.474	1	1					1	1
AAAAMAPIKVGDAIPAVEVFEGEPGNKVNLAELFK	9.1369e-09	80.721								1
AAAANIDEVQK	4.0702e-05	137.89	2		2
AAAANKRLKDALQKQRE	1.2732e-06	116.51					5
AAAANLCPGDVILAIDGFGTESMTHADAQDR	1.4675e-146	252.91	3	6
AAAANLCPGDVILAIDGFGTESMTHADAQDRIK	6.8949e-75	184.46		4					1
AAAANSGSSLPLFDCPTWAGKPPPGLHLDVVK	2.5036e-61	171.19	1	2					1
AAAANSGSSLPLFDCPTWAGKPPPGLHLDVVKGDKLIEK	0.00017931	47.884							2	3
AAAAPAAAAASSEAPAASATAEPE	0.0023492	56.719					1
AAAAPAAAAASSEAPAASATAEPEAGDQDSR	1.6792e-54	174.49	2	2	1
AAAAPAAAAASSEAPAASATAEPEAGDQDSREVR	2.4876e-48	149.98	1	1
AAAAPAAAAASSEAPAASATAEPEAGDQDSREVRVL	2.6232e-27	114.06				3
AAAAPAAAAASSEAPAASATAEPEAGDQDSREVRVLQSLRGK	2.1359e-38	119.78						2
AAAAPAATTATPPPEGAPPQPGVHNLPVPTLFGTVK	1.3387e-47	148.88	2	2				1	2	2	2
AAAAPAATTATPPPEGAPPQPGVHNLPVPTLFGTVKQTPK	5.2707e-63	162.91							1	1	1
AAAAPAESAAPAAGEEPSKE	5.1044e-14	151.41					5
AAAAPAGGNPEQRLDYER	0.00012192	67.645	1
AAAAPAGGNPEQRLDYERAAALGGPEDEPGAAEAHFLPRHRK	0.092967	9.2104						1
AAAAPARDGPASE	0.00024492	113.25					1
AAAAPDSR	0.0034551	113.41	3		1
AAAAPDSRVSE	0.015903	79.286					1
AAAAPDSRVSEEE	0.00016209	124.47					5
AAAAPDSRVSEEENL	0.00045816	89.506				1
AAAAPDSRVSEEENLK	4.5893e-40	214.41	2	3				7
AAAAPDSRVSEEENLKK	0.00013977	109.37			2						1
AAAAPDSRVSEEENLKKTPK	1.3823e-05	87.802			1
AAAAPDSRVSEEENLKKTPKKKM	2.5352e-28	162.11				5
AAAAPFQTSQASASAPR	1.2502e-39	196.8		2	1				1	1
AAAAPFQTSQASASAPRHQPASASSTAASPAHPAK	3.6702e-11	86.191						3
AAAAPNAGGSAPETAGSAEAPLQYSLLLQYLVGDKRQPR	3.897e-38	144.36							1		1
AAAAPRRPTQGTVTFE	3.9415e-06	133.48					2
AAAAPRRPTQQGTVTFE	6.38e-06	114.64					2
AAAAPTVAPGPAQPGHVSPTPATTSPGEKGE	3.728e-05	77.149					2
AAAAPVAADDDER	2.1688e-05	151.83			1					1
AAAAPVAADDDERR	1.3334e-119	296.28	3	1	1
AAAAPVAADDDERRR	8.7717e-07	109.95	1	1	1
AAAAPVAADDDERRRRPGAALE	7.0245e-06	101.49					2
AAAAPVAADDDERRRRPGAALEDSRSQEGANGEAESGEL	0.0014212	37.603				1
AAAAQDKGQVGPGAGPLEL	0.00049915	86.016				1
AAAAQLSLTQLSSGNPVYEK	8.5965e-97	259.56	2	2				1	2	2	2
AAAARAVTDSINQL	4.9583e-08	148.62				4
AAAARAVTDSINQLITM	0.0060604	59.728				1
AAAARIEAMDPATVEQQE	0.00023942	87.676					1
AAAASAAEAGIATTGTEDSDDALLK	6.5145e-177	301.9	9	17	24				2		2
AAAASAAEAGIATTGTEGER	8.631e-96	247.61		2
AAAASAAEAGIATTGTEGERDSDDALLK	6.8588e-173	277.24	3	2	2				1		1
AAAASAKDIYY	0.0067718	97.452				1
AAAASEVKEQTKGKVKL	0.0045869	55.011				9
AAAASKKKPAGPSVSELIVQAASSSK	0.00012396	55.417								2	2
AAAASLPSSKE	0.056115	57.175					3
AAAASSKGGRVL	7.9399e-05	163.9				1
AAAASVPNADGLK	1.1217e-06	132.5	3	2	1			3	3	3	2
AAAASVQPL	0.052287	77.282				1
AAAATAAEGVPSR	7.5112e-22	193.81	1		1
AAAATAAEGVPSRGPPGE	0.051929	37.687					1
AAAATAAEGVPSRGPPGEVIHLNVGGK	4.7558e-68	200.98	4	4				2	1	1	1
AAAATAAEGVPSRGPPGEVIHLNVGGKR	6.1013e-23	132.72			1					1	1
AAAATGGTGPGAGIGAATGTGGSSEPSACSDHPIPGCSLKEEEK	0.043814	16.132							1
AAAATMAAAAR	1.5268e-12	183.78	2	4	1					1	2
AAAATMAAAARE	7.6585e-05	152.4					4
AAAATQKRQELE	0.00040664	101.35					1
AAAATQKRQELEAE	2.2194e-05	140.31					1
AAAATQVAVSVPKRRRKIKE	3.0077e-06	105.9					3
AAAATRHLQEAEQTKNSGTEHWW	3.6298e-14	133.94				2
AAAAVAAAASSCRPLGSGAGPGPTGAAPVSAPAPGPGPAGK	2.8533e-116	218.27	3	2	12				2	2	2
AAAAVAPGGLQSTPGR	1.0127e-05	104.94	1	1	1
AAAAVAPGGLQSTPGRSGVTAEK	1.108e-14	135.98						2
AAAAVDSAME	0.12812	39.305					1
AAAAVEPDVVVK	0.00035191	99.5	1	3	1
AAAAVEPDVVVKRQEALAAAR	4.3609e-06	85.087							2		1
AAAAVGAGHGAGGPGAASSSGGAR	1.7147e-138	269.85	1	2	1
AAAAVGAGHGAGGPGAASSSGGAREGARVAAL	0.00015059	50.413				1
AAAAVNGAAGF	0.054374	46.001				5
AAAAVNGAAGFSSSGPAATSGAVLQAATGMYE	0.023269	28.047					2
AAAAVNGAAGFSSSGPAATSGAVLQAATGMYEQLK	2.0818e-75	184.46	3	4					1	1	2
AAAAVNGAAGFSSSGPAATSGAVLQAATGMYEQLKGEWNRK	8.8525e-39	137.31							4	3	3
AAAAVNGAAGFSSSGPAATSGAVLQAATGMYEQLKGEWNRKSPNLSK	8.6026e-05	35.713									1
AAAAVQGGR	0.00027126	143.61	3	2	2				1	1	1
AAAAVQGGRSGGSGGCSGAGGASNCGTGSGR	2.2131e-54	174.89							1	1	1
AAAAVQGGRSGGSGGCSGAGGASNCGTGSGRSGL	1.3494e-56	180.07				1
AAAAVQGGRSGGSGGCSGAGGASNCGTGSGRSGLL	4.1428e-57	181.32				2
AAAAVQGGRSGGSGGCSGAGGASNCGTGSGRSGLLDK	1.9077e-95	202.88						25
AAAAVQGGRSGGSGGCSGAGGASNCGTGSGRSGLLDKW	7.9369e-21	111.72				2
AAAAVSESWPELELAER	2.6962e-85	256.26	4	5	4				2	2	2
AAAAVSESWPELELAERER	2.0812e-148	296.47	2	4	3				2	3	4
AAAAVSESWPELELAERERR	3.4187e-22	152.32	2	1					1	1	1
AAAAVSESWPELELAERERRR	6.9697e-25	155.49							2	2
AAAAVSESWPELELAERERRREL	1.4754e-37	178.32				2
AAAAVSSAK	0.00079855	113.71	1		1				1
AAAAVSSAKR	1.3694e-07	174.02							2	1
AAAAVSSAKRSLRGE	0.00041582	85.909					3
AAAAVTGQRPE	0.0014924	110.08					1
AAAAVTGQRPETAAAEEASRPQWAPPDHCQAQAAAGLGDGEDAPVRPLCK	3.6309e-61	162.51		1
AAAAVVAAAAR	3.4357e-12	179.51	2	6	4				2	2	2
AAAAVVEF	0.080265	46.351				2
AAAAVVEFQR	3.171e-16	199.46	13	13	5				2	5	3
AAAAVVEFQRAQSLLSTDREASIDILHSIVK	4.2557e-54	172						2	1	1	1
AAAAVVEFQRAQSLLSTDREASIDILHSIVKR	1.127e-13	97.128							1	1	1
AAAAVVVPAEWIK	2.443e-05	112.02	2	2	1			1	3	2	3
AAAAYVDHFAAE	0.0017054	78.342					2
AAAAYVDHFAAECLVSMSSR	3.0205e-83	247	3	2	2
AAACITGLRAAME	4.3741e-05	147.42					6
AAACPDPSLSVWRPDIYFASVSETFETKVDDYSQEWAAQTEK	0.0024856	33.29							1	1
AAACRSVK	0.0052641	111.39						1		1	1
AAACTTLGQMATDFAPNFQK	2.5106e-25	162.78	2	2					2	2	2
AAACTTLGQMATDFAPNFQKK	3.2521e-08	97.271							1	1	1
AAACYVVR	0.0052632	111.04	1		1					1
AAADAEAVPAR	7.6889e-06	152.07	2
AAADAEAVPARGEPQQDCCVK	1.3063e-80	229.15	2	4	2			4	1		1
AAADAEAVPARGEPQQDCCVKTE	9.0377e-06	88.09					1
AAADAEAVPARGEPQQDCCVKTELLGEETPMAADEGSAEK	0.013944	25.122							1
AAADFATHGK	4.2854e-06	142	1	1
AAADFATHGKLGKLEFAQDAHGQPDVSAFDFTSMMR	0.0042335	32.493							1		1
AAADGALPEAAAL	0.074127	51.979				1
AAADGALPEAAALEQPAELPASVR	4.2751e-38	167.59	3	8	2					2	1
AAADGALPEAAALEQPAELPASVRASIERK	4.2827e-51	165.26						1
AAADGDDSLYPIAVLIDELR	4.1169e-60	218.79			7				2	3	4
AAADGDDSLYPIAVLIDELRNEDVQLR	7.9778e-136	257.2	1						2	1	1
AAADGDDSLYPIAVLIDELRNEDVQLRLNSIK	3.6975e-74	179.67							8	5	4
AAADGDDSLYPIAVLIDELRNEDVQLRLNSIKK	3.1469e-48	158.06							7	5	6
AAADGDRDCVLQK	2.7682e-15	183.39	1	2	1			1
AAADGGGPGGASVGTEEDGGGVGHR	3.2072e-222	322.95	4	5	4				1	1	1
AAADGGGPGGASVGTEEDGGGVGHRTVY	1.3456e-64	219.32				1
AAADGGGPGGASVGTEEDGGGVGHRTVYLFDRR	2.9083e-05	59.536							1	1	1
AAADGGGPGGASVGTEEDGGGVGHRTVYLFDRRE	9.6726e-23	141.38					2
AAADGGGPGGASVGTEEDGGGVGHRTVYLFDRREK	7.0104e-49	159.1						3
AAADGGGPGGASVGTEEDGGGVGHRTVYLFDRREKE	1.6019e-25	138.09					3
AAADGSLF	0.052304	51.036				1
AAADGSLFDNPR	1.158e-38	224.42	2	2	2
AAADGSLFDNPRTFSR	1.0345e-09	133.48		1					2	1
AAADGSLFDNPRTFSRRPPAQASRQAK	2.3128e-15	115.87						3
AAADGSLQWEVGGWR	8.2496e-21	175.29		1
AAADGTLETSPDVVM	1.8826e-05	125.54				1
AAADGVLSEVR	2.2924e-12	183.33	1	1	2
AAADGVLSEVRK	0.00012705	105.65		2				1
AAADLMAYCEAHAK	3.2567e-07	126.09	1
AAADNCLREL	0.00016897	161.51				1
AAADNCLRELSPDIAHL	0.00027899	87.388				2
AAADPPPAMPQAAGAGGPTTRRDFY	0.040488	31.36				1
AAADRDRETVR	0.0014973	99.343	1
AAADRLQKIFPGVNARGF	0.00024019	85.563				4
AAADSVQQRRQY	0.00021763	174.77				1
AAADTLQGPMQAAYR	1.7321e-40	215.51	3	4	4				2	3	3
AAADTLQGPMQAAYREAFQSVVLPAFEK	2.525e-08	87.881	1						2	2
AAADVGLTRASPAARNPVLRRPPILE	0.0031991	53.545					3
AAAEAAAEAK	0.00028059	134.66	3	3				4	1
AAAEAAAGAKHDDAHAEMPDDAKK	1.6466e-12	130.15					3
AAAEAANCIMENFVATLANGMSLQPPLEEVSCGQAESSEKPNAEDMTSK	0.0059973	31.378							1
AAAEAANCIMEVSCGQAESSEK	3.6616e-108	252.4	4	17				13
AAAEAANCIMEVSCGQAESSEKPNAEDM	0.001866	42.468				1
AAAEAANCIMEVSCGQAESSEKPNAEDMTSK	1.8086e-146	255.95	23	37	3			12	8	5	3
AAAEAANCIMEVSCGQAESSEKPNAEDMTSKDY	0.00041634	45.748				2
AAAEAAVPR	0.00062243	128.12	1	1	2
AAAEAGGDDAR	6.0629e-07	162	1	2	2				1	1	1
AAAEAGGDDARCVR	0.091018	36.658							1
AAAEAGGDDARCVRLSAE	1.1175e-12	155.2					3
AAAEALSFTK	0.00018602	133.81		1	1			1	2		1
AAAEATKNME	0.00087664	141.89					2
AAAEAVHHIHLQNFSR	3.4916e-13	144.97	1	1	2				2	2	3
AAAECFVQSYWEQYK	5.4117e-16	153.09		1
AAAEDVNVTFEDQQK	3.6909e-148	304.42	12	9	2			9	2		2
AAAEDVNVTFEDQQKINK	8.1816e-29	174.39			3
AAAEDVNVTFEDQQKINKFAR	1.6636e-55	192.6			2				2	2	2
AAAEEEDGGPEGPNR	4.4803e-05	121.45		1
AAAEEEDGGPEGPNRER	4.9432e-48	209.89	3	3	1					1	1
AAAEEEDGGPEGPNRERGGAGATF	3.4841e-10	117.38				3
AAAEEEPK	0.0055593	95.605		1
AAAEEEPKPK	0.00032883	151.83	2	4	1			1	1	1	1
AAAEEEPKPKKL	0.0012568	98.406				2
AAAEEGCSVGAEADR	9.9768e-06	103.79	1	1	2
AAAEEGCSVGAEADRELEEL	0.00088732	65.423				1
AAAEEGCSVGAEADRELEELLESALDDFDKAKPSPAPPSTTTAPDASGPQK	1.0791e-16	87.127							2	1	2
AAAEEGHIIPR	4.0144e-12	177.57	2	2	1						1
AAAEELLAR	0.00018949	155.07	1	1	1				1	1	1
AAAEELQEAAGAGDGATENGVQPPK	1.9427e-75	210.64	10	15	1			7
AAAEEPRGGLK	0.045623	57.532		1
AAAEEPRGGLKIESETPVDLASSMPSSR	1.5115e-29	144.78							2	2
AAAEEQIK	0.0039724	119.17			1					1
AAAEEQIKVLEVTEEFGVHLAELTVDPQGALAIR	3.4004e-14	104.71							1	1	1
AAAEETAVSPRKSPRPAGPQLF	3.3983e-13	139.11				4
AAAEEVPIEPYNIPLSQAEVIQEGSDVTLVAWGTQVHVIR	3.5276e-51	158.99		2
AAAEEVPIEPYNIPLSQAEVIQEGSDVTLVAWGTQVHVIREVASMAK	1.0369e-32	128.67							2		2
AAAEGAAAAAAASEL	0.028326	43.594				1
AAAEGLEPKY	0.043269	73.841				1
AAAEGLMSLLR	4.6079e-05	147.3	1							1	1
AAAEGLMSLLREMGK	2.3546e-05	90.707							1	2
AAAEGPVGDGE	0.0058108	77.662					4
AAAEGPVGDGELWQTWLPNHVVFLR	1.697e-49	186.63	1	2					6	5	5
AAAEGWR	0.01491	118.69		1
AAAEIYEEFLAAFEGSDGNK	5.3643e-82	242.09	2	7	2			3	2	2	3
AAAEIYEEFLAAFEGSDGNKVK	2.8263e-44	184.6			1					2	1
AAAEKEDRGRPYTLSVALPGSILDNAQSPE	3.3481e-27	149.2					1
AAAEKLFGNMEGDCPSDWK	6.6017e-16	145.88			3				1
AAAEKLFGNMEGDCPSDWKTDSTCR	3.4841e-51	190.87			2				3	5	4
AAAEKPEEQGPEPLPISTQEW	4.084e-43	186.62	4	5	3			4
AAAELALSCLPHAHALNPNEIQR	1.4253e-61	200.74	1	1	2				2	1	2
AAAELSAKDLKE	0.00022931	139.48					2
AAAELSAKDLKEKKE	1.6589e-14	170.11					4
AAAENLPVPAELPIEDLCSLTSQSLPIELTSVVPESTEDILLK	1.2819e-10	64.521								1
AAAEPADSGLERL	0.00031229	120.87				2
AAAEPDDPQDAVVANQY	0.0019081	65.374				1
AAAEPSPR	0.00074068	141.39	2	1	1
AAAEPSPRR	0.0010045	135.71		1
AAAEPSPRRVGF	0.0044273	80.24				2
AAAEPTANGGL	0.0012904	114.51				1
AAAEQAISVR	8.1231e-05	143.5	2							1	1
AAAEQAISVRQQVVLENAAK	6.4435e-49	227.95						14
AAAEQLRQK	0.0017529	126.55	1
AAAERAKRQAQQERDEL	6.5993e-06	119.8				5
AAAERAKRQAQQERDELADEIANSSGKGAL	5.5815e-08	83.879				7
AAAERAKRQAQQERDELADEIANSSGKGALAL	1.1423e-16	99.319				3
AAAERAKRQAQQERDELADEIANSSGKGALALEEKRRL	0.0024459	34.681				1
AAAERPGE	0.0085411	129.72					2
AAAERPGEAAVASSPSKANGQE	6.1345e-49	201.15					11
AAAERPGEAAVASSPSKANGQENGHVKVNGDASPAAAE	9.5677e-137	248.98					37
AAAERSAEEGRLLAESADLVTELQGRSRRREGLK	0.0056166	36.752						1
AAAESLSNLHLKE	0.045795	41.87					1
AAAESLSNLHLKEE	7.1874e-05	127.87					3
AAAESSAIQSISHV	1.0231e-25	195.77	1	1	1						1
AAAETDSRPADEDMWDETE	0.00077616	79.489					2
AAAETQSLR	1.0342e-08	185.25	2
AAAETQSLREQPEMEDANSEK	0	492.68	5	10	2			8	1
AAAETQSLREQPEMEDANSEKSINEENGEVSEDQSQNKHSR	4.7552e-21	115.46			2
AAAEVAATE	0.010285	84.568					2
AAAEVADTQLMLGVGLIEK	3.4828e-08	124.63	2					3
AAAEVAGQFVIK	0.00014283	105.46	13	42	4				12	8	9
AAAEVNQDYGLDPK	6.8093e-07	128.76	2		2
AAAFEASGALAAVATAMPAEHVAVQVPAPEPTPGPVR	1.8821e-112	208.29	1	3					1	2	2
AAAFEEQENETVVVK	3.8378e-26	189.1	28	17	8			32	7	5	5
AAAFEEQENETVVVKEK	2.4848e-48	216.19			10
AAAFEQLQK	0.00013069	157.68	1	3					1	3
AAAFEQLQKWKEVAQDCTK	2.8294e-10	122.19			1				1	1	1
AAAFGSEKPQSMFEPPQVSSPVQE	2.7603e-05	84.68					1
AAAFLGDIALDEEDLR	5.9596e-16	169.94	4	2	2				1	1
AAAFLVSNHRPPQPLKGRKVRASFH	0.00070568	55.128					1
AAAFMGTPQNQTHQQPHVLR	2.6404e-31	176.57		3						1	1
AAAFPAGFQHE	0.018697	71.03					1
AAAFPPGFSISEIK	0.00084097	78.401		4				2	1	1
AAAFQVAPHSHGEEAVAQDRIPSGK	0.012371	34.041	1
AAAFRKAAKSRQRE	0.01163	49.188					4
AAAFRKAAKSRQREHRE	0.027136	38.261					6
AAAFSPADQDDFVI	9.8637e-05	92.781	1		2				1
AAAFVTSPPLSPDPTTPDFLNSLLSCGDLQVTGSAHCTFNTAQK	1.3519e-137	220.03								3	1
AAAFVTSPPLSPDPTTPDYINSLLASGDLQLSGSAHCTFSTAQK	3.5746e-23	117.29	1	1					2	1	3
AAAGAAAEDSGAARGSLQPAPAQPPGDPAAQASVSNGEDAGGGAGRE	1.09e-05	46.489					1
AAAGAAATHLE	0.0017672	107.79					1
AAAGAAATHLEVAR	2.0482e-69	258.23	3	5	2				1	2	1
AAAGAAATHLEVARGK	3.116e-05	101.42						11
AAAGAGAAAPASQHPATGTGAVQTE	2.6777e-09	115.42					2
AAAGAGPGQEAGAGPGPGAVANATGAEE	0.046736	29.959					1
AAAGAGPGQEAGAGPGPGAVANATGAEEGE	0.00025023	59.011					1
AAAGAGPGQEAGAGPGPGAVANATGAEEGEMK	6.018e-75	187.43	1	2				1
AAAGALLASGAAEE	0.00079608	99.439					2
AAAGAPDGMEEPGMDTE	0.016376	52.527					1
AAAGAPDGMEEPGMDTEAE	0.036221	34.395					1
AAAGAPDGMEEPGMDTEAETVATEAPARPVNCL	0.00013045	49.967				3
AAAGAPDGMEEPGMDTEAETVATEAPARPVNCLEAEAAAGAAAEDSGAAR	1.8219e-48	147.67	6	2	5					1
AAAGARPVELGFAESAPAWR	7.7954e-82	242.9	2	2	1				1	3	3
AAAGARPVELGFAESAPAWRLRSEQFPSK	7.2677e-51	179.67						2
AAAGASATDEEARDE	1.0404e-17	132.51					3
AAAGAVGLER	0.0018409	91.549		1
AAAGDLGGDHLAFSCDVAK	2.5689e-111	264.64	2	4				4	2	2	1
AAAGEDYK	0.0066674	103.74	2					1
AAAGEDYKADCPPGNPAPTSNHGPDATEAEEDFVDPWTVQTSSAK	3.0804e-54	150.57	3		2				2	3	2
AAAGEDYKADCPPGNPAPTSNHGPDATEAEEDFVDPWTVQTSSAKGIDYDKLIVR	0.11639	1.8265								1
AAAGEFADDPCSSVK	5.7005e-20	165.78	4	5	4			2	1	1
AAAGEFADDPCSSVKR	3.0342e-63	244.67			2				2	1	1
AAAGEFADDPCSSVKRGNMVR	4.1637e-12	129.43			1				6	5	5
AAAGEGLERQDLPGDPAKEEPQPPPQHHVL	0.091146	13.605				1
AAAGELQEDSGLCVLAR	5.0713e-71	239.87	12	12	2				3	2	1
AAAGELQEDSGLCVLARLSEIDVSSEGVK	0.0014207	43.206						2
AAAGELQEDSGLMALAK	9.3893e-33	183.31	1					1
AAAGFERIDSNFERSSTVGK	2.0589e-05	89.011						1
AAAGGAEGRR	1.6779e-10	179.81		1	1				1		1
AAAGGAEGRRAAL	0.00028914	112.64				1
AAAGGAEGRRAALE	5.161e-05	119.25					2
AAAGGGAKSRPLANGHPILNNNHRKND	6.8815e-13	115.38					4
AAAGGGGGGAAAAGR	2.8654e-32	210.6	1	2	1
AAAGGGGGGAAAAGRAYSFK	5.5697e-40	207.82						17	1
AAAGGLAMLTSMRPTLCSR	4.2279e-30	163.41	2	1
AAAGGQGSAVAAEAEPGK	1.0988e-21	161.99		1
AAAGGQGSAVAAEAEPGKEEPPAR	3.2824e-121	250.75	3	4	3						1
AAAGGTVSGPSSACKPGRSTTGAPSTTADSKL	1.1393e-05	64.209				1
AAAGGVEHQQLL	0.01052	81.642				1
AAAGGVSHDELL	0.0061272	87.942				2
AAAGIAAIGPAKEL	0.00077753	97.273				2
AAAGIQPPGYLIHESACWSDTLQR	7.7669e-10	104.52		1					1		1
AAAGKAELELELGR	2.7169e-34	206.2	8		25				17	13	13
AAAGKAELELELGRIR	6.2685e-20	166.92							5	4	3
AAAGKSPSLIFTNR	2.7281e-05	107.46			2
AAAGKSPSLIFTNRHEVR	7.8377e-06	92.264			1				1	1
AAAGKVGDDPAVWQLK	1.0275e-31	194.32			2				5	4	3
AAAGKVGDDPAVWQLKNSAK	3.1261e-05	75.224			1				2	1
AAAGLGGGDSGDGTAR	1.9495e-25	179.65	1	2	1				1		1
AAAGLLPGGK	0.0050226	74.173	2	1	2				1	1	1
AAAGLLPGGKAR	0.0058815	71.524							1	2	2
AAAGLMSLLR	0.00012661	137.95	1	1					1	1	1
AAAGLMSLLREMGK	1.7736e-06	113.76							3	2	1
AAAGLNQAATE	0.035225	64.841					1
AAAGLVAVAAAAE	0.076189	51.286					3
AAAGMRPASSATAASSQLEPR	4.6642e-06	80.236		1
AAAGMVWKPK	0.0077574	72.042		2	2
AAAGPAAGPTGPEPMPSYAQLVQR	1.3894e-17	128.01		1
AAAGPAHHKLSYLGR	2.3297e-06	105.14			1
AAAGPLDMSLPSTPDIK	3.5458e-31	180.04	4	3	1			2	1
AAAGPSQSPAPPLPEEDRM	0.0046832	70.987				1
AAAGQESEGPAVGPPQPLGK	1.2174e-58	210.43		1	1			2	1	1
AAAGQESEGPAVGPPQPLGKELQDGAESNGGGGGGGAGSGGGPGAEPDLK	0.050461	12.996			1
AAAGQLGKASIM	0.0026606	98.105				1
AAAGRARGRAEVL	0.00024015	108.35				5
AAAGRGPLDLAAVWMQGR	1.0725e-05	90.561							1	1	1
AAAGRNTSAEKE	0.0044979	83.137					2
AAAGRSQGQHKQRIW	1.3859e-07	137.93				4
AAAGRVKDEF	0.0077386	98.257				1
AAAGSAAGGFQR	1.4492e-15	189.58	1	1	2				1	1	1
AAAGSAYRCFK	2.022e-06	149.33						3
AAAGSGTDAQVAL	0.006624	75.819				1
AAAGSLPGLQAQLAQAEQR	7.4268e-82	237.46	2	4	2				2	1	2
AAAGSRKRRLAE	0.026283	55.98					1
AAAGTIPGALNIPVSE	0.00014359	95.981					1
AAAGVDHVIL	0.011184	93.267				1
AAAGVGGSLR	0.00018462	147.73		2
AAAGVVSGK	0.00018984	128	1		2			1		1
AAAGVVSGKIIY	0.0062069	75.941				2
AAAGVVSGKIIYE	0.01207	70.089					1
AAAGVVSGKIIYEQE	9.0703e-05	98.592					2
AAAGWRDGSGQE	0.00028277	142.12					1
AAAGWRDGSGQEK	5.5406e-39	220.21		1				1	1
AAAGYAACLLPGAGARPEVEALDASLEDLLTR	1.6729e-27	124.06	2						2	2	2
AAAGYPDPYSR	5.7298e-05	119.22	1	1	1					1	1
AAAGYPDPYSRASLSLWQAMEK	0.038072	24.552							1		1
AAAHAFESNDHELAQAIIDGANITLPHGALTECYDELGNR	2.2197e-79	178.2		2
AAAHAFESNDHELAQAIIDGANITLPHGALTECYDELGNRYQLPVYCLAPPINMIEEK	0.022327	19.687									1
AAAHAVATLAE	0.0080038	82.287					3
AAAHCAHVFTTVSQITAIEAQHLLK	5.6225e-76	207.67	1	2					3	3	3
AAAHGESDPMKGVSE	9.2909e-06	133.23					3
AAAHHYGAQCDK	3.1323e-06	181.66						2
AAAHHYGAQCDKPNKEFMLCR	1.7767e-108	257.22			7				7	7	7
AAAHLECIFR	0.006596	51.276									1
AAAHLGCWQK	0.000112	139.74						1
AAAHLQGLIQVASR	1.7587e-15	175.6	5	2	9				3	4	4
AAAHLTVIEK	0.01388	61.56		1
AAAHQLCLK	0.00012174	158.07						1	1		1
AAAIAGAKL	0.07273	69.825				1
AAAIASSLIR	0.00021886	117.7	1	1					1	1	1
AAAIDTRIL	0.13758	64.841				1
AAAIDTRILHENTQTDKALY	1.1051e-05	104.81				1
AAAIGIDLGTTYSCVGVFQHGK	1.3616e-142	286.69	15	11	9			8	31	33	36
AAAIGITQVVISR	0.00049239	80.905							1
AAAIIAQRPDNPRE	6.8279e-10	141.37					3
AAAIIAQRPDNPREFFKQQE	1.7978e-33	195.46					3
AAAILEAWQR	0.087133	22.641							1
AAAILGGVDQIHIKPGAKVL	2.3505e-07	121.26				3
AAAIPPIQVTK	0.0121	53.211			1
AAAISEVVSQTPASTTQAGAPPRDTSQSDKDLDDALDKL	7.4635e-79	196.09				3
AAAISEVVSQTPASTTQAGAPPRDTSQSDKDLDDALDKLSDSL	1.6366e-42	137.91				1
AAAISEVVSQTPASTTQAGAPPRDTSSDKDLDDALDKL	3.9648e-46	149.67				2
AAAISTSRVLTQEDFQK	5.5585e-17	176.17						8
AAAITDMADLEE	0.011952	63.624					3
AAAITDMADLEELSR	1.6785e-50	225.32	2	2	1				1	1	1
AAAITDMADLEELSRLSPLPPGSPGSAAR	3.587e-209	292.73	1		2						1
AAAKAEADVASLNRRIQLVE	0.057372	26.78					1
AAAKAQQEQEL	0.013278	80.758				2
AAAKASNRKPSPQDIAQAVL	0.030326	43.696				2
AAAKATSSHPNSTSLKAKVLE	4.3285e-39	185.62					14
AAAKATTSTNW	0.0018415	110.39				3
AAAKDTHE	0.010429	133.98					3
AAAKDTHEDHDTSTE	5.663e-05	101.2					2
AAAKDTHEDHDTSTENTDE	2.7068e-100	318.9					7
AAAKDTHEDHDTSTENTDESNHD	1.8519e-16	151.42					13
AAAKDTHEDHDTSTENTDESNHDPQFEPIVSLPEQEIK	1.5161e-62	169.94	2	3	10			1	4	4	3
AAAKDTHEDHDTSTENTDESNHDPQFEPIVSLPEQEIKTL	2.6634e-76	175.28				4
AAAKEKQPPPPAHRGPADSLSTAAGAAE	1.3958e-29	164.35					5
AAAKGIILPELY	0.044171	67.385				2
AAAKGPSSAGPGERGSALLE	9.8139e-20	161.02					2
AAAKHLTPVTLE	0.0026129	91.784					4
AAAKIRKENPVVVAE	0.00056054	88.768					3
AAAKKDNDFIY	0.0096408	86.344				1
AAAKKFF	0.049712	94.163					2
AAAKKLEQLKPRAKPKEADE	1.1447e-05	110.98					1
AAAKKLEQLKPRAKPKEADESLNFE	6.3886e-05	71.651					3
AAAKKQLADETL	0.00012945	166.87				2
AAAKKQLADETLL	0.0017593	103.2				2
AAAKKTQPKARLTD	9.0999e-05	103.76					2
AAAKKTQPKARLTDPIPTTE	3.6754e-06	118.72					3
AAAKPTLTDSLSFCLAQLAAAAGEALGGEKDPATNETPLSR	1.8832e-117	219.16							1	2
AAAKVAL	0.092423	44.611				1
AAAKVALTKRAD	0.015769	62.298					1
AAAKVALTKRADPAE	0.00011717	95.751					2
AAAKVIDTKSEEELEDY	0.00011238	106.28				5
AAAKYYDAIACLKNLQMKEQPGSPE	1.0324e-68	214.17					7
AAALAAAVAQDPAASGAPSS	7.3971e-05	75.548	3	4	3				1	2	2
AAALACK	0.024918	96.048	1	2
AAALACKK	0.01553	84.097							1	2	2
AAALAHLDRGSPPPAR	1.3414e-63	246.85		2
AAALASGCTVEIK	1.8241e-05	114.87		1						1	1
AAALASGCTVEIKGGAHDYYNVLPNK	2.1913e-22	133.41								1	1
AAALASLK	0.0066437	103.83	3	2
AAALASLKK	0.0028914	98.233	1						1	1	1
AAALATVNAWAEQTGMK	1.4164e-58	220.46	6	4					2	2	2
AAALATVNAWAEQTGMKEWLEGEDLSEELKK	7.3722e-26	126.42			1				1	1	1
AAALATVNAWAEQTGMKEWLEGEDLSEELKKENPFLR	1.2756e-27	123.86							2	1	1
AAALCNACELSGK	1.4371e-08	153.81	2	2	1					2	1
AAALDFAR	0.0024406	133.12	1	1
AAALDIAMIK	0.0019934	83.862	1	1	1			1
AAALDPAWPEPR	3.884e-06	133.05	2	4	1				2	1
AAALEAMK	0.002952	130.27	3	8	1			4	3	4	3
AAALEAMKDYTK	9.2189e-10	163.71			8				10	11	10
AAALEEHNAAMKDQLK	2.7125e-05	98.281							2	2	2
AAALEEVADGARQQERHY	0.00035268	80.738				1
AAALEFLNR	3.4312e-26	193.41	3	5	3				1	1	1
AAALEFLNRFEEAK	5.8576e-84	269.88	14	16	2			8	15	17	17
AAALEFLNRFEEAKR	7.3611e-26	188.4			8				7	5	5
AAALEFLNRFEEAKRTYEEGLK	1.8629e-13	128.05							3	3	3
AAALEGPYPVEEIRLPRAGGPL	1.6185e-31	175.52				2
AAALEQFK	0.0018404	147.52	2	1	1				1
AAALEQFKSLGAEPLEVDLK	8.4786e-07	98.443							1	1	1
AAALEQMDGIIAGSKAL	8.1548e-05	113.88				1
AAALEQPAELPASVRASIE	2.6911e-20	169.25					2
AAALFIAK	0.011677	86.472	1	1	1
AAALFIQQCYR	2.625e-05	143.03	1	1							1
AAALFRDK	0.0050689	145.65							1	1	1
AAALFRDKVVALAEGR	5.0824e-05	85.563			2
AAALGASGGAGAGDDDFDQFDK	1.5609e-93	233.59	2	2				3
AAALGASGGAGAGDDDFDQFDKPGAE	4.644e-05	80.786					1
AAALGASGGAGAGDDDFDQFDKPGAER	8.0725e-99	227.57	8	9	6				1	1	1
AAALGDGKEPEGIF	0.023784	59.864				1
AAALGGPEDEPGAAEAHFLPR	9.6975e-81	228.01	2	2	1				1	1	1
AAALGSRGSCSTE	6.8814e-05	142.38					1
AAALGSRGSCSTEVEKE	9.4056e-15	156.49					5
AAALGSRGSCSTEVEKETQE	3.0408e-05	106.75					3
AAALGTKIIDEDGLLNLIR	0.00010468	66.152								1	1
AAALISR	0.0089078	134.12			1
AAALKAYQE	0.0024032	145.9					2
AAALKAYQEDLKRLGLE	5.3022e-26	193.32					6
AAALKLGQELCGMLHRPR	2.1717e-06	103.04									1
AAALNAVQRLE	0.00060096	127.51					1
AAALNAVQRME	7.8856e-06	172.21					1
AAALNLSALHSPAHRPPGFSVAQK	2.7984e-122	253.13						2
AAALNTVQKLQDE	2.2917e-08	169.79					1
AAALPRTLGE	0.038607	67.334					2
AAALQALQAQAPTSPPPPPPPLK	9.5494e-90	232.7		9
AAALQSNIQLISKAILDYIL	0.049208	26.837				1
AAALQYPSPSAAQDMVER	3.3247e-21	151.44	1	4	2				1
AAALQYPSPSAAQDMVERVK	2.2059e-09	133.93						2
AAALRAEITDAEGLGLK	1.7316e-58	227.41	5	9	2				2	2	2
AAALRAEITDAEGLGLKLEDRETVIK	9.094e-11	103.59							3	3	2
AAALRAGDRLVE	0.0028269	90.614					3
AAALRELE	0.033959	91.069					2
AAALRELEE	0.026114	86.898					1
AAALRNPGK	0.00020217	160.11	1
AAALRNPGKIPK	1.5899e-06	146.71	4	3	1				3	2
AAALRQQQAGRSAMGE	2.9135e-30	252.12					2
AAALRQVVSAVTALVEAAER	5.9583e-11	120.79	1						3	2	2
AAALRQVVSAVTALVEAAERQPLQATFR	4.56e-69	195.38							3	2	3
AAALRVYFQ	0.0075012	111.74					2
AAALSERGQAEEELIK	0.00018512	84.508		1				3
AAALSFVSLVDGYFR	0.038748	37.177								1	1
AAALSGGGGPGAQAPRPGTPWK	1.3232e-141	278.64	3	4	2				1	1	1
AAALSGGLLSDPELQRK	2.4463e-27	172.91		3				2
AAALSGLAVR	0.00067276	105.2			1
AAALSLSTLASPK	7.4329e-08	151.04	1	2	1
AAALSPEDETWEVLEEAPPPVFPLRPGGLPGLCEWLR	7.3046e-49	153.48							1	2
AAALSPEDETWEVLEEAPPPVFPLRPGGLPGLCEWLRR	2.1315e-49	157.5							1	2	2
AAALSTQCRE	0.024606	75.197					1
AAALVDR	0.020587	104.45			2
AAALVDRYSTPASLLAAYDACATPK	9.5187e-10	101.41	1						1	1	1
AAALVDRYSTPASLLAAYDACATPKEQETLLSTIK	4.814e-09	86.191							1	1	1
AAALVKDPSVSKSVE	0.00067204	81.656					3
AAALVLQTIWGYK	3.6334e-08	137.89		2					4	5	5
AAALYRGLSRQPALSAACLGPE	2.9962e-05	84.975					1
AAALYRGLSRQPALSAACLGPEVTTQYGGQYRTVHTE	1.4962e-13	102.09					3
AAAMAAAAAETSQR	1.0589e-14	169.09							1
AAAMAASK	0.018033	77.732		1				1
AAAMANNLQK	2.3378e-05	146.79	1	1	3				1	2
AAAMANNLQKGSAGPMR	3.728e-58	220.6			3					1
AAAMARR	0.048562	77.748			1
AAAMDVDTPSGTNSGAGK	1.0166e-33	228.9	11	9	6			10	1	1	1
AAAMDVDTPSGTNSGAGKK	5.7444e-80	242.34	9	8	6			5	3	3	3
AAAMDVDTPSGTNSGAGKKR	2.0725e-57	205.88			6				4	3	6
AAAMDVDTPSGTNSGAGKKRF	1.881e-32	184.78				4
AAAMDVDTPSGTNSGAGKKRFE	6.7943e-55	220.63					25
AAAMDVDTPSGTNSGAGKKRFEVK	2.7624e-22	147							7	6	7
AAAMGPTKFTQTNIGIIE	5.195e-05	108.14					1
AAAMLPTVGEGYGYGPESELSQASAATR	6.4268e-30	145.2	3	6					2	2	2
AAAMRKVVKVYQE	0.00018685	126.17					2
AAAMSTVDL	0.084829	30.348				1
AAAMTFCR	0.0060853	95.909		1							1
AAAMTPPEEELK	3.1656e-07	142.71	4	3	1
AAAMTPPEEELKR	0.000322	89.43			2
AAAMVPGR	0.0020821	128.86	2	6	2				1	1	2
AAAMVPGRSE	0.031489	76.228					2
AAAMVPGRSESW	0.00092981	115.33				3
AAAMVPGRSESWE	0.00039135	100.22					5
AAAMVPGRSESWER	1.0851e-11	157.2	3	2	2
AAAMVPGRSESWERGEPGRPALYFCGSIR	1.1878e-18	117.57	1
AAANAVLQDK	0.00020539	135.87		1				2
AAANEQLTR	9.6724e-06	168	1	2	1					1	1
AAANFSDR	8.2887e-11	178.65	1		2
AAANFSDRSLLK	1.0108e-06	142.29						2
AAANGDVAKVEDLLK	5.8085e-06	102.5							1
AAANKGNKPR	0.027543	66.27									1
AAANKGNKPRVRSIRFAAGHDAE	0.0028781	47.155					1
AAANKLVR	0.0045823	149.4			2
AAANPAYGRY	0.0803	64.711				1
AAANPDLQGHLPSFQQSAFNR	1.2517e-43	187.43	1	2	3
AAANPIESQW	0.031699	76.17				1
AAANPISGHY	0.0062363	102.62				1
AAANPWDPASAPNGAGLVLGHFIASGMVNQEMLNMSK	0.0071671	29.684								1
AAANPWDPASAPNGAGLVLGHFIASGMVNQEMLNMSKK	0.00051027	38.475								1
AAANTQQTLTFYE	0.017982	60.509					1
AAANVISR	0.0021883	137.42								1
AAANVVRNISY	0.00010901	147.91				1
AAAPAEGPPGGIQPEAAEPKPTAEAPK	3.8197e-44	166.85	2	4	1
AAAPAEGPPGGIQPEAAEPKPTAEAPKAPR	2.2761e-09	79.407			1					1
AAAPAKPGGAGGSKKL	0.00050666	93.106				2
AAAPALKHWRTTLE	0.023113	51.643					1
AAAPAPEEEMDECEQALAAEPK	1.8807e-56	202.22	57	73	11			31	9	10	7
AAAPAPEEEMDECEQALAAEPKAKDPFAHLPK	1.8994e-14	104.12			2				2	1	2
AAAPAPGTGGDSVCGE	1.2473e-06	138.35					1
AAAPAPGTGGDSVCGETHRALQGAME	5.6877e-06	87.511					1
AAAPAPIGE	0.029176	75.692					4
AAAPAPMVR	5.1779e-06	172.15		1					1	1	1
AAAPAPVSEAVCR	4.6171e-12	165.63	4	4	3				3	3	2
AAAPAPVSEAVCRTSMCSIQSAPPEPATLK	1.2683e-17	104.83		1				6
AAAPASPFR	0.017118	63.216		1
AAAPCIIFFDELDSLAPSR	1.7328e-40	182.15	2	4
AAAPDRTNPLNITLPFSFIDYYK	0.0012555	46.273							1
AAAPEAPENTVQSE	9.0135e-05	125.38					1
AAAPEGNVKQAEPEKEDIM	0.00088321	78.554				2
AAAPELSYR	0.00027119	151.44	1	1
AAAPELSYRVCVGSDVTSIHK	0.0026776	40.622	1
AAAPGEKLPLFPEPL	0.0008434	101.71				2
AAAPGGSVGAGKPVRYLCE	5.1293e-05	94.281					2
AAAPGNGQRSLVGSEGLSKEQLE	0.0074954	45.705					1
AAAPGTAVLLVTANVGSLFDDPENLQK	6.6345e-08	87.72							1	1
AAAPGTLEPDAAAATPAAPSPASLPLAPGCALR	2.3192e-20	118.11	1	2						1
AAAPGVEDEPLLR	2.77e-08	196.16	2	5	3						1
AAAPGVEDEPLLRENPR	5.1216e-60	233.14	2	3	3
AAAPGVEDEPLLRENPRR	9.4439e-15	135.72	2	2	2				2	2	1
AAAPLSIAAPPLPAYPPAHSQR	0.0023911	39.425		2	2
AAAPPLRDR	0.001421	119.86	1	1	1				1
AAAPPLSK	0.010313	78.516		1	1
AAAPPLSKAEYLK	0.023998	49.483							1
AAAPPPGPRTRDNFTKAPSWE	2.6625e-05	94.387					2
AAAPPQEQKQM	0.0093508	84.06				1
AAAPPSYCFVAFPPR	6.0053e-06	105.03	5	9					4	3	2
AAAPPSYCFVAFPPRAK	0.0001973	79.652						4	3	3	1
AAAPQAPGR	0.00070659	116.37			1				1
AAAPQAPGRGSL	0.0038538	81.625				1
AAAPQAPGRGSLR	6.1497e-05	106.54		1
AAAPQAPGRGSLRK	7.2046e-05	113.25	4	8	1			2
AAAPQAWAGPMEEPPQAQAPPR	2.3321e-13	120.71	2	2	2
AAAPRPPVSAASGRPQDDTDSSR	5.7828e-30	159.77		2	1
AAAPRPPVSAASGRPQDDTDSSRASLPELPR	0.0028522	37.424									1
AAAPSEDPWQAVK	1.1907e-05	117.86		1	1			1
AAAPVAAGSGAGR	2.6849e-06	126.34	1	1	1
AAAPVARL	0.044846	94.262				1
AAAPVPTTTL	0.071114	63.534				2
AAAPVRHSGDHGK	0.0050594	60.157						1
AAAQAAATEE	0.0063385	102.62					3
AAAQAAGIHDAIMAFPE	1.3877e-05	110.35					4
AAAQAAHADDF	0.066345	80.688				1
AAAQAAHADDFIQEM	0.0040026	73.415				2
AAAQAAHADDFIQEMEHGIY	3.8065e-21	168.81				3
AAAQAARDVHTLLDRVVRQHVRE	0.0018791	50.202					2
AAAQAASQHVF	0.0056256	71.524				1
AAAQADMESSKEPGLF	0.00089807	94.203				1
AAAQCYIDLIIK	6.0036e-06	133.32	9	8				1	3	1	1
AAAQCYIDLIIKESDNNVK	6.2026e-31	176.69			1				2	3	3
AAAQEADGAR	1.512e-05	169.41	3	3	2					1	1
AAAQEAGADTPGKGEPPAPKSPPKARRPQMDLISE	0.00012233	57.541					4
AAAQEQTGQVEE	0.00028213	140.14					2
AAAQETVR	0.0019751	143.61			1
AAAQFCMRDNTLLLRRVE	0.0013936	58.246					2
AAAQLCVKDNALLTRRDE	0.00012811	82.59					2
AAAQLLQSQAQQSGAQQTK	5.6742e-273	371.64	5	11	3			10	3	3	2
AAAQLLQSQAQQSGAQQTKK	1.2591e-218	344.03	6	1	8				10	8	9
AAAQLLQSQAQQSGAQQTKKDK	3.2854e-35	176.67							2	2	3
AAAQLLQSQAQQSGAQQTKKDKDK	2.0691e-61	198.64			2					2
AAAQMPAYQELVEEAIAY	0.00016755	99.344				4
AAAQPGPSHPLPNAASPGAEAPSSSEPHGARGSSSSGGKKCYKLE	0.014643	27.036					1
AAAQPQAVASTHAEAMSDAK	4.9457e-08	106.7		1
AAAQQLGEVVK	4.1332e-06	134.98	1	3	1			1	2		2
AAAQQLGEVVKLHPHELNNLLSK	3.6553e-17	123.36			1				3	3	3
AAAQQQAERTAASTFKDFE	0.0029942	56.121					3
AAAQRRLAKQISPE	0.00074664	96.82					4
AAAQSRLQSQMSGQQLVE	2.2592e-06	124.84					14
AAAQVLGSSGLFNNHGLQVQQQQQR	2.9275e-18	129.02			1
AAAQVLNTLWQYR	1.0148e-50	236.11	1	1
AAAQVLNTLWQYRDLR	9.7295e-07	107.74							1
AAAQYNPEPPPPRTHYSNIE	0.0031946	54.964					3
AAAQYNPEPPPPRTHYSNIEANE	1.0838e-05	85.224					4
AAAQYYLGNFR	3.0285e-08	169.41			2				2	3	2
AAARALARFAQEAE	1.241e-06	154.7					2
AAARATTPADGEEPAPE	6.2606e-08	131.61					2
AAARATTPADGEEPAPEAE	1.0745e-07	127.32					5
AAARATTPADGEEPAPEAEAL	1.7087e-05	101.17				5
AAARATTPADGEEPAPEAEALAAARERSSRFLSGLELVK	1.7152e-85	190.44						1
AAARCFLMACEK	0.0003089	96.23						5
AAARDGKLKPLPGETMEK	2.7132e-13	141.93			1				12	11	10
AAARDPPEVSLR	4.8947e-21	201.04	1	3	1				1	1	1
AAARDPPEVSLRE	0.00032247	110.44					4
AAARDPPEVSLREATQRK	2.0509e-05	84.653	2	1					1	1	1
AAARDPPEVSLREATQRKL	0.023385	40.432				1
AAARDVTLENR	8.0729e-09	170.04	1	1	1						1
AAARDVTLENRLQNMEVTDA	4.0085e-11	149.95	2	1				8	2	2	2
AAAREPELPQEAPATEPAPPPACR	3.0581e-13	113.4	1	3	1
AAARGHATW	0.062128	73.26				1
AAARGILQ	0.017527	143.85				1
AAARGILQKNVPILY	0.020678	50.897				1
AAARGQRLEESL	0.009359	80.014				1
AAARGQRLEESLEY	0.00051418	112.44				3
AAARHSTLDFMLGAK	8.3059e-68	263.56						16
AAARHSTLDFMLGAKADGE	4.9916e-05	104.84					8
AAARLLPVPAGPQAK	0.0012687	77.192						1
AAARLLTVPFEKHSTL	0.014039	60.489					2
AAARPARGVAF	0.076287	40.883				1
AAARPEAQSRSSPTPESR	2.6343e-13	145.67		1
AAARPKPSASEVLTR	1.5485e-05	99.344		1					2	2	2
AAARPLLTDLYQATMALGYWR	6.3412e-80	220.28	2	2					2	2	1
AAARPSLGR	2.61e-05	162.88	1	3	1					1
AAARPSLGRVLPGSSVL	6.2878e-16	181.51				3
AAARPSLGRVLPGSSVLF	0.0031862	72.433				4
AAARPSLGRVLPGSSVLFLCDMQEK	7.2346e-15	120.63						1
AAARQPAPAIHSAPTIK	1.2194e-40	202.33	4		1			2	2	2	2
AAARQQSIKPGPELGGEFPVQDLK	7.284e-08	92.147							1
AAARRLLRQE	0.007862	94.309					1
AAARSIRARDPGARVL	0.0018261	78.69				3
AAARVELPGTAVPSVPEDAAPASRDGGGVRDEGPAAAGDGLGRPL	1.3588e-06	48.46				2
AAARVELPGTAVPSVPEDAAPASRDGGGVRDEGPAAAGDGLGRPLGPTPSQSRF	0.095931	9.3232				1
AAARYHFEDVGGVQGARAVHVE	1.7245e-06	110.4					3
AAASAAAISGAGRCRL	6.4048e-06	123.76				1
AAASAALELPLGPAPVSVAPQAEAEAR	4.1104e-36	149.9	2	3					1	1	1
AAASAELNAALEELAAR	9.5677e-28	167.92	1	2
AAASAHPLQMEAY	3.4706e-05	128.01	1	3	1			1	1	1	1
AAASALADADADLE	0.00048051	101.71					6
AAASALADADADLEERLKNLRRD	2.7028e-51	210.12					19
AAASAPPEEAESAQASLAPKPQEDELDSWDLEK	6.9473e-102	208.88	2
AAASAPSSLLDQPCLCPAPSVR	0.00017112	59.163		1
AAASATREWTEQETLLLLEALEMYK	4.4433e-30	150.06	1	2						1
AAASATREWTEQETLLLLEALEMYKDDWNK	3.1199e-126	238.12							3	4	3
AAASATREWTEQETLLLLEALEMYKDDWNKVSEHVGSR	3.4407e-10	71.423							1
AAASAYYNPGNPHNVYMPTSQPPPPPYYPPEDKKTQ	6.1166e-08	74.282					5
AAASDMDRNKTILGNAHDNSEELERAREL	0.0013221	42.468				1
AAASEPSLDLDNLKLLE	0.003428	65.949					1
AAASGNENIQPPPLAYK	3.229e-28	176.25	2	5				2	1	1	1
AAASGNENIQPPPLAYKK	1.0632e-20	156.49	2	2	4			1	3		3
AAASGQPRPEMQCPAEHEEDMYR	1.1128e-107	243.52	4	14	5				2	2	2
AAASGQPRPEMQCPAEHEEDMYRAADEIEK	4.657e-108	220.66	7	13				12	2	2	2
AAASGQPRPEMQCPAEQTEIK	7.9621e-10	112.58		1
AAASGSVLQR	6.1993e-16	194.06	1	3					1	1	1
AAASGYTDLR	1.4453e-11	188.04		3	2
AAASGYTDLRE	0.00052666	117.94					4
AAASGYTDLREK	7.3966e-39	275.48	1	2	1			2		1	1
AAASGYTDLREKLKSMTSRDNYKAGSRE	3.3058e-06	92.463					2
AAASHKVKEFCENLSADCR	4.9086e-40	179.07			1					1
AAASHKVKEFCENLSADCRENVIMSQILPCIK	6.7816e-20	114.79							2	3	3
AAASIANIVK	0.00053285	109.66		1
AAASIANIVKSSL	3.1544e-17	176.51				4
AAASIANIVKSSLGPVGL	2.9671e-16	170.47				1
AAASIANIVKSSLGPVGLDKM	4.0372e-87	282.34				3
AAASIANIVKSSLGPVGLDKML	2.6075e-102	301.03				3
AAASIGQVHQGL	0.0012501	109.16				2
AAASKLEQGK	0.0029395	110.38	1
AAASKLEQGKRVSEMPAAK	6.4088e-10	121.44							3	3	2
AAASKLGEFAK	2.2798e-05	154.36							2	2
AAASLAAVSGTAAASLGSAQPTDLGAHK	0	361.57	11	13	2				1	1	1
AAASLAAVSGTAAASLGSAQPTDLGAHKRPASVSSSAAVEHEQR	2.4504e-233	277.67			17				2	1
AAASLAAVSGTAAASLGSAQPTDLGAHKRPASVSSSAAVEHEQREAAAK	2.1447e-18	94.942			2				1	2	2
AAASLPPLPRKVL	0.059805	42.843				1
AAASLSLTLQKE	0.0045909	72.887					3
AAASLSQPEEEQK	1.4696e-15	180.24			1
AAASLSQPEEEQKLQPELQPK	1.7285e-13	131.31			2
AAASLVSR	0.0068639	102.51								1	1
AAASLVTSTVGQQNGSVVRVCSNPPCETHE	1.9192e-05	82.639					2
AAASMGDTLSEQQLGDSDIPVIVYR	1.5677e-138	263.16	3	4					1	2	2
AAASPLR	0.0094236	122.79	1		1
AAASPLRDCQAWK	4.9146e-11	168.76	3	2				2		1
AAASPLRDCQAWKDAR	1.3761e-12	141.13			1				2	2	2
AAASPPTPIR	0.00040116	114.4			1
AAASQASRIWQE	9.3828e-10	219.74					1
AAASQGLGPGQAPEVAPTRTAPE	9.5684e-08	117.35					1
AAASQGLGPGQAPEVAPTRTAPERFAPPVDRPAPTYSNMEE	0.0098781	30.61					1
AAASQLILYHYPE	0.00082337	101.38					1
AAASQLILYHYPELKEE	0.022247	43.37					1
AAASSKTSSGDASSLSIEE	0.00021507	97.095					2
AAASSSDSDACGAESNEANSK	1.1336e-24	156.67		2				1
AAASSSLEDLDLSGEEVQR	1.6533e-129	286.02	2	1	2
AAASSSPERSYELPDGQVITIGNER	0.06455	43.241	1
AAASTDYYK	0.0015767	105.52	1	1					1	1
AAASTDYYKR	9.5606e-08	173.37			2				1	1
AAASTDYYKRGDFIPGLR	2.723e-05	77.221							2
AAASTDYYKRGDFIPGLRVDGMDILCVR	0.00092904	37.118								2	1
AAASVLTTSMVTMEPGYLFLGSR	2.3353e-22	145.55							1	2	2
AAASVMCHIEPDDGDDFVR	1.8693e-95	252.79	3	7	3				2	2	2
AAASVMCHIEPDDGDDFVRGLICISYPLHHPK	0.016698	23.748							1		1
AAASVSAASGSHLSNSFAEPSR	3.2753e-94	241.63			1					1
AAASVTPPGSL	0.001925	80.231				2
AAASVTPPGSLE	0.0031894	93.096					3
AAASVTPPGSLELLQPGF	0.01435	58.079				1
AAASVTPPGSLELLQPGFSK	5.3662e-95	248.7	5	9	3			2	1	1	1
AAASYDQLLK	0.00021213	174.41		3	1			1		1	1
AAASYDQLLKQVE	0.00025377	125.53					2
AAATADPGAGNPQPGDSSGGGAGGGLPSPGEQELSR	8.2585e-77	179.04	4	1	1
AAATADPGAGNPQPGDSSGGGAGGGLPSPGEQELSRR	4.5512e-62	171.89	1	2	1
AAATAEEPDPK	3.4225e-05	155.53	1	3	3			2	1	1	1
AAATAEEPDPKGIPEFWFTIFR	1.1947e-33	163.95							1	2	2
AAATAGGQGGAARK	5.68e-05	83.182								2	2
AAATAQVSHL	0.0011921	143.03				2
AAATARDGGKAAASGQPRPE	4.311e-20	158.44					5
AAATDHRQELIECVANSDEQLGEMFLEEK	0	341.13	8	3	1				2	3
AAATDHRQELIECVANSDEQLGEMFLEEKIPSISDLK	4.0987e-132	229.5							2	2	2
AAATEDMDCL	0.0086597	99.442				1
AAATEEPEVIPDPAK	8.044e-12	142.45	2	3	1			3
AAATEIRRAITGRIPE	7.5887e-09	145.7					2
AAATEKQKKALEKLLPASS	2.6552e-23	178.43				3
AAATELNRPSSGDR	1.8347e-11	153.32	1	1	1
AAATELNRPSSGDRNLER	8.0138e-26	163.92	1	2	1
AAATELNRPSSGDRNLERR	1.6943e-05	95.195		1						1
AAATFTQEDVNLGLIR	6.754e-33	200.19	1	1	1				1	1	1
AAATGATPIAGRF	1.5102e-06	172.13				5
AAATGAVAASAASGQAE	0.00016622	88.421					6
AAATGAVAASAASGQAEGK	7.7301e-112	270.95	5	10	5			4	3	2	2
AAATGAVAASAASGQAEGKK	3.3027e-69	228.08	3	1	9				3	4	4
AAATGAVAASAASGQAEGKKITDL	8.7993e-47	206.85				18
AAATGAVAASAASGQAEGKKITDLR	1.8696e-39	174.99							1	1	1
AAATGAVAASAASGQAEGKKITDLRVIDL	1.1445e-60	195.3				2
AAATGAVAASAASGQAEGKKITDLRVIDLK	7.3377e-05	51.621									1
AAATGDPGLSK	0.00027866	121.68	1	1	1			1		2
AAATGDPGLSKL	0.0040524	89.301				1
AAATGKEMPQDLRSPARTPPSEE	0.0016459	54.306					1
AAATGKEMPQDLRSPARTPPSEEDSAE	6.7283e-38	174.53					5
AAATGNASPGKLEHSK	2.2963e-75	253.62			2
AAATGPSFW	0.096026	45.335				1
AAATGPSFWLGNE	7.2874e-05	145.31					3
AAATGPSFWLGNETLK	6.9339e-63	236.4	2	2				1	1	1	1
AAATGPSFWLGNETLKVPLALFALNR	2.2335e-98	230.54							3	2	3
AAATIDSLASR	4.3471e-08	166.14		2	1				1	1	1
AAATIVHDTSE	0.019747	75.509					3
AAATIVHDTSEAVE	5.1234e-05	119.39					4
AAATIVHDTSEAVEL	1.1451e-10	166.04				1
AAATIVHDTSEAVELCPAYGLYLK	2.2275e-222	330.15		2
AAATIVHDTSEAVELCPAYGLYLKPITK	3.3022e-99	222.47	1	3	1			1	2	2	2
AAATKKPAPEK	4.7132e-05	152.38			8
AAATLTSK	0.0022024	183.89	1	5				2	5	4	3
AAATMATPLPGR	1.2579e-14	178.67	1	4	1				2	1	1
AAATMATPLPGRAGGPATPLSPTR	3.0311e-06	81.884							1	1	1
AAATNGRVSSSYPVEPKKLNSPEE	6.9025e-13	136.96					4
AAATPAKKTVTPAK	2.355e-09	147.52			4
AAATPESQEPQAK	5.7713e-22	216.84	2	1	2			4	1	1	1
AAATQLGLKE	0.0025524	113.93					2
AAATQPDAKDTPDEPWAFPAR	1.0638e-42	179.58			2				2	1	1
AAATQPDAKDTPDEPWAFPAREFLR	3.2814e-39	170.18							2	2	3
AAATQPDAKDTPDEPWAFPAREFLRK	4.0449e-22	132.84							3	4	4
AAATRLKGIVPLAKVDCTANTNTCNKYGVSGYPTLKIFRDGEE	6.2974e-19	110.47					3
AAATSAKKVVVSPTKK	1.3981e-16	162.32							4	4	4
AAATSKFPPHRFIADQLDHLNVTK	4.2111e-13	111.65							1
AAATTSQPVLTSQQIETIFFK	2.74e-34	175.16		2
AAATTSQPVLTSQQIETIFFKVPELYEIHK	2.7154e-77	194.21							1	1	1
AAATTSQPVLTSQQIETIFFKVPELYEIHKEFYDGLFPR	2.294e-07	76.519							1
AAATTSVPGSPGLPGRRSAE	0.015592	40.968					1
AAATVTQAE	0.023355	85.676					1
AAATYEQMK	0.00062533	128	1	1
AAAVAAAGAGEPQSPDE	0.00049898	73.386					2
AAAVAAAGAGEPQSPDEL	0.0023253	66.246				1
AAAVAAAGAGEPQSPDELLPK	1.757e-69	216.48	16	30	5			13	2	4	3
AAAVAAAGAGEPQSPDELLPKGDAEKPEEELEEDDDEELDETLSER	3.2175e-270	295.43	2		2				2	2	2
AAAVAAAGAGEPQSPDELLPKGDAEKPEEELEEDDDEELDETLSERLWGLTEMFPER	4.7756e-17	71.174							1	1	1
AAAVAAAGRL	0.074545	49.715				1
AAAVAAPLAAGGEE	0.0019708	74.077					1
AAAVAAPLAAGGEEAAATTSVPGSPGLPGRR	5.8004e-191	284.97	3	3					2	1	1
AAAVAAPLAAGGEEAAATTSVPGSPGLPGRRSAE	2.7911e-06	72.657					2
AAAVAELPVLDARGQRVPF	0.017799	50.188				2
AAAVALFNLDIRR	0.00021066	74.392								1
AAAVAMETDDAGNR	1.5266e-55	234.63	2	4
AAAVAMETDDAGNRLR	7.4621e-78	261.27	3	6	2					1	1
AAAVAPPERGVGNGRAPDVAPEEVDE	1.5143e-13	126.97					6
AAAVAQDPAASGAPSS	0.0012769	82.109				1
AAAVAVAAASR	2.0022e-12	181.53	1	5	3				1	1	1
AAAVAVAAASRR	4.2788e-21	202.31	5	14	9					3	3
AAAVAVAAASRRQSCY	1.4198e-07	136.6				1
AAAVCTKAGKAIVSRQF	0.00012786	102.08				2
AAAVDKLNVIDDDVEE	5.6403e-06	130.72					3
AAAVDPTPAAPAR	5.4465e-06	122.55		1
AAAVEAANGAEQTRVNKAPEGRSPL	4.6578e-07	96.128				1
AAAVEGPCPSQE	0.00031781	115.33					1
AAAVENLKNIF	7.9905e-05	151.07				1
AAAVERERAATEEL	0.00057259	86.288				1
AAAVERERAATEELL	0.012091	66.784				1
AAAVGIYEQYLSEK	1.39e-06	122.64	1	1	1						1
AAAVGQEKPVFEPGDKTF	3.7676e-08	134.04				2
AAAVGQEKPVFEPGDKTFEEY	4.3551e-05	103.92				4
AAAVGSVATLATEPGE	0.015494	48.527					1
AAAVGSVATLATEPGEDAFR	9.133e-05	66.893			1
AAAVGSVATLATEPGEDAFRK	1.038e-123	270.15		2				1	1
AAAVGTANK	0.0006523	126.82						4	1	1	1
AAAVGTANKSTVEGIQASVK	0	401.24			14				12	13	12
AAAVHGARFKGQDLKLAWNKPVTNISAVE	0.045679	26.13					1
AAAVHGARFKGQDLKLAWNKPVTNISAVETEE	5.3989e-10	107.75					2
AAAVLGMDK	0.00075702	122.28	1	2				4
AAAVLGMDKAVAEPVSR	8.449e-06	99.044			1				1	1	1
AAAVLMDR	0.0074232	89.698		3
AAAVLPVLDLAQR	6.0508e-09	148.28	4	2	1				1	2	2
AAAVLPVLDLAQRQNGWLPISAMNK	1.2155e-13	107.85							5	4	4
AAAVLRDSTSVPVTAEAK	3.1593e-06	123.14		1				1
AAAVLSGPSAGSAAGVPGGTGGLSAVSSGPR	2.292e-77	197.56	2	3	1				3	2	2
AAAVLSGPSAGSAAGVPGGTGGLSAVSSGPRLR	9.3335e-20	115.45	1	2					1	1	1
AAAVLSKE	0.020076	107.01					3
AAAVLSKEGVE	0.0012594	107.06					2
AAAVLSKEGVECE	0.00019113	130.15					2
AAAVLTDR	0.0021371	127.56	1	1
AAAVNNVEATL	0.0060834	70.908				2
AAAVNNVEATLL	0.0032233	99.568				2
AAAVPAAAPDDLALLKNLRSE	5.7376e-06	108.71					1
AAAVPAAAPDDLALLKNLRSEE	1.598e-29	178.1					6
AAAVPKRMRGPAQAK	0.044734	61.11						1
AAAVPPEWVPIIQQDIQSQRKVKPQPPLSDAY	6.7066e-06	66.828				2
AAAVPQR	0.01219	112.56	1	1	4					1
AAAVPQRAWTVE	0.0085226	80.318					1
AAAVPQRAWTVEQLR	1.4078e-24	177.88	4	6	2				2	2	2
AAAVPQRAWTVEQLRSE	2.6565e-06	113.33					4
AAAVPQRAWTVEQLRSEQLPK	1.6304e-55	194.08	1	4				4	5	3	5
AAAVPQRAWTVEQLRSEQLPKK	2.3016e-08	99.407	2					1	3	3	3
AAAVPTAAPTSDPW	0.03899	54.023				2
AAAVPVEFQEHHLSEVQNMASEEK	1.5252e-221	322.88	5	14	4			12	2	3	4
AAAVPVEFQEHHLSEVQNMASEEKLEQVLSSMK	2.6056e-49	161.61							6	4	4
AAAVPVEFQEHHLSEVQNMASEEKLEQVLSSMKENK	1.1159e-37	144.69			6				1	1	1
AAAVQADDVEVLK	0.00017647	105.66		1
AAAVRDISE	0.0055112	121.73					7
AAAVREQEAR	0.01668	71.524	1	1
AAAVREQEARGTAACADVRGVLDRLRVK	9.9236e-08	83.992						2
AAAVRQDL	0.013509	114.99				1
AAAVRQDLAQL	0.0080842	88.596				1
AAAVRQDLAQLM	8.4612e-05	137.55				3
AAAVRQDLAQLMNSSGSHK	1.8512e-148	297.29	8	13				15	10	11	11
AAAVRQDLAQLMNSSGSHKDLAGK	9.8499e-30	155.17			1				1	1
AAAVRQDLAQLMNSSGSHKDLAGKYR	4.2951e-36	157.9			2				1	2	2
AAAVRQDLAQLMNSSGSHKDLAGKYRQILE	1.544e-27	148.66					4
AAAVSALAK	0.002813	93.649			2						1
AAAVSAVDPDAGNGEL	0.0016358	79.875				1
AAAVSEAEADFYEQNSR	1.7655e-48	219.41	1		2
AAAVSGLGSRGL	0.0017049	86.911				1
AAAVSLENVLLDVK	2.6845e-12	182.72	2	2					1	1	1
AAAVSLENVLLDVKELQR	0.00068436	54.004								1	1
AAAVSSVVR	8.8699e-05	157.91	2	2	1				2	2
AAAVSSVVRR	4.6456e-07	167.12	2	3	1
AAAVSSVVRRVEE	2.8655e-10	203.93					4
AAAVTLK	0.033962	114.02									2
AAAVTSLHKDHYE	0.0019619	74.78					2
AAAVVGINSETIMK	4.6706e-09	138.02	3	4
AAAVVGINSETIMKPASISEEELLNLINK	0.0087715	31.771			1
AAAVVVAEGDSDSRPGQE	1.1059e-11	148.33					5
AAAVVVAEGDSDSRPGQEL	0.00041114	81.157				1
AAAVVVAEGDSDSRPGQELL	1.9995e-20	160.55				4
AAAVYAMEINVEK	2.5768e-05	111.31	2	3						1
AAAVYAMEINVEKDKQTGETK	1.8445e-10	118.37			1				1	1	1
AAAWEPTEPPDGDFQTEV	0.044485	34.395		3
AAAWMAPAQE	0.0092451	96.034					2
AAAYDISEDEED	4.9494e-07	152.31		2
AAAYDLLVEMVK	0.00014767	120.53	2	2					2	2	2
AAAYGRCVQASTAPGGRLSKDFCARE	5.0925e-05	71.06					2
AAAYGRCVQASTAPGGRLSKDFCAREFE	0.0072741	37.118					1
AAAYIQCQFE	0.024922	110.22					2
AAAYIQCQFEDLNKRKDTKE	2.7018e-09	130.56					2
AAAYIQCQFEDLNRRKDTKE	2.548e-14	151.95					7
AAAYLDPNLNHTPNSSTK	1.8951e-50	218.83	4	5	1			4	1	2	2
AAAYLDPNLNHTPNSSTKTHLGTGMERSPGAME	0.00073791	44.955					1
AAAYLKDLGPEYE	0.0019444	89.43					1
AAAYLSEAMK	0.00075228	103.26						1	1	1
AAAYNLVQHGITNLCVIGGDGSLTGANIFR	4.0771e-92	212.86	1	1					1	2	1
AAAYRDRDSQRDLVEAVAHILGIR	2.0628e-10	105.96	1	2					1
AAAYSAQVQPVDGATR	1.1247e-50	219.52	2	5	3				3	4	4
AAAYSAQVQPVDGATRK	1.4653e-58	222.57	2	1	2				5	4	4
AAAYSAQVQPVDGATRKK	5.131e-14	144.73							6	7	5
AACAEGKNVY	0.050994	70.441				1
AACAHPTKTGSE	0.0017317	96.604					2
AACAHPTKTGSELME	0.00039017	93.237					2
AACALLNSGGGVIQMEMANRDERPTEMGLDLEESLRK	0.11631	1.7861								1
AACALLNSGGGVIR	1.1887e-06	124.38		1	1				1	1
AACCLAGAR	0.00021141	130.22		2	1				1	1	1
AACDEVESELNEAASRF	9.2769e-06	117.48				3
AACDKLAADCAHELRR	3.1132e-17	154.69							2	3	2
AACDLVR	0.0048926	151.17	1		1					1
AACDLVRGLCK	0.00033082	103.08								2	2
AACDPKIVNIGAVLSTR	0.078276	15.395		1
AACDPRHGRY	0.011929	81.263				4
AACDPRHGRYL	0.074615	46.64				2
AACEDEDSASEGLGE	5.8328e-08	147.33					1
AACEFSETDVTNTEHHQPSNNDLNTTEK	1.9859e-83	210.5	3	2				2
AACEFSETDVTNTEHHQPSNNDLNTTEKR	5.5847e-13	92.463			1
AACEGRRSGALGSSQSDF	0.021808	52.644				1
AACEGSREIKDF	0.00082463	115.37				3
AACEPKEMKE	0.0023855	126.66					2
AACEQLHQQQQQQQEETAAATLLLQGEEEGEED	0.00039244	41.935			3
AACEQQAVALTLQEDR	7.0645e-63	239.48		10	4
AACFAIQK	0.0017221	149.4	2	2	1				1	1	1
AACFATIKDGKSLTKDLGGNAKCSDFTEE	1.0353e-111	246.34					4
AACFKARPNTVISQEPFVPKKE	1.1127e-14	146.72					5
AACFKARPNTVISQEPFVPKKEKKSVAE	0.017728	29.341					1
AACGGHVEL	0.042726	81.191				1
AACGKGGMCPFR	3.0912e-05	128.03							1	1	1
AACGPELADLVAEELAFAR	1.281e-39	176.94	1	2
AACHLKLEDYDKAETEASK	4.6695e-96	252.83			3					2	2
AACHLKLEDYDKAETEASKAIEK	4.2734e-17	122.47			1				1		1
AACIAEQYHTVLK	2.19e-39	224.43	1	1	2			3	2	2	2
AACIKGLPNVQRSDY	0.00017602	97.797				2
AACILTSQTLMR	1.5131e-07	150.09	2	2	1
AACKLWDLYLR	8.383e-05	107.06			1					1	1
AACLCFR	0.013758	121.68			1
AACLDILMLR	0.0073254	69.275								1	1
AACLESAQEPAGAWGNK	4.3127e-48	205.27	2	6	2			4	2	3	2
AACLESAQEPAGAWGNKIRPIK	4.2419e-25	154.49			3				1	1	1
AACLESAQEPAGAWGNKIRPIKASVITQVFHVPLEER	0.015329	22.585								1	1
AACLIQAHYR	2.6108e-07	164.96		1
AACLLDGVPVALK	0.00041685	78.324	2	1					3	2	3
AACLLDGVPVALKK	2.1358e-09	136.01	3	1	3				4	4	4
AACLLPGAGARPEVEAL	0.05294	51.495				1
AACLQQTQIEE	0.0012198	113.1					1
AACLVQQK	0.0022835	134.66								1
AACNAVGQM	0.059868	74.184				1
AACNAVGQMATDF	0.0021872	93.166				1
AACNGPYDGK	0.00020293	125.75	2	2	2			2
AACNGPYDGKWSK	3.8302e-07	139.74			1				3	2	2
AACNLLQR	0.0010475	155.51		1					2	2	2
AACNRLANKAVQRGSADNVTVMVVRIGH	0.0010044	49.266					9
AACPGITDKMVKKLIE	6.8111e-05	87.519					8
AACPLDSESAEGVVPPASGGGR	4.8787e-18	141.79	1	2
AACPVLCSGNGQYSK	3.216e-09	130.47	1
AACQCVEPIK	0.00011451	140.45	1	1	1			1
AACQEAKEDIKSHSENVSQHPL	1.0521e-25	168.75				2
AACQEAQVFGNQLIPPNAQVK	2.6604e-81	231.86	3	4	2				1
AACQEAQVFGNQLIPPNAQVKK	4.9215e-05	68.156			2				1	2	2
AACQLVSLE	0.011797	80.684					1
AACQVMAVLLEEDR	7.4345e-07	128.22	1	1
AACQVMAVLLEEDRLAAEPSWNLRAQDR	0.046816	18.107							1
AACRAGDVGVL	0.032634	68.536				2
AACRALK	0.015991	104.11						1
AACRWLRLEDPRMDYAAK	0.015992	39.338						2
AACSAAAMEEDSEASSSR	1.397e-71	238.12	4	2	3
AACSAAAMEEDSEASSSRIGDSSQGDNNLQK	1.3773e-08	82.086						4
AACSAFATLE	0.047725	66.27					2
AACSAFATLEE	0.058742	62.869					3
AACSAFATLEEE	0.040398	58.743					3
AACSKVPDTNVSLE	0.00029152	108.58					1
AACSKVPDTNVSLEDVSE	0.0071183	56.817					1
AACSSSEEDDCVSLSK	2.2822e-32	198.74		1	1			1
AACVKAGRKCGDLVHPLVYCPE	0.00059852	59.975					2
AACVPADDRILCR	8.7801e-05	112.5					3
AACVRDYHTFVWSSVPE	0.0046974	54.281					1
AACVSCPAQGVSSVDVA	0.00057623	65.467		2	1					2	2
AACYAHLYVTDVVPGPPDGAPQVVAVTGR	0.00046974	41.65		1
AACYFTMGLYEK	0.00078579	81.709	1	1	1				1	1	1
AADAAALQAGNGEEE	8.2444e-05	118.24					2
AADAALRVLIGE	1.9866e-09	177.81					1
AADAALRVLIGENE	0.012606	53.3					1
AADAALRVLIGENEKAE	1.6182e-05	110.37					3
AADAEAEVASLNRR	3.0938e-15	166.6	2	1
AADAGADAGQL	0.0046624	96.143				1
AADALEEQQR	5.0718e-16	198.72			4				1	1	1
AADALLKAKEE	1.4542e-05	162.49					4
AADALLKAKEELE	0.00020465	128.68					2
AADAMARL	0.092682	81.191				1
AADAVEDLR	1.9003e-08	179.37	8	2	3					1
AADAVEDLRWFR	3.6629e-15	178.67	2	4					1	2	2
AADAVNKMTIK	2.5642e-12	187.78								2	1
AADCDLQITNAQTK	1.3693e-55	239.31	1	4	1			3
AADCDLQITNAQTKEEYTDDNALIPK	1.472e-05	65.854							1	1	1
AADCEVEQWDSDEPIPAK	1.5641e-71	237.01	9	16	3				1	1	1
AADCEVEQWDSDEPIPAKELER	1.847e-81	225.3			3				1	1	2
AADCGQLEIL	0.033633	98.458				9
AADCGQLEILEF	0.0068159	89.9				1
AADCISEPVNREPPSR	4.1272e-25	181.97	2	3	3
AADCPGKLFIFHSSLPTAEAPGK	1.1855e-13	118.24							1	1	1
AADCPGKLFIFHSSLPTAEAPGKLK	1.2939e-05	71.651							2	2	1
AADDAERER	0.001226	135.86			1
AADDAERERR	0.0092396	82.914		2
AADDDNGDGTSLFDVFSASPLK	3.568e-13	121.72	2
AADDFLEDLPLEETGAIER	7.9122e-22	202.84	5	5	2				1
AADDGEGIVGAAMPDSGPLPLLQDMNK	1.4086e-44	167.04		8
AADDKELNRW	0.0010599	146.71				4
AADDPENGERESHTPVSIQEEIVGDFK	4.3645e-67	192.52	4	2	1			1
AADDPEVRVL	0.021089	82.417				1
AADDREEDGCSQAVPLVPLTEENEEAMENEQFQQLLRK	3.7037e-49	153.6	2						1		1
AADDSKEVESFQQLLNAR	1.9306e-05	81.594							1
AADEALNAMTSNGSHR	5.2051e-51	226.93	5	6	5				1	1	1
AADEAMEER	0.00058777	129.63							1	1	1
AADEAMEERRRLLQNK	0.00015871	83.692						4
AADEDEKKAAAGPLDMSLPSTPDIK	1.1622e-06	80.813			2
AADEDVFR	0.01321	82.279			1
AADEDVFRK	0.00031663	107.57						1
AADEDVFRKPGLPPPASK	4.5236e-06	102.39		3				1
AADEDWDSELEDDLLGEDLLSGKK	4.6033e-61	195.38	1
AADEEAFEDNSEEYIR	5.3495e-92	267.11	15	10	6				1	2	2
AADEEAFEDNSEEYIRR	8.8617e-181	319.53	31	27	11				4	3	3
AADEEAFEDNSEEYIRRDLEGSDIDTR	1.9639e-154	267.75	6						3	2	2
AADEEAFEDNSEEYIRRDLEGSDIDTRR	2.3991e-22	128.07	3						2	1	1
AADEEEAPGTRDPTRL	0.00097231	72.898				1
AADEEEAPGTRDPTRLRPVY	0.00010469	89.468				3
AADEGSAEKQAGEAHM	6.5869e-05	104.95				1
AADEIEK	0.014906	155.51		1
AADEIEKEK	0.0019338	123.6			1
AADEIEKEKELLIHER	3.3486e-148	307.92			6				1	1	1
AADEKDVVDNDE	1.1335e-09	181.98					1
AADEPAYLTVGTDVSAK	9.2489e-10	121.32	1	1				1
AADEPVEKTPQTQQDELY	0.0035805	69.969				1
AADESAPQRVLLPTQKIDNEERRAEQRKY	5.1074e-05	62.582				3
AADESER	0.00016914	175.75		2
AADESERGMK	2.6858e-07	194.12						7			1
AADESERGMKVIENR	1.957e-24	184							2	2	3
AADESERGMKVIESR	1.2768e-17	162.29							1	1	1
AADESTGSIAKRL	2.7997e-06	182.71				5
AADETLCQTK	5.7674e-11	201.33	1	1	1			1
AADEVAEGK	0.00026997	152.06		3	2			1
AADEVAEGKLNDHFPLVVWQTGSGTQTNMNVNEVISNR	8.9068e-193	266.39			1				13	13	12
AADEVAEGKLNDHFPLVVWQTGSGTQTNMNVNEVISNRAIEMLGGELGSKIPVHPNDHVNK	0.0019568	30.138								1
AADEVAGGAR	0.00015445	149.19		1	1
AADEVAGGARK	9.7245e-05	125.17	1	1	1			2
AADEVAGGARKATKSKLF	0.011406	44.391				8
AADEVAGGARKATKSKLFE	0.0029232	56.081					3
AADEVFKDIME	0.0015725	103.21					1
AADEVLAEAK	0.00024382	120.06			1
AADEVLAEAKKPR	4.5198e-05	100.22			2				2	1	1
AADFAQDIDINPGAVYK	1.1441e-13	135.57	2	4
AADFEDLLSGQGFNAHK	1.292e-58	221.59	1	2
AADFEIGHF	0.019943	98.997				2
AADFIDQALAQK	1.1877e-14	179.35	2	3	4				2	1	2
AADFIDQALAQKNGR	3.1053e-10	136.14			2				3	7	7
AADFIDQALAQKNGRVLVHCR	7.1516e-13	132.74							2	2	3
AADFIEELSSLFK	5.0264e-05	105.03							1		1
AADFLSEPEGGPEMAK	1.086e-12	145.7	3	6	2				1
AADFLSEPEGGPEMAKEK	8.1817e-06	93.753			2
AADFQLHTHVNDGTEFGGSIYQK	6.6312e-247	342.82	45	15	9			25	16	15	20
AADFQLHTHVNDGTEFGGSIYQKVNEK	4.3938e-22	130.43			8				2	2	3
AADGAAEPGVVGQMIEAAEER	6.5139e-11	160.67	2	1	1
AADGASTETSASGTSQGEASTPEESRDGKKDKEGDRASEEGKQKGKGSKPLMPTSTIL	0.00055202	35.26				1
AADGDWQDFYEFQEPAR	8.4683e-40	197.15	4	4	2						1
AADGEKATALYYQQE	0.00012536	105.19					1
AADGERSPL	0.058384	46.129				1
AADGGERPLAASPPGTVK	3.11e-27	166.47	4	4	1					2	2
AADGGERPLAASPPGTVKAEEHQR	4.7905e-09	96.504			1
AADGILWPDKRL	0.024596	92.19				2
AADGNTALHYAALYNQPDCLK	1.5696e-93	243.16		3				2		1	1
AADGNYYNAR	7.9244e-11	179.51			1
AADGPGDRFIIGESQAGEQPTQTVMPGQVMR	4.1841e-66	190.45	4	8	2				3		4
AADGSAVSTVTK	7.2447e-07	172.61			1
AADGSLDTQPK	0.00057103	93.839		1
AADGTRLDDQPKADVLE	2.5318e-06	120.9					3
AADGTYILNGDYTLSTLEQDIMYK	1.6505e-61	196.36	3	3	1
AADGVDER	0.0087672	76.221		2	1
AADGYQRCMMAQYNRHDSPE	1.4029e-20	166.29					6
AADGYQRCMMAQYNRHDSPEDVKRRAMAD	0.00012047	68.074					3
AADGYQRCMMAQYNRHDSPEDVKRRAMADPE	2.9998e-06	89.024					12
AADHCRQILNYVNQAVK	5.3672e-08	151.44						2
AADHLEALAAIEDFFLEHEALGISMAK	4.0994e-22	129.27							1	1	1
AADHLKPFLDDSTLR	1.8704e-24	179.77	3	3	3				3	4	3
AADHLKPFLDDSTLRFVDK	1.4519e-14	160.67						4
AADIAEALYSVPR	4.1961e-08	147.26			2
AADIDIDTVGTEGW	0.0055735	71.219				1
AADIDLYHCPNCEVLHGPSIMK	2.2249e-25	153.65		1	1			1
AADIDQEVK	0.00032813	158.76	3	5	1			6		1	1
AADIDQEVKER	7.5371e-08	169.89			1				2		2
AADIFPR	0.010306	119.57	3	2	1				1
AADIFPRK	0.017383	98.458		2				1	1
AADIGVAMGQTGTDVCK	6.5768e-33	182.15	2	3	1			3	1	1	1
AADIHTFSSVLEK	3.1676e-06	131.32		1
AADIIDGLR	0.00048575	134.05	1	1	1					1	1
AADIIDGLRK	8.2881e-05	145.25	2	2				1	1
AADIIKGQPALWDKDVPVYK	0.075712	15.162							3	1	1
AADIPRIL	0.0308	104.44				1
AADIRRTPSLALTPPQAEQE	0.0037831	54.008					1
AADISESSGADCK	5.3493e-09	148.62	6	2	1			7
AADISESSGADCKGDPR	1.2922e-20	161.26			3				1	1	1
AADISESSGADCKGDPRNSAK	5.7201e-05	72.568							1
AADISESSGADCKGDPRNSAKL	7.1718e-06	103.31				2
AADISESSGADCKGDPRNSAKLDADYPLR	0.0038644	34.78								1
AADISLDNLVEGK	2.1871e-15	186.96	2	4	2			8	1	1	1
AADISLDNLVEGKR	7.3231e-05	81.51			2				1	1	1
AADISLDNLVEGKRK	0.0025211	51.03							1
AADISYPVRKSIQQDVL	0.05121	37.177				1
AADIVESLGKPECEE	0.00018498	103.83					1
AADKAIEKMNGMLLNDRKVFVGRFKSRKEREAE	0.06617	28.119					1
AADKALKTFQEE	5.0589e-15	240.92					2
AADKDGNVTCEREVPGPDCRF	3.1926e-05	95.996				3
AADKDGNVTCEREVPGPDCRFL	0.00012679	75.868				2
AADKEEPPSKKKRVDATAGWSAAGKSVPQDE	6.5135e-28	153.48					3
AADKEEPPSKKKRVDATAGWSAAGKSVPQDEVDE	1.726e-07	89.751					4
AADKGPAAGPRSRAAM	0.038021	36.029				1
AADKGVYIIGSSGFDSIPADLGVIYTR	1.1664e-44	173.83							3	4	3
AADKKEFKPLPGRTAASGAAGDKDTKDISAPKPGPL	3.9554e-20	106.98				2
AADKLAPAQYIR	2.3123e-07	142.1			3				4	4	4
AADKLIQNLDANHDGR	5.297e-63	245.18			8				5	5	5
AADKLIQNLDANHDGRISFDEYWTLIGGITGPIAK	4.2232e-10	91.748							2	2	2
AADKNEILF	0.015005	113.18				3
AADKPADQGAEK	8.8123e-15	189.61	1	1	1			1
AADKPADQGAEKHEGTGQSSGITDQE	8.9663e-05	76.959					1
AADKPADQGAEKHEGTGQSSGITDQEK	1.3527e-68	201.1			1
AADKPADQGAEKHEGTGQSSGITDQEKE	5.9577e-39	178.77					5
AADKPADQGAEKHEGTGQSSGITDQEKEL	3.2116e-48	172.11				2
AADKVASVASTL	0.0026137	103.26				2
AADKVVEEIRRRGGKAVANY	1.3263e-14	144.33				5
AADKVVLHTGKYEE	0.052772	40.941					1
AADLAFLEK	0.0023549	98.048		2	1
AADLAHITAR	0.00025569	131.82							1
AADLAHITARLAHQTRAEEGL	4.6197e-06	93.5						1
AADLDVGVNGQIEYVFGAATESVRR	0.04753	21.349		1
AADLFESEGAK	2.8929e-06	143.24	1	2				1			1
AADLGLGAAVPVELRRE	3.1468e-06	118.31					5
AADLGNEERKQKFLRLMGAGKKE	2.7323e-08	122.64					8
AADLHKNEW	0.0028818	148.69				2
AADLKDLNSR	9.014e-06	161.67			1
AADLKNLFGK	7.6991e-07	163.66			1
AADLLAADFSGK	0.00034538	111.79	1	1	2			1
AADLLAVHAVK	4.7233e-05	135.99	2	2	1
AADLLAYIHK	0.001771	77.662	1	1
AADLLLHSK	0.0011735	112.8								1	1
AADLLNRE	0.025519	99.136					1
AADLLQFPAVK	6.0958e-05	131.83	1	1					1	1	1
AADLLVNPLDPR	0.00027511	98.902	2	2	1				1
AADLLYAMCDR	3.8718e-05	122.7	3	5					2	2	2
AADLNGDLTATR	2.9082e-29	215.77	12	12	5				1		2
AADLNGDLTATREEFTAFLHPEEFEHMK	1.0946e-239	326.87	28	32	1			12	22	20	19
AADLNGDLTATREEFTAFLHPEEFEHMKEIVVLETLEDIDK	1.0543e-09	79.385								1	1
AADLNLEWISLPR	5.7267e-22	196.5	1	3	1				1	1	1
AADLQLEMTQK	2.334e-08	163.46		4				5
AADLQLEMTQKPHK	1.8537e-14	171.76	2	3				1
AADLQLEMTQKPHKKPGPGEPLVFGK	1.6395e-98	229.69	5	3	9				9	10	11
AADLVEALYGMPHNNQEIILKR	1.1629e-10	117.37			3
AADMDLEWR	7.9187e-09	186.16	1	2	1
AADMGNPVGQSGLGMAYLYGR	1.3946e-80	225.69	4	6	1				2	2	3
AADMIRR	0.015627	124.59							1
AADMIRRNFHK	0.0043474	70.412						2
AADMLKALQGASQIIAE	7.1208e-05	89.484					1
AADMLSGPR	1.7261e-08	180.44	2	1					2
AADMLSGPRRAEILAK	0.00097445	65.467						3
AADNLRLIQVPKGPVE	1.3799e-05	111.11					3
AADNLRLIQVPKGPVEGYEE	0.0010688	71.853					4
AADNLRLIQVPKGPVEGYEENE	0.00035046	79.177					5
AADPAPEVR	0.00040939	141.02		1	1
AADPAPEVRK	8.4857e-05	115.06	2	1
AADPDPNVKSGSEL	0.0013381	89.992				2
AADPDPNVKSGSELL	0.084584	49.265				1
AADPDPNVKSGSELLDRLL	0.00017494	92.474				3
AADPGLHETLL	0.010893	93.325				3
AADPGLPARL	0.13385	70.028				1
AADPGPGAELDPAAPPPAR	5.0924e-49	192.16		2	1						1
AADPLASKLNKVTQLTGFSD	3.619e-05	107.82					2
AADPLASKLNKVTQLTGFSDPVYAE	2.8006e-24	156.7					3
AADPLVGVFLWGVAHSINELSQVPPPVMLLPDDFK	0.00055745	36.042								1
AADPPAENSSAPEAEQGGAE	2.6967e-40	180.8	6	10	6			5	2	2	2
AADPSSLQSHIPVLDK	4.7061e-06	102.29	1	2	2					1	2
AADPSSLQSHIPVLDKGR	0.0027857	45.916			2
AADPSVVNLGQGFPDISPPTY	0.0015264	61.276				2
AADPTFVMGHAMATGLVLIGTGSSVKLDK	0.00041892	43.306							1
AADPVPSFDESSQDTSEK	8.3133e-08	149.31	2	2	2			2
AADPVSPLLHELTFQAMAYDLLDIEQDTYRYETTGLSEAR	2.12e-96	194.23							2	2	2
AADPVSPLLHELTFQAMAYDLLDIEQDTYRYETTGLSEAREK	5.6841e-07	65.592								1
AADPVVMGKTKAE	0.00014566	130.61					9
AADPWVLK	0.012871	84.568	1	2	3				1	1	1
AADQFDIYSSQQSK	1.6787e-55	237.48		2	1					1	1
AADQGDFEKPRQY	1.14e-06	142.38				2
AADQNGGGGRHNWGQGFR	1.436e-21	159.18	2	2	2				5	3	4
AADQNGGGGRHNWGQGFRLGDQ	2.3953e-07	93.776							3	4	4
AADQTEALF	0.092604	75.043				3
AADQTTAEQGMR	2.142e-38	181.66	1	1	1
AADRDCAGDDLKVL	0.081575	35.436				1
AADRHPERRMRAAFTAFE	0.022097	39.91					2
AADRHPERRMRAAFTAFEE	0.0022421	62.203					2
AADRIHQDGIHILVNMNGYTK	1.7556e-56	203.06	4	12	7			16		1	1
AADRIQFACSVCK	2.5034e-21	195.1	2	1	2				2	2	2
AADRKLF	0.087588	111.65				1
AADRLEEEIEEHAFDDNK	1.0788e-40	194.1	4	1				1
AADRLEQELLR	6.0036e-72	273.44	2	3	2
AADRLEQELLRDTVK	2.3828e-39	209.53	3	4	3			4	3	3	3
AADRLPNLSSPSAEGPPGPPSGPAPR	1.3283e-152	267.34	3	6	5				4	4	5
AADRLPNLSSPSAEGPPGPPSGPAPRK	5.1662e-30	152.13	1	2				4
AADRLPNLSSPSAEGPPGPPSGPAPRKK	6.3917e-19	119.35						4
AADRSESPSLTQERANL	0.00049695	92.39				1
AADRSLKKGVQGGEKALEICGAQRSASEL	1.1631e-06	74.516				1
AADSAFLPTEDE	0.00078898	104.95					1
AADSDAHLFQDSTEPRASRVPSSDEE	0.0018749	53.481					1
AADSDDGAVSAPAASDGGVSK	1.5698e-54	191.65	8	5	4			6	1	1	1
AADSDDGAVSAPAASDGGVSKSTTSGEE	0.0034185	54.855					1
AADSEPESEVF	0.05641	61.56				3
AADSEPESEVFEITDFTTASEWER	5.1598e-75	212.39	2
AADSGEIDRRLE	0.00012103	147.33					1
AADSHVKICQRAEGAERF	3.3043e-06	116.04				1
AADSICDGDLVDSQIR	1.6146e-40	206.63	2	4	3				1	1	1
AADSLQQNLQR	1.8159e-35	229.53	1	2					2		1
AADSLQQNLQRDYDR	3.1005e-31	196.18	1	1
AADSLQQNLQRDYDRAMSWK	1.1621e-08	117.65						5
AADSPFSSDK	0.00051274	110.39		3
AADSPFSSDKHAQLILAQINK	2.6476e-05	73.928			1
AADSQNSGEGNTGAAESSFSQEVSR	0	424.99	5	16	6					1	1
AADSQNSGEGNTGAAESSFSQEVSREQQPSSASER	1.7293e-180	272.09	2	3	2				1	1	1
AADSREEKDGELNVLDDIL	1.3457e-05	109.72				2
AADSSAPEDSEKLVGDTVSYSK	1.5804e-25	158			3
AADSSDSDGAEESPAEPGAPR	1.6061e-07	96.379		1
AADSVEDEIEEVALR	1.0772e-16	188.09	2					1
AADSYRMNAE	0.0013547	136.49					1
AADTERLALQALTE	0.0037468	68.168					2
AADTIEALQK	1.509e-06	177.06						1
AADTIGYPVMIR	5.3374e-11	174.87	6	9	5				6	5	5
AADTIGYPVMIRSAYALGGLGSGICPNRETLMDLSTK	5.7378e-108	217.65						1		1
AADTNEVVK	0.0021709	99.815	2
AADTQKSGVLPSQPTTM	0.00053192	91.653				1
AADTQVSETL	0.040991	63.816				1
AADTQVSETLK	8.0209e-19	202.16	3	5	1			3	1
AADTQVSETLKR	7.9775e-63	249.2			7				1	1
AADVADDQEEPATYCLSSSFE	0.00027536	83.423					2
AADVAQKVDE	0.0048004	99.985					2
AADVAQKVDEDSAEDTQSNDGKEVVE	3.0708e-60	202.69					1
AADVDGNGIMLE	0.0013366	81.625					1
AADVENVPPVISTPHHYLISIYR	2.2806e-17	126.97		1					1	1	1
AADVENVPPVISTPHHYLISIYRDK	6.5903e-14	111.84	2	1					2	2
AADVEQLKPEEIK	4.0869e-29	205.62	2	4	3			6
AADVFMCSPR	0.00015851	121.9	2	1
AADVGAQMIKLVGLRE	0.00047424	74.141					1
AADVGKAGAEREF	0.00052877	111.83				4
AADVGKGAAQREF	0.00043878	97.69				2
AADVGKSGTEREF	1.756e-05	173.25				3
AADVHARYIE	0.0022548	121.29					2
AADVLLR	0.0040926	154.11	1	1	2				1	1	1
AADVLVYLADDTVVPLAVENLPSLSAHELHR	4.0122e-65	183.64	3	3	1				4	4	4
AADVRLM	0.078091	120.52				2
AADVSRNSLQAHDNFLAE	0.034395	48.376					1
AADVSRNSLQAHDNFLAEK	1.25e-37	210.43						2
AADVSVTHRPPLSPK	2.127e-90	263.14	3	6	4			4	4	6	6
AADVSVTHRPPLSPKSGAEVE	1.7074e-05	99.846					5
AADVSVTHRPPLSPKSGAEVEAGDAAER	3.675e-172	283.56			3
AADVSVTHRPPLSPKSGAEVEAGDAAERRAPEEELPPLDPEEIRKRL	1.0412e-06	43.592				1
AADWVSGHFPSPIRLE	0.0026342	69.805					2
AADYREASSQQGLAYATE	2.611e-11	147.17					2
AADYVRSK	0.009721	96.624						1
AAEAAAAAAAAGSGKLEE	0.0035649	72.772					1
AAEAAAAPAESAAPAAGEEPSK	8.3805e-34	174.26	9	22	2			36	2	2	2
AAEAAAAPAESAAPAAGEEPSKEEGEPK	8.1809e-117	244.71	34	8	25			2	4	4	4
AAEAAAAPAESAAPAAGEEPSKEEGEPKK	4.8241e-77	198.93	9	3	2					2	2
AAEAAAAPAESAAPAAGEEPSKEEGEPKKTEAPAAPAAQETK	6.5824e-64	167.5		1	12				4	6	5
AAEAAASAYYNPGNPHNVYMPTSQPPPPPYYPPEDK	4.7521e-14	104.24	2	3	1			3		3	3
AAEAAASAYYNPGNPHNVYMPTSQPPPPPYYPPEDKK	1.6545e-06	57.981	1						1	3	1
AAEAAASAYYNPGNPHNVYMPTSQPPPPPYYPPEDKKTQ	2.0535e-06	64.221			1				1	1	1
AAEAADLGLGAAVPVELR	5.5251e-49	207.92	2	4	3				1	1
AAEAADLGLGAAVPVELRR	9.1852e-129	280.26	5	2	2				2	2	2
AAEAADLGLGAAVPVELRRERRMVCVEYPGVVRDVAK	8.1565e-14	89.072						2
AAEAAEAAAAAAAAGSGK	1.9438e-33	183.88	1	4	2
AAEAAEAAAAAAAAGSGKLEER	1.2974e-33	162.83	1	2						2	1
AAEAAGGK	0.048642	77.923			1
AAEAAGGKY	0.012124	95.502				1
AAEAAGGKYR	0.00025851	115.78			1
AAEAAGGKYRSTVSK	0.11199	48.405									1
AAEAAINILK	0.00034233	116.52	1	3	1						1
AAEAAPPTQEAQGETEPTEQAPDALEQAADTSR	1.8724e-61	166.24	4	5	1				1		1
AAEAAPPTQEAQGETEPTEQAPDALEQAADTSRR	1.1036e-49	162	6	9	8				2	2	2
AAEAAPVVK	0.014655	64.654		1
AAEACARPHGPPPDLAAR	4.4044e-10	123.14		1	1				3	4	3
AAEADGPLK	0.00060583	114.89	4	3				1
AAEADGPLKR	7.2897e-05	150.61	1						1	1	1
AAEAEASREARAKVIAAEGEM	7.9506e-05	88.945				3
AAEAEASREARAKVIAAEGEMNASRAL	1.0494e-07	89.297				4
AAEAEPR	0.012624	124.59		2	2
AAEAEQEMQRIK	4.1498e-11	163.45						1
AAEAESAQTRVAPAPAAADAEVEQTDAESKDAVPTE	0.038729	24.039				1
AAEAEVELSAR	8.626e-09	174.77	2	1
AAEAEVELSARR	1.1829e-06	132.32	3	4
AAEAFLR	0.0087859	134.44	1	3	1
AAEAFLRQQQAAPNLR	1.4216e-09	125.5								2	2
AAEAFLRQQQAAPNLRK	3.3171e-33	184.99	2	4				6	1	4	3
AAEAFSELSK	0.00022417	121.9	1	2	1				1
AAEAGDRQSMILVAR	1.5829e-39	206.49	2	3					2	2	2
AAEAGGAEEQYGFLTTPTK	5.8446e-110	266.19	6	8	4			6	3	3	3
AAEAGGNFETTKPGELY	0.068683	56.746				1
AAEAGHIDIVKEL	0.0027739	85.294				1
AAEAGNGAETMAAEAE	0.00096535	74.789					1
AAEAGVVGAGASPDGDWR	2.4843e-72	245.92	1		2
AAEAHVDAHYYEQNEQPTGTCAACITGDNR	1.5749e-108	228.25	5	4						1
AAEAHVDAHYYEQNEQPTGTCAACITGDNRSLIANLAAANCYK	2.5741e-90	181.69						3
AAEALAAEAVASR	1.0305e-29	206.32	1	2	2
AAEALAAEAVASRLE	1.1225e-05	117					1
AAEALAAEAVASRLER	3.4912e-25	179.14		1						1
AAEALAAEAVASRLERQEEDIR	0.050245	27.523	1
AAEALHGEADSSGVLAAVDATVNK	6.9059e-139	273.98	4	3	7			6	1	1
AAEALTNGAQFPESFTVPDLEPVPEDELVFLMDNSK	2.7814e-05	57.959	3
AAEALVREAEAK	1.0782e-06	133.07						1
AAEALVTMPIRAAEL	0.0035726	62.68				1
AAEAQLGGLR	0.00044815	120.99		2
AAEARAIKNGKGL	8.5007e-07	164.22				4
AAEARETRRQELL	0.00075746	94.688				2
AAEASAVEAGSE	2.4033e-12	125.74					1
AAEASESGPALHELMR	6.0666e-22	176.29	2
AAEATEGPTSEPSSSGPGR	1.0847e-39	179.09		1
AAEATEGPTSEPSSSGPGRLK	8.3706e-13	134.52		1				1
AAEATNDYETLVK	1.9947e-07	156.52	1	1
AAEATNDYETLVKR	3.2292e-28	194.12			1
AAEAVAAAVGTGATTAAVMAAAGIAAIGPAK	6.1292e-92	214.11	2	3					7	3	6
AAEAVAAAVGTGATTAAVMAAAGIAAIGPAKELEAER	1.496e-27	121.12			2					1
AAECAGKLFLFHTSLPIAEAPGK	3.5417e-30	161.04							2	2	3
AAECAGKLFLFHTSLPIAEAPGKLK	2.2339e-06	80.031							2	3	3
AAECNIVVTQPR	3.9609e-08	159.5	4	10	4				2	1	2
AAECNIVVTQPRR	3.1674e-39	222.94	2	2	2				2	2	2
AAECPMGPQLVVVGEE	0.033243	50.874					1
AAECSDFPVPSAEGTPIQGSK	2.3668e-18	147.25	4	5	2			1	1	1	1
AAEDAANRAASASESALQTVIK	2.731e-08	106.35						1
AAEDAVYELQSK	8.86e-07	141.13			1
AAEDDEDDDVDTK	1.5004e-20	230.81	1	1	26				1	1	1
AAEDDEDDDVDTKK	6.6236e-84	261.67			29				2	2	2
AAEDDEDDDVDTKKQK	2.9529e-221	355.42			15
AAEDDEDDDVDTKKQKTDEDD	0	367.55			10				3	3	2
AAEDDSASPPGAASDAEPGDEERPGLQVDCVVCGDK	1.084e-76	180.66	1
AAEDEDQQHKVTF	0.0096552	60.161				1
AAEDELNIEAK	4.2918e-05	126.19			1
AAEDELNIEAKDRIPVSYKR	0.0062414	37.292			1
AAEDELQLPR	6.7953e-11	196.79	4	3	1
AAEDELQLPRLPELFETGR	4.1371e-81	240.46	5	4	2				1	2	2
AAEDELQLPRLPELFETGRQLLDEVEVATEPAGSR	3.1581e-19	111.43							1	1	1
AAEDELQLPRLPELFETGRQLLDEVEVATEPAGSRIVQEK	2.9088e-14	98.397							1	1	1
AAEDEQVF	0.14498	71.342				1
AAEDGFR	0.011147	128.38			1
AAEDGFRK	0.0060795	113.26	1	1
AAEDGFRKAQKPWLK	0.00012059	85.909							3	3	4
AAEDIIDPIAKAKM	0.090966	45.207				1
AAEDKCKQVEEELTHLQK	2.2628e-07	112.82			2				1
AAEDKNKPQER	0.00025785	93.839			2
AAEDLFVNIR	8.5029e-06	175.44	2	2					1	3	3
AAEDLFVNIRGYNK	2.0864e-33	208.28	3	4				3	2	2	2
AAEDLFVNIRGYNKR	0.0052393	47.774								2	2
AAEDLLSQIQENYQK	1.8768e-06	171.36		1
AAEDPVAAAPRPLPAGGR	1.3305e-15	147.12		2	2
AAEDRFQERNNCLADSR	0.0042133	53.21		1
AAEDRFQERNNCLADSRALSASHTDLAH	2.0541e-05	73.227						2
AAEDRLASTGSGQSFLAR	4.5141e-21	151.41	1							2	2
AAEDRLASTGSGQSFLARQRQATSSRRSYPGHVQPATAR	0.054552	11.791						6
AAEDRSKQLEDELVSLQK	0.0012597	51.566							1
AAEDSALQYMNFMNVIFAAQK	5.5681e-25	152.89							2	2	2
AAEDSGGDSKDLSEVSETTESTDVKDSSEASDSAS	0.013751	27.793				2
AAEDSNLISGFDVPEGSDK	1.9066e-21	154.26		1	2
AAEDSPYWVSPAYSK	1.1846e-20	174.59	2	5	1			2	2	2	3
AAEDSYAK	0.082572	60.91						2
AAEDVKAKL	0.0080339	118.67				2
AAEDVKAKLHEL	3.943e-06	145				2
AAEDVKAKLHELNQKW	2.2296e-09	140.46				2
AAEDVVATGADPSDLE	0.0062253	60.937					1
AAEDVVATGADPSDLESGGL	5.9128e-06	111.34				1
AAEDVVATGADPSDLESGGLL	0.0003423	91.518				2
AAEDYGVIK	0.0026201	135.83	1					2	1	1	1
AAEDYGVIKTDMFQTVDLFEGK	8.9706e-162	300.06							42	48	45
AAEDYGVIKTDMFQTVDLFEGKDMAAVQR	6.0616e-233	304.59			2				8	7	7
AAEEAAAKAEADVASL	0.0023681	75.316				1
AAEEAASTLASSIHPEQCIK	1.2185e-129	280.31	3	4	3				3	3	3
AAEEAEEAR	9.3909e-06	168.26	2	1	1						1
AAEEAEEARVQAER	2.3246e-43	223.06	6	1	3				1	1	1
AAEEAEEARVQAEREAAQSR	5.9574e-50	193.54	5	7	1				1		1
AAEEAEEARVQAEREAAQSRR	5.7044e-18	139.11	4	3							1
AAEEAEPADRSQESSTLEGGPSARRQR	0.012485	34.839							1	1
AAEEAFVNDIDESSPGTEWER	2.8315e-183	316.78	35	13	8				6	6	6
AAEEAFVNDIDESSPGTEWERVAR	0.00026761	52.898							1
AAEEAKKFGTINIVHPK	3.4517e-48	216.71			6				2	2	2
AAEEAMVLDPNYREQALQGLSEFK	1.0298e-22	140.45		1
AAEEANAVLGLDTQGDHMVMLSVIPGEAEDK	1.8103e-45	162.1	2	2
AAEEARESDWDGIIACHQGKL	0.0082743	45.347				1
AAEECGYSVQVISMEPESCSPK	1.5895e-24	148.75		1
AAEEDDLDSSLASVFR	9.1655e-26	185.67	2	1
AAEEDPAAAFLAQQE	0.0055845	67.136					2
AAEEEAARQRKAAL	2.1033e-05	128.57				1
AAEEEAARQRKAALEEVERL	1.1696e-14	141.64				4
AAEEEDEADPK	4.745e-05	119.74		1	2
AAEEEDEADPKR	8.7989e-15	184.03			7
AAEEEDEADPKRQK	3.9085e-84	273.34			2
AAEEEDEADPKRQKTENGASA	3.343e-94	247.35			2						1
AAEEEEVDSADTGER	4.4491e-25	180.95	1	2	2
AAEEEEVDSADTGERSGW	7.5329e-22	133.86				1
AAEEEKKRLQTQVELQAR	3.4831e-40	194.37								2	2
AAEEEPGEPFEIVERVK	0.09772	10.768									1
AAEEEPSTSATVPMSK	1.3435e-05	104.2			1
AAEEERRRREAEERVQKSL	0.00046335	70.334				3
AAEEFVNIYYETMDK	4.1498e-40	210.34	2	4					1
AAEEFVNIYYETMDKR	6.3216e-05	76.82			1				2	2	1
AAEEFVNIYYETMDKRR	1.564e-06	105.53			1
AAEEFVNVYYTTMDK	2.324e-51	232.53	4	4					1	1	1
AAEEFVNVYYTTMDKR	7.3989e-06	99.711			2
AAEEFVNVYYTTMDKRR	2.7835e-11	134.25			3				2	2
AAEEGKDYPFAR	4.8733e-05	104.24			2
AAEEIGIK	0.0084932	100.19						6
AAEEIGIKATHIK	1.3652e-05	123.28							1	2	2
AAEEIGIKATHIKLPR	2.5053e-20	172.91			2				3	4	4
AAEEIRQML	0.090404	76.345				2
AAEEISEKL	0.0092519	113.62				1
AAEEKDPLSYF	0.0068722	94.767				1
AAEELDMENEFLLPPVFGEEYEEQPRPR	2.845e-100	232	4	2	1				2	1	2
AAEELSK	0.02071	104.21	3	3
AAEELSKLR	0.0019486	123.35								1	1
AAEELSKLRR	0.038908	43.297									1
AAEELTWER	0.00034793	147.2		1
AAEEMHWPVPMK	2.2019e-05	119.39	1					1	1	1	1
AAEEPQQQK	0.00043585	141.52	2	3	1			2			1
AAEEPQQQKQEPL	0.00010373	123.75				1
AAEEPQQQKQEPLGSDSE	1.2226e-08	129.88					1
AAEEPQQQKQEPLGSDSEGVNCLAYDEAIMAQQDR	5.4924e-13	94.352	1		5				2	2	2
AAEEPQQQKQEPLGSDSEGVNCLAYDEAIMAQQDRIQQEIAVQNPLVSER	4.0467e-48	146.51							1	2	2
AAEEPSK	0.018812	113.7						1
AAEEPSKVEEK	5.4077e-18	199.82	1	3	5					1
AAEEPSKVEEKKAEEAGASAAACEAPSAAGPGAPPEQEAAPAEEPAAAAASSACAAPSQEAQPECSPEAPPAEAAE	0.032552	6.1458							1	1	1
AAEEPVSEVTVGVSVLAER	2.2671e-15	145.88	2
AAEEQGDDQDSEK	4.6885e-15	207.47		4				13
AAEEQLSARGMDASLSHQSLVALSEK	1.2239e-29	148.26						1
AAEERIEGRVAAL	0.0017317	79.886				2
AAEERMGQRPAAGAEVPE	0.013363	50.966					1
AAEERRRDFGEKLTRLRE	4.1933e-05	95.662					3
AAEESASQIQSSAQR	3.6909e-148	304.42	1		1
AAEESASQIQSSAQRLETQVSASR	1.6281e-92	232.79							1	1	1
AAEESRKHINTWVSK	2.1084e-19	167.69							2	1	2
AAEETGEALSEETTAGEQSTRSF	4.2574e-10	125.77				2
AAEETNMEKK	0.10939	15.144							1
AAEETTSNNVFPFK	1.8941e-14	162.93		1					1	1	1
AAEEVEAK	0.0051817	139.97		1	1			1
AAEEVKRELIK	4.4747e-08	174.42							1
AAEEVLQTVDHY	0.00023791	174.4				1
AAEEVLQTVDHYK	4.6715e-16	205.31	3	4	1			1
AAEEVLQTVDHYKTE	0.00031689	94.487					1
AAEEVLQTVDHYKTEIER	1.4775e-40	194.37			1				1	1	1
AAEEVLQTVDHYKTEIERLTK	1.1048e-09	110.6							1	1
AAEEVRHLK	0.00078703	150.35	2					16	1	1	1
AAEEVRHLKTKPSDEEMLFIYGHYK	0.00020609	53.96							1	1
AAEEVTLQTGIK	1.7303e-09	162.68	4	2				3
AAEEVTLQTGIKR	1.0159e-21	196.38			2						1
AAEEWSQHINGASHSR	1.5586e-21	191.51			3
AAEEWSQHINGASHSRR	5.9963e-07	108.63	2		1
AAEFGEPTSEQTGTAAGK	1.3415e-27	164.93	2	3	2				1
AAEFLAACAGGDLDEAR	1.1859e-13	144.97		3	1
AAEFLQMLEAIK	9.5604e-06	129.37	1						1	1	1
AAEFNSNLNR	1.2181e-07	171.33	1	1	1				1	1
AAEFNSNLNRER	8.6502e-10	164.53	3	1					1	2	2
AAEFNSNLNRERMEERRAYFDLQTHVIQVPQGK	8.7338e-21	110.17						7
AAEFYINYVTR	3.4629e-05	126.19	1	2
AAEFYINYVTRSTQIENQHQGAQDTSDLMSPSK	4.0657e-10	78.642						3
AAEGAEAQGFSGLFAAYTDHPPPFR	2.3246e-122	254.75	1	2
AAEGAEAQGFSGLFAAYTDHPPPFREFPSNLGYSELAFYTPK	5.5508e-15	101.59							1
AAEGDDAEDSLMVDWFWLIHEK	3.4672e-05	71.202	1	1
AAEGDGDKKGNAEGSSDEE	0.02723	48.907					1
AAEGDPAEEEAEAQR	2.9382e-05	100.43		1	1
AAEGGLSSPEFSELCIWLGSQIK	1.9531e-38	168.81	2						5	4	4
AAEGLGSHDRAIKYLNQDYE	2.3626e-09	134.87					3
AAEGLGSHDRAIKYLNQDYEALRNE	2.3305e-18	151.91					2
AAEGLGSHDRAIKYLNQDYEALRNECLE	2.4179e-08	105.79					2
AAEGLRMATNAAAQNAIKKKLVQRLE	5.3679e-17	132.33					2
AAEGPARGAWPSVTE	0.015216	55.815					1
AAEGPVLEPVAPR	9.0416e-06	119.21		1	1
AAEGVQEVSTACTWNGRPCSLSVHIDK	2.3767e-15	109.23	1						1	1	2
AAEGVSAADMAK	6.4525e-05	114.72	2	1	3			1	1
AAEGWSAPILTLAR	2.3541e-19	182.89	2	1					4	4	3
AAEGWSAPILTLARR	0.00073048	58.723								1	1
AAEHAWQK	0.00021345	142.08	1	1
AAEHDLEVASEEEQER	3.3584e-50	222.91		1
AAEHEVPLQER	2.1867e-08	171.49	1	2	1
AAEHEVPLQERK	1.325e-06	135.65		1	1			3
AAEHKHIEVIRM	0.012769	62.088				3
AAEHNGNSERIEEIK	3.0698e-10	164.79						6
AAEHRQTVLESIR	2.9552e-22	203.93	2	7					2	4	5
AAEHRQTVLESIRTAGTLFGEGFR	0.083958	18.732							2
AAEIASSDSANVSSR	2.6354e-20	171.76		1	1
AAEIASSDSANVSSRGGK	4.2564e-13	173.28						2
AAEIDDKLNKINDR	2.9832e-18	159.34			2
AAEIDFLR	0.0030834	116.73	1	2	1
AAEIDFLREQNR	1.4491e-14	182.71			2						1
AAEIDFLREQNRR	6.83e-05	96.745	1	1	1				1	1	1
AAEIEGAGAAKEQEPQKSKGKKKKEKKKQDFDEDDIL	0.0025076	32.801				1
AAEIHNRHQEAKVPVAIRVL	0.038606	34.388				1
AAEIHSRPQSSRPVLLSK	3.3807e-28	170.89	6	8	4			3	5	5	3
AAEIHSRPQSSRPVLLSKIE	2.569e-05	102.39					4
AAEIKTEYPEKEVTL	1.6213e-06	130.02				3
AAEILYYFALR	0.00019173	112.13							1	1	1
AAEINGEVDDDDAGGEWR	7.6423e-41	202.84	3	4	2
AAEIPNIKPDIL	0.013889	71.268				1
AAEIQPK	0.021391	88.029		2
AAEIQPKPLTR	9.642e-05	129.89			1
AAEIRETLTQGLEFCR	0.026508	39.91							1
AAEIRETLTQGLEFCRR	4.4616e-21	159.18		1					1	2	2
AAEIRRDQLE	0.0044575	99.53					2
AAEISAMLK	0.0017823	123.21	2	7	1				2	3	2
AAEISQKNIKRHKIL	0.0012424	72.321				1
AAEISSKSPVAVQSTKVNL	0.00032497	89.011				2
AAEISSKSPVAVQSTKVNLL	7.3952e-06	111.57				1
AAEISSKSPVAVQSTKVNLLY	0.049766	35.159				1
AAEIVLSALPDR	0.00060516	86.772	1	2	1
AAEIVLSALPDRR	8.8602e-64	251.3	2	3	2				3	4	2
AAEIVPSDMYK	0.00038648	106.16	1					1
AAEIVTPEIREKL	0.0021422	90.412				2
AAEIYGVTHTR	2.9566e-13	174.4			1
AAEKAKAAAGEAKVKKQL	2.9987e-17	188.1				3
AAEKEAALVQQEEEK	0.00019258	116.04			1
AAEKEAALVQQEEEKAEQR	3.1071e-69	226.44			5
AAEKEALEQVAEEGRQQNETRVAW	7.95e-38	173.89				2
AAEKEKISVL	0.0024749	118.9				1
AAEKELEQLKTEEEELQR	0.0032523	47.222			2
AAEKGDVGLVAE	0.003353	85.973					2
AAEKGTSKLPKSLSSSPVKKANDGEGGDEE	1.1215e-82	223.34					1
AAEKIIGAGKPW	0.0005627	120.55				6
AAEKKSKAELEDLRQRL	0.00070165	70.783				1
AAEKLEKSDESNLPEISEY	3.3428e-06	110.74				2
AAEKLKNRYIIMRSGARQHE	3.7037e-05	91.589					2
AAEKLYLADPMK	5.8797e-05	121.24			3				4	3	4
AAEKLYLADPMKAR	1.5879e-05	102.63			2					1
AAEKNMEINKEELLGTK	1.6058e-58	230.05			3
AAEKQIKHLE	2.497e-05	144.1					1
AAEKQMKDKQDEEQR	2.1182e-06	112.67			4
AAEKQVPGGGGGGGSGGGGGSGGGGSGGGRGAGGEENKE	4.1618e-07	70.003					1
AAEKQVPGGGGGGGSGGGGGSGGGGSGGGRGAGGEENKENERPSAGSKANKEFGDSL	9.6401e-64	139.22				2
AAEKRPAEDYVPR	7.8809e-06	117.03			7
AAEKRPAEDYVPRK	5.8044e-06	113.86							1	1	1
AAEKRPPEPPGPPPPPPPPPLVE	0.0012937	59.539					3
AAEKRQKMPEDGLSDDKKPFKCFTPKGSSLKIEE	2.3901e-29	145.79					7
AAEKTADKLQEF	4.256e-05	139.3				1
AAEKVIGAGKSW	3.0115e-05	158.52				6
AAEKVQEGVRNISNQL	2.7648e-29	250.08				2
AAEKVTEGVRCICSQL	6.5137e-11	185.02				1
AAELAKGQGPGEVDPK	0.0085448	38.889			1
AAELALK	0.018771	124.89	1	2				3
AAELAVQNEVGLVDNPLK	1.4897e-34	200.9	5	5				2	2	2	1
AAELDRREREMQNLSQHGRK	1.4503e-61	238.72						7
AAELDSTEFDVVFNAAHMLR	4.3006e-96	254.59	1	2
AAELEDRRQL	0.017745	69.275				1
AAELEEELK	0.00038935	155.84		1				1
AAELEGNDDRIE	2.3947e-06	162.22					2
AAELEKKLDSELTAR	6.3711e-06	103.79			1				1
AAELEMELNEHSLVIDTLK	7.9155e-170	308.89	12	4				2	19	15	16
AAELEMELNEHSLVIDTLKEVDETR	1.8897e-05	70.449			1
AAELEMELNEHSLVIDTLKEVDETRK	2.9111e-82	208.12			9				4	4	5
AAELEMELNEHSLVIDTLKEVDETRKCYR	4.1915e-05	53.679								1	1
AAELEPDQLLAWQGLANLYEK	6.9271e-69	207.38	2	4					3	2	2
AAELETDIR	0.00028447	187.22	1	4	5
AAELETDIRAK	1.9114e-12	188.6	1	3
AAELFGLTAEEVYLVHDELDK	1.9888e-80	222.44	5	1
AAELFGLTAEEVYLVHDELDKPLGR	9.9983e-40	174.7	2	2	2				2	3	1
AAELFHQLSQALEVLTDAAAR	8.046e-142	281.96	2						3	3	3
AAELFVETIAK	3.9469e-05	163.9	2	2	1				2	2	3
AAELGMEHQAVVGAVKSL	0.003598	58.01				2
AAELGPASPRRAGAL	0.062643	42.317				1
AAELGREEPDLVLL	0.0039372	85.271				1
AAELIANSLATAGDGLIELR	4.3939e-96	254.44	12	10	6				49	49	47
AAELIANSLATAGDGLIELRK	3.3632e-161	290.67	8	11				3	11	11	10
AAELIANSLATAGDGLIELRKLEAAEDIAYQLSR	1.4747e-88	202.56							2	1	1
AAELIERVSGKPL	0.0021956	77.74				1
AAELKDPTDHYHAQPLEDNLFE	1.7004e-05	98.543					3
AAELLAR	0.0075329	139.92		2	1
AAELLMSCFR	7.1218e-11	180.67	2	3	1				1	1	1
AAELLQDEYSGR	2.0843e-15	199.82	1	1					1
AAELLREAESL	5.1808e-05	153.95				2
AAELPQKNQRLE	0.0011591	89.189					2
AAELPVSTQRPGSDTVGGGRGEECGVEPDAPL	2.8634e-05	57.845				1
AAELQAQWER	1.8817e-11	188.28	2		1
AAELQAQWERLEALAEER	6.6146e-40	197.72	1	2					2	2	2
AAELQAQWERLEALAEERAQR	5.7097e-05	65.887									1
AAELQDAEVE	0.025515	77.662					2
AAELQTGLETNR	0.00013512	174.42			1
AAELQTGLETNRLIFEDK	6.1711e-23	162.64		1							1
AAELREALEQGPR	3.9843e-29	205.96		1						1	1
AAELSIK	0.029039	89.55		1	1
AAELTATQVEEEEEEEDFR	9.6637e-30	167.92			2
AAELTATQVEEEEEEEDFRK	3.4603e-96	257.02	16	10	7			17		1
AAELTATQVEEEEEEEDFRKK	1.0573e-79	220.36			7
AAELVEAK	0.0096136	101.43	1	1	4			2	1		1
AAELVTQNCEAYEAHMR	9.3197e-59	224.86		4	2
AAELVTQNCEAYEAHMRDVRDYLEERLEAEFGQK	0.04955	16.754								1
AAELWGEQAEAR	1.8892e-11	181.66	4	2	1				1
AAELWGEQAEARR	9.7904e-09	157.86	2	2
AAELYERVASNREHWTK	2.4894e-07	144.73						2
AAEMELQAK	0.002813	93.649			1
AAEMLSQLDLFSR	1.4163e-39	227.57	2	3						1	1
AAEMLSQLDLFSRNEDLEEIASTDLK	2.9096e-116	233.45	2	4					1	2	2
AAEMMASLLK	0.00042569	150.81	1	1	4				2	2	2
AAEMVPDLPSPPMEAPAPASNPSGR	3.0613e-06	101.3	2						1	1	2
AAEMVPDLPSPPMEAPAPASNPSGRK	3.6664e-15	110.03	1	1				2
AAENEGKSGGGLHSVAEGVRLSPEPGREGVRDLAGAEEF	0.0034221	30.875				1
AAENHGVVDGPGVKVQEY	2.7488e-05	109.5				2
AAENIKALIEHEMK	0.0012563	55.98			1						2
AAENIPENPL	0.048794	68.847				1
AAENNVFHLVATVCSQEEPVQPLLR	4.9252e-108	233.93	3	4					1	1	1
AAENPKSVREE	0.00039316	117.14					3
AAENRLTEM	0.0092629	120.33				2
AAENRLTEMETL	0.0071494	88.83				1
AAEPEADKGTVL	0.035566	62.338				1
AAEPEVEVEVYR	0.00026304	99.5		1	1						1
AAEPEVEVEVYRR	1.6569e-17	190.46	2	2	2
AAEPEVEVEVYRRDSK	8.8796e-16	176.29						3
AAEPGAARAVL	0.0033273	101.38				1
AAEPGKLEQVRPQELSR	5.2069e-14	135.47	4	3	2				1		1
AAEPGSPTAAE	0.013489	75.387					3
AAEPGSPTAAEGEAASAASSTSSPKAE	0.00073781	60.95					2
AAEPGYLVTK	0.0025571	82.417	1
AAEPHFGTLPK	0.00067889	118.08	3	2	1				2	1	1
AAEPKAKDPF	0.0024749	118.9				4
AAEPKAKDPFAHLPKSTF	0.00056833	92.39				4
AAEPKPTAEAPKAPRVEE	0.018036	45.916					1
AAEPKVNRGKAGVKRSAAEM	4.8874e-08	122.94				1
AAEPKVNRGKAGVKRSAAEMY	1.1367e-12	137.72				5
AAEPLLTLER	2.6074e-07	164.97		2	1				1	1	1
AAEPLPSSSVSGEEARLPPREEAELAEGKTLPTAGTVGRVL	0.044526	21.753				1
AAEPLSEPKEDQE	0.00050984	110.15					1
AAEPLTELEE	0.044221	49.527					2
AAEPLTELEESIETVVTTFFTFAR	5.6557e-05	63.979							1
AAEPLVGRVLPVGE	0.0022751	81.526					1
AAEPNKTEIQTLF	0.0018247	87.241				1
AAEPNKTEIQTLFK	4.186e-12	160.65	2		1				1	1	1
AAEPNKTEIQTLFKR	9.6777e-06	102.65								1	1
AAEPNSFAR	0.00043548	138.4	1	1	1
AAEPPPPKIPK	0.024265	40.727	2		2						1
AAEPQEQEFGK	0.00017838	121.9	2		1				1	1	1
AAEPTLTFEAVDVPMLCPPLPWTSPHSGAFLLSPTK	3.4761e-37	135.15							2	3	3
AAEPTLTFEAVDVPMLCPPLPWTSPHSGAFLLSPTKLMR	0.10392	3.444							1
AAEPVEDNCINFVAMK	8.6213e-11	134.37	7	8	2			6	4	5	5
AAEPVPFPPPPPPGALGPPRLAAL	1.0739e-09	124.2				5
AAEPVRAKL	0.030174	87.806				1
AAEPVRVVWR	1.0471e-05	149.72	1	1	1					1
AAEPVSR	0.010218	130.77	1	1	3
AAEPVSRRTELSIDISSK	1.1603e-06	120.39						32		2	1
AAEPVTFHVPWK	1.6914e-05	124.6	1	1
AAEPVTFHVPWKR	6.8039e-06	108.98			3
AAEQAGCMVSASR	1.353e-11	173.06	1	1	1				1	1	1
AAEQAHLWAELVFLYDKYEEYDNAIITMMNHPTDAWK	9.2393e-113	213.26	1						2
AAEQAHLWAELVFLYDKYEEYDNAIITMMNHPTDAWKEGQFK	3.1316e-80	187.69							5	2
AAEQAHLWAELVFLYDKYEEYDNAIITMMNHPTDAWKEGQFKDIITK	3.2234e-84	187.3							2
AAEQDIREEIRKVVQSL	4.6137e-08	131.57				1
AAEQDKGALEGSSCPF	2.2281e-05	123.72				3
AAEQDPEAR	0.00039882	130.66		2	1					1	1
AAEQDPEARAAARPL	7.2148e-05	113.25				1
AAEQDVEKKK	0.0014389	136.5					5
AAEQEAQLLSQLK	1.2363e-29	208.27							1
AAEQFRMRLK	0.0098225	64.654						1
AAEQGWVDGQLQLGSMYYNGIGVK	0.0012609	46.273		1
AAEQILEDMITIDVENVMEDICSK	2.8221e-10	105.71	3						1
AAEQKVTRLTEE	1.365e-09	186.5					2
AAEQLAKW	0.0465	97.431				1
AAEQLGKNVKLVE	3.1128e-05	149.35					2
AAEQLGKNVKLVERLVE	2.273e-07	126.84					6
AAEQLPYLK	0.0035714	79.148		1
AAEQTAAR	0.029682	85.161			1
AAEQTAAREQAK	0.00066675	84.188	1
AAEQTIISAL	0.046993	69.275				3
AAEQVIQDALNQLEEPPLISCAGSADHLLSTVTSISSCIEQLEK	1.3312e-08	70.346							1	1	1
AAEQWLDDCKRTFGAKE	0.075542	30.945					1
AAERAPDWVDAEECHRCRVQF	2.4985e-05	95.5				2
AAERATTGYPDPY	6.1134e-05	132.69				1
AAERDWEQF	0.0018264	152.06				3
AAERDWTVSLE	0.006417	85.813					1
AAEREPPPLGDGK	6.3582e-05	106.3		2				1
AAEREPPPLGDGKPTDF	0.034758	50.392				1
AAEREPPPLGDGKPTDFE	0.023891	47.088					1
AAEREPPPLGDGKPTDFEDLE	0.0064644	49.188					1
AAERERLGEEEENQRK	3.5973e-06	141.34						2
AAERGAGQQQSQE	3.0462e-05	142.45					2
AAERGAGQQQSQEM	1.0629e-07	158.93				1
AAERGAGQQQSQEMMEVDRR	7.0918e-59	209.01		1
AAERGAGQQQSQEMMEVDRRVESEESGDEEGK	5.7543e-26	119.42						2
AAERGAGQQQSQEMMEVDRRVESEESGDEEGKK	0.0011845	50.647						1
AAERGDFSE	0.013502	95.642					1
AAERGHGDICSLLLQHSPALK	4.1205e-14	144.57	1	2				3	2	2	2
AAERGPITSAAEL	0.0049097	79.886				1
AAERGPITSAAELNDPQSIL	0.00012621	96.391				1
AAERGPITSAAELNDPQSILL	6.0251e-05	100.41				1
AAERIMEAIELYREETAK	6.8784e-14	154.55						9
AAERKAKAEVDEL	1.7886e-05	138.31				3
AAERLSKTVDE	0.00067687	117.2					3
AAERPSHRKPASDEAPPGAGASVPPPLEAPPLVPK	1.9933e-05	65.378	1	5
AAERQEAL	0.059626	73.573				1
AAERQEALRE	0.021332	74.611					1
AAERQLNE	0.01283	117.89					2
AAERRARLEESRRLW	0.014134	49.988				1
AAERSAAQKSDNARQQL	7.6748e-17	190.18				3
AAESAEIEPR	6.5185e-11	154.84	1	1	2
AAESALQVVEK	7.6013e-09	174.24	5	5	3			2	1	1	1
AAESETPGK	0.00028415	124.92	1					2
AAESETPGKSPEK	3.0995e-77	272.64		2				1
AAESGELIGACEFMK	9.9768e-06	103.79		1
AAESGSDFQQR	2.1479e-18	197.21	1	1					1
AAESGSDFQQRR	2.4727e-28	184.58	1	1	1					1
AAESGSDFQQRRRRRRDPEEPEK	2.0473e-13	127.5						2
AAESGSPETKKPTFMDEE	1.0929e-05	116.6					2
AAESIDQKNDSQLVIEAYK	4.8574e-81	242.16			1
AAESLADPTEYENLFPGLK	1.0245e-61	241.8	4	9	2			1	2	2	2
AAESLADPTEYENLFPGLKEAFVVEEWVK	4.6913e-25	123.35							2	1	2
AAESLADPTEYENLFPGLKEAFVVEEWVKETHADLWPAK	3.7273e-14	99.562							1	1	1
AAESLQEADKW	0.00025161	140.24				1
AAESLTAIPEPASPQLLETPIHASQIQK	1.7868e-56	186.76	3	9	1				2	3	2
AAESLTAIPEPASPQLLETPIHASQIQKVEPAGR	2.7855e-10	91.779							3	3	3
AAESPDQK	0.00082561	164.72			1			1
AAESPSPR	0.0031212	126.62	1	2
AAESPSPRLGRGLELAEVK	0.00011108	90.955						3
AAESTEEVSSLRPPR	9.7195e-17	156.81	1	2
AAESTSSRMLHNHFDLSVIELK	1.4769e-54	224.49						7
AAESVSKPDVSEEAPGPSK	5.7611e-95	251.41	3	3	2			1	1	1	1
AAESVSKPDVSEEAPGPSKVK	1.4409e-17	146.72			2				1	1
AAESVYSR	0.0018404	143.28		3
AAESVYSRVIQVK	3.2314e-31	231.74						2
AAESYGKVVDLAPLHLDAR	2.7969e-05	76.329			1
AAETASLEEQLQGW	0.0044504	82.85				2
AAETCQEPK	0.0012074	112.11	1	1
AAETCQEPKEFRLPKDHHFDMINIK	1.2582e-05	72.316			1
AAETDPGMVHLALGSDLTTLGLNLNSPENLYPK	1.0145e-102	211.89	2						1	2	2
AAETEGISELPHVERNL	3.7517e-06	125.98				2
AAETEGISELPHVERNLQEIQQAGERL	5.9383e-56	197.54				2
AAETFPK	0.035621	81.297		2
AAETGSGKTGAF	0.0039384	87.216				2
AAETHFGFETVSEEEK	4.93e-41	215.37			2
AAETIIDTK	0.00023056	159.58	1
AAETIKEE	0.01626	118.32					1
AAETIREE	0.017235	116.25					1
AAETLNFGPEWLR	5.8402e-40	229.97	1	1							1
AAETPFTGGVE	0.062972	55.649					2
AAETQTLNFGPEWLR	2.0624e-62	238.43	4	4	1				2	2	2
AAETRNVAGAEAPPPQK	8.469e-06	126.14						4
AAETRNVAGAEAPPPQKRY	6.9526e-05	89.566				2
AAETRNVAGAEAPPPQKRYY	0.0039875	51.684				1
AAETSDDDLIPFGDRPTVSR	3.2172e-49	194.51	1
AAETTHNINNAFGPGTANEHTVP	0.013114	30.976			1
AAETTVVEVEEIVDIGAFAPEDIHIPQIYVHR	1.4864e-74	180.23	7		2				43	53	45
AAETVLKQQGVLALRPYLQK	1.4948e-69	221.91			6				2	3	2
AAETVLKQQGVLALRPYLQKQPQPSPAEGR	7.5491e-34	140.9							1	1	1
AAEVALK	0.035602	83.614		2
AAEVEMQLR	0.00040481	175.91	3	1	2
AAEVEVER	0.0054728	109.71			1
AAEVEVERMGAK	0.052521	36.447						1
AAEVEVERMGAKGLQLELSR	0.093784	11.407									1
AAEVEVQDGPNEDGEMF	0.00023003	100.23				6
AAEVGDDFLGDFVVGER	8.9226e-33	183.7	3	1
AAEVLINQLDR	4.2918e-05	141.08	1
AAEVLINQLDREHK	3.5118e-25	193.06	4	1				2	2	1	1
AAEVLINQLDREHKR	1.8204e-20	169.04			2
AAEVLNK	0.011107	148.07						4
AAEVLNKHSLSGRPLK	5.3267e-76	254.71			6				9	12	10
AAEVLNKHSLSGRPLKVK	1.7624e-14	142.39			24
AAEVLPSAR	0.00087101	128.86	2	2					1		1
AAEVLQNNRRLFE	0.00017535	124.42					4
AAEVLVYGAPPGR	4.3833e-05	105.65		1	1				1
AAEVLVYGAPPGRVSR	0.053959	42.947		1
AAEVPNEELINLLLK	1.3209e-12	143.93	3	4					1	1	1
AAEVVASAMRPGPESPSTR	3.7941e-94	250.83	1	3	2
[truncated: 582,294+ more rows]
