# Supplementary material for: An Optimized Shotgun Strategy for the Rapid Generation of Comprehensive Human Proteomes
Source: Cell Syst. 2017 Jun 28;4(6):587–599.e4. doi: 10.1016/j.cels.2017.05.009 (PMC5493283; doi:10.1016/j.cels.2017.05.009)
Supplement: Table S3. List of all HeLa Protein Groups, Related to Figure 4 [file mmc4.xlsx]

## Sheet: Sheet1
Table S3. List of all HeLa protein groups. Related to Figure 4.
Protein Coding Gene (most abundant isoform/variant)	Gene	Protein IDs	Protein names	Gene names	Q-value	Copy Number (iBAQ estimated)	Literature Copy Number	Protein [Nagaraj et al, MSB 2011]	mRNA FPKM [Nagaraj et al, MSB 2011]	Razor + unique peptides HeLa Chymotrypsin-39fracs	Razor + unique peptides HeLa GluC-39fracs	Razor + unique peptides HeLa LysC-39fracs	Razor + unique peptides HeLa Trypsin-14Frac-E1	Razor + unique peptides HeLa Trypsin-14Frac-E2	Razor + unique peptides HeLa Trypsin-14Frac-E3	Razor + unique peptides HeLa Trypsin-39fracs	Razor + unique peptides HeLa Trypsin-46fracs	Razor + unique peptides HeLa Trypsin-70fracs	Median HeLa iBAQ	iBAQ HeLa Chymotrypsin-39fracs	iBAQ HeLa GluC-39fracs	iBAQ HeLa LysC-39fracs	iBAQ HeLa Trypsin-14Frac-E1	iBAQ HeLa Trypsin-14Frac-E2	iBAQ HeLa Trypsin-14Frac-E3	iBAQ HeLa Trypsin-39fracs	iBAQ HeLa Trypsin-46fracs	iBAQ HeLa Trypsin-70fracs	LFQ intensity HeLa Chymotrypsin-39fracs	LFQ intensity HeLa GluC-39fracs	LFQ intensity HeLa LysC-39fracs	LFQ intensity HeLa Trypsin-14Frac-E1	LFQ intensity HeLa Trypsin-14Frac-E2	LFQ intensity HeLa Trypsin-14Frac-E3	LFQ intensity HeLa Trypsin-39fracs	LFQ intensity HeLa Trypsin-46fracs	LFQ intensity HeLa Trypsin-70fracs	Identification type HeLa Chymotrypsin-39fracs	Identification type HeLa GluC-39fracs	Identification type HeLa LysC-39fracs	Identification type HeLa Trypsin-14Frac-E1	Identification type HeLa Trypsin-14Frac-E2	Identification type HeLa Trypsin-14Frac-E3	Identification type HeLa Trypsin-39fracs	Identification type HeLa Trypsin-46fracs	Identification type HeLa Trypsin-70fracs
+	ENSG00000124570	A0A024QZX5;A0A087X1N8		SERPINB6	0	876050		+	78.6108	28	17	11	39	38	40	29	24	24	1522400000	692240000	656170000	1966500000	1918500000	1678300000	1522400000	891800000	2686200000	3470500000			17279000000	35634000000	27975000000	23173000000	18333000000	62425000000	52286000000	By MS/MS	By MS/MS	By MS/MS	By MS/MS	By MS/MS	By MS/MS	By MS/MS	By MS/MS	By MS/MS
+	ENSG00000276234;ENSG00000277104	A0A024R0Y4;O75478;A0A087WWR4;A0A087WTV5;O75478-2;A0A087WU71;A0A087WZS1;A0A0J9YXZ4;A0A087WYK3	Transcriptional adapter 2-alpha	TADA2L;TADA2A	0	4364.19		+	11.686	1	1	5	3	6	4	7	10	12	7584100	913020	5484500	52019000	8095900	7513600	7503200	7584100	23732000	31718000			400840000	196290000	222780000	234420000	241400000	506480000	647730000	By MS/MS	By MS/MS	By MS/MS	By MS/MS	By MS/MS	By MS/MS	By MS/MS	By MS/MS	By MS/MS
+	ENSG00000277258	P35227;A0A024R1V6;J3KT13;A0A087X259;A0A087X0Y6	Polycomb group RING finger protein 2	PCGF2	0	6563.47		+	17.7915	4	1	7	3	3	3	4	5	7	11406000	10937000	3987600	86572000	32034000	8560800	11406000	60700000	48995000	176420000			525050000	622890000	87130000	170910000	1028400000	477940000	2044700000	By MS/MS	By MS/MS	By MS/MS	By MS/MS	By MS/MS	By MS/MS	By MS/MS	By MS/MS	By MS/MS
+	ENSG00000166503	Q9Y3E1;A0A024R216;H3BPM9;H3BPQ6	Hepatoma-derived growth factor-related protein 3	HDGFRP3	0	61652.6		+	10.0982	1	4	4	6	6	6	4	6	3	107140000	62858000	77852000	489960000	150750000	91442000	107140000	88215000	267100000	261020000			3016000000	1211100000	2232000000	1033400000	798530000	2518700000	2119300000	By MS/MS	By MS/MS	By MS/MS	By MS/MS	By MS/MS	By MS/MS	By MS/MS	By MS/MS	By MS/MS
+	ENSG00000041880	Q9Y6F1;A0A024R2X5;Q9Y6F1-2;C9J9C7	Poly [ADP-ribose] polymerase 3	PARP3	0.00082091	888.51		-	11.3303	0	0	0	0	0	0	1	1	1	1.54405e+06							1653100	1442200																	By MS/MS	By MS/MS	By MS/MS
+	ENSG00000118257	O60462-5;A0A024R412;O60462-4	Neuropilin-2	NRP2	0	1169.75		+	6.0496	0	1	3	2	0	2	3	16	14	2032800		1288400	13112000	1839800		963460	2032800	50406000	21035000			113350000				254160000	1522400000	1253500000		By MS/MS	By MS/MS	By MS/MS		By MS/MS	By MS/MS	By MS/MS	By MS/MS
+	ENSG00000115677	A0A024R4E5;C9JIZ1;C9J5E5;C9JZI8;C9JES8;C9JHZ8;C9JHS7;C9JK79;C9JT62;C9JHN6;C9JEJ8;C9JBS3		HDLBP	0	577742		+	523.921	65	87	51	140	140	142	113	89	78	1004000000	496630000	2052100000	3024100000	1004000000	896240000	947270000	1630900000	2485800000	3356100000			197030000000	65895000000	52769000000	58507000000	90794000000	178220000000	179590000000	By MS/MS	By MS/MS	By MS/MS	By MS/MS	By MS/MS	By MS/MS	By MS/MS	By MS/MS	By MS/MS
+	ENSG00000274646;ENSG00000278270	P46781;A0A024R4M0;C9JM19;B5MCT8;F2Z3C0;A8MXK4	40S ribosomal protein S9	RPS9	0	7.13488e+06		+		22	6	12	47	47	46	33	28	25	12399000000	12399000000	6087400000	20609000000	12714000000	11443000000	11373000000	20929000000	23153000000	23951000000			422440000000	156440000000	129390000000	134080000000	209530000000	278660000000	205410000000	By MS/MS	By MS/MS	By MS/MS	By MS/MS	By MS/MS	By MS/MS	By MS/MS	By MS/MS	By MS/MS
+	ENSG00000278622;ENSG00000274129	Q9BSV6;A0A024R4N9;E7EQB3;B0V3J0;A9C4B9;A0A0G2JNK5	tRNA-splicing endonuclease subunit Sen34	TSEN34	0	127017		+		8	7	4	15	13	13	13	15	12	220730000	67701000	82450000	624540000	220730000	176740000	175550000	236850000	328510000	699400000				3637200000	3643300000	3260500000	4910900000	5031900000	12096000000	By MS/MS	By MS/MS	By MS/MS	By MS/MS	By MS/MS	By MS/MS	By MS/MS	By MS/MS	By MS/MS
+	ENSG00000276323	P0C1Z6;A0A024R4Q5;G5E9B5;A0A0G2JP55;F8WDC1	TCF3 fusion partner	TFPT	0	5832.2		+		1	2	0	1	1	1	2	7	6	1.01352e+07	4914300	4917300		3872700	2526500	2088400	20890000	119810000	115190000								973550000	728130000	By MS/MS	By MS/MS		By matching	By MS/MS	By matching	By MS/MS	By MS/MS	By MS/MS
+	ENSG00000102805	O75503;A0A024R644;A0A087WZY0	Ceroid-lipofuscinosis neuronal protein 5	CLN5	0	31601.1		+	6.10885	3	3	5	8	9	9	10	9	12	5.49164e+07	20752000	63476000	109300000	47511000	31596000	33334000	63855000	164140000	270200000			2690100000	893320000	668630000	717470000	1495800000	3985800000	4743300000	By MS/MS	By MS/MS	By MS/MS	By MS/MS	By MS/MS	By MS/MS	By MS/MS	By MS/MS	By MS/MS
+	ENSG00000172831	A0A024R6X1;O00748;J3QLP1;H3BUN5	Carboxylic ester hydrolase;Cocaine esterase	CES2	0	4370.18		+	7.2212	0	0	3	0	0	0	4	1	4	7594500			39856000				6357200		7594500			16408000				223480000		251620000			By MS/MS				By MS/MS	By MS/MS	By MS/MS
+	ENSG00000130165	P60002;K7EPC8;A0A024R7E8;K7EN05;K7EQ44;K7EMV4	Transcription elongation factor 1 homolog	ELOF1	0	796812		+	39.7628	1	1	1	3	3	3	1	2	1	1384700000	13079000	41599000	1431600000	1791700000	1777700000	2103700000	924000000	907340000	1384700000			1341600000	1401200000	1300700000	1531100000	1030700000	417390000	1633900000	By MS/MS	By MS/MS	By MS/MS	By MS/MS	By MS/MS	By MS/MS	By MS/MS	By MS/MS	By MS/MS
+	ENSG00000106588	P25787;A0A024RA52;C9JCK5;H3BT36;H7C402	Proteasome subunit alpha type-2;Proteasome subunit alpha type	PSMA2	0	2.29342e+06		+	78.7877	11	8	7	26	25	24	17	15	11	3985500000	2904800000	1177000000	6504600000	3654000000	4205000000	3985500000	4879400000	4388800000	5535400000			44079000000	37249000000	41678000000	36127000000	61916000000	55451000000	80588000000	By MS/MS	By MS/MS	By MS/MS	By MS/MS	By MS/MS	By MS/MS	By MS/MS	By MS/MS	By MS/MS
-	ENSG00000011007	A0A024RAC6		TCEB3	0.00062005	4617.45		+	30.5536	0	0	1	1	1	1	1	1	1	8.02421e+06			13754000	4681400	3184500	3374600	98497000	108540000	110420000										By matching	By matching	By MS/MS	By MS/MS	By MS/MS	By MS/MS	By MS/MS	By MS/MS	By MS/MS
+	ENSG00000276130;ENSG00000110628	A0A0J9YWM3;A0A024RCG2;Q96BI1;E9PRM7;A0A0J9YXN9	Solute carrier family 22 member 18	SLC22A18	0.00036366	5882.65		-		0	0	1	0	0	0	0	2	2	1.02229e+07			144930000					9883400	10574000								120120000	91981000			By MS/MS					By MS/MS	By MS/MS
+	ENSG00000236649;ENSG00000221988;ENSG00000206256;ENSG00000228116;ENSG00000206329	A0A024RCQ8;Q9UMR5;Q9UMR5-3;A0A0G2JH76;A0A0G2JHB6;G8JLL2;A0A0G2JK02;A0A0G2JKR3;A0A0G2JIU6;A0A0G2JLK6;A2ABN7;A0A0G2JID8;A0A0G2JLK3;A0A0G2JK07;A0A0G2JI52;A2ABN6;A0A0G2JLK8	Lysosomal thioesterase PPT2	hCG_1999928;PPT2	0	70880.9		+		5	2	0	5	5	5	3	5	7	1.23177e+08	198180000	36654000		161270000	133350000	136260000	10298000	108460000	113780000				1743900000	1366600000	1359000000	292310000	1227200000	1789200000	By MS/MS	By MS/MS		By MS/MS	By MS/MS	By MS/MS	By MS/MS	By MS/MS	By MS/MS
+	ENSG00000228760;ENSG00000204463	A0A024RCR6;P46379-2;P46379;A0A0G2JK23;A0A0G2JL47;P46379-5;F6VEM6;F6X9W3;F6U341;F6UR09;A0A0G2JJR8;H0Y710;F6TC96;A0A0G2JIB3;A0A0G2JIA9;H0Y7K4;H0Y759;A0A0G2JJ92	Large proline-rich protein BAG6	BAT3;BAG6	0	227868		+		30	20	11	39	38	36	49	45	51	395990000	175940000	567160000	2138200000	395990000	299370000	318090000	656700000	1116700000	1144300000			9241400000	13496000000	11241000000	12405000000	22075000000	30127000000	29265000000	By MS/MS	By MS/MS	By MS/MS	By MS/MS	By MS/MS	By MS/MS	By MS/MS	By MS/MS	By MS/MS
+	ENSG00000230293;ENSG00000255152;ENSG00000204410;ENSG00000233345	O43196;A0A0G2JK42;A0A0G2JK88;A0A024RCV8;O43196-4;O43196-2;O43196-3;H7C2J4;A2ABE9;A0A0G2JJ70;A0A0G2JHB4;A2ABF0;A0A0G2JIC1;Q5SSR2;H7C5D6;H0YF11;A0A0G2JI09;H0YDS7	MutS protein homolog 5	MSH5	0.00030005	1871.56		-		0	0	0	1	3	3	0	1	6	3252400				2403300	17404000	62463000		1892100	3252400									123250000				By matching	By MS/MS	By MS/MS		By MS/MS	By MS/MS
+	ENSG00000101974	A0A067XG54;H7C0E8	Phospholipid-transporting ATPase	ATP11C	0	22683.3		+	16.838	7	20	20	19	18	18	19	22	28	39419000	8649600	92579000	209840000	39419000	31576000	36276000	57217000	116960000	247860000			8478100000	1713500000	1542300000	1488100000	2727300000	5923800000	10232000000	By MS/MS	By MS/MS	By MS/MS	By MS/MS	By MS/MS	By MS/MS	By MS/MS	By MS/MS	By MS/MS
-	ENSG00000154380	A0A075B6E5		ENAH	0.00043268	1821.39		+	53.2674	0	0	0	0	0	0	1	1	1	3.16521e+06							1464400		6841400									88938000	By matching	By matching	By matching	By matching	By matching	By matching	By MS/MS	By MS/MS	By MS/MS
+	ENSG00000147316	Q8NEM0;A0A075B6F8	Microcephalin	MCPH1	0	2243.58		+	2.5541	1	2	8	1	2	2	6	10	12	3898900	1525000	3898900	14970000	290340	864860	3653800	5175000	15592000	25179000			1075700000				322780000	1154900000	1689200000	By MS/MS	By MS/MS	By MS/MS	By matching	By MS/MS	By MS/MS	By MS/MS	By MS/MS	By MS/MS
-	ENSG00000142546	A0A075B6F9		NOSIP	0.00015571	5690.99		+	59.3602	1	0	1	0	0	0	0	1	1	9889800	1786600		10621000					9889800	17598000								172970000	256930000	By MS/MS	By matching	By MS/MS	By matching	By matching	By matching	By matching	By MS/MS	By MS/MS
-	ENSG00000149474	A0A075B6H4		CSRP2BP	0.00095407	775.393		+	9.62833	0	0	0	0	0	0	1	0	1	1.34748e+06							782090		2321600										By matching	By matching	By matching	By matching	By matching	By matching	By MS/MS	By matching	By MS/MS
+	ENSG00000211659	A0A075B6J4;A0A0A0MS00		IGLV3-25	0.00036311	8415.77		-		4	0	0	0	0	0	0	0	1	1.46249e+07	92894000								2302500										By MS/MS								By MS/MS
-	ENSG00000261150	A0A075B730		EPPK1	8.8763e-05	1216.71		+		0	1	0	1	1	1	1	1	1	2114400		275340		2114400	2454700	2361400	1057400	3357900	3303300				637160000	710940000	707300000	284160000	977060000	693910000	By matching	By MS/MS	By matching	By MS/MS	By MS/MS	By MS/MS	By MS/MS	By MS/MS	By MS/MS
+	ENSG00000261371	A0A075B738;A0A075B727;A0A075B728;A0A075B737		PECAM1	0	865.116		-		0	0	1	1	1	1	1	0	0	1503400			1275300	1288500	2348700	4669400	1503400														By MS/MS	By matching	By MS/MS	By matching	By MS/MS
+	ENSG00000266472	P82921;A0A075B746	28S ribosomal protein S21, mitochondrial	MRPS21	0	222850		-	57.1053	1	1	0	9	9	9	6	6	7	3.87268e+08	49410000	18366000		429650000	357940000	340380000	465180000	419000000	951270000				1791300000	1620000000	1805800000	2992100000	1319600000	2371900000	By MS/MS	By MS/MS		By MS/MS	By MS/MS	By MS/MS	By MS/MS	By MS/MS	By MS/MS
+	ENSG00000266074	A0A075B747;Q9P281;F8WBW8	BAH and coiled-coil domain-containing protein 1	BAHCC1	8.8921e-05	1543.84		-	0.572474	0	0	3	0	0	0	2	1	1	2.68288e+06			25699000				2192400	300300	3283100												By MS/MS				By MS/MS	By matching	By MS/MS
-	ENSG00000178104	A0A075B749;A0A087WX83;A0A0A0MRM0;A0A0A0MRM1;A0A087WVF8;A0A0A0MRL8;A0A0A0MRL9		PDE4DIP	0.00075415	1647.38		+	13.9446	1	1	1	3	3	2	1	1	1	2.86281e+06	967450	2600400	1219100	3151700	4401900	3989900	309200		13995000				463220000	422260000	484440000				By MS/MS	By MS/MS	By MS/MS	By MS/MS	By MS/MS	By MS/MS	By MS/MS	By MS/MS	By MS/MS
+	ENSG00000271425;ENSG00000270629;ENSG00000162825;ENSG00000268043;ENSG00000266338	A0A075B762;A0A087WZJ2;A0A087WVU4;A0A087WTW4;A0A075B7A3;A0A075B757;A0A087WW47;Q3BBV2;Q8N660;A0A087WZN7;A0A087WUH2;A0A087WT85;A0A087WVC7;A0A087WVA0;A0A087WYI5;A0A087WVE3;A0A087X029	Putative neuroblastoma breakpoint family member 8;Neuroblastoma breakpoint family member 15	NBPF10;NBPF14;NBPF8;NBPF15	0	1153.64		+		0	3	3	0	0	0	6	5	6	2004800		2004800	1326600				1131200	2247500	2558300							114180000	408650000	393230000		By MS/MS	By MS/MS				By MS/MS	By MS/MS	By MS/MS
+	ENSG00000108733	O00623;A0A075B773;K7ELY8	Peroxisome assembly protein 12	PEX12	0	4655.65		+	3.59399	5	1	5	3	4	3	3	6	7	8090600	12645000	8090600	67039000	7198200	5824200	4928400	4467600	11073000	53860000				359860000	227570000	207680000		295180000	1095400000	By MS/MS	By MS/MS	By MS/MS	By MS/MS	By matching	By MS/MS	By MS/MS	By MS/MS	By MS/MS
-	ENSG00000182253	A0A075B7B1;H0YL34;C9JIE4		SYNM	0	354.427		+	18.7916	1	0	0	0	0	0	1	2	1	615923	534990						709100	3561400	346910								233590000		By MS/MS	By matching	By matching	By matching	By matching	By matching	By MS/MS	By MS/MS	By MS/MS
+	ENSG00000197020	Q8IYN0;A0A075B7G6;A0A0A0MTN5;M0R071	Zinc finger protein 100	ZNF100	8.2021e-05	2863.14		-	0.473416	0	0	3	0	0	0	1	3	3	4.97557e+06			5699700				2143000	5045100	4907000								215900000	105340000			By MS/MS	By matching	By matching	By matching	By MS/MS	By MS/MS	By MS/MS
+	ENSG00000126453	A0A087WSV0;Q9HB09;I6LJZ7;M0QZM6;M0R1Z8;I6LJZ9	Bcl-2-like protein 12	BCL2L12	0	22138.3		+	13.0947	2	3	2	3	5	4	6	12	11	38472000	20418000	22188000	141440000	16585000	13163000	14186000	67802000	65255000	193130000			363260000	319190000	261790000	266850000	1607900000	1138600000	2410500000	By MS/MS	By MS/MS	By MS/MS	By MS/MS	By MS/MS	By MS/MS	By MS/MS	By MS/MS	By MS/MS
+	ENSG00000198521;ENSG00000279566	A0A087WSW2;P17038;P17038-2;A0A0G2JQ90	Zinc finger protein 43	ZNF43	0.00030096	16328.1		-		0	1	0	0	0	0	0	0	0	28375000		28375000																		By MS/MS		By matching	By matching	By matching		By matching	By matching
-	ENSG00000198431	A0A087WSW9		TXNRD1	0.00023073	710.436		+	186.129	0	0	0	1	1	0	0	0	0	1.2346e+06				885870	1720600									46456000					By matching	By matching	By matching	By MS/MS	By MS/MS	By matching	By matching	By matching	By matching
+	ENSG00000197483	Q5EBL2;A0A087WSX5;K7EL41	Zinc finger protein 628	ZNF628	0	1429.01		-	2.09318	0	2	0	0	2	1	2	5	5	2.48333e+06		2981200			307750	380200	2068600	12859000	6907300							207650000	701080000	409720000		By MS/MS			By MS/MS	By MS/MS	By MS/MS	By MS/MS	By MS/MS
+	ENSG00000080618	Q96IY4;A0A087WSY5;Q96IY4-2	Carboxypeptidase B2	CPB2	0	5811.37		-		0	1	0	0	0	0	0	0	0	10099000		10099000																		By MS/MS	By matching	By matching	By matching	By matching		By matching
+	ENSG00000159905	Q9UK13;A0A087WT08;K7EJJ6;K7ELA0;K7EIT6;K7ENV6	Zinc finger protein 221	ZNF221	0.00055356	775.44		-		0	0	0	0	0	0	0	2	1	1.34756e+06								2091300	868320								65037000				By matching	By matching	By matching	By matching	By matching	By MS/MS	By MS/MS
+	ENSG00000167468	A0A087WT12;P36969;A0A087X2I2;P36969-2;A0A0A0MTT1;R4GNE4;A0A087X247	Glutathione peroxidase;Phospholipid hydroperoxide glutathione peroxidase, mitochondrial	GPX4	0	129054		+	204.754	7	3	5	13	12	12	14	11	7	224270000	224270000	210190000	399980000	161480000	166560000	174390000	282620000	508260000	265230000			7399900000	1719900000	1597100000	1757400000	3107800000	8755000000	4626700000	By MS/MS	By MS/MS	By MS/MS	By MS/MS	By MS/MS	By MS/MS	By MS/MS	By MS/MS	By MS/MS
+	ENSG00000164934	Q9NV06;A0A087WT20;B3KME9;E5RHM4;A0A087X1F8;Q9NV06-2	DDB1- and CUL4-associated factor 13	DCAF13	0	216364		+	38.7467	15	7	14	31	30	31	29	30	25	3.75997e+08	141260000	346390000	1205600000	396550000	292070000	356510000	436000000	859730000	1114300000			23178000000	9243100000	7735600000	9112700000	8168000000	19790000000	25374000000	By MS/MS	By MS/MS	By MS/MS	By MS/MS	By MS/MS	By MS/MS	By MS/MS	By MS/MS	By MS/MS
+	ENSG00000151131	Q8N5I9;A0A087WT30;J3KN91	Uncharacterized protein C12orf45	C12orf45	0	56509.9		+	9.64679	6	3	5	5	7	8	9	9	9	98203000	40231000	98203000	286160000	30510000	56556000	45480000	156210000	148880000	254710000			4354400000	595730000	1053300000	810520000	1860800000	1984600000	2842200000	By MS/MS	By MS/MS	By MS/MS	By MS/MS	By MS/MS	By MS/MS	By MS/MS	By MS/MS	By MS/MS
-	ENSG00000103415	A0A087WT44;I3L1Y2		HMOX2	8.6543e-05	762.285		+	30.8458	0	0	0	0	0	0	0	0	1	1324700									1324700										By matching	By matching	By matching	By matching	By matching	By matching	By matching	By matching	By MS/MS
+	ENSG00000164107	P61296;A0A087WT70;P61296-2;H0YAH1	Heart- and neural crest derivatives-expressed protein 2	HAND2	0	2572.22		-		0	0	0	0	0	1	0	0	0	4470000						4470000																		By MS/MS
+	ENSG00000079215	P43003;A0A087WT87;P43003-2;A0A087X0U3	Excitatory amino acid transporter 1;Amino acid transporter	SLC1A3	0	5936.2		-		1	0	3	0	0	0	0	1	3	1.03159e+07	7659300		15244000					646490	13894000			118480000						335570000	By MS/MS		By MS/MS					By matching	By MS/MS
+	ENSG00000164692	P08123;A0A087WTA8	Collagen alpha-2(I) chain	COL1A2	0	4880.36		-		2	3	4	4	6	5	6	10	7	8481100	1243700	11884000	76276000	3877000	8481100	4617700	7613200	43469000	47667000			3139400000	138180000	474070000	347790000	312660000	3743900000	2216400000	By MS/MS	By MS/MS	By MS/MS	By MS/MS	By MS/MS	By MS/MS	By MS/MS	By MS/MS	By MS/MS
-	ENSG00000087258	A0A087WTB6		GNAO1	0.0043933	31118.6		+	1.13469	0	1	0	0	0	0	0	0	0	54078000		54078000									162230000								By matching	By MS/MS	By matching	By matching	By matching	By matching	By matching	By matching	By matching
+	ENSG00000158079	A0A087WTF0;A2A3K4-2;A2A3K4	Protein tyrosine phosphatase domain-containing protein 1	PTPDC1	0	2980.49		-	2.8646	0	3	2	0	0	0	2	7	7	5179500		6273500	1265600				515890	5179500	6340800							43986000	139070000	384960000		By MS/MS	By MS/MS				By MS/MS	By MS/MS	By MS/MS
+	ENSG00000255974	A0A087WTI7;P11509	Cytochrome P450 2A6	CYP2A6	0	13648.9		-		0	1	0	0	0	0	0	0	0	23719000		23719000																		By MS/MS
+	ENSG00000281887;ENSG00000196329	A0A087WTJ2;Q96F15;A0A0D9SFP0;Q96F15-2;A0A0J9YW72	GTPase IMAP family member 5	GIMAP1-GIMAP5;GIMAP5	0	5927.82		-		0	0	1	1	1	1	0	0	0	1.03014e+07			2188600	11539000	10537000	10071000															By MS/MS	By MS/MS	By matching	By matching
+	ENSG00000146555	Q7Z5N4;A0A087WTQ6;F8W6X9;Q7Z5N4-3;H7C255;Q7Z5N4-2	Protein sidekick-1	SDK1	0	489.987		-		1	1	0	1	2	1	0	2	2	851500	318790	54916		179400	1102400	851500		1184400	9571800								233800000		By MS/MS	By MS/MS		By matching	By MS/MS	By MS/MS		By matching	By MS/MS
+	ENSG00000176153	P18283;A0A087WTS0;G3V4J6;G3V323	Glutathione peroxidase 2;Glutathione peroxidase	GPX2	0	1805.39		-		0	1	0	0	0	0	0	0	0	3137400		3137400																		By MS/MS
+	ENSG00000113356	O15318;D6R9U7;A0A087WTV7;D6R921;D6RIT0;D6RJH6;D6REQ0	DNA-directed RNA polymerase III subunit RPC7	POLR3G	0	34607.5		+	4.39525	2	3	3	6	7	7	8	6	8	60141000	40513000	53811000	138020000	60141000	40798000	100740000	98326000	263410000	173790000			1412200000	1061500000	291670000	763580000	691130000	1730100000	1204800000	By MS/MS	By MS/MS	By MS/MS	By MS/MS	By MS/MS	By MS/MS	By MS/MS	By MS/MS	By MS/MS
+	ENSG00000158747	P41271-2;A3KFI5;E5RFZ1;A0A087WTY6;P41271;A3KFI3;A3KFI4;A3KFI2;A3KFI1	Neuroblastoma suppressor of tumorigenicity 1	NBL1	0.0010786	3743.97		-	37.4293	0	1	1	1	2	1	0	0	2	6.50628e+06		21424000	1975900	1926300	43791000	1378500			26477000					238030000				329500000		By MS/MS	By MS/MS	By MS/MS	By MS/MS	By MS/MS			By MS/MS
+	ENSG00000249948	Q9H227;A0A087WTY7;A0A087WWR5;Q9H227-2	Cytosolic beta-glucosidase	GBA3	0	2670.19		-		0	0	1	1	1	1	0	0	0	4.64026e+06			3712900	5936300	4676300	4604500															By MS/MS	By MS/MS	By matching	By matching
+	ENSG00000160352	A0A087WU35;Q96N38;Q96N38-2;Q96N38-3;A0A087X1X4	Zinc finger protein 714	ZNF714	8.7367e-05	1869.55		-	1.61575	0	0	1	0	0	0	0	2	3	3248900			477010					5073200	3248900								187130000	165550000			By MS/MS	By matching	By matching	By matching	By matching	By matching	By MS/MS
+	ENSG00000102158	Q9H0U3;A0A087WU53;Q9H0U3-2	Magnesium transporter protein 1	MAGT1	0	236287		+	35.5877	11	1	4	8	9	8	7	7	6	410620000	661370000	90617000	1817700000	321110000	229170000	218230000	500160000	410620000	634370000			8716300000	2570500000	2389400000	1663800000	6250800000	5813600000	9953100000	By MS/MS	By MS/MS	By MS/MS	By MS/MS	By MS/MS	By MS/MS	By MS/MS	By MS/MS	By MS/MS
+	ENSG00000132792	Q8WYA6;A0A087WUB9;Q8WYA6-4;Q8WYA6-2;Q8WYA6-3;A2A2P1	Beta-catenin-like protein 1	CTNNBL1	0	318120		+	31.5674	29	22	15	42	41	38	40	42	35	552830000	286490000	623120000	1308000000	552830000	412280000	429110000	682790000	1241400000	1158200000			19684000000	14669000000	9543200000	10893000000	14106000000	29398000000	27234000000	By MS/MS	By MS/MS	By MS/MS	By MS/MS	By MS/MS	By MS/MS	By MS/MS	By MS/MS	By MS/MS
+	ENSG00000142409	A0A087WUD1;Q6DD87;M0R0X7;K7EKJ5	Zinc finger protein 787	ZNF787	0	128162		+	14.8404	3	1	6	12	12	11	12	16	16	222720000	24909000	919130	702560000	234830000	234570000	222720000	171300000	358520000	572220000			5493300000	6373100000	6461500000	5868300000	3368900000	5612100000	6109700000	By MS/MS	By MS/MS	By MS/MS	By MS/MS	By MS/MS	By MS/MS	By MS/MS	By MS/MS	By MS/MS
+	ENSG00000205777;ENSG00000215269;ENSG00000224659;ENSG00000216649	Q13068;P0CL82;Q13065;P0CL81;P0CL80;O76087;A0A087WUD6;A6NER3;A1L429;P0CL80-2;A6NGK3	G antigen 4;G antigen 12I;G antigen 1;G antigen 12G;G antigen 12F;G antigen 7;G antigen 12J;G antigen 12B/C/D/E	GAGE4;GAGE12I;GAGE1;GAGE12G;GAGE12F;GAGE7;GAGE2E;GAGE12J;GAGE12B	8.3507e-05	21468.3		-		1	3	0	1	2	1	3	2	3	3.73076e+07	83215000	97384000		15042000	16726000	9112000	243380000	101750000	409450000					245560000		1113900000	430250000	1342600000	By MS/MS	By MS/MS		By MS/MS	By MS/MS	By matching	By MS/MS	By MS/MS	By MS/MS
-	ENSG00000138685	P09038;A0A087WUF6;P09038-3;P09038-1	Fibroblast growth factor 2;Fibroblast growth factor	FGF2	0.00075363	17588.9		+	7.96328	0	0	0	1	1	1	0	1	1	30566000				30566000	59663000	44080000		15585000	16930000				254580000	511420000	310000000				By matching	By matching	By matching	By MS/MS	By MS/MS	By MS/MS	By matching	By MS/MS	By MS/MS
+	ENSG00000134899	P28715;A0A087WUH0;P28715-3;F2Z2A1	DNA repair protein complementing XP-G cells	ERCC5	0	40237.1		+	24.9024	13	27	26	31	29	28	37	50	47	69924000	27464000	114400000	253560000	69924000	61259000	57803000	93490000	207040000	356710000			10418000000	3474900000	2657200000	2699400000	5641300000	13923000000	23810000000	By MS/MS	By MS/MS	By MS/MS	By MS/MS	By MS/MS	By MS/MS	By MS/MS	By MS/MS	By MS/MS
+	ENSG00000145632	Q9NYY3;A0A087WUH9	Serine/threonine-protein kinase PLK2;Serine/threonine-protein kinase PLK	PLK2	0.0019308	118.27		-	37.3975	1	0	0	0	0	0	1	2	1	205529	105630000						139230	267390	157980										By MS/MS						By MS/MS	By MS/MS	By MS/MS
+	ENSG00000163785	H0Y8A4;A0A087WUK1;P34925-2;H7C4P6;A0A0D9SFZ4	Tyrosine-protein kinase RYK	RYK	0	1541.97		-	17.444	0	0	2	0	1	1	1	2	3	2.67964e+06			17864000		607540	743720	1332700	6306800	5387900								94657000	156730000			By MS/MS		By MS/MS	By MS/MS	By MS/MS	By MS/MS	By MS/MS
+	ENSG00000152795	O14979;A0A087WUK2	Heterogeneous nuclear ribonucleoprotein D-like	HNRNPDL	0	2.3154e+06		+	121.807	26	16	11	55	52	53	46	22	17	4023700000	4742200000	4829800000	5240900000	3583900000	3895700000	3643500000	4023700000	4558700000	4754100000			46763000000	74909000000	78412000000	70586000000	69047000000	87606000000	73624000000	By MS/MS	By MS/MS	By MS/MS	By MS/MS	By MS/MS	By MS/MS	By MS/MS	By MS/MS	By MS/MS
+	ENSG00000149476	Q3LXA3;A0A087WUL0;H0YCY6;Q3LXA3-2;E9PJG8;E9PQR1	Bifunctional ATP-dependent dihydroxyacetone kinase/FAD-AMP lyase (cyclizing);ATP-dependent dihydroxyacetone kinase;FAD-AMP lyase (cyclizing)	DAK;TKFC	0	198042		+	25.4592	20	9	13	37	35	38	30	30	28	3.44158e+08	192260000	264270000	1020300000	354360000	330430000	334250000	504660000	593470000	837230000			23770000000	11425000000	10851000000	9679300000	19099000000	19155000000	30201000000	By MS/MS	By MS/MS	By MS/MS	By MS/MS	By MS/MS	By MS/MS	By MS/MS	By MS/MS	By MS/MS
-	ENSG00000277791	A0A087WUL2		PSMB3	0.0067371	9571.56		+	94.4089	0	0	1	0	0	0	0	0	1	1.66335e+07			26395000						10482000										By matching		By MS/MS	By matching	By matching	By matching	By matching	By matching	By MS/MS
-	ENSG00000258644;ENSG00000213463	A0A087WUM0;P57105	Synaptojanin-2-binding protein	SYNJ2BP-COX16;SYNJ2BP	0.0021097	4902.46		-		1	0	0	0	0	0	1	0	0	8.51951e+06	14460000						5019500									49618000			By MS/MS	By matching	By matching	By matching	By matching	By matching	By MS/MS	By matching	By matching
+	ENSG00000083838	Q9NWS9;M0R202;A0A087WUM8;A0A0B4J2G2;A0A0A0MR84;M0R034	Zinc finger protein 446	ZNF446	0	8111.4		+	2.7255	0	1	0	1	1	1	5	5	7	14096000		662960		55607000	33130000	38642000	4991900	14096000	14802000							141010000	364010000	419230000		By MS/MS		By matching	By MS/MS	By matching	By MS/MS	By MS/MS	By MS/MS
+	ENSG00000233276	A0A087WUQ6;P07203	Glutathione peroxidase;Glutathione peroxidase 1	GPX1	0	108275		+	64.9732	7	2	1	14	13	12	8	11	8	188160000	123140000	15005000	127430000	218850000	188160000	166670000	328560000	397910000	432460000				3475400000	2923400000	2641000000	5052700000	6757900000	7000700000	By MS/MS	By MS/MS	By MS/MS	By MS/MS	By MS/MS	By MS/MS	By MS/MS	By MS/MS	By MS/MS
-	ENSG00000136997	A0A087WUS5;P01106-2	Myc proto-oncogene protein	MYC	0.00029455			+	256.879	0	0	0	0	0	0	0	0	1																				By matching	By matching	By matching	By matching	By matching	By matching	By matching	By matching	By MS/MS
+	ENSG00000211898	P01880;A0A087WUS7;A0A0A0MS09;P01880-2	Ig delta chain C region	IGHD	0	15479.9		-		0	0	1	0	0	0	0	0	0	26901000			26901000																		By MS/MS
+	ENSG00000152518	P47974;A0A087WUU9	Zinc finger protein 36, C3H1 type-like 2	ZFP36L2	0	24562.7		+	3.5802	1	2	4	2	2	2	7	13	8	42685000	479940	42685000	51579000	9431500	9918600	9992800	96429000	78595000	62314000				152980000	158640000	161150000	1596100000	984020000	1036400000	By MS/MS	By MS/MS	By MS/MS	By MS/MS	By MS/MS	By MS/MS	By MS/MS	By MS/MS	By MS/MS
+	ENSG00000233757	A0A087WUV0;A0A087WZK3			0.00015744	1899.07		+		1	0	0	0	0	0	0	3	2	3300200	6843300							3300200	2682200								3275500000	4114600000	By MS/MS							By MS/MS	By MS/MS
+	ENSG00000185305	A0A087WUW9;Q9NXU5;A0A0B4J222;R4GN67	ADP-ribosylation factor-like protein 15	ARL15	0	60858.5		+	5.37257	5	0	6	11	10	10	4	8	6	105760000	32534000		258730000	164320000	101530000	105760000	74895000	148190000	278720000			2726500000	1097600000	712120000	796110000	1530800000	1932000000	3421700000	By MS/MS		By MS/MS	By MS/MS	By MS/MS	By MS/MS	By MS/MS	By MS/MS	By MS/MS
+	ENSG00000278882;ENSG00000134250;ENSG00000270629;ENSG00000271383	A0A096LNW5;A0A087WV16;A0A0B4J2B3;Q7Z3S9;Q7Z3S9-3;R4GN02	Notch homolog 2 N-terminal-like protein	NOTCH2;NBPF14;NOTCH2NL	0.00041958	1538.61		-		0	0	0	1	1	1	2	1	0	2673800				1926000	2673800	2175700	12358000	4443900													By matching	By MS/MS	By MS/MS	By MS/MS	By MS/MS	By MS/MS	By matching
+	ENSG00000277633	A0A087WV47;A0A0B4J1U8;A0A0C4DH37;A0A0B4J1V1;A0A0B4J1U9;A0A0A0MS11		IGHG1	0	37202.2		+		1	0	0	0	0	0	0	0	0	64650000	64650000																		By MS/MS
+	ENSG00000198843	P62341;A0A087WVA1;Q6IAK0;F8WBD0	Selenoprotein T	SELT	0	4908.56		+	16.3806	1	1	2	2	2	2	2	4	1	8530100	4820500	125650000	178080000	5338800	8530100	6732800	11329000	89993000	1092300			1392500000	224590000	538930000	435010000	75619000	818490000		By MS/MS	By MS/MS	By MS/MS	By MS/MS	By MS/MS	By matching	By MS/MS	By MS/MS	By MS/MS
+	ENSG00000278312	A0A087WVD1		LENG9	8.4182e-05	5230.81		-		0	0	0	1	1	1	2	4	3	9.09011e+06				1122700	5884500	5226100	14042000	14930000	21514000					190260000	179250000	300710000	234030000	520140000	By matching	By matching	By matching	By MS/MS	By MS/MS	By MS/MS	By MS/MS	By MS/MS	By MS/MS
+	ENSG00000172379	Q9HBZ2;A0A087WVE9;Q9HBZ2-2;Q7Z3A3;H0YKW1	Aryl hydrocarbon receptor nuclear translocator 2	ARNT2;DKFZp686M216	0	95.7072		-		0	0	0	0	1	1	0	1	0	166320					120000	166320		782850											By matching			By matching	By MS/MS	By MS/MS	By matching	By matching
-	ENSG00000153922	A0A087WVF4		CHD1	0.00030143	6932.23		+	15.2663	0	0	1	0	0	0	1	1	2	1.20468e+07			22553000				6434900	3820900	93325000			238800000						640110000	By matching	By matching	By MS/MS	By matching	By matching	By matching	By MS/MS	By MS/MS	By MS/MS
+	ENSG00000198399	A0A087WVF7;Q9NZM3-2;Q9NZM3;Q9NZM3-3;Q9NZM3-4;E7EPJ2;H7BZD4;H7C3E2;H7C0L8	Intersectin-2	ITSN2	0	10035.7		+	5.06134	8	12	24	25	25	23	25	40	42	17440000	3643000	23024000	73972000	16572000	17440000	15954000	19803000	105080000	85368000			5629000000	1677400000	2015300000	1531700000	1685100000	5884100000	7300000000	By MS/MS	By MS/MS	By MS/MS	By MS/MS	By MS/MS	By MS/MS	By MS/MS	By MS/MS	By MS/MS
+	ENSG00000105538	Q5U651;A0A087WVG2;M0R148	Ras-interacting protein 1	RASIP1	0	3727.82		+	20.0143	1	2	0	0	1	0	3	3	5	6478200		1441000			1169500		6478200	19918000	8547200							271520000	362050000	301620000	By MS/MS	By MS/MS			By MS/MS		By MS/MS	By MS/MS	By MS/MS
+	ENSG00000196757	Q9H0M5;K7EQV7;A0A087WVH9	Zinc finger protein 700	ZNF700	0.00042882	655.515		+	1.90862	0	0	3	0	0	0	1	1	2	1.13916e+06			3883700				885060	282980	1466200									97323000			By MS/MS				By MS/MS	By matching	By MS/MS
+	ENSG00000277789;ENSG00000274384;ENSG00000167608;ENSG00000274905	A0A0G2JMP8;A0A0G2JMM6;A0A087WVI4;Q7Z404-1;Q7Z404;A0A0G2JPL6;A0A0G2JP95;A0A087WT65;Q7Z404-3	Transmembrane channel-like protein;Transmembrane channel-like protein 4	TMC4	0	532.261		-		0	1	0	0	0	0	0	1	0	924963		631780						1354200												By MS/MS						By matching
+	ENSG00000141367	A0A087WVQ6;J3KSQ2	Clathrin heavy chain	CLTC	0	2.86822e+06		+	92.4315	141	63	42	225	233	227	122	124	117	4984400000	3158500000	1724500000	5777900000	5945200000	4984400000	5206100000	2835000000	5390400000	7378800000			296480000000	458130000000	364610000000	382220000000	232230000000	469480000000	592560000000	By MS/MS	By MS/MS	By MS/MS	By MS/MS	By MS/MS	By MS/MS	By MS/MS	By MS/MS	By MS/MS
+	ENSG00000136250	A0A087WVT3;P28039;P28039-2;C9JJA7	Acyloxyacyl hydrolase;Acyloxyacyl hydrolase small subunit;Acyloxyacyl hydrolase large subunit	AOAH	0.00029418	1958.8		-		0	0	1	0	0	0	0	0	0	3404000			3404000																		By MS/MS
+	ENSG00000116128	O00512;A0A087WVU5	B-cell CLL/lymphoma 9 protein	BCL9	0	3536.19		+	4.32113	3	2	13	6	5	5	9	15	21	6145200	1699900	6145200	48682000	2562300	1736900	2878100	6102200	13330000	24743000			1589200000	208970000	154760000	213760000	410500000	1103000000	1438500000	By MS/MS	By MS/MS	By MS/MS	By MS/MS	By MS/MS	By MS/MS	By MS/MS	By MS/MS	By MS/MS
+	ENSG00000108352	Q9UHV5;A0A087WVW6;Q9UHV5-2;Q9UHV5-3;A0A087X280;F5GYJ3;F5GXC6	Rap guanine nucleotide exchange factor-like 1	RAPGEFL1	0	2776.7		-		0	1	0	0	0	0	0	3	0	4.82536e+06		5317700						4378600									266080000			By MS/MS						By MS/MS
+	ENSG00000211452	P49895;A0A087WVX4;P49895-4;P49895-2;E9PNR3;D3DQ42;A0A087WYB0;P49895-5;C6ZRC2;P49895-7;E9PM07;E9PI35;A0A087X0G2;P49895-8;P49895-9;P49895-3	Type I iodothyronine deiodinase;Iodothyronine deiodinase	DIO1	0.0010674	809.644		-		0	0	0	0	0	0	0	0	1	1407000									1407000																		By MS/MS
+	ENSG00000275023	P55198;A0A087WW39;A0A087WVY1;Q6P2C6	Protein AF-17	MLLT6	0	10411.5		+		0	4	7	4	3	3	5	12	11	1.80931e+07		17196000	40821000	5468100	4576600	4322800	17363000	27213000	43166000			894030000	303200000	632340000	650050000		486650000	1213100000		By MS/MS	By MS/MS	By MS/MS	By MS/MS	By MS/MS	By MS/MS	By MS/MS	By MS/MS
+	ENSG00000138018	A0A087WW58;Q9C0D9;C9JAG1	Ethanolaminephosphotransferase 1	EPT1	0	27258.1		+	7.69703	2	0	2	1	0	1	0	4	2	4.73691e+07	26422000		528720000	5452100		4356800		84923000	379890000			1222400000					668140000	1515200000	By MS/MS		By MS/MS	By matching		By MS/MS		By MS/MS	By MS/MS
-	ENSG00000173692	A0A087WW66		PSMD1	0.00042535	508.414		+	45.7676	0	0	0	0	0	0	0	1	1	883523								927490	841640										By matching	By matching	By matching	By matching	By matching	By matching	By matching	By MS/MS	By MS/MS
-	ENSG00000107863	A0A087WW76;H0Y468;Q5JSD8		ARHGAP21	0.001132	18.0694		+	27.5062	0	0	0	0	0	0	0	1	0	31401								31401											By matching	By matching	By matching	By matching	By matching	By matching	By matching	By MS/MS	By matching
+	ENSG00000278042	A0A087WW89;A0A0B4J1Y9		IGHV3-72	0	10965.7		-		0	0	1	0	0	0	0	0	1	1.90563e+07			31961000						11362000												By MS/MS						By MS/MS
+	ENSG00000135111	A0A087WW95;O15119-2;O15119;O15119-3;Q9UL17	T-box transcription factor TBX3	TBX3	0	10146.4		+	1.90756	0	2	7	1	0	0	2	7	9	1.76324e+07		34985000	20208000	974230			2451600	10611000	35563000			375230000				75045000	272480000	1157800000		By MS/MS	By MS/MS	By MS/MS			By MS/MS	By MS/MS	By MS/MS
+	ENSG00000157152	A0A087WW96;Q92777	Synapsin-2	SYN2	0	21457.3		-	0.0709246	0	0	0	0	1	1	0	0	0	3.72886e+07					39555000	35152000																	By MS/MS	By matching		By matching
+	ENSG00000168477	A0A087WWA5		TNXB	8.244e-05	200.598		-	0.00453472	0	0	0	2	1	1	0	0	0	348600				4978600	244680	348600														By matching		By MS/MS	By MS/MS	By MS/MS		By matching	By matching
+	ENSG00000144834	A0A087WWB6;C9JCX3	Transgelin	TAGLN3	0	3803.95		-		0	2	0	2	1	2	0	1	1	6610500		571630000		13035000	3291000	6610500		1481100	20902000				24386000		13486000				By matching	By MS/MS		By MS/MS	By MS/MS	By MS/MS	By matching	By matching	By MS/MS
+	ENSG00000198832	A0A087WWF1;Q8WWX9	Selenoprotein M	SELM	0	7792.1		-	7.46477	3	3	0	2	2	2	1	5	4	1.35411e+07	14191000	83180000		12328000	11553000	12921000	11016000	62129000	133900000				155250000	138770000	230190000		608990000	1100100000	By MS/MS	By MS/MS		By MS/MS	By MS/MS	By MS/MS	By MS/MS	By MS/MS	By MS/MS
-	ENSG00000163798	A0A087WWF4		SLC4A1AP	0.00048621	1443.74		+	13.6652	0	0	1	0	0	0	0	0	1	2.50893e+06			2176600						2892000									40488000	By matching	By matching	By MS/MS	By matching	By matching	By matching	By matching	By matching	By MS/MS
-	ENSG00000215472;ENSG00000265681	A0A087WWH0;J3QS96;J3KRB3;A0A087WY81;J3KSJ0		RPL17	0.0025405	37861.6		+	269.078	0	1	0	0	0	0	0	0	0	65796000		65796000									328980000								By matching	By MS/MS	By matching	By matching	By matching	By matching	By matching	By matching	By matching
+	ENSG00000063169	Q9NZM4;A0A087WWH3;Q9NZM4-2	Glioma tumor suppressor candidate region gene 1 protein	GLTSCR1	0	1088.39		-	2.10209	0	0	2	0	0	0	2	4	7	1.8914e+06			3015600				853080	9345600	9785400							45592000	175650000	615060000			By MS/MS				By MS/MS	By MS/MS	By MS/MS
+	ENSG00000148655	A0A087WWI0;Q9H2I8;A0A087WZZ7;M0R2H0	Leucine-rich repeat-containing protein C10orf11	C10orf11	0	6679.56		+		1	2	3	0	0	0	3	2	4	1.16078e+07	713820	7372100	89422000				5508400	18277000	18472000			184500000				259070000	252890000	238520000	By MS/MS	By MS/MS	By MS/MS				By MS/MS	By MS/MS	By MS/MS
+	ENSG00000151067	Q13936;A0A087WWK5;A0A087WXD3;Q13936-30;Q13936-11;Q13936-7;Q13936-6;Q13936-8;Q13936-34;Q13936-2;Q13936-12;A0A087X293;F5H522;A0A0A0MR67;Q13936-19;Q13936-35;Q13936-22;Q13936-21;Q13936-20;Q13936-32;Q13936-31;Q13936-33;Q13936-5;Q13936-4;Q13936-3;A0A087X0E8;A0A087WUZ0;A0A0A0MSA1;F5GY28;E9PDI6;Q13936-17;Q13936-37;Q13936-23;Q13936-16;Q13936-28;Q13936-36;Q13936-18;Q13936-10;Q13936-15;Q13936-29;Q13936-25;Q…	Voltage-dependent L-type calcium channel subunit alpha-1C	CACNA1C	8.3879e-05	1290		-		2	1	0	0	0	0	2	0	0	2.24176e+06	64373000	13677000					367440												By MS/MS	By MS/MS					By MS/MS
+	ENSG00000144711	A0A087WWK8;Q6DN90-2	IQ motif and SEC7 domain-containing protein 1	IQSEC1	0	6312		+	3.67047	7	13	14	10	11	11	15	26	22	10969000	4759300	24137000	42683000	8345300	6850100	5980100	10969000	35561000	48230000			1648700000	366510000	339740000	251710000	715140000	1683400000	2478600000	By MS/MS	By MS/MS	By MS/MS	By MS/MS	By MS/MS	By MS/MS	By MS/MS	By MS/MS	By MS/MS
+	ENSG00000185453	A0A087WWL5;Q86XI8	Uncharacterized protein C19orf68	C19orf68	0	2518.53		-	5.75431	1	7	4	0	1	1	5	13	18	4376700	186090	9296600	15232000		216940	142040	4376700	12816000	21879000							421660000	800900000	1205600000	By MS/MS	By MS/MS	By MS/MS		By MS/MS	By MS/MS	By MS/MS	By MS/MS	By MS/MS
+	ENSG00000277196;ENSG00000100033	O43272;A0A087WWM6;E7EQL6;O43272-2;O43272-1;C9JIW4	Proline dehydrogenase 1, mitochondrial	PRODH	0	1379.5		-		1	0	0	0	0	0	0	0	0	2397300	2397300																		By MS/MS						By matching
+	ENSG00000162775	Q96T37;A0A087WWP4;Q96T37-4;Q96T37-2;Q96T37-3	Putative RNA-binding protein 15	RBM15	0	87403.6		+	21.7897	25	12	18	40	41	44	49	57	50	151890000	97294000	157980000	766650000	151890000	129240000	119850000	365290000	499510000	495990000			14656000000	7034100000	8359500000	7914900000	19792000000	25837000000	27644000000	By MS/MS	By MS/MS	By MS/MS	By MS/MS	By MS/MS	By MS/MS	By MS/MS	By MS/MS	By MS/MS
+	ENSG00000081019	A0A087WWP8;A0A0C4DGT8;A0A0C4DH79		RSBN1	0	10185		+		4	11	10	4	9	8	10	16	15	1.76996e+07	5027400	31889000	80735000	9318600	11745000	11178000	26673000	33193000	52676000			1092000000	482810000	582220000	578740000	1043900000	1193600000	2444400000	By MS/MS	By MS/MS	By MS/MS	By MS/MS	By MS/MS	By MS/MS	By MS/MS	By MS/MS	By MS/MS
-	ENSG00000122783	A0A087WWQ8		C7orf49	0.00030001	18684		-	42.8206	0	0	1	0	0	0	0	0	0	32469000			32469000									129880000							By matching	By matching	By MS/MS	By matching	By matching		By matching	By matching	By matching
+	ENSG00000092051	Q96JJ6;A0A087WWT0;F5H1L9	Junctophilin-4	JPH4	0.00030583	3767.64		-		0	0	0	0	0	0	0	1	0	6547400								6547400																		By MS/MS
+	ENSG00000124785	A0A087WWT2;Q9NPD7	Neuritin	NRN1	0.00016128	6811.48		-		0	1	0	0	0	0	0	0	0	11837000		11837000																		By MS/MS
+	ENSG00000182612	A0A087WWT4	Tetraspanin	TSPAN10	0.0003639	22661.4		-	0.566387	0	0	0	1	1	1	0	1	1	39381000				135110000	39381000	71629000		5353000	845940				3018200000	522480000	928370000		136790000					By MS/MS	By MS/MS	By MS/MS		By MS/MS	By MS/MS
+	ENSG00000175215	O14595;A0A087WWW2;H0YI12;F8VYL0;F8W184;F8W1I1;H0YI29	Carboxy-terminal domain RNA polymerase II polypeptide A small phosphatase 2	CTDSP2	0.00016082	33331.8		+	29.9911	0	0	1	6	6	5	1	3	2	5.79241e+07				288430000	149980000	171740000	7503100	22371000	9383200				1174100000	726280000	1180300000		1052800000	730380000			By MS/MS	By MS/MS	By MS/MS	By MS/MS	By MS/MS	By MS/MS	By MS/MS
-	ENSG00000142867	A0A087WWW9		BCL10	0.001244	2979.05		+		0	0	1	0	0	0	0	0	0	5177000			5177000									51770000							By matching	By matching	By MS/MS	By matching	By matching	By matching	By matching	By matching	By matching
-	ENSG00000129911	A0A087WWX5		KLF16	0.002591	985.786		+	9.67009	0	0	0	0	0	0	0	0	1	1713100									1713100									8565700			By matching	By matching	By matching	By matching	By matching	By matching	By MS/MS
+	ENSG00000100599	Q8TB24;A0A087WWY9;Q8TB24-4;H0YJ83;G3V2I7	Ras and Rab interactor 3	RIN3	0	6212.72		+		1	0	0	0	0	0	0	1	0	1.07965e+07	307030000							379650											By MS/MS							By MS/MS
+	ENSG00000019485	A0A087WWZ6;Q9NQV5-2;E9PJ09		PRDM11	0	418.04		-	1.90676	1	0	6	1	1	1	3	7	10	726470	712030		8722400	461100	726470	485430	1332800	51568000	48706000			449050000					1560800000	1617100000	By MS/MS		By MS/MS	By matching	By MS/MS	By MS/MS	By MS/MS	By MS/MS	By MS/MS
+	ENSG00000178980	P63302;A0A087WX02;F8WB74	Selenoprotein W	SEPW1	0.00041821	4222.98		-	13.1126	0	0	0	0	0	0	0	1	0	7338700								7338700																		By MS/MS
+	ENSG00000106012	A0A087WX19;A0A087WX45;Q6IPM2;Q6IPM2-4;Q6IPM2-2;Q6IPM2-3;H7C427;C9JE72;C9JP75	IQ domain-containing protein E	IQCE	0	2539.42		-	8.38968	0	1	9	0	0	0	10	6	6	4413000		2378700	20518000				9124200	4413000	8710300			1988700000				2027400000	736230000	1506300000		By MS/MS	By MS/MS				By MS/MS	By MS/MS	By MS/MS
+	ENSG00000242265	A0A087WX23;A0A087WUL4		PEG10	0	384774		+	113.266	21	13	7	39	40	41	41	42	35	668660000	278850000	742310000	1549400000	668660000	504930000	540030000	1253800000	944530000	1479300000			4369900000	20599000000	17818000000	17743000000	39407000000	33580000000	36761000000	By MS/MS	By MS/MS	By MS/MS	By MS/MS	By MS/MS	By MS/MS	By MS/MS	By MS/MS	By MS/MS
+	ENSG00000084731	O14782;A0A087WX26;F8WAR6;F8WER6	Kinesin-like protein KIF3C;Kinesin-like protein	KIF3C	0	3806.1		+	5.66728	0	1	0	1	0	2	0	3	0	6.61425e+06		4243700		712670		10309000		40609000											By matching	By MS/MS		By MS/MS	By matching	By MS/MS	By matching	By MS/MS	By matching
+	ENSG00000103494	Q68CZ1;A0A087WX34;H3BS47;H3BPF5;I3L2P2;I3L1B5;H3BPS4;J3QLR9	Protein fantom	RPGRIP1L	0	4515.82		+	1.4243	1	11	13	2	1	1	16	19	21	7847600	136750	7847600	13989000	626380	231560		9784600	15727000	42013000			528790000				956410000	1289100000	2089100000	By MS/MS	By MS/MS	By MS/MS	By MS/MS	By matching	By MS/MS	By MS/MS	By MS/MS	By MS/MS
-	ENSG00000160352	A0A087WX89		ZNF714	0.00029795	2576.01		-	1.61575	0	0	1	0	0	0	0	0	0	4476600			4476600																		By MS/MS						By matching
+	ENSG00000108932	O15403;A0A087WX92	Monocarboxylate transporter 7	SLC16A6	0.00095277	606.168		-	0.303279	0	0	0	0	0	0	0	0	1	1053400									1053400																		By MS/MS
+	ENSG00000281434	O95299;A0A087WXC5;E7ESZ7;O95299-2;Q8N1B9	NADH dehydrogenase [ubiquinone] 1 alpha subcomplex subunit 10, mitochondrial	NDUFA10	0	278803		+		12	12	14	29	28	28	26	20	19	4.84504e+08	242370000	615810000	1195900000	481300000	462040000	487730000	459160000	633910000	1116600000			17100000000	9060900000	9888800000	9823900000	9319100000	15506000000	23284000000	By MS/MS	By MS/MS	By MS/MS	By MS/MS	By MS/MS	By MS/MS	By MS/MS	By MS/MS	By MS/MS
+	ENSG00000065923	Q96T83;A0A087WXD1	Sodium/hydrogen exchanger 7;Sodium/hydrogen exchanger	SLC9A7	0	1283.25		+	1.33813	0	1	2	0	0	0	0	2	1	2.23004e+06		1764000	18715000					2819200	491700			217940000							By matching	By MS/MS	By MS/MS					By matching	By MS/MS
+	ENSG00000198736	A0A087WXE3;Q9NZV6;H3BS64;A8MYR2	Methionine-R-sulfoxide reductase B1	MSRB1	8.1753e-05	1518.47		-	19.4585	1	0	1	1	0	0	0	0	0	2638800	1602300		2696600	2638800															By MS/MS		By MS/MS	By MS/MS
+	ENSG00000255587	A0A087WXI0;Q7Z6P3	Ras-related protein Rab-44	RAB44	0.00029481	637.875		-		0	1	0	0	0	0	0	0	0	1108500		1108500																	By matching	By MS/MS
-	ENSG00000242265	Q86TG7;A0A087WXK2;A0A087WYS2	Retrotransposon-derived protein PEG10	PEG10	0.00082079	13133.7		+	113.266	1	0	1	0	0	0	0	0	0	2.28238e+07	8875700		58691000									528220000							By MS/MS	By matching	By MS/MS	By matching	By matching	By matching	By matching	By matching	By matching
+	ENSG00000163328	Q7Z3F1;A0A087WXK4	Integral membrane protein GPR155	GPR155	0.00016098	2011.11		-	0.710916	0	0	1	0	0	0	0	0	0	3494900			3494900									214150000									By MS/MS
+	ENSG00000107331	Q9BZC7;Q9BZC7-3;J3QSS3;A0A087WXK5;Q9BZC7-2;H0Y8D6;H0Y8C9;E9PGB2;H0Y8E3	ATP-binding cassette sub-family A member 2	ABCA2	0	1697.09		+	58.8574	8	9	12	9	8	10	27	31	40	2949200	2946900	9980500	80899000	2293300	2143700	2949200	16342000	30660000	58917000			2945500000	217660000	235320000	236920000	1591700000	1903100000	5050800000	By MS/MS	By MS/MS	By MS/MS	By MS/MS	By MS/MS	By MS/MS	By MS/MS	By MS/MS	By MS/MS
+	ENSG00000051341	O75417;A0A087WXL3;O75417-2	DNA polymerase theta	POLQ	0	1850.56		+	4.37398	1	4	5	2	3	2	4	16	8	3215900	333930	5051200	3779900	1230900	7273500	5985300	4180100	3215900	2512500			723160000				740100000	1192600000	941430000	By MS/MS	By MS/MS	By MS/MS	By matching	By MS/MS	By MS/MS	By MS/MS	By MS/MS	By MS/MS
+	ENSG00000282184	A0A087WXL8;A0A0C4DH29		IGHG3	0	1298.08		-		0	0	0	0	0	0	1	0	0	2255800							2255800												By matching						By MS/MS
-	ENSG00000215472	A0A087WXM6		RPL17	0.0012444	9293.93		+	269.078	1	0	0	0	0	0	0	0	0	16151000	16151000									177660000									By MS/MS	By matching	By matching	By matching	By matching	By matching	By matching	By matching	By matching
+	ENSG00000132613	Q765P7;A0A087WXN9	MTSS1-like protein	MTSS1L	0	21492.7		+	18.6364	5	4	5	11	10	11	6	17	13	37350000	5284700	7688200	77842000	41084000	38612000	36098000	9102400	104990000	99439000			742870000	890770000	1378600000	1437600000	215080000	2111400000	3737900000	By MS/MS	By MS/MS	By MS/MS	By MS/MS	By MS/MS	By MS/MS	By MS/MS	By MS/MS	By MS/MS
+	ENSG00000214530	A0A087WXR2;H0YFF3;H0YGA9;H0YH17;H0YGN8		STARD10	0	1928.13		-	2.74824	1	2	1	2	3	1	1	7	5	3.35071e+06	2778000	2541100	5902400	860450	4051200	2525200	4041500	22376000	65539000					39014000			460950000	879060000	By MS/MS	By MS/MS	By MS/MS	By MS/MS	By MS/MS	By matching	By MS/MS	By MS/MS	By MS/MS
+	ENSG00000196693	Q06732;A0A087WXT3;A0A087WXF4	Zinc finger protein 33B	ZNF33B	0.0051364	202.467		+	9.90223	0	0	0	0	0	0	1	0	1	351847							310850		398250										By matching	By matching	By matching	By matching	By matching	By matching	By MS/MS		By MS/MS
+	ENSG00000160336	A0A087WXT7		ZNF761	0	571.225		-	2.34394	0	1	4	0	1	0	0	4	3	992675		404250	2530300		480310			3022300	2051600								108340000	202260000		By MS/MS	By MS/MS	By matching	By MS/MS	By matching	By matching	By MS/MS	By MS/MS
+	ENSG00000005108	Q9UPZ6;A0A087WY08	Thrombospondin type-1 domain-containing protein 7A	THSD7A	0	309.742		-		0	0	0	0	1	0	0	1	0	538270								538270															By MS/MS			By matching
+	ENSG00000043355	O95409;A0A087WY47;Q15915;H7C5D8	Zinc finger protein ZIC 2	ZIC2	0	3713.84		-	5.36044	1	0	3	2	1	2	2	3	3	6.45391e+06	1671200		62298000	1859000	1003000	4837800	8609900	12552000	26337000							106050000	119040000	191820000	By MS/MS		By MS/MS	By MS/MS	By matching	By MS/MS	By MS/MS	By MS/MS	By MS/MS
+	ENSG00000136098	P51956;A0A087WY58;P51956-2;A0A087X203;F8VV00	Serine/threonine-protein kinase Nek3	NEK3	0	2663.39		-	1.26443	1	3	3	3	3	3	3	6	7	4.62843e+06	271080	6297000	9557600	10674000	3402000	3341700	1964500	13290000	52679000				472700000	951070000	905790000		359070000	1233200000	By MS/MS	By MS/MS	By MS/MS	By MS/MS	By MS/MS	By MS/MS	By MS/MS	By MS/MS	By MS/MS
+	ENSG00000140479	P29122;A0A087WZR0;A0A087WY68;P29122-2;P29122-8;P29122-7;H7BXT3;P29122-5;P29122-4;H0Y3Q0;P29122-6;P29122-3;H0YKZ4;A0A087X025;H0YMW5;A0A0J9YW51	Proprotein convertase subtilisin/kexin type 6	PCSK6	0	182.932		-	3.54996	0	0	0	0	0	1	0	3	1	317900						114190		2230200	317900								60437000							By MS/MS		By MS/MS	By MS/MS
+	ENSG00000171135	Q8N5M9;A0A087WY88	Protein jagunal homolog 1	JAGN1	0	46213		+	30.5115	2	1	1	1	2	2	2	2	1	80309000	309760000	4874800000	149990000	6941100	10288000	8028200	150660000	80309000	10957000							1041400000	1147200000		By MS/MS	By MS/MS	By MS/MS	By MS/MS	By matching	By MS/MS	By MS/MS	By MS/MS	By MS/MS
+	ENSG00000131389	A0A087WY96;P31641;A0A087WYN0;H7C1B9	Transporter;Sodium- and chloride-dependent taurine transporter	SLC6A6	0	14917.1		+	18.4165	4	4	4	2	3	3	2	5	6	25923000	25923000	57151000	175850000	7278700	75126000	35384000	9197300	19926000	67823000			665070000				263150000	520770000	1833300000	By MS/MS	By MS/MS	By MS/MS	By MS/MS	By MS/MS	By MS/MS	By MS/MS	By MS/MS	By MS/MS
+	ENSG00000134291	Q9BVX2;F8VVN7;F8W098;H0YIA4;A0A087WYD4;Q9BVX2-2;F8VWX5	Transmembrane protein 106C	TMEM106C	8.726e-05	5753.77		+	140.377	1	1	0	0	0	0	1	1	2	9998900	5273000	9998900					26048000	4540000	24317000									217730000	By MS/MS	By MS/MS					By MS/MS	By MS/MS	By MS/MS
+	ENSG00000089335	Q9NR11-2;A0A087WYF4;E7EVR1;Q9NR11;A0A0D9SFG5;D6RAM0;D6RA23;D6R9Q0;B4DMN2	Zinc finger protein 302	ZNF302	0	2440.86		+	4.37948	0	1	7	3	3	3	2	6	4	4.24174e+06		1461400	25237000	3737500	2874400	4814000	1927500	21675000	25481000			634110000				105470000	384390000	283150000		By MS/MS	By MS/MS	By MS/MS	By MS/MS	By MS/MS	By MS/MS	By MS/MS	By MS/MS
-	ENSG00000099290	A0A087WYF6;B1AP61;Q5T1D7		FAM21A	0.0011204	410.346		+	10.6016	0	0	1	0	0	0	0	1	2	713100			713100					73986	1674300									102130000	By matching	By matching	By MS/MS	By matching	By matching	By matching	By matching	By matching	By MS/MS
+	ENSG00000155008	Q6UXV4;A0A087WYF7;A0A087WUX8	MICOS complex subunit MIC27	APOOL	0	281810		+	5.67748	7	4	9	22	23	24	20	18	16	489730000	99490000	188950000	517130000	489730000	483840000	488590000	781390000	775700000	728910000			9297000000	4693000000	5226200000	5505500000	12075000000	11005000000	10563000000	By MS/MS	By MS/MS	By MS/MS	By MS/MS	By MS/MS	By MS/MS	By MS/MS	By MS/MS	By MS/MS
+	ENSG00000138834	Q9UPT6;A0A087WYG2;E9PFH7;Q9UPT6-2	C-Jun-amino-terminal kinase-interacting protein 3	MAPK8IP3	0	5386		+	4.19764	0	2	0	0	0	0	0	6	3	9359800		2272200						10106000	9359800								837070000	316390000	By matching	By MS/MS		By matching	By matching	By matching	By matching	By MS/MS	By MS/MS
+	ENSG00000143603	Q9UGI6;A0A0A0MQW9;A0A087WYJ0;Q9UGI6-3;Q9UGI6-2	Small conductance calcium-activated potassium channel protein 3	KCNN3	0.00095452	10073.3		-		0	0	1	0	0	0	0	1	0	1.75054e+07			61079000					5017100													By MS/MS					By matching
+	ENSG00000196632	Q9BYP7;Q9BYP7-2;A0A087WYK2;Q9BYP7-3;Q9BYP7-4;B1AQN8	Serine/threonine-protein kinase WNK3	WNK3	0	17563.7		-		0	0	1	0	0	0	1	1	1	3.05222e+07			27723000				1928700	33604000	49159000			664940000							By matching	By matching	By MS/MS	By matching	By matching	By matching	By MS/MS	By MS/MS	By MS/MS
+	ENSG00000174938	A0A087WYL5;Q6UXD5-5;Q6UXD5-3;Q6UXD5-6;Q6UXD5;Q6UXD5-2;Q6UXD5-4;H3BN26;I3L111	Seizure 6-like protein 2	SEZ6L2	0	8697.38		+	10.1169	2	4	1	5	5	4	9	8	12	1.51143e+07	22054000	10492000	84478000	9891000	9233400	10471000	31032000	21773000	63089000			145120000	417150000	402880000	419430000	774940000	811060000	1773600000	By MS/MS	By MS/MS	By MS/MS	By MS/MS	By MS/MS	By MS/MS	By MS/MS	By MS/MS	By MS/MS
+	ENSG00000204815	Q96NG3;A0A087WYN4;A0A087WTJ8;A0A087X2G9;A0A087WVI5	Tetratricopeptide repeat protein 25	TTC25	0	7584.8		-		0	0	0	0	0	0	0	2	1	1.31809e+07								5947400	29212000																	By matching	By MS/MS
+	ENSG00000100104	Q9UH36;A0A087WYR1	SRR1-like protein	SRRD	8.7451e-05	4933.36		-	9.38693	0	2	0	0	0	0	0	5	3	8573200		8573200						13327000	7470300								109790000			By MS/MS						By MS/MS	By MS/MS
-		A0A087WYR4;A0A087WZW9		IGLL5	0	6914.29		-		0	0	0	1	1	1	1	2	1	1.20157e+07				4020100	2899700	4130100	34957000	82580000	147100000								4439700000					By MS/MS	By matching	By matching	By MS/MS	By MS/MS	By MS/MS
+	ENSG00000258644	A0A087WYV9;A0A087X1F5;A0A087WX56;A0A087WTA2		SYNJ2BP-COX16	0	360271		-		3	6	4	5	5	5	17	12	13	626080000	173560000	692060000	2702000000	111440000	110700000	91151000	626080000	740200000	1255700000			9964800000	1275600000	1465100000	940010000	6457100000	8764100000	8868700000	By MS/MS	By MS/MS	By MS/MS	By MS/MS	By MS/MS	By MS/MS	By MS/MS	By MS/MS	By MS/MS
-	ENSG00000187634	A0A087WYW1;Q96NU1-4;Q96NU1-5;A0A087WXB3;A0A087X223;Q96NU1-2	Sterile alpha motif domain-containing protein 11	SAMD11	8.6565e-05	409.526		+	18.1657	0	0	0	0	0	0	0	0	1	711674									500030										By matching	By matching	By matching	By matching	By matching	By matching	By matching	By matching	By MS/MS
+	ENSG00000281626	A0A087WYZ0;Q6ZMS4	Zinc finger protein 852	ZNF852	0	1042.01		+		0	1	2	0	0	1	1	3	3	1810800			2304400			1810800	587090	2702800	5579700								310760000	468740000		By MS/MS	By MS/MS			By MS/MS	By MS/MS	By MS/MS	By MS/MS
+	ENSG00000135346	P01215;A0A087WYZ4;A0A0D9SGA7	Glycoprotein hormones alpha chain	CGA	0.0010183	10388.3		-	25.0423	0	0	1	0	0	0	1	1	1	1.80529e+07			98016000				29617000	4899700	11004000			294050000									By MS/MS				By MS/MS	By MS/MS	By MS/MS
+	ENSG00000136169	Q96T68;A0A087WYZ9;Q96T68-2;Q96T68-3;X6R383	Histone-lysine N-methyltransferase SETDB2	SETDB2	0.0038063	671.867		-	1.31708	0	0	1	0	1	1	1	3	2	1.16757e+06			466150		1225700	1112200	529150	2618800	1367500									50283000			By MS/MS		By MS/MS	By matching	By MS/MS	By MS/MS	By MS/MS
+	ENSG00000161847	A0A087WZ13;Q8IY67-2;E9PAU2;K7EQG2	Ribonucleoprotein PTB-binding 1	RAVER1	0	368500		+	14.7601	29	11	10	35	40	41	42	43	40	640380000	174370000	1379100000	1691400000	640380000	611050000	606900000	963890000	1510200000	2014700000			12216000000	16503000000	15920000000	15973000000	25567000000	35881000000	46791000000	By MS/MS	By MS/MS	By MS/MS	By MS/MS	By MS/MS	By MS/MS	By MS/MS	By MS/MS	By MS/MS
-	ENSG00000169062	A0A087WZ33		UPF3A	0.00015997	1497.77		+	19.7313	0	1	0	0	0	0	0	0	1	2.60282e+06		1588100							4265900									25596000		By MS/MS					By matching	By matching	By MS/MS
+	ENSG00000258529	A0A087WZ62			0	6478.3		+		1	2	4	3	2	1	8	9	9	11258000	1195600	11258000	123960000	8698300	5972700	4032700	40721000	34238000	46538000				548400000	1129400000	1048500000	1190000000	1174200000	1437700000	By MS/MS	By MS/MS	By MS/MS	By MS/MS	By MS/MS	By MS/MS	By MS/MS	By MS/MS	By MS/MS
-	ENSG00000151150	A0A087WZ65;A0A087WY90;A0A087WX55		ANK3	0.00029965	756.071		+		0	1	0	0	0	0	0	0	0	1313900		1313900																	By matching	By MS/MS	By matching	By matching	By matching	By matching	By matching	By matching	By matching
+	ENSG00000154511	Q5T7M9;A0A087X2C2;A0A087WZ97;A0A087WZK6;Q5T7M9-2	Protein FAM69A	FAM69A	0	6312.43		+	3.09184	1	0	4	3	2	2	2	6	3	1.09697e+07	2874000		12975000	9274400	3018500	2860900	12978000	29048000	66075000			462980000				606040000	589520000	841140000	By MS/MS		By MS/MS	By MS/MS	By MS/MS	By matching	By MS/MS	By MS/MS	By MS/MS
+	ENSG00000189077	A0A087WZA9		TMEM120A	0	57026.8		+	15.0047	0	3	4	5	5	6	6	7	5	9.91012e+07		203810000	894270000	31870000	37250000	29038000	83208000	118030000	161360000			906940000	230650000	304100000	215690000	666450000	965810000	1435100000		By MS/MS	By MS/MS	By MS/MS	By MS/MS	By MS/MS	By MS/MS	By MS/MS	By MS/MS
+	ENSG00000277149	Q6NUM6;A0A087WZB2;A0A087WWV6;A0A087X1V1	S-adenosyl-L-methionine-dependent tRNA 4-demethylwyosine synthase	TYW1B	0.00023129	1904.59		+	10.8144	0	1	0	1	1	1	0	1	0	3309800		2665500		3309800	1645300	5867900		4594700					96243000		169910000				By matching	By MS/MS	By matching	By MS/MS	By MS/MS	By MS/MS	By matching	By MS/MS	By matching
+	ENSG00000275410	A0A087WZC2;P35680;E0YMJ8;P35680-3	Hepatocyte nuclear factor 1-beta	HNF1B	0	531.695		-		2	0	0	0	0	0	0	1	0	923980	3931200							217170											By MS/MS							By matching
-	ENSG00000118418	A0A087WZE9		HMGN3	0.00036122	6819.24		+	50.156	0	0	0	1	1	1	3	0	2	1.18505e+07				9344200	17754000	9154800	15029000		32322000											By matching	By matching	By MS/MS	By matching	By matching	By MS/MS	By matching	By MS/MS
+	ENSG00000156853	Q96CS4;A0A087WZF7;I3L119	Zinc finger protein 689	ZNF689	0	3739.67		+	3.90866	1	0	2	2	1	1	3	3	2	6498800	531200		8710700	13103000		552200	11974000	6498800	2000300			104630000				288760000	452970000	100420000	By MS/MS		By MS/MS	By MS/MS	By MS/MS	By MS/MS	By MS/MS	By MS/MS	By MS/MS
+	ENSG00000101365	A0A087WZN1;O43837-2;A0A087X2E5;A0A0D9SET9	Isocitrate dehydrogenase [NAD] subunit, mitochondrial;Isocitrate dehydrogenase [NAD] subunit beta, mitochondrial	IDH3B	0	620688		+	77.7055	19	8	9	29	29	29	26	24	19	1.07863e+09	480400000	2304100000	1952300000	1144000000	965750000	947010000	1017000000	1836100000	1642900000			18182000000	26039000000	21978000000	22069000000	17063000000	34623000000	27288000000	By MS/MS	By MS/MS	By MS/MS	By MS/MS	By MS/MS	By MS/MS	By MS/MS	By MS/MS	By MS/MS
+	ENSG00000276644	Q9UI36;A0A087WZP2;Q9UI36-2;Q9UI36-3;A0A087WY66;A0A087WZA7;Q9UI36-4	Dachshund homolog 1	DACH1	0	2102.9		-		0	0	0	0	1	0	0	3	0	3.65443e+06					3347500			3989500									20270000						By MS/MS			By matching
+	ENSG00000184611	Q9NS40;A0A087WZQ1;A0A087X077;Q9NS40-2	Potassium voltage-gated channel subfamily H member 7	KCNH7	0.00029833	130.631		-		0	0	0	0	0	0	0	0	1	227010									227010																		By MS/MS
+	ENSG00000088876	Q6P1L6;A0A087WZQ2;Q6P1L6-2	Zinc finger protein 343	ZNF343	0.00095439	12721.3		-	3.0781	0	0	1	1	1	1	1	1	2	22107000			553480	79870000	22107000	36183000	14389000	31880000	6760100												By MS/MS	By MS/MS	By matching	By matching	By MS/MS	By matching	By MS/MS
+	ENSG00000182985	Q9BY67;A0A087X105;A0A087WZW4;A0A087X1W8;A0A0A0MTJ8;A0A087WZR6;X5DQS5;Q9BY67-5;Q9BY67-4;Q9BY67-3;A0A087X0T8;Q9BY67-2;F5H125;H0YG94;F5H8J9;F5H0H5	Cell adhesion molecule 1	CADM1	0	6286.11		+	5.79337	3	2	3	3	4	5	5	12	5	10924000	10924000	9613400	42402000	6229800	6744900	8150100	21157000	66582000	85317000			222970000	112800000	131880000	174870000	539160000	1414500000	1982500000	By MS/MS	By MS/MS	By MS/MS	By MS/MS	By MS/MS	By MS/MS	By MS/MS	By MS/MS	By MS/MS
+	ENSG00000170439	Q6UX53;A0A087WZT2	Methyltransferase-like protein 7B	METTL7B	0	3554.72		+	3.0899	1	1	4	2	2	1	2	8	4	6177400	4053600	6177400	30398000	2685700	2319000	1737800	7440200	130660000	81768000			76679000				37572000	906330000	916590000	By MS/MS	By MS/MS	By MS/MS	By MS/MS	By MS/MS	By MS/MS	By MS/MS	By MS/MS	By MS/MS
+	ENSG00000197565	Q14031;F5H3Q5;A0A087WZY5;F5H851;A8MXH5;Q14031-2	Collagen alpha-6(IV) chain	COL4A6	8.2237e-05	864.656		+	18.0685	0	1	0	2	3	2	1	2	1	1502600		5282100		1478000	928340	1502600	1676100	1742100	365220				124030000	95134000	104420000		125510000			By MS/MS		By MS/MS	By MS/MS	By MS/MS	By MS/MS	By MS/MS	By MS/MS
+	ENSG00000281879;ENSG00000175164	P16442;A0A087X0C2;A0A087X009	Histo-blood group ABO system transferase;Fucosylglycoprotein alpha-N-acetylgalactosaminyltransferase soluble form	ABO	0.0010745	1972.6		-		0	0	1	0	0	0	1	0	0	3.42798e+06			7757000				1514900														By MS/MS				By MS/MS
+	ENSG00000131437	Q9Y496;J3KPF9;A0A087X011;E9PES4	Kinesin-like protein KIF3A;Kinesin-like protein	KIF3A	0	19197.8		+	4.12737	5	6	17	16	17	18	22	28	22	33362000	10903000	36499000	208200000	33099000	33362000	29168000	52852000	114620000	153150000			5550100000	1369400000	2339600000	1578300000	1715800000	3588700000	7234600000	By MS/MS	By MS/MS	By MS/MS	By MS/MS	By MS/MS	By MS/MS	By MS/MS	By MS/MS	By MS/MS
-	ENSG00000136098	A0A087X030		NEK3	0.00015916			-	1.26443	0	0	0	0	0	0	0	0	1																					By matching	By matching				By matching	By matching	By MS/MS
-	ENSG00000135387	A0A087X082		CAPRIN1	0.0025377	6096.85		+	80.1784	1	0	0	0	0	0	1	0	0	1.05951e+07	10886000						10312000			277350000									By MS/MS	By matching	By matching	By matching	By matching	By matching	By MS/MS	By matching	By matching
+	ENSG00000143740	A0A087X0B7;Q5SQN1;H7C3C7;Q5SQN1-2;U3KPT7;A0A087X2J6;H0Y627	Synaptosomal-associated protein 47	SNAP47	0	12389.4		+	22.2959	6	8	3	7	8	7	10	19	16	2.15303e+07	10188000	57308000	117500000	14654000	18740000	15675000	24736000	99641000	81208000				479660000	519700000	570090000	565390000	2038300000	2408500000	By MS/MS	By MS/MS	By MS/MS	By MS/MS	By MS/MS	By MS/MS	By MS/MS	By MS/MS	By MS/MS
+	ENSG00000149260	A0A087X0C8;O15484;E7EV01;K7EP62;E9PS73	Calpain-5	CAPN5	0	10886.2		-	0.131496	0	0	0	1	1	1	1	2	0	18918000				17415000	18918000	21848000	27301000	9408900									1062700000					By MS/MS	By matching	By MS/MS	By MS/MS	By matching
+	ENSG00000103811	P09668;A0A087X0D5;E9PKT6	Pro-cathepsin H;Cathepsin H mini chain;Cathepsin H;Cathepsin H heavy chain;Cathepsin H light chain	CTSH	0	1307.86		-	2.02748	1	0	0	1	0	0	1	1	2	2272800	1904900			15013000			13945000	1866500	2272800									72798000	By MS/MS			By MS/MS			By MS/MS	By MS/MS	By MS/MS
+	ENSG00000128408	A0A087X0F7;Q9H4K1	RIB43A-like with coiled-coils protein 2	RIBC2	0	3598.16		-	9.29442	0	1	0	0	0	0	3	6	5	6.25288e+06		3173900					3492500	20190000	11195000							417760000	719520000	874780000		By MS/MS					By MS/MS	By matching	By MS/MS
+	ENSG00000184384	Q8IZL2;A0A087X0G5	Mastermind-like protein 2	MAML2	0	1812.12		+		1	0	5	2	2	2	2	7	6	3149100			12335000	4078800	3149100	1769700	1569400	8076200	17299000				255930000	203930000			232220000	194020000	By MS/MS		By MS/MS	By MS/MS	By MS/MS	By MS/MS	By MS/MS	By MS/MS	By MS/MS
-	ENSG00000102804	A0A087X0H8		TSC22D1	0.00042635	305642		+	133.349	2	1	0	0	0	0	0	0	0	5.31146e+08	1172600000	240590000									481190000								By MS/MS	By MS/MS	By matching	By matching	By matching	By matching	By matching	By matching	By matching
+	ENSG00000139746	A0A087X0H9;Q5T8P6-4	RNA-binding protein 26	RBM26	0	253970		+	38.7581	26	21	28	46	42	46	57	39	41	441350000	89557000	523180000	1229200000	441350000	330810000	361270000	541120000	744070000	942000000			29374000000	11604000000	9279600000	9715200000	16474000000	17889000000	32656000000	By MS/MS	By MS/MS	By MS/MS	By MS/MS	By MS/MS	By MS/MS	By MS/MS	By MS/MS	By MS/MS
-	ENSG00000105669	A0A087X0I4		COPE	0.0059694	771.098		+	84.0129	0	0	0	0	0	0	0	1	1	1.34001e+06								1401200	1281500									20504000	By matching	By matching	By matching	By matching	By matching	By matching	By matching	By matching	By MS/MS
-	ENSG00000198363	A0A087X0J4		ASPH	0.0056108	2516.86		+	134.015	0	1	0	0	0	0	0	0	0	4373800		4373800									21869000								By matching	By MS/MS
+	ENSG00000204291	P39059;A0A087X0K0	Collagen alpha-1(XV) chain;Restin;Restin-2;Restin-3;Restin-4	COL15A1	0	7697.08		+	7.94555	12	5	1	7	7	8	7	9	12	13376000	13376000	12664000	21622000	11007000	10933000	10273000	26593000	35952000	70545000				528470000	707530000	359380000	1278600000	2434900000	3839300000	By MS/MS	By MS/MS	By MS/MS	By MS/MS	By MS/MS	By MS/MS	By MS/MS	By MS/MS	By MS/MS
-	ENSG00000104067	A0A087X0K9		TJP1	8.7481e-05	98.8433		+	19.1463	0	0	0	0	1	0	0	1	1	171770					393170			121340	171770									15459000	By matching	By matching	By matching	By matching	By MS/MS	By matching	By matching	By matching	By MS/MS
+	ENSG00000163798	A0A087X0M4;Q9BWU0;H7C256	Kanadaptin	SLC4A1AP	0	105593		+	13.6652	12	20	20	38	36	36	35	42	42	183500000	37144000	249900000	957630000	191270000	166460000	176380000	183500000	464960000	701520000			26203000000	6432300000	6068100000	5973500000	6092900000	21760000000	28248000000	By MS/MS	By MS/MS	By MS/MS	By MS/MS	By MS/MS	By MS/MS	By MS/MS	By MS/MS	By MS/MS
+	ENSG00000148541	Q8NE31;A0A087X216;A0A087X0M7;Q8NE31-5;Q8NE31-4;Q8NE31-3;Q8NE31-2	Protein FAM13C	FAM13C	8.1347e-05	6151.17		-	7.34467	0	1	0	1	1	1	0	1	4	1.06895e+07				28874000	31890000	12454000		636240	9175000									195380000		By MS/MS	By matching	By MS/MS	By matching	By matching		By matching	By MS/MS
+	ENSG00000134121	A0A087X0M8;O00533-2;O00533;H7C0J0;C9J905;C9JH37;C9JW79	Neural cell adhesion molecule L1-like protein;Processed neural cell adhesion molecule L1-like protein	CHL1	0	21061.1		-		0	0	4	1	2	1	1	3	19	36600000			28484000	39056000	43715000	37470000	226220	2089800	36600000			438240000					322490000	2205700000			By MS/MS	By matching	By MS/MS	By MS/MS	By MS/MS	By MS/MS	By MS/MS
+	ENSG00000197183	A0A087X0N3;Q5W149		NOL4L	0	3418		+	5.18998	0	6	2	4	3	3	10	10	10	5.93981e+06		13106000	22480000	2644900	2692000	2650600	22894000	39174000	50131000				67655000	50789000	64215000	473250000	1118800000	2277500000		By MS/MS	By MS/MS	By MS/MS	By MS/MS	By MS/MS	By MS/MS	By MS/MS	By MS/MS
+	ENSG00000073169	Q9BVL4;A0A087X0Q9	Selenoprotein O	SELO	0	26709.2		+	13.445	5	11	3	12	7	6	8	18	18	4.64152e+07	10299000	46257000	69721000	46574000	19572000	20687000	109590000	105570000	203300000				1984200000	867830000	748330000	2467400000	2925800000	6511600000	By MS/MS	By MS/MS	By MS/MS	By MS/MS	By MS/MS	By MS/MS	By MS/MS	By MS/MS	By MS/MS
+	ENSG00000147050	A0A087X0R0;F8W8R6;F5H6S1;H0Y6I7;H0Y5J3;A0A087WUN6;H0Y6V5		KDM6A	0	973.607		+	6.44706	1	3	6	1	1	1	4	5	5	1.69193e+06	1046900	75063000	5651500	291250	455280	638610	2877400	2734400	3290500			166980000				227440000	209380000	202630000	By MS/MS	By MS/MS	By MS/MS	By MS/MS	By matching	By MS/MS	By MS/MS	By MS/MS	By MS/MS
+	ENSG00000198715	A0A087X0W3		GLMP	0	5407.81		+	32.1818	2	1	0	0	0	0	1	2	2	9397700	9397700	10756000					4781500	5866300	55039000								130000000		By MS/MS	By MS/MS					By MS/MS	By MS/MS	By MS/MS
-	ENSG00000119673	A0A087X0W7;A0A087WT95;P49753-2		ACOT2	0.00082102	31288		+	10.4534	0	0	0	1	1	1	1	1	1	5.43723e+07				56969000	50606000	48092000	58313000	51894000	80266000										By matching	By matching	By matching	By MS/MS	By MS/MS	By MS/MS	By MS/MS	By MS/MS	By MS/MS
+	ENSG00000274779;ENSG00000103512	Q15155;A0A0G2JN29;A0A087X117;A0A0G2JP90;A0A087WW46;H3BUC9	Nodal modulator 1	NOMO1	0	1284.38		-		1	0	0	0	1	1	2	2	3	2.232e+06					955360	938630	5214600	11201000	28734000								898290000	1309600000	By MS/MS	By matching	By matching	By matching	By MS/MS	By MS/MS	By MS/MS	By MS/MS	By MS/MS
+	ENSG00000182168	O95185;A0A087X152;E0CX15;O95185-2;D6RE16	Netrin receptor UNC5C	UNC5C	0	225.695		-		1	0	3	0	0	0	0	1	0	392212	379960		3896000					225930				32916000							By MS/MS		By MS/MS					By MS/MS
+	ENSG00000145687	P81877;A0A087X159;P81877-4;P81877-5;P81877-3;P81877-2;H0Y9V4;A0A087X244;H0Y9M5	Single-stranded DNA-binding protein 2	SSBP2	0	2172.75		+	10.3357	0	0	0	0	0	0	2	0	1	3775800							5747500		1273000										By matching	By matching	By matching	By matching	By matching	By matching	By MS/MS	By matching	By MS/MS
+	ENSG00000273608	Q9C0H9-5;A0A087X165;Q9C0H9;A0A087WVV7;Q9C0H9-2;A0A087WU33;Q9C0H9-4	SRC kinase signaling inhibitor 1	SRCIN1	0	1867.51		-	0.137855	0	0	2	1	1	1	0	6	3	3.24537e+06			17212000	5167000	2038400	1102200		9681500	1823100			263970000					223760000	187910000			By MS/MS	By MS/MS	By MS/MS	By matching		By MS/MS	By MS/MS
-	ENSG00000153310	A0A087X178		FAM49B	0.0063838	12504.9		+	31.3587	0	0	1	0	0	0	0	0	0	21731000			21731000																By matching	By matching	By MS/MS	By matching	By matching	By matching	By matching	By matching	By matching
+	ENSG00000110934	A0A087X188;Q9UBW5;F5H0W4	Bridging integrator 2	BIN2	0	268.625		-		0	0	0	0	0	0	0	1	1	466817								28915	7536500													By matching	By matching	By matching	By matching	By matching	By MS/MS
-	ENSG00000265808	A0A087X1A9		SEC22B	0.0049062	133043		+	52.5772	1	0	0	1	1	1	0	0	0	2.31202e+08	102230000			300200000	214280000	249460000							863340000	673130000	755330000				By MS/MS	By matching		By MS/MS	By MS/MS	By MS/MS	By matching	By matching	By matching
+	ENSG00000183291	O60613;A0A087X1G7;A0A0B4J1S4	15 kDa selenoprotein	SEP15	0	166106		+	98.8869	5	6	5	7	6	6	4	7	6	288660000	130460000	825020000	514710000	298020000	281100000	288660000	168350000	464630000	1220400000			2634800000	1526900000	1341300000	1315300000	1691900000	4645000000	10323000000	By MS/MS	By MS/MS	By MS/MS	By MS/MS	By MS/MS	By MS/MS	By MS/MS	By MS/MS	By MS/MS
+	ENSG00000135931	A0A087X1I8;Q7Z3E5	LisH domain-containing protein ARMC9	ARMC9	0	11592.3		+	7.63294	3	9	6	16	15	16	7	18	19	2.01451e+07	2871700	47262000	63187000	21073000	16744000	19258000	12981000	65436000	196850000			1657300000	1222200000	908960000	1357300000	647110000	2845400000	8969600000	By MS/MS	By MS/MS	By MS/MS	By MS/MS	By MS/MS	By MS/MS	By MS/MS	By MS/MS	By MS/MS
-	ENSG00000182831	A0A087X1J2		C16orf72	0.00042331	22114.2		+	4.23331	0	1	0	0	0	0	0	0	0	38430000		38430000																		By MS/MS	By matching	By matching	By matching		By matching	By matching	By matching
+	ENSG00000211445	P22352;A0A087X1J7;H0YBE4;E5RG32;H0YC19;A0A087X0K3;P59796;O75715;Q6NXQ3	Glutathione peroxidase 3;Glutathione peroxidase	GPX3	0	6333.87		-	1.15056	2	1	2	1	0	1	2	2	0	11007000	11007000	1555300	77558000				15493000	3008200								56027000			By MS/MS	By MS/MS	By MS/MS	By MS/MS		By MS/MS	By MS/MS	By matching
+	ENSG00000183091	A0A087X1N7;P20929-3;P20929-2;P20929;P20929-4;H0Y786;H7BZD5;H0Y3P5;H7C2D0;H7C2Z5	Nebulin	NEB	8.2878e-05	705.547		+	0.0932944	5	2	2	8	5	5	1	8	3	1226100	1296200	355810	1738100	10745000	1226100	1761200	140370	928420	168010								445280000		By MS/MS	By MS/MS	By MS/MS	By MS/MS	By MS/MS	By MS/MS	By MS/MS	By MS/MS	By MS/MS
+	ENSG00000274211	A0A087X1Q5;O14512;O14512-2	Suppressor of cytokine signaling 7	SOCS7	0.0013063	85.3838		-	4.38153	0	0	1	0	0	0	0	1	1	148380								148380	1366000												By MS/MS					By matching	By MS/MS
-	ENSG00000086758	A0A087X1S3		HUWE1	0	7590.26		+	88.9374	1	2	0	1	1	2	1	1	1	1.31904e+07	23673000	34630000		11002000	10942000	15814000	143070000	45779000	1311200						312810000	1322800000	324220000		By MS/MS	By MS/MS	By matching	By MS/MS	By MS/MS	By MS/MS	By MS/MS	By MS/MS	By MS/MS
+	ENSG00000157766	P16112;A0A087X1T7;H0YM81;E7EX88;P16112-2;P16112-3;E7ENV9;Q6PID9;H0YK70	Aggrecan core protein;Aggrecan core protein 2	ACAN	0.00016107	3055.64		-		2	1	0	0	0	0	0	0	1	5310100	5310100	57774							8709400										By MS/MS	By MS/MS							By MS/MS
+	ENSG00000261150	A0A087X1U6		EPPK1	0	499419		+		165	125	31	306	301	297	188	210	176	867890000	317130000	442830000	1337300000	1060200000	909130000	867890000	727210000	2155100000	1012000000			86409000000	274870000000	217130000000	224350000000	212040000000	564270000000	246830000000	By MS/MS	By MS/MS	By MS/MS	By MS/MS	By MS/MS	By MS/MS	By MS/MS	By MS/MS	By MS/MS
+	ENSG00000275835;ENSG00000276856	Q96RT8;Q96RT8-2;A0A0G2JQX1;A0A0G2JPW5;A0A0G2JSA7;A0A087X1Z1;A0A0G2JQK2;A0A087WVL9;A0A0G2JR45;A0A0G2JRG1;A0A0G2JS51;A0A087WVZ8;A0A0G2JQI0;A0A087X006;A0A0G2JQK7	Gamma-tubulin complex component 5	TUBGCP5	0	10521.3		+	6.86034	11	6	12	13	13	15	9	23	19	18284000	47823000	10402000	72590000	8104000	13647000	18284000	5934400	64158000	49642000			3486800000	418200000	774500000	533020000	286420000	3343900000	4062300000	By MS/MS	By MS/MS	By MS/MS	By MS/MS	By MS/MS	By MS/MS	By MS/MS	By MS/MS	By MS/MS
+	ENSG00000100911	Q9UL46;A0A087X1Z3;H0YLG1	Proteasome activator complex subunit 2	PSME2	0	1.72143e+06		+	44.2241	17	21	8	26	24	26	24	23	19	2991500000	2511500000	3575500000	3104200000	2991500000	2685700000	3139100000	3058700000	2946900000	3033100000			48481000000	31853000000	33768000000	29449000000	37128000000	32559000000	47805000000	By MS/MS	By MS/MS	By MS/MS	By MS/MS	By MS/MS	By MS/MS	By MS/MS	By MS/MS	By MS/MS
+	ENSG00000163507	Q8TCG1;A0A087X211;Q8TCG1-2;F8WAX6;F8WF26	Protein CIP2A	KIAA1524	0	35218.1		+	9.22752	22	27	25	29	30	32	42	43	34	61202000	61202000	209240000	431700000	60667000	51371000	57884000	106420000	331750000	364430000			12767000000	2989900000	1723200000	1802200000	5468100000	21044000000	16909000000	By MS/MS	By MS/MS	By MS/MS	By MS/MS	By MS/MS	By MS/MS	By MS/MS	By MS/MS	By MS/MS
-	ENSG00000128709	A0A087X222		HOXD9	0	4322.76		-	1.20691	0	0	0	0	0	0	0	0	1	7512100									7512100									90146000		By matching	By matching				By matching	By matching	By MS/MS
+	ENSG00000167037	Q2NKQ1;A0A087X241;Q2NKQ1-4;Q2NKQ1-3	Small G protein signaling modulator 1	SGSM1	0	835.258		-		1	1	1	0	0	0	1	1	1	1.45151e+06	1815500	2584600	2002200				1160500	1085100	974900										By MS/MS	By MS/MS	By MS/MS				By MS/MS	By matching	By MS/MS
+	ENSG00000197619	Q8N8J6;H9KV89;A0A087X254;Q8N8J6-3;Q8N8J6-2;M0R0F8;M0QZR2;M0QZZ4	Zinc finger protein 615	ZNF615	0.0019293	825.528		-	4.14286	0	0	2	0	0	0	0	0	3	1.4346e+06			998200						2061800												By MS/MS						By MS/MS
+	ENSG00000136051	Q2M389;A0A087X256;Q2M389-2;F8W1W1;F8VYH7;F8VNZ5;R4GMM5	WASH complex subunit 7	KIAA1033	0	66557.6		+	6.53074	25	8	17	53	49	52	25	43	39	1.15664e+08	99683000	129260000	274270000	121520000	87230000	110090000	54350000	268400000	279440000			14849000000	6937000000	4495000000	5148600000	4110600000	16132000000	16800000000	By MS/MS	By MS/MS	By MS/MS	By MS/MS	By MS/MS	By MS/MS	By MS/MS	By MS/MS	By MS/MS
+	ENSG00000119922	P09913;A0A087X279	Interferon-induced protein with tetratricopeptide repeats 2	IFIT2	0	7239.61		+	4.80638	0	4	7	3	2	3	6	9	2	12581000		13843000	535270000	2783000	2007600	2690200	14625000	57478000	12581000			3169900000	680420000	722460000	188030000	413590000	2313300000	1072400000		By MS/MS	By MS/MS	By MS/MS	By MS/MS	By MS/MS	By MS/MS	By MS/MS	By MS/MS
+	ENSG00000277936;ENSG00000278845	Q9BRJ2;A0A087X2D5;A0A0G2JMS5;A0A087WU62	39S ribosomal protein L45, mitochondrial	MRPL45	0	316124		-	36.0597	11	5	12	24	25	22	18	20	17	549360000	221610000	498160000	1285400000	730190000	491220000	549360000	742910000	928870000	1524100000			7352300000	9312200000	6962700000	8969000000	12205000000	19320000000	20580000000	By MS/MS	By MS/MS	By MS/MS	By MS/MS	By MS/MS	By MS/MS	By MS/MS	By MS/MS	By MS/MS
+	ENSG00000197062	A0A087X2F1;Q16670;A0A024RCN4;Q16670-2;A0A087WXM4	Zinc finger and SCAN domain-containing protein 26	ZSCAN26;ZNF187	0	8197.83		-	4.11525	0	5	5	1	1	1	6	6	4	1.42462e+07		13354000	16888000	473230	360110	541850	15198000	27394000	19882000			292740000				346620000	565090000	538400000		By MS/MS	By MS/MS	By MS/MS	By matching	By MS/MS	By MS/MS	By MS/MS	By MS/MS
-	ENSG00000092148	A0A087X2H1;G3V4V5;A0A087WVU6		HECTD1	0.0019886	298.256		+	13.0452	1	0	0	0	0	0	0	1	0	518310	518310																		By MS/MS	By matching	By matching	By matching	By matching	By matching	By matching	By MS/MS	By matching
+	ENSG00000100519	A0A087X2I1;H0YJX2;H0YJD2		PSMC6	0	1.30631e+06		+	16.0259	36	20	11	55	55	51	36	31	33	2270100000	1457700000	3275700000	4257700000	2408800000	2270100000	1965000000	2246500000	3828200000	3804800000			38950000000	50266000000	47409000000	43781000000	51394000000	89691000000	73405000000	By MS/MS	By MS/MS	By MS/MS	By MS/MS	By MS/MS	By MS/MS	By MS/MS	By MS/MS	By MS/MS
+	ENSG00000256825;ENSG00000090612	A0A088AWK7;F5H848;E7EV44;A0A075B6T9;F5GZ75;F5H0R3;F5H311;K7EIF0;A0A087WV54;K7EQP6;Q14587-8		ZNF268	0	1161.87		-		1	1	0	0	0	0	0	2	1	2.0191e+06	5159000	2094400						1946500	801570								71992000		By MS/MS	By MS/MS		By matching	By matching		By matching	By matching	By MS/MS
-	ENSG00000141027	A0A088AWL3		NCOR1	0.0021725	233.335		+	25.1242	0	0	0	0	0	0	0	0	1	405490									405490									50280000	By matching	By matching	By matching	By matching	By matching	By matching	By matching	By matching	By MS/MS
+	ENSG00000185261	A0A088AWM3;Q8IV33;C9J0Q2;Q8IV33-3;Q8IV33-2	Uncharacterized protein KIAA0825	KIAA0825	0	2304.69		+	3.64375	2	1	19	7	6	6	7	4	19	4005100	1998600	734330	20241000	4896900	4005100	3480300	4707600	3142600	19116000			1464500000	168620000	326530000	185360000	198460000	384490000	1314500000	By MS/MS	By MS/MS	By MS/MS	By MS/MS	By MS/MS	By MS/MS	By MS/MS	By MS/MS	By MS/MS
+	ENSG00000140153	A0A088AWN2;Q8TBZ3-7;Q8TBZ3-5;Q8TBZ3-6;Q8TBZ3-4;Q8TBZ3-3;H0YKE8;Q8TBZ3-8;H0YNU0;G3V5V2	WD repeat-containing protein 20	WDR20	0	10841.9		+	8.23858	5	2	2	6	8	8	8	9	8	18841000	7048800	3183700	24841000	7291000	9287100	8989600	52100000	30414000	56040000				255240000	345060000	299800000	1284000000	744610000	1434500000	By MS/MS	By MS/MS	By MS/MS	By MS/MS	By MS/MS	By MS/MS	By MS/MS	By MS/MS	By MS/MS
+	ENSG00000106772	A0A088AWP5;H7BZH9		PRUNE2	0	24981.6		+	6.05502	39	76	39	48	48	44	58	88	73	43413000	24011000	67931000	256370000	43413000	36367000	31545000	51247000	194250000	204040000			9622000000	4217000000	2810400000	2021900000	7294900000	22395000000	29814000000	By MS/MS	By MS/MS	By MS/MS	By MS/MS	By MS/MS	By MS/MS	By MS/MS	By MS/MS	By MS/MS
-	ENSG00000150760	A0A096LNH6		DOCK1	0.0025345	244.804		+	12.9259	1	0	0	1	1	1	1	0	0	425420	367010			531570	425420	307930	568710												By MS/MS	By matching	By matching	By matching	By MS/MS	By matching	By MS/MS	By matching	By matching
-	ENSG00000085224	A0A096LNL6		ATRX	8.7017e-05	1745.9		+	12.7501	0	0	1	0	1	1	1	1	1	3.03403e+06			12461000		1906100	2011700	1378100	4575900	8433600										By matching		By MS/MS	By matching	By MS/MS	By matching	By MS/MS	By matching	By MS/MS
-	ENSG00000085224	A0A096LNL9		ATRX	0	4239.72		+	12.7501	0	1	3	1	1	1	3	5	3	7.36779e+06		19266000	7602000	553620	1005800	1489000	23685000	8230000	7140800								418530000	258940000	By matching	By MS/MS	By MS/MS	By MS/MS	By matching	By MS/MS	By MS/MS	By MS/MS	By MS/MS
-	ENSG00000075292	A0A096LNQ0		ZNF638	0.00015834	3434.51		+	24.0924	0	0	1	0	0	0	1	0	1	5.96849e+06			15596000				4884400		7293200			44740000								By matching	By MS/MS				By MS/MS	By matching	By MS/MS
+	ENSG00000244486	A0A096LNX8		SCARF2	0	1304.46		-	0.109529	0	0	0	0	0	0	0	2	1	2266900								2266900																		By matching	By MS/MS
-	ENSG00000115977	A0A096LNZ0		AAK1	0.0010167	330.049		+	2.17389	1	0	0	0	0	0	0	0	0	573560	573560									10898000									By MS/MS	By matching	By matching	By matching	By matching	By matching	By matching	By matching	By matching
-	ENSG00000169727	A0A096LP07		GPS1	8.707e-05	2042.35		+	65.4792	1	0	1	1	1	1	1	2	2	3549200	3549200		90701000	1418700	865170	1163500	2177100	56527000	158550000			1417000000					1338100000	3387800000	By MS/MS	By matching	By MS/MS	By MS/MS	By MS/MS	By matching	By MS/MS	By MS/MS	By MS/MS
-	ENSG00000115977	A0A096LP25;Q6ZSR9;A0A096LP60	Uncharacterized protein FLJ45252	AAK1	0	43097		+	2.17389	6	8	5	13	12	13	12	17	15	74894000	12474000	54477000	218190000	81820000	74894000	73962000	82759000	233500000	371070000			3865600000	1935000000	1607700000	1779100000	2487800000	4139200000	6482600000	By MS/MS	By MS/MS	By MS/MS	By MS/MS	By MS/MS	By MS/MS	By MS/MS	By MS/MS	By MS/MS
+	ENSG00000148357	A0A096LP30;Q8NDA2;Q8NDA2-3;Q8NDA2-2;A0A096LPG1;A0A087WY63;H0Y3X1	Hemicentin-2	HMCN2	0	568.721		-		0	0	0	1	1	2	2	3	3	988324				1457300	2467300	1970200	246270	670270	485970													By matching	By MS/MS	By MS/MS	By MS/MS	By MS/MS	By MS/MS
+	ENSG00000224994;ENSG00000230308	A0A096LP39;A0A0G2JKY0;H0Y735;A2AAZ6;A2AAZ5		TRIM39-RPP21	0	8787.29		+		0	4	2	3	3	4	4	6	8	1.52706e+07		17843000	86266000	4502300	9636600	8717800	13069000	48104000	123030000			617970000	305660000	504620000	407600000	632940000	1551900000	3746400000		By MS/MS	By MS/MS	By MS/MS	By MS/MS	By MS/MS	By MS/MS	By MS/MS	By MS/MS
-	ENSG00000085224	A0A096LP59		ATRX	8.7275e-05	5184.06		+	12.7501	0	0	2	0	1	0	1	2	2	9.00887e+06			23670000		2193600		3428800	45362000	24246000								391690000				By MS/MS	By matching	By MS/MS	By matching	By MS/MS	By MS/MS	By MS/MS
-	ENSG00000002586	A0A096LP69		CD99	8.6214e-05	41833.9		+	166.891	0	0	1	0	0	0	0	1	0	7.2699e+07			361550000					14618000				977510000							By matching	By matching	By MS/MS	By matching	By matching	By matching	By matching	By MS/MS	By matching
+	ENSG00000232388	A0A096LPB2;A0A096LP01		LINC00493	0.00015958	35757.1		-		1	0	2	0	1	1	2	2	2	6.21387e+07	15869000		143850000			2395400	26842000	158020000	339590000			1057500000				208570000	979770000	1547500000	By MS/MS		By MS/MS		By MS/MS	By MS/MS	By MS/MS	By MS/MS	By MS/MS
+	ENSG00000172661	A0A096LPC5;Q9Y4E1-4;Q9Y4E1;Q9Y4E1-6;Q9Y4E1-2;Q9Y4E1-3;J3KP36;Q5SRD0;A0A0A0MT65	WASH complex subunit FAM21C	FAM21C	0	12011.7		+	8.0173	5	7	6	13	9	11	9	19	16	20874000	4901800	19810000	61917000	20874000	17640000	21201000	27165000	62216000	72401000			2405000000	1314100000	964430000	937640000	2434400000	4204700000	4999900000	By MS/MS	By MS/MS	By MS/MS	By MS/MS	By MS/MS	By MS/MS	By MS/MS	By MS/MS	By MS/MS
+	ENSG00000255071;ENSG00000148965	A0A096LPE2;P35542	Serum amyloid A-4 protein	SAA2-SAA4;SAA4	0	19305.4		-		0	0	0	0	0	0	0	0	1	33549000									33549000																		By MS/MS
-	ENSG00000085224	A0A096LPG6		ATRX	0.0099502	3154.33		+	12.7501	0	0	0	0	0	0	1	0	0	5481600							5481600									16445000					By matching				By MS/MS	By matching	By matching
-	ENSG00000075292	A0A096LPH6		ZNF638	8.1853e-05	538.902		+	24.0924	0	1	1	1	0	1	0	0	0	936505		1053300	1529100	638910		832660													By matching	By MS/MS	By MS/MS	By MS/MS	By matching	By MS/MS	By matching	By matching	By matching
+	ENSG00000276612;ENSG00000280071;ENSG00000160221	A0A096LPI6;A0A096LNH5;H7C2G3		C21orf33	0	436568		-		11	9	10	19	20	19	15	13	14	7.58668e+08	579750000	1773400000	1355000000	649430000	733640000	687070000	830470000	784550000	839140000			33734000000	13201000000	13918000000	12319000000	16855000000	15328000000	15256000000	By MS/MS	By MS/MS	By MS/MS	By MS/MS	By MS/MS	By MS/MS	By MS/MS	By MS/MS	By MS/MS
-	ENSG00000075292	A0A096LPK8		ZNF638	0.00016031	535.401		+	24.0924	0	0	0	0	0	0	1	0	0	930420							930420												By matching	By matching	By matching	By matching	By matching	By matching	By MS/MS	By matching	By matching
+	ENSG00000167384	A0A0A0MP75;Q9UJW8;Q9UJW8-2;Q9UJW8-4;G5E9B8;Q9UJW8-3;K7EQP0	Zinc finger protein 180	ZNF180	8.1175e-05	1865.46		-	1.77921	0	1	8	1	0	0	0	1	4	3241800		645700	4575400	1535400				7701900	3241800			155580000						100890000		By MS/MS	By MS/MS	By MS/MS				By MS/MS	By MS/MS
+	ENSG00000012983	Q9Y4K4;A0A0A0MQR1;G3V4T8;G3V3V7;G3V4Q4;G3V5C6	Mitogen-activated protein kinase kinase kinase kinase 5;Mitogen-activated protein kinase kinase kinase kinase	MAP4K5	0	9052.82		+	7.92024	7	4	8	10	12	10	13	24	22	15732000	9405000	8780800	34491000	22098000	15732000	15259000	19164000	67415000	119770000			498550000	816090000	580670000	616190000	845370000	2847600000	5566600000	By MS/MS	By MS/MS	By MS/MS	By MS/MS	By MS/MS	By MS/MS	By MS/MS	By MS/MS	By MS/MS
+	ENSG00000129292	A0A0A0MQS0;A8MW92	PHD finger protein 20-like protein 1	PHF20L1	0	6134.86		+	22.2895	4	7	21	5	8	8	12	21	26	1.06612e+07	6625500	24173000	140710000	3230700	3631500	3377500	17155000	59768000	67878000			3340500000	209030000	300750000	303770000	1336500000	2982900000	3415400000	By MS/MS	By MS/MS	By MS/MS	By MS/MS	By MS/MS	By MS/MS	By MS/MS	By MS/MS	By MS/MS
+	ENSG00000104859	A0A0A0MQS2;Q8N2M8;Q8N2M8-3;Q8N2M8-4;K7EM61;K7EKC9;K7EKR8	CLK4-associating serine/arginine rich protein	CLASRP	0	76061.7		+		3	12	9	7	6	3	6	16	14	132180000	13755000	176930000	594900000	34944000	32083000	25341000	100310000	158140000	261060000			4148400000	1154300000	1069900000	923670000	2806800000	3332300000	3953300000	By MS/MS	By MS/MS	By MS/MS	By MS/MS	By MS/MS	By MS/MS	By MS/MS	By MS/MS	By MS/MS
+	ENSG00000105583	Q9Y284;A0A0A0MQS5	Protein Asterix	WDR83OS	0.0010159	120998		+	51.3875	0	0	1	2	2	2	1	2	1	210270000			645070000	210270000	280070000	294790000	168260000	198130000	157840000			2169300000	543680000	688060000	751130000		512630000				By MS/MS	By MS/MS	By MS/MS	By MS/MS	By MS/MS	By MS/MS	By MS/MS
+	ENSG00000114115	A0A0A0MQT0;P09455-3;P09455-2	Retinol-binding protein 1	RBP1	0	2762.48		+	8.56948	0	1	1	1	2	2	2	11	6	4.80065e+06		5044700	75794000	2305700	2052600	4568400	3008200	136870000	53564000			392190000				6907400	2181400000	991220000		By MS/MS	By MS/MS	By MS/MS	By MS/MS	By MS/MS	By MS/MS	By MS/MS	By MS/MS
-	ENSG00000132330	A0A0A0MQU4;H7C4A1;H7C3V9;H7C277;H7C280;C9JNL5;H7C1N7;H7C1S7		SCLY	0	1102.49		+	41.622	0	0	1	1	0	1	1	0	2	1915900			10758000	848900		775310	2690400		1915900			129710000						105050000	By matching	By matching	By MS/MS	By matching	By matching	By MS/MS	By MS/MS	By matching	By MS/MS
+	ENSG00000054983	P54803;A0A0A0MQV0;A0A0A0MS42;P54803-5;P54803-4;A0A087WX10;E7EPA4;P54803-3;G3V255;G3V5E8;G3V4M2;H0YJG8	Galactocerebrosidase	GALC	0	1509.18		-	1.04765	1	0	1	0	0	0	0	5	2	2.62266e+06	711320		3006000					4762100	2288200								87283000	49872000	By MS/MS		By MS/MS					By MS/MS	By MS/MS
+	ENSG00000143147	A0A0A0MQW8;Q8N6U8;Q8N6U8-3;Q8N6U8-5;Q8N6U8-6;Q8N6U8-2	G-protein coupled receptor 161	GPR161	0	768.04		-	5.48078	0	1	1	0	0	0	1	3	3	1334700		4316800	2699800				304670	1334700	7244900								29436000	104790000		By MS/MS	By MS/MS				By MS/MS	By MS/MS	By MS/MS
+	ENSG00000152601	Q9NR56;A0A0A0MQX8;C9JP00;Q86VM6	Muscleblind-like protein 1	MBNL1	0	777189		+	49.3646	12	6	7	22	22	24	16	14	18	1350600000	316540000	855470000	2251200000	1516600000	1353000000	1350600000	978990000	3289600000	3575600000			37170000000	16560000000	14779000000	14569000000	11606000000	27942000000	26407000000	By MS/MS	By MS/MS	By MS/MS	By MS/MS	By MS/MS	By MS/MS	By MS/MS	By MS/MS	By MS/MS
+	ENSG00000163644	Q8N3J5;A0A0A0MQZ4;V9GY69;V9GYZ5;Q8N3J5-2;V9GYS8;Q8N3J5-3;V9GYI6	Protein phosphatase 1K, mitochondrial	PPM1K	0.00029621	692.951		-	2.84422	0	1	1	0	0	0	0	0	0	1.20421e+06		594850	2437800																	By MS/MS	By MS/MS
-	ENSG00000169410	A0A0A0MR09	Protein-tyrosine-phosphatase	PTPN9	0.00043054	211.504		+	10.0357	0	0	0	0	0	0	0	1	1	367552								442180	305520										By matching	By matching	By matching	By matching	By matching	By matching	By matching	By MS/MS	By MS/MS
+	ENSG00000189180	Q06730;A0A0A0MR11;Q06730-2;Q06730-3;A0A0A0MRS1;Q9H5I4;A0A087WVA3	Zinc finger protein 33A	ZNF33A	8.6155e-05	992.289		+	8.80182	0	1	6	1	1	1	2	2	1	1724400		569530	4992800	2513700	2618500	3738000	1622900	1724400	171870			224680000							By matching	By MS/MS	By MS/MS	By MS/MS	By MS/MS	By MS/MS	By MS/MS	By MS/MS	By MS/MS
+	ENSG00000104177	A0A0A0MR39;Q9P2K5;A0A087WUT0	Myelin expression factor 2	MYEF2	0	44417.8		-		0	1	0	1	0	1	0	4	0	7.71892e+07		193040000		30865000		1713000		396620000									54101000			By MS/MS		By MS/MS		By MS/MS		By matching
+	ENSG00000186204	A0A0A0MR49;Q9HCS2;F8VZP1;F8VR75;Q9HCS2-2	Cytochrome P450 4F12	CYP4F12	8.9063e-05	1304.86		-	1.26159	1	0	0	0	0	0	0	2	0	2.26759e+06	17049000							301600											By MS/MS						By matching	By MS/MS
+	ENSG00000149485	A0A0A0MR51;H7C2V0;H0YB97		FADS1	0	130975		+	226.575	14	4	10	15	17	16	16	17	19	2.27609e+08	143310000	317710000	626790000	197310000	178560000	179760000	262560000	559320000	1564100000			9416500000	3527900000	3535600000	3299100000	6260500000	17539000000	36270000000	By MS/MS	By MS/MS	By MS/MS	By MS/MS	By MS/MS	By MS/MS	By MS/MS	By MS/MS	By MS/MS
+	ENSG00000182872	A0A0A0MR66;P98175	RNA-binding protein 10	RBM10	0	248625		+	37.1916	32	25	18	46	48	49	65	51	46	432060000	117090000	338010000	1100400000	433330000	412390000	432060000	584720000	612570000	1059500000			10682000000	17990000000	14268000000	12724000000	22627000000	29067000000	41923000000	By MS/MS	By MS/MS	By MS/MS	By MS/MS	By MS/MS	By MS/MS	By MS/MS	By MS/MS	By MS/MS
+	ENSG00000154889	Q53F39;K7ES91;A0A0A0MR93;Q53F39-2;Q53F39-3;A0A0C4DH11;K7EIQ0;K7ELZ7;Q53F39-5;Q53F39-4;K7EQ70;K7EM03;K7EQV4;K7EJU0;K7ER13;K7ESB8	Metallophosphoesterase 1	MPPE1	0	1630.02		+	5.09075	0	1	3	1	1	1	1	1	4	2.83265e+06		838670	36191000	4046700	3106800	2156600	1217200	2582700	9814800			158810000						100680000		By MS/MS	By MS/MS	By matching	By MS/MS	By matching	By MS/MS	By MS/MS	By MS/MS
-	ENSG00000082397	A0A0A0MRA8;A0A0J9YW26		EPB41L3	8.3132e-05	322.592		+		0	0	0	0	0	0	0	0	1	560600									560600										By matching	By matching	By matching	By matching	By matching	By matching	By matching	By matching	By MS/MS
+	ENSG00000110514	A0A0A0MRB5;Q8WXG6-2	MAP kinase-activating death domain protein	MADD	0	24687.5		+	25.4373	25	14	20	39	38	31	35	53	52	42902000	42399000	25499000	163720000	48912000	42902000	41473000	57424000	173080000	212670000			6068800000	4273000000	3675300000	3749800000	6331300000	11589000000	14135000000	By MS/MS	By MS/MS	By MS/MS	By MS/MS	By MS/MS	By MS/MS	By MS/MS	By MS/MS	By MS/MS
-	ENSG00000071564	A0A0A0MRB7		TCF3	8.4517e-05	1169.38		+	23.8512	0	0	1	0	0	0	0	1	0	2.03215e+06			2978900					1386300											By matching	By matching	By MS/MS	By matching	By matching	By matching	By matching	By MS/MS	By matching
+	ENSG00000185760	Q9NR82;Q9NR82-3;A0A0A0MSC0;F8WEA4;A0A0A0MSD9;A0A0A0MRC8;Q9NR82-2;Q9NR82-7;Q9NR82-6;A0A0A0MT07;Q9NR82-5;Q9NR82-4	Potassium voltage-gated channel subfamily KQT member 5	KCNQ5	8.594e-05			-		0	0	0	0	0	0	1	0	0																										By MS/MS
-	ENSG00000127914	A0A0A0MRE9		AKAP9	0	421.285		+	6.46804	0	0	1	0	0	0	0	1	1	732110			732110					321020	1001300								85906000	173500000	By matching	By matching	By MS/MS	By matching	By matching	By matching	By matching	By MS/MS	By MS/MS
-	ENSG00000197905	A0A0A0MRF3;Q15561-3	Transcriptional enhancer factor TEF-3	TEAD4	0.0018087	886.58		+	20.5011	0	0	0	0	0	0	0	0	1	1540700									1540700										By matching	By matching	By matching	By matching	By matching	By matching	By matching	By matching	By MS/MS
-	ENSG00000142192	P05067-4;A0A0A0MRG2;P05067-10;P05067-3	Amyloid beta A4 protein;N-APP;Soluble APP-alpha;Soluble APP-beta;C99;Beta-amyloid protein 42;Beta-amyloid protein 40;C83;P3(42);P3(40);C80;Gamma-secretase C-terminal fragment 59;Gamma-secretase C-terminal fragment 57;Gamma-secretase C-terminal fragment 50;C31	APP	0.00015507	482.05		+	701.723	0	1	0	0	0	0	0	0	1	837707		1606800							436740										By matching	By MS/MS	By matching	By matching	By matching	By matching	By matching	By matching	By MS/MS
+	ENSG00000173715	Q8N6T0;B4DXL1;A0A0A0MRH1;Q8N6T0-3;H0YE21;E9PKM2;E9PJS1;E9PNG9;H0YD55	Uncharacterized protein C11orf80	C11orf80	0.002593	618.368		-	3.50079	0	0	0	1	1	0	0	1	1	1074600				1074600	22739000				552090									15459000				By matching	By MS/MS			By MS/MS	By MS/MS
+	ENSG00000115041	Q9Y2W7;A0A0A0MRH3;Q9Y2W7-3;Q9Y2W7-2	Calsenilin	KCNIP3	0.0049654	4416.27		-	1.96646	0	0	1	1	1	1	0	0	2	7674600			2874300	16446000	6879500	8351000			7674600									92095000			By MS/MS	By MS/MS	By MS/MS	By matching			By MS/MS
-	ENSG00000147889	A0A0A0MRI0		CDKN2A	0	133347		+	258.848	3	0	0	4	5	5	6	4	5	231730000	231730000			225640000	145830000	143080000	598930000	437460000	293150000				2637400000	2625800000	2054000000	5713300000	2352400000	2028000000	By MS/MS	By matching		By MS/MS	By MS/MS	By MS/MS	By MS/MS	By MS/MS	By MS/MS
+	ENSG00000133114	Q8IXQ4;A0A0A0MRI1;Q8IXQ4-2;Q8IXQ4-3;Q8IXQ4-4;A0A087WW86	GPALPP motifs-containing protein 1	GPALPP1	0	49709.4		+	11.6914	5	8	11	10	11	12	12	16	14	86385000	153330000	351920000	344100000	59113000	51992000	65301000	95490000	86385000	132530000			6689200000	1033600000	720510000	970940000	1359200000	1549300000	2586700000	By MS/MS	By MS/MS	By MS/MS	By MS/MS	By MS/MS	By MS/MS	By MS/MS	By MS/MS	By MS/MS
-	ENSG00000129515	A0A0A0MRI2;Q9UNH7-2;G3V5X9;G3V4Z5;H0YJF8;G3V2U1;G3V5U2	Sorting nexin-6;Sorting nexin-6, N-terminally processed	SNX6	0	1371.91		+	10.4302	0	1	0	0	0	0	0	1	2	2384100		2384100						1122300	6725900									58537000	By matching	By MS/MS	By matching	By matching	By matching	By matching	By matching	By MS/MS	By MS/MS
+	ENSG00000173409	A0A0A0MRI7;Q9H2C2;H7C484;H7C0E7	Protein ARV1	ARV1	0	10154.2		+	17.3093	0	0	2	1	2	1	2	2	2	17646000			20459000	3355400	17646000	2969500	7759400	20381000	22314000								237160000	234050000			By MS/MS	By MS/MS	By MS/MS	By MS/MS	By MS/MS	By MS/MS	By MS/MS
+	ENSG00000198734	P12259;A0A0A0MRJ7	Coagulation factor V;Coagulation factor V heavy chain;Coagulation factor V light chain	F5	0	199.724		+		0	1	0	1	1	1	1	1	2	347080		398810		347080	211200	438720	65621	214760	573190										By matching	By MS/MS	By matching	By MS/MS	By matching	By matching	By MS/MS	By MS/MS	By MS/MS
+	ENSG00000173171	Q13505;A0A0A0MRK6;Q13505-3;A0A0C4DFQ1;Q13505-2;H0Y6Y5	Metaxin-1	MTX1	0	73443.4		+	25.7825	8	3	5	14	14	14	15	12	11	127630000	81606000	72390000	417510000	127630000	128010000	120090000	160360000	456060000	476710000			1470400000	2892700000	2247000000	2360400000	4775800000	11044000000	10205000000	By MS/MS	By MS/MS	By MS/MS	By MS/MS	By MS/MS	By MS/MS	By MS/MS	By MS/MS	By MS/MS
-	ENSG00000196586	A0A0A0MRM8;Q9UM54-5		MYO6	0.0017446	2017.9		+	3.9809	0	0	0	2	2	1	0	1	1	3506700				3525300	5173000	611740		573930	3506700				252360000	269540000					By matching	By matching	By matching	By MS/MS	By MS/MS	By MS/MS	By matching	By matching	By MS/MS
+	ENSG00000165887	A0A0A0MRN9;Q5T457		ANKRD2	0	991.023		-		0	0	0	0	0	0	1	0	0	1722200							1722200																		By MS/MS
-	ENSG00000102038	A0A0A0MRP6;P28370-2	Probable global transcription activator SNF2L1	SMARCA1	0	3974.85		+	19.6462	1	0	0	0	0	0	1	2	2	6.90749e+06	804700						2648100	18018000	31804000							166310000	710940000	1754400000	By MS/MS	By matching	By matching	By matching	By matching	By matching	By MS/MS	By MS/MS	By MS/MS
+	ENSG00000156671	A0A0A0MRR2		SAMD8	0	8328.92		+	2.91735	1	0	0	0	0	0	0	3	2	14474000	2621800							14474000	17766000								323540000	684550000	By MS/MS							By MS/MS	By MS/MS
-	ENSG00000137413	A0A0A0MRR3		TAF8	0.00030234	3099.61		+	7.67868	0	0	1	0	1	1	1	1	2	5386500			13225000			3230500	3637100	5386500	8022600									80226000	By matching	By matching	By MS/MS	By matching	By MS/MS	By MS/MS	By MS/MS	By MS/MS	By MS/MS
+	ENSG00000185513	Q9Y468;A0A0A0MRR4;Q9Y468-2;Q9Y468-1;Q9Y468-5;A0A0C4DG70;Q9Y468-3;B0QYN4	Lethal(3)malignant brain tumor-like protein 1	L3MBTL1	8.1446e-05	4482.72		-	3.78413	0	0	0	0	0	0	1	0	1	7.79007e+06							148400000		408930																By MS/MS		By MS/MS
+	ENSG00000106701	Q9BXM9;A0A0C4DG97;A0A0A0MRS5;F8W946;Q9BXM9-2;Q8N450;Q9BXM9-3	FSD1-like protein	FSD1L	0	655.656		+		1	0	2	0	0	0	1	5	1	1139400	236080		1266300				1139400	4774100	672850								213350000		By MS/MS		By MS/MS				By MS/MS	By MS/MS	By MS/MS
-	ENSG00000090686	A0A0A0MRS6;Q86UV5-5	Ubiquitin carboxyl-terminal hydrolase 48	USP48	0.0074997	2188.74		+	31.753	0	0	0	1	1	1	1	1	0	3803600				2212200	2948100	3803600	7342500	6599000					67212000	91147000	107890000	206640000			By matching	By matching	By matching	By MS/MS	By MS/MS	By MS/MS	By MS/MS	By MS/MS	By matching
+	ENSG00000204498;ENSG00000236346	A0A0A0MRT5;Q9UBC1-3	NF-kappa-B inhibitor-like protein 1	NFKBIL1	0.00041973	937.852		-		0	0	0	0	0	0	0	1	0	1629800								1629800									29337000		By matching	By matching	By matching	By matching	By matching	By matching	By matching	By MS/MS	By matching
+	ENSG00000108852	A0A0A0MRU0;B4DZ84;D3DX48;A0A0C4DH75;Q14168-3;A0A0D9SFF8;D3DX49;Q14168-6;Q14168-2;Q14168-4;Q14168;Q14168-5;A0A087WVY2;E5RJK0;E5RI32;E5RIU3;E5RK50;A0A087X0C7;E5RK44;E5RFN8	MAGUK p55 subfamily member 2	MPP2	0	2165.89		+	5.43491	4	7	1	1	3	4	6	11	15	3.76389e+06	4929200	19907000	3729100	2338300	1970300	2889600	3799000	11764000	52201000			131790000		44396000	113850000	85007000	578160000	2347400000	By MS/MS	By MS/MS	By MS/MS	By MS/MS	By MS/MS	By MS/MS	By MS/MS	By MS/MS	By MS/MS
+	ENSG00000125844	Q9P2E9;A0A0A0MRV0;A0A087WVV2;A0A087WU26;A2A2S5;V9GY78	Ribosome-binding protein 1	RRBP1	0	212286		+	22.9123	48	104	42	94	95	92	112	66	65	368910000	358090000	935290000	1271000000	368910000	306690000	274080000	773330000	963360000	1288400000			140860000000	30517000000	24520000000	23975000000	63129000000	85327000000	127670000000	By MS/MS	By MS/MS	By MS/MS	By MS/MS	By MS/MS	By MS/MS	By MS/MS	By MS/MS	By MS/MS
+	ENSG00000205517	Q3MIN7;Q3MIN7-2;A0A0A0MRX4;H3BN42;K7EIS7	Ral guanine nucleotide dissociation stimulator-like 3	RGL3	0	1130.85		-	1.90141	0	0	1	0	0	0	0	2	0	1965200			3960700					1965200									90620000				By MS/MS					By MS/MS
+	ENSG00000186818;ENSG00000276042;ENSG00000278555;ENSG00000275730;ENSG00000278279	A0A0A0MS20;A0A0G2JM38;A0A0G2JMH7;A0A0G2JPX5;Q8NHJ6-3;A0A0G2JNE9;A0A0G2JQ20;A0A0G2JPU4;A0A0G2JNL1;A0A0G2JM84		LILRB4	0.0029547	3643.51		-		1	0	0	0	1	0	1	0	0	6331700	9644300				6331700		670790												By MS/MS				By MS/MS		By MS/MS
+	ENSG00000177614	Q8N414;A0A0A0MS21	PiggyBac transposable element-derived protein 5	PGBD5	0.0001581	3099.66		-	0.210206	0	0	1	0	0	0	0	1	0	5.3866e+06			2136000					13584000													By MS/MS					By matching
+	ENSG00000107819	A0A0A0MS41;S4R3N9	Sideroflexin	SFXN3	0	418625		+	29.9337	13	6	2	28	28	28	17	18	17	7.27487e+08	260230000	619130000	848140000	816710000	718010000	690400000	737090000	814960000	1470100000			2253900000	8480800000	8566400000	7886700000	15085000000	20136000000	26855000000	By MS/MS	By MS/MS	By MS/MS	By MS/MS	By MS/MS	By MS/MS	By MS/MS	By MS/MS	By MS/MS
+	ENSG00000126903	P09131;Q5HY78;A0A0A0MS43;P09131-2	P3 protein	SLC10A3	0.002357	826.504		-	26.6472	0	0	0	0	0	0	0	0	1	1436300									1436300																		By MS/MS
+	ENSG00000148660	A0A0A0MS52;Q13555-4;Q13555-5;Q8WU40	Calcium/calmodulin-dependent protein kinase type II subunit gamma	CAMK2G	0	74985.6		+	1.05973	9	9	7	13	12	13	14	12	12	130310000	23126000	68918000	166650000	157790000	130310000	157140000	81113000	266730000	436660000			1837400000	4253100000	3440200000	4644300000	2750600000	4836600000	8341900000	By MS/MS	By MS/MS	By MS/MS	By MS/MS	By MS/MS	By MS/MS	By MS/MS	By MS/MS	By MS/MS
+	ENSG00000172936	A0A0A0MS70;A0A0A0MST0;H0Y4G9;Q99836-5;A0A0A0MSI9	Myeloid differentiation primary response protein MyD88	MYD88	0	79991.9		+	12.4862	8	6	3	14	13	11	8	16	13	139010000	39764000	201640000	139010000	92188000	70449000	69925000	160240000	291020000	295250000			1162700000	1466600000	1013700000	1054500000	3065400000	3824900000	4803300000	By MS/MS	By MS/MS	By MS/MS	By MS/MS	By MS/MS	By MS/MS	By MS/MS	By MS/MS	By MS/MS
+	ENSG00000148985	Q9UHJ9-5;E9PKT0;A8MZF5;A0A0A0MS75;A8MYS5;Q9UHJ9-3;Q9UHJ9;Q9UHJ9-2	Post-GPI attachment to proteins factor 2	PGAP2	0.0012413	19368		-	15.9715	0	0	1	0	0	0	0	1	0	3.36578e+07			135170000					8380900													By MS/MS					By MS/MS
+	ENSG00000176771	O14513;A0A0A0MS79;A0A0A0MSE4;O14513-2;O14513-3;C9JYL7;O14513-4	Nck-associated protein 5	NCKAP5	0	1531.76		+	3.92973	0	5	11	0	0	0	4	5	8	2661900		25870000	8806600				2661900	3589500	2631300								413340000			By MS/MS	By MS/MS				By MS/MS	By MS/MS	By MS/MS
+	ENSG00000075151	A0A0A0MSA7		EIF4G3	0	61877.1		+	8.86708	36	43	38	57	55	49	69	80	66	107530000	107530000	294330000	632510000	88565000	74541000	76375000	181330000	321530000	520210000			42340000000	10098000000	6339600000	8101400000	19142000000	27810000000	36588000000	By MS/MS	By MS/MS	By MS/MS	By MS/MS	By MS/MS	By MS/MS	By MS/MS	By MS/MS	By MS/MS
+	ENSG00000141384	Q92750;A0A0A0MSA8;J3KTH2;Q92750-2	Transcription initiation factor TFIID subunit 4B	TAF4B	0	3179.52		+	1.79072	1	1	3	0	0	0	2	1	8	5.52538e+06	18086000	105320000	5027800				906310	9396800	6072200			448060000				128510000		634230000	By MS/MS	By MS/MS	By MS/MS	By matching	By matching	By matching	By MS/MS	By MS/MS	By MS/MS
+	ENSG00000138031	O60266;A0A0A0MSC1;H7C1A6;C9J969;C9JYB5;H7C1S5	Adenylate cyclase type 3	ADCY3	0	2628.38		+	58.3338	4	7	5	5	6	5	9	20	18	4567600	3957000	11498000	27756000	2276900	4069100	4567600	8776200	30178000	40287000			798890000	233300000	355680000	250490000	567970000	1345900000	1705300000	By MS/MS	By MS/MS	By MS/MS	By MS/MS	By MS/MS	By MS/MS	By MS/MS	By MS/MS	By MS/MS
+	ENSG00000165124	Q4LDE5;A0A0A0MSD0;Q4LDE5-4;Q4LDE5-2;Q4LDE5-3	Sushi, von Willebrand factor type A, EGF and pentraxin domain-containing protein 1	SVEP1	0.00042355	99.7525		-		1	1	0	0	1	1	1	1	7	173350	950270	173350			87504	454260	59302	145870	910560										By MS/MS	By MS/MS			By MS/MS	By MS/MS	By MS/MS	By MS/MS	By MS/MS
+	ENSG00000115762	A0A0A0MSE9;Q96CS7;B7WPA5;Q96CS7-5;Q96CS7-3;Q96CS7-2;A0A0A0MSI4;Q96CS7-4	Pleckstrin homology domain-containing family B member 2	PLEKHB2	0.00042974	4087.17		-	17.2922	0	0	1	1	1	1	0	2	3	7.10268e+06			11931000	4911700	3239000	3734700		10271000	13631000								151050000	130080000			By MS/MS	By matching	By MS/MS	By matching		By MS/MS	By MS/MS
+	ENSG00000222009	A0A0A0MSF5;C9JJ37	BTB/POZ domain-containing protein 19	BTBD19	0.0044519	832.605		-	1.73488	0	0	0	1	1	0	1	1	1	1.4469e+06				972060	23811000		743620	2153700									30152000					By matching	By MS/MS		By MS/MS	By MS/MS	By MS/MS
+	ENSG00000122574	A6NGB9;A0A0A0MSG0	WAS/WASL-interacting protein family member 3	WIPF3	0	1872.61		-		0	0	0	0	0	0	0	2	1	3.25422e+06								5498400	1926000								78901000									By MS/MS	By MS/MS
-	ENSG00000131778	A0A0A0MSH9;A0A0A0MRH8;Q86WJ1-5	Chromodomain-helicase-DNA-binding protein 1-like	CHD1L	0.00029669	2917.54		+	17.0362	0	0	1	0	1	0	1	1	1	5070100			1192900		6249000		1599400	5070100	16600000									568300000	By matching	By matching	By MS/MS	By matching	By MS/MS	By matching	By MS/MS	By MS/MS	By MS/MS
+	ENSG00000134686	Q8IXK0;A0A0A0MSI2;Q8IXK0-4;Q8IXK0-5;B3KPJ4	Polyhomeotic-like protein 2	PHC2	0	17049.1		+	1.62549	7	3	5	13	12	12	13	14	14	29628000	29360000	25056000	92153000	29628000	31308000	28660000	43289000	161870000	179780000			1388300000	1010400000	1138200000	1039500000	1851200000	5229100000	4667500000	By MS/MS	By MS/MS	By MS/MS	By MS/MS	By MS/MS	By MS/MS	By MS/MS	By MS/MS	By MS/MS
+	ENSG00000155903	Q15283;A0A0A0MSJ9;Q15283-2;D6RBA9	Ras GTPase-activating protein 2	RASA2	0	25551.5		+	1.38196	4	5	8	4	6	5	8	24	22	4.44035e+07	11666000	8067100	41466000	780910000	503660000	545540000	8968500	47549000	514030000			3360700000	15351000000	5676900000	18220000000	1347800000	4365200000	10035000000	By MS/MS	By MS/MS	By MS/MS	By MS/MS	By MS/MS	By MS/MS	By MS/MS	By MS/MS	By MS/MS
+	ENSG00000160360	A0A0A0MSK4;Q86YR5;Q86YR5-4;A0A0A0MRC4;A0A087WVF5;Q86YR5-3;Q86YR5-2	G-protein-signaling modulator 1	GPSM1	0	14831.4		+	6.27325	7	10	7	14	18	18	17	28	26	25774000	25774000	35764000	201710000	18086000	19582000	23650000	81770000	79637000	194430000			1035200000	509670000	610650000	687990000	2311600000	2077900000	5759000000	By MS/MS	By MS/MS	By MS/MS	By MS/MS	By MS/MS	By MS/MS	By MS/MS	By MS/MS	By MS/MS
-	ENSG00000198363	A0A0A0MSK8		ASPH	8.597e-05	20082.5		+	134.015	2	0	0	0	0	0	0	1	0	3.48993e+07	59526000							20461000									41378000		By MS/MS	By matching	By matching	By matching	By matching	By matching	By matching	By MS/MS	By matching
-	ENSG00000233801;ENSG00000204356	A0A0A0MSN9;E9PD43;A0A0G2JI50;E7ENC7;E7EWR7		NELFE	0.00030541	1775.64		-		1	0	0	0	0	0	1	2	2	3085700	2213500						3085700	26369000	24561000								143840000	432660000	By MS/MS	By matching	By matching	By matching	By matching	By matching	By MS/MS	By MS/MS	By MS/MS
+	ENSG00000064270	A0A0A0MSP0;O75185-3;O75185;O75185-2	Calcium-transporting ATPase;Calcium-transporting ATPase type 2C member 2	ATP2C2	0	951.95		-		0	0	0	0	0	0	0	0	1	1654300									1654300										By matching								By MS/MS
+	ENSG00000047644	A0A0A0MSQ8;Q9ULE0;Q9ULE0-2	Protein WWC3	WWC3	0	2192.57		+	10.9881	0	5	9	3	2	2	4	22	19	3.81026e+06		2231500	82898000	834750	1446000	152940	3957600	45086000	20777000			2732300000				186130000	1374000000	1677500000		By MS/MS	By MS/MS	By MS/MS	By MS/MS	By MS/MS	By MS/MS	By MS/MS	By MS/MS
+	ENSG00000139737	Q8ND83;A0A0A0MSS3;Q8ND83-4;A0A0C4DFN6;Q8ND83-2;X6RGK9;X6RDJ2;Q8ND83-3;C9JD09;C9JUW9;C9JP03;Q5T6P2;Q5T6P5	SLAIN motif-containing protein 1	SLAIN1	0	12480		-	5.55016	0	0	2	3	4	4	6	11	11	2.16878e+07			22034000	18349000	16840000	21347000	60997000	29657000	802980000			140290000	590010000	668470000	719010000	2172400000	1812500000	9173500000			By MS/MS	By MS/MS	By MS/MS	By MS/MS	By MS/MS	By MS/MS	By MS/MS
+	ENSG00000231925;ENSG00000206281	A2AB90;A0A0A0MSV9;O15533;A0A0G2JKZ1;A0A0G2JH37;O15533-3;O15533-2;A0A0A0MT98;O15533-4;Q6P1N7;C9JA35;A0A0G2JJI5	Tapasin	TAPBP	0	162487		-		13	5	0	10	11	11	8	8	8	2.8237e+08	177330000	22134000		305360000	249080000	261110000	364720000	844160000	559330000				4077300000	3424400000	3223400000	4868400000	9920700000	6671600000	By MS/MS	By MS/MS		By MS/MS	By MS/MS	By MS/MS	By MS/MS	By MS/MS	By MS/MS
+	ENSG00000132321	Q86XH1;A0A0A0MSY6;Q86XH1-2;H7BZR5;Q86XH1-5	IQ and AAA domain-containing protein 1	IQCA1	0.00015524	1055.41		+		0	0	3	0	0	1	2	2	4	1834100			2916600			522650	1356500	1834100	2648000								118680000	69568000			By MS/MS			By MS/MS	By MS/MS	By MS/MS	By MS/MS
+	ENSG00000183309	A0A0A0MT18;O75123-2	Zinc finger protein 623	ZNF623	0	1307.98		-	6.49291	1	1	2	2	4	3	4	5	4	2.27302e+06	1075100	1177400	1714200	4070500	2606500	3909400	1982200	8307000	7073700				385850000	99656000	182360000	143220000	247790000	409180000	By MS/MS	By MS/MS	By MS/MS	By matching	By MS/MS	By MS/MS	By MS/MS	By MS/MS	By MS/MS
+	ENSG00000081237	P08575;X6R433;A0A0A0MT22;P08575-2;M3ZCP1;A0A075B788;E9PKH0;A0A0G2JNW2;M9MMK9	Receptor-type tyrosine-protein phosphatase C;Protein-tyrosine-phosphatase	PTPRC	0	1679.12		-		0	0	0	0	0	1	1	0	0	2.91798e+06						9430800	902850																	By MS/MS	By MS/MS
+	ENSG00000075413	A0A0A0MT23;P27448;P27448-4;P27448-3;J3KNR0;A0A0A0MSZ1;P27448-2;A0A0A0MST9;P27448-8	MAP/microtubule affinity-regulating kinase 3	MARK3	0	11781.6		+	17.6238	5	7	13	7	8	8	18	21	17	20474000	20474000	20172000	160700000	12930000	14556000	15761000	78152000	90986000	76190000			4863300000	387120000	559460000	555590000	4427500000	4470300000	3992900000	By MS/MS	By MS/MS	By MS/MS	By MS/MS	By MS/MS	By MS/MS	By MS/MS	By MS/MS	By MS/MS
+	ENSG00000107798	P38571;A0A0A0MT32;P38571-2;Q5T073;Q5T770	Lysosomal acid lipase/cholesteryl ester hydrolase	LIPA	0	76614.1		+	18.6038	5	0	4	7	8	8	0	6	8	133140000	42606000		185560000	133140000	110980000	102470000		240840000	427310000			2500300000	1726900000	1228300000	1133200000		2496100000	4217500000	By MS/MS		By MS/MS	By MS/MS	By MS/MS	By MS/MS		By MS/MS	By MS/MS
+	ENSG00000162426	Q9Y2W3;A0A0A0MT80	Proton-associated sugar transporter A	SLC45A1	0.00042632	586.756		-		1	0	0	1	0	0	0	0	0	1.01967e+06	684430			1519100															By MS/MS			By MS/MS
+	ENSG00000128928	P26440;A0A0A0MT83;P26440-2;H7C4G6;H0YLC3;H0YKV0;A0A087WVD3;H0YNA4	Isovaleryl-CoA dehydrogenase, mitochondrial	IVD	0	286460		+	18.256	18	8	13	25	27	27	21	20	18	4.97811e+08	500830000	216980000	1847400000	494810000	443580000	446410000	633910000	1305600000	1468800000			49065000000	7635900000	6582700000	6752800000	16751000000	30353000000	28399000000	By MS/MS	By MS/MS	By MS/MS	By MS/MS	By MS/MS	By MS/MS	By MS/MS	By MS/MS	By MS/MS
+	ENSG00000134987	A0A0A0MTB8;Q8NI36	WD repeat-containing protein 36	WDR36	0	257187		+	12.0153	37	5	18	54	52	52	31	46	41	446940000	273480000	208580000	690610000	594560000	448470000	446940000	442310000	772590000	1081000000			15538000000	31802000000	18730000000	18618000000	18099000000	22927000000	32134000000	By MS/MS	By MS/MS	By MS/MS	By MS/MS	By MS/MS	By MS/MS	By MS/MS	By MS/MS	By MS/MS
+	ENSG00000164306	A0A0A0MTC0;Q96LW4;Q96LW4-2;D3DP56;D6R971;H0Y9N8	DNA-directed primase/polymerase protein	PRIMPOL;FLJ33167	0	2483.96		+	6.17153	3	1	4	2	3	2	1	5	6	4.31662e+06	3311100	2662500	5627500	2546000	21413000	15485000	1677000	12478000	18173000				772230000	351870000	581280000		627570000	741290000	By MS/MS	By MS/MS	By MS/MS	By matching	By MS/MS	By MS/MS	By MS/MS	By MS/MS	By MS/MS
-	ENSG00000173821	A0A0A0MTC1;Q63HN8-4;Q63HN8-6;I3L3H9	E3 ubiquitin-protein ligase RNF213	RNF213	0	468.388		+	16.564	0	0	1	0	0	0	0	0	1	813965			630270						1051200									201260000	By matching	By matching	By MS/MS	By matching	By matching	By matching	By matching	By matching	By MS/MS
+	ENSG00000040341	Q9NUL3;A0A0A0MTC5;E9PH62;Q9NUL3-2	Double-stranded RNA-binding protein Staufen homolog 2	STAU2	0	59414.2		+	6.60778	10	14	19	21	22	23	23	25	26	103250000	47916000	113200000	234070000	70815000	85749000	103250000	138450000	232480000	453360000			8679100000	2540300000	2913000000	3411000000	8069800000	7495000000	11371000000	By MS/MS	By MS/MS	By MS/MS	By MS/MS	By MS/MS	By MS/MS	By MS/MS	By MS/MS	By MS/MS
-	ENSG00000040341	A0A0A0MTC6;Q9NUL3-7;A0A0A0MTC4;Q9NUL3-6;E5RJN7;H0YBY0	Double-stranded RNA-binding protein Staufen homolog 2	STAU2	0.00082001	397.667		+	6.60778	0	0	0	0	0	0	1	1	0	691066							833460	573000											By matching	By matching	By matching	By matching	By matching	By matching	By MS/MS	By MS/MS	By matching
+	ENSG00000112769	A0A0A0MTC7;A0A0A0MQS9;Q16363-2;Q16363;H0YAP9;E5RFQ2;E5RK79;E5RFD7;E5RHF3;Q6LET9;Q16363-3	Laminin subunit alpha-4	LAMA4	0	19167.3		+	26.3646	22	23	21	39	38	40	45	45	54	33309000	21744000	65908000	158230000	33309000	26423000	31843000	51486000	80653000	187820000			2066400000	2448100000	1915700000	2790500000	2696800000	11355000000	11341000000	By MS/MS	By MS/MS	By MS/MS	By MS/MS	By MS/MS	By MS/MS	By MS/MS	By MS/MS	By MS/MS
+	ENSG00000095564	O14981;A0A0A0MTH9;O14981-2	TATA-binding protein-associated factor 172	BTAF1	0	49268		+	9.64482	30	19	25	62	59	64	44	58	57	85618000	61329000	48716000	218510000	114340000	84927000	85618000	90757000	207220000	321640000			11312000000	8841900000	7449200000	6488200000	9920800000	12452000000	17640000000	By MS/MS	By MS/MS	By MS/MS	By MS/MS	By MS/MS	By MS/MS	By MS/MS	By MS/MS	By MS/MS
+	ENSG00000160999	O14492;A0A0A0MTI2;C9JK89	SH2B adapter protein 2	SH2B2	0	1400.56		+	3.51773	1	2	0	0	0	0	1	1	4	2433900	2433900	33304000					386740	634340	7024500								54588000	405460000	By MS/MS	By MS/MS					By MS/MS	By matching	By MS/MS
+	ENSG00000185483	Q01973;A0A0A0MTJ5;Q01973-3;Q01973-2	Tyrosine-protein kinase transmembrane receptor ROR1;Tyrosine-protein kinase transmembrane receptor	ROR1	0	2064.02		+	1.80342	2	1	3	0	0	0	1	6	0	3.58685e+06	3174400	3094400	15260000					4052900									165240000		By MS/MS	By MS/MS	By MS/MS	By matching	By matching	By matching	By MS/MS	By MS/MS	By matching
+	ENSG00000121417	Q13398;H0Y3T8;A0A0A0MTK1;Q13398-5;Q13398-6;Q13398-2;Q13398-4;Q13398-3;Q13398-7;Q13398-8	Zinc finger protein 211	ZNF211	0.0029545	906.145		-	2.9736	0	0	1	0	0	0	0	0	0	1574700			1574700																		By MS/MS	By matching	By matching	By matching
+	ENSG00000135100	A0A0A0MTK8;P20823-7;P20823;U3KQS6;A0A0A0MQU7;F5H0K0;P20823-3;P20823-2;H0YND5;P20823-6;P20823-5;E0YMI9;A0A087WYP0;P20823-4;P20823-8;F5H3Z5;E0YMJ1	Hepatocyte nuclear factor 1-alpha	HNF1A	0	1101.93		-	1.32389	1	0	0	0	0	0	1	0	0	1.91493e+06	2789400						1314600												By MS/MS						By MS/MS
+	ENSG00000145604	Q13309;A0A0A0MTL5;D6R9R7;Q13309-4;D6RF40;H0Y9I9	S-phase kinase-associated protein 2	SKP2	0	89785.9		+	55.3739	14	2	7	24	21	22	15	16	15	156030000	171990000	41241000	432570000	182370000	151670000	152630000	140470000	307400000	319720000			6065600000	3493400000	3405100000	3531400000	2987500000	5744000000	5579700000	By MS/MS	By MS/MS	By MS/MS	By MS/MS	By MS/MS	By MS/MS	By MS/MS	By MS/MS	By MS/MS
+	ENSG00000039523	A0A0A0MTL6		FAM65A	0	31251.6		+	15.9031	17	9	6	29	26	26	22	29	34	54309000	19859000	31736000	102520000	84099000	48643000	54309000	74674000	86871000	196900000			1663800000	3923000000	2976400000	4343100000	3113700000	3971900000	6851300000	By MS/MS	By MS/MS	By MS/MS	By MS/MS	By MS/MS	By MS/MS	By MS/MS	By MS/MS	By MS/MS
+	ENSG00000120324	Q9UN67;A0A0A0MTM6	Protocadherin beta-10	PCDHB10	0.00036593	5907.7		+	0.377714	0	0	1	2	2	2	1	1	0	1.02664e+07			3469700	33536000	35777000	30377000	525970	997720					343050000	2113300000	831250000						By MS/MS	By MS/MS	By matching	By MS/MS	By MS/MS	By MS/MS	By matching
+	ENSG00000182175	Q96B86;A0A0A0MTQ4;Q96B86-4;F5H7G2;Q96B86-3	Repulsive guidance molecule A	RGMA	0.00062056	2057.26		-		0	1	0	0	0	0	0	0	1	3.57511e+06		6684500							1912100											By MS/MS							By MS/MS
+	ENSG00000242534;ENSG00000282025	A0A0A0MTQ6;A0A075B6P5;P01617	Ig kappa chain V-II region TEW	IGKV2D-28	0	29904		-		0	0	0	0	0	0	1	1	0	5.19671e+07							58739000	45976000																	By MS/MS	By MS/MS
+	ENSG00000173821	Q63HN8;A0A0A0MTR7	E3 ubiquitin-protein ligase RNF213	RNF213	0	40778.6		+	16.564	83	44	69	188	188	184	89	174	174	70865000	36541000	34544000	199930000	87157000	70865000	72213000	38719000	135390000	269870000			21021000000	20224000000	16264000000	16270000000	13229000000	57253000000	90809000000	By MS/MS	By MS/MS	By MS/MS	By MS/MS	By MS/MS	By MS/MS	By MS/MS	By MS/MS	By MS/MS
+	ENSG00000155657	A0A0A0MTS7;Q8WZ42-12;Q8WZ42-13;Q8WZ42;Q8WZ42-8;Q8WZ42-2;Q8WZ42-11;Q8WZ42-4;Q8WZ42-7;A0A0A0MRA3;Q8WZ42-3;Q8WZ42-10;Q8WZ42-9;A0A0C4DG59;H7C0U7;A0A0K0K1G3;H7C195;H0Y4J7	Titin	TTN	0	1449.02		-	0.0627642	6	9	23	25	25	21	8	26	17	2518100	631090	1370700	3327100	6469600	6043900	9063100	883750	2518100	3481600			5629800000	14211000000	5883300000	17409000000	3700500000	5790100000	6026400000	By MS/MS	By MS/MS	By MS/MS	By MS/MS	By MS/MS	By MS/MS	By MS/MS	By MS/MS	By MS/MS
+	ENSG00000120332	Q9UQP3;A0A0A6YY94;A0A087WXT0;A0A087WXC4	Tenascin-N	TNN	0.00015607	3811.83		-		0	0	0	2	2	1	2	0	1	6624200				6624200	16015000	18520000	6615500		304670				338350000	517850000	780190000	81402000						By MS/MS	By MS/MS	By MS/MS	By MS/MS		By MS/MS
+	ENSG00000105472	Q9Y240;A0A0A6YY95;V9H0X6;M0R081	C-type lectin domain family 11 member A	CLEC11A	8.1967e-05	794.104		-		3	1	0	1	1	1	1	1	1	1.37999e+06	10406000	1493400		1275200	1083200	964210	1238000	2090700	4467300										By MS/MS	By MS/MS		By matching	By matching	By MS/MS	By MS/MS	By MS/MS	By MS/MS
+	ENSG00000136381	A0A0A6YY96;P48200;P48200-2;H0YNL8;H0YLE0;H0YMA8;H0YL48	Iron-responsive element-binding protein 2	IREB2	0	43801.3		+	10.532	16	8	21	32	34	34	24	30	27	76118000	129800000	26861000	192700000	66407000	75725000	64323000	76118000	153370000	190940000			12142000000	4507700000	4357900000	4179600000	7664500000	11747000000	10603000000	By MS/MS	By MS/MS	By MS/MS	By MS/MS	By MS/MS	By MS/MS	By MS/MS	By MS/MS	By MS/MS
+	ENSG00000270898;ENSG00000115239	Q9Y575;A0A0A6YY97;A0A0A6YYF3;Q9Y575-3;Q9Y575-2;H7BYZ6	Ankyrin repeat and SOCS box protein 3	ASB3;GPR75-ASB3	0	5703.79		+		0	2	1	4	3	3	1	8	5	9.91206e+06		2194900	30774000	13413000	5023300	7324900	3542900	52909000	26541000			361180000	394790000	576120000	660730000		634960000	652680000		By MS/MS	By MS/MS	By MS/MS	By MS/MS	By MS/MS	By MS/MS	By MS/MS	By MS/MS
+	ENSG00000250021;ENSG00000242498	A0A0A6YYH1;Q7Z6K5-2;H0YL85;H0YL03	Arpin	C15orf38-AP3S2;ARPIN	0	87823.6		+		8	13	10	15	18	16	13	24	17	152620000	37496000	227770000	518440000	128850000	147540000	129070000	152620000	555160000	489450000			9351100000	2596300000	1715300000	2236400000	4292300000	7655900000	8863300000	By MS/MS	By MS/MS	By MS/MS	By MS/MS	By MS/MS	By MS/MS	By MS/MS	By MS/MS	By MS/MS
+	ENSG00000068781;ENSG00000243244	A0A0A6YYH4;Q53S48;Q9Y6Q2-2;A0A0A6YYG5;Q9Y6Q2-3;Q9Y6Q2;Q9UNN4;H7C1E2;C9JJY0;Q9UNN4-2;C9J2C1	Stonin-1	STON1-GTF2A1L;ALF;STON1	0	1162.67		+		1	0	3	0	0	0	1	2	8	2.02048e+06			985210				1145600	3563500	12854000			45309000					234710000	762160000	By MS/MS		By MS/MS				By MS/MS	By MS/MS	By MS/MS
+	ENSG00000147996;ENSG00000196873	Q5RIA9;Q5JTY5;A0A0A6YYH9;Q5JTY5-2;Q5RIB0;A0A0A0MRU4;A0A087WWG3;Q5RIA9-3;A6NM15;Q5RIB3;H0Y857;Q5JTY2;Q6NVZ8;A0A0B4J2E3;E7EUZ7;A0A087WYD2;Q5RIB5;A0A087X1C0;A0A087WU66;F2Z3P0	COBW domain-containing protein 5;COBW domain-containing protein 3;Putative COBW domain-containing protein 7	CBWD5;CBWD3;CBWD7	8.6029e-05	1436.79		-	10.1946	0	0	1	0	0	0	1	1	1	2.49685e+06			3903100				1472300	2200900	2832600			67355000					47482000		By matching	By matching	By MS/MS	By matching	By matching	By matching	By MS/MS	By MS/MS	By MS/MS
+	ENSG00000278563	Q2M2H8;A0A0A6YYI8;Q2M2H8-3	Probable maltase-glucoamylase-like protein LOC93432;Glucoamylase	LOC93432	0.0062652	349.36		-		0	0	0	1	0	0	0	1	0	607119				1802500				204490														By MS/MS				By matching
-	ENSG00000127603	A0A0A6YYJ5;O94854;O94854-2	Uncharacterized protein KIAA0754	MACF1;KIAA0754	0	9165.61		+	30.4806	3	23	12	11	11	12	16	27	27	15928000	1383300	15928000	32481000	10505000	10195000	15958000	23171000	62458000	115280000			893800000	363450000	350230000	614020000	1575200000	2452000000	4311000000	By MS/MS	By MS/MS	By MS/MS	By MS/MS	By MS/MS	By MS/MS	By MS/MS	By MS/MS	By MS/MS
+	ENSG00000269955;ENSG00000164898	A0A0A6YYJ8;Q96HJ9-2	UPF0562 protein C7orf55	LUC7L2;C7orf55	0	1.1072e+06		+		24	17	16	48	43	48	45	28	27	1924100000	827200000	3181400000	3936500000	1924100000	1487900000	1416800000	2573300000	2466300000	4720100000			98303000000	41616000000	31128000000	31957000000	45468000000	48928000000	76402000000	By MS/MS	By MS/MS	By MS/MS	By MS/MS	By MS/MS	By MS/MS	By MS/MS	By MS/MS	By MS/MS
+	ENSG00000258724;ENSG00000171056	A0A0A6YYK5;Q9BT81-2	Transcription factor SOX-7	SOX7	0.00075477	1996.32		-		0	0	0	0	0	0	1	0	0	3469200							3469200												By matching	By matching	By matching	By matching	By matching	By matching	By MS/MS	By matching	By matching
+	ENSG00000278760	A0A0A6YYL4;P57737-3;Q9Y3D7;I3L0X9;I3L3T0;I3L1U7;I3L2Y6;I3L1M1;I3L0X8;I3NI06;I3L1G9;I3L351;I3L426;I3L359;I3L258;I3L0Z7;A0A0B4J298	Coronin;Coronin-7	CORO7-PAM16;CORO7	0	104244		+		21	10	10	31	33	34	27	32	27	1.81156e+08	81184000	201830000	518960000	162600000	131680000	128120000	229240000	371140000	752380000			4485900000	6927900000	6924200000	6444900000	12315000000	14572000000	23575000000	By MS/MS	By MS/MS	By MS/MS	By MS/MS	By MS/MS	By MS/MS	By MS/MS	By MS/MS	By MS/MS
+	ENSG00000166275	A0A0B4J1R7		C10orf32-ASMT	0	85965		+	2.63424	4	3	4	4	4	4	6	5	4	149390000	65058000	146240000	478580000	110640000	132710000	149390000	158270000	212840000	383040000			2818100000	890770000	583490000	747220000	1050400000	844700000	2503400000	By MS/MS	By MS/MS	By MS/MS	By MS/MS	By MS/MS	By MS/MS	By MS/MS	By MS/MS	By MS/MS
+	ENSG00000211976	A0A0B4J1V6		IGHV3-73	0.0054318			-		0	0	1	0	0	0	0	0	0																						By MS/MS
+	ENSG00000243207	A0A0B4J1V8		PPAN-P2RY11	0	223766		+		13	11	5	34	35	35	27	29	25	388860000	76242000	596700000	410700000	388860000	309260000	264880000	398670000	619610000	568550000			5943500000	12890000000	11047000000	8415900000	17164000000	24603000000	18437000000	By MS/MS	By MS/MS	By MS/MS	By MS/MS	By MS/MS	By MS/MS	By MS/MS	By MS/MS	By MS/MS
-	ENSG00000164134	A0A0B4J1W3;Q9BXJ9-4	N-alpha-acetyltransferase 15, NatA auxiliary subunit	NAA15	0.00055436	3240.94		+	23.3452	1	0	0	1	1	1	1	1	1	5632100	1688100			12864000	6723300	6611500	341910	3401000	5632100										By MS/MS	By matching	By matching	By MS/MS	By MS/MS	By MS/MS	By MS/MS	By MS/MS	By MS/MS
+	ENSG00000168255;ENSG00000267645	A0A0B4J1Z8;Q9GZM3-2	DNA-directed RNA polymerase II subunit RPB11-b1	POLR2J3;POLR2J2	0.0006206	1178.45		-	13.3374	0	1	0	0	0	0	1	0	0	2.04792e+06		2425800					1728900												By matching	By MS/MS	By matching	By matching	By matching	By matching	By MS/MS	By matching	By matching
+	ENSG00000109255	P48645;A0A0B4J202	Neuromedin-U;Neuromedin-U-25	NMU	0	65850.1		-	34.0128	1	1	0	5	5	5	4	5	2	1.14434e+08	14384000	15749000		139240000	106830000	122580000	57040000	455280000	266380000				1009600000	1082900000	1038500000	999210000	2417200000	953940000	By MS/MS	By MS/MS		By MS/MS	By MS/MS	By MS/MS	By MS/MS	By MS/MS	By MS/MS
+	ENSG00000282278	A0A0B4J203		FIP1L1	0	131.206		-		0	0	0	0	0	0	1	0	0	228010							228010												By matching	By matching	By matching	By matching	By matching	By matching	By MS/MS	By matching	By matching
-	ENSG00000156482	A0A0B4J213		RPL30	0.0070277	13713.9		+	989.925	0	1	0	0	0	0	0	0	0	23832000		23832000									71495000								By matching	By MS/MS	By matching	By matching	By matching	By matching	By matching	By matching	By matching
+	ENSG00000278615;ENSG00000255432	A0A0B4J220;E9PLD3;E9PRG8	Uncharacterized protein C11orf98	C11orf98	0	434860		-		4	1	6	8	10	10	10	8	8	755700000	159300000	518110000	1530800000	583240000	755700000	737130000	1277500000	1583400000	2985500000			4896400000	4523800000	4471900000	4562200000	6466100000	10873000000	26862000000	By MS/MS	By MS/MS	By MS/MS	By MS/MS	By MS/MS	By MS/MS	By MS/MS	By MS/MS	By MS/MS
+	ENSG00000108641	A0A0B4J223		B9D1	0.00023114	5057.43		-	13.5885	1	2	1	4	3	3	2	4	2	8788800	4806100	17391000	40834000	5966100	8788800	7994100	16015000	518390000	7246900			1755800000	388730000	588700000	518910000	1102200000	767490000	1667800000	By MS/MS	By MS/MS	By MS/MS	By MS/MS	By MS/MS	By MS/MS	By MS/MS	By MS/MS	By MS/MS
+	ENSG00000179104	Q8N394;A0A0B4J253;F8VSH2	Transmembrane and TPR repeat-containing protein 2	TMTC2	0	7092.3		+	3.23773	2	4	8	3	4	3	8	10	11	12325000	1427200	8847000	28136000	3301600	13838000	2541700	12325000	15187000	31345000			794890000	509920000	247800000	372790000	330460000	547820000	1039600000	By MS/MS	By MS/MS	By MS/MS	By MS/MS	By MS/MS	By MS/MS	By MS/MS	By MS/MS	By MS/MS
+	ENSG00000276879	A0A0B4J270;Q9H2X8	Interferon alpha-inducible protein 27-like protein 2	IFI27L2	0.00043237	15573.7		-		0	0	1	0	0	0	0	2	1	2.7064e+07								44906000	16311000								122920000				By MS/MS					By MS/MS	By MS/MS
+	ENSG00000261740	A0A0B4J295			0.0010692	2224.48		-		0	1	0	1	0	0	1	0	0	3865700		3239000		8816400			3865700												By matching	By MS/MS	By matching	By MS/MS	By matching	By matching	By MS/MS	By matching	By matching
+	ENSG00000262304	A0A0B4J2A0;Q9UHJ6	Sedoheptulokinase	TRPV1;SHPK	0	69516.2		+		5	2	0	16	15	17	12	11	15	1.20805e+08	23355000	84397000		111370000	105300000	131040000	175040000	166040000	306570000				1958800000	2256500000	2687300000	3935300000	3661300000	7820100000	By MS/MS	By MS/MS		By MS/MS	By MS/MS	By MS/MS	By MS/MS	By MS/MS	By MS/MS
+	ENSG00000263464;ENSG00000236334	A0A0B4J2A2;P0DN37	Peptidyl-prolyl cis-trans isomerase	PPIAL4C	0.00095322	3123.37		-		0	1	0	2	0	1	1	0	0	5427800		9039900		18404000		5427800	1086000						165640000						By matching	By MS/MS	By matching	By MS/MS	By matching	By matching	By MS/MS	By matching	By matching
+	ENSG00000160221;ENSG00000280071	P30042;A0A0B4J2D5;H7C1F6	ES1 protein homolog, mitochondrial	C21orf33	0.00029568	108941		+	26.6737	1	1	0	0	0	0	0	0	0	1.89318e+08	124730000	287350000									2298800000								By MS/MS	By MS/MS	By matching	By matching	By matching	By matching	By matching	By matching	By matching
+	ENSG00000275464	A0A0B4J2E5;A0A0J9YX21			0	568.307		-		1	0	0	0	1	0	0	1	1	987604	4168600				660680			1476300	272650										By MS/MS	By matching	By matching	By matching	By MS/MS	By matching	By matching	By matching	By MS/MS
+	ENSG00000276045	A0A0B4J2E8;Q96D31-2;A0A087WTK9	Calcium release-activated calcium channel protein 1	ORAI1	0	24003.9		-	9.67192	0	1	2	0	0	0	1	2	4	4.17141e+07		93897000	55504000				21491000	33730000	51588000								189860000	286550000		By MS/MS	By MS/MS				By MS/MS	By MS/MS	By MS/MS
+	ENSG00000225973	A0A0B4J2F0		PIGBOS1	0.00075461	294004		-		0	1	1	0	0	0	1	1	1	510920000		297640000	903650000				69207000	510920000	1151700000											By MS/MS	By MS/MS				By MS/MS	By MS/MS	By MS/MS
+	ENSG00000142178;ENSG00000275993	P57059;A0A0B4J2F2	Serine/threonine-protein kinase SIK1	SIK1;LOC102724428	0	6528.37		+	83.9421	1	1	6	6	6	5	6	6	11	11345000	922180	6716000	48671000	9698000	10512000	11345000	13130000	30477000	86375000			1401200000	956400000	472550000	538080000	1324500000	2429200000	4853300000	By MS/MS	By MS/MS	By MS/MS	By MS/MS	By MS/MS	By MS/MS	By MS/MS	By MS/MS	By MS/MS
+	ENSG00000196247	A0A0B4J2G0;A0A087WYK5;Q9UII5	Zinc finger protein 107	ZNF107	0	191.725		-		0	0	2	0	1	0	1	4	1	333180			333180		808840		320210	849590	326830			28886000					31842000				By MS/MS		By MS/MS		By MS/MS	By MS/MS	By MS/MS
+	ENSG00000132128	A0A0B4J2G4;A0A087X0S7		LRRC41	0	21711.5		+	18.6804	10	10	8	12	13	9	13	23	24	3.77302e+07	31290000	105710000	254550000	45496000	22404000	18202000	25397000	91975000	131580000			1649300000	1565600000	794720000	682230000	846910000	2840500000	3784600000	By MS/MS	By MS/MS	By MS/MS	By MS/MS	By MS/MS	By MS/MS	By MS/MS	By MS/MS	By MS/MS
+	ENSG00000130475	O14526;A0A0C3SFZ9;O14526-2;O14526-3;M0R1K4;M0R3E5;M0QXW2;M0QZS1;M0QY09;M0QXD1;M0QZF0;M0R2J7;M0R107;M0QZE1;M0QYA9;M0R0U5;M0QYN8;M0QXY1;M0QYT8	F-BAR domain only protein 1	FCHO1	0	5383.41		-		0	0	0	1	1	2	0	1	1	9355300				9355300	232180000	354250000		2473100	680320													By MS/MS	By matching	By MS/MS		By matching	By MS/MS
+	ENSG00000001630	A0A0C4DFL7;Q16850-2;H7C0D0;C9IYR8	Lanosterol 14-alpha demethylase	CYP51A1	0	139176		+	31.5803	12	7	10	36	33	33	21	24	22	241860000	213540000	38015000	288210000	359400000	258990000	241860000	203690000	661060000	919940000			4599300000	6397300000	5851200000	5574500000	3034300000	17194000000	19921000000	By MS/MS	By MS/MS	By MS/MS	By MS/MS	By MS/MS	By MS/MS	By MS/MS	By MS/MS	By MS/MS
-	ENSG00000100577	A0A0C4DFM0;G3V5T0;A0A0A0MR33;O43708-2;G3V3B9;G3V5U6;G3V5G8;H0YJN8	Maleylacetoacetate isomerase	GSTZ1	0.00023089	27151.6		+	11.3918	0	0	0	1	1	1	0	1	0	4.7184e+07				63727000	44990000	49485000		9206700											By matching	By matching	By matching	By MS/MS	By MS/MS	By MS/MS	By matching	By MS/MS	By matching
+	ENSG00000101337	Q92544;A0A0C4DFM1;F2Z2L1	Transmembrane 9 superfamily member 4	TM9SF4	0	135379		+	33.1143	11	11	4	18	21	17	14	18	16	2.35262e+08	224100000	322450000	558300000	196540000	185840000	198700000	246980000	422300000	658010000			3556700000	4123000000	4095100000	5060200000	6236400000	10312000000	13829000000	By MS/MS	By MS/MS	By MS/MS	By MS/MS	By MS/MS	By MS/MS	By MS/MS	By MS/MS	By MS/MS
+	ENSG00000134744	Q5TAX3;A0A0C4DFM7;E9PKY2;E9PKX1;Q5TAX3-2;E9PRG2;X6R5G7;H0YDJ1;H0YEE8;E9PQS7;E9PJN7;H0YEY0;H0YF28	Terminal uridylyltransferase 4	ZCCHC11	0	9278.39		+	14.333	4	11	25	27	30	26	18	34	35	16124000	2843500	39132000	110530000	18824000	13308000	16124000	15948000	48467000	64245000			5950000000	1156300000	731760000	1268100000	1681300000	4509600000	5869500000	By MS/MS	By MS/MS	By MS/MS	By MS/MS	By MS/MS	By MS/MS	By MS/MS	By MS/MS	By MS/MS
+	ENSG00000171109	A0A0C4DFN1;Q8IWA4;Q8IWA4-3;H7C5H5;Q8IWA4-2;C9JXQ1;C9JQT7	Mitofusin-1	MFN1	0	57668.7		+	22.1992	12	17	16	31	30	28	29	34	27	1.00217e+08	40942000	198900000	240170000	86715000	97019000	67919000	103520000	187340000	382720000			5134400000	4988800000	5367600000	3268800000	4310800000	9056600000	12439000000	By MS/MS	By MS/MS	By MS/MS	By MS/MS	By MS/MS	By MS/MS	By MS/MS	By MS/MS	By MS/MS
-	ENSG00000074416	A0A0C4DFN3;E7EWX8;H7C4E0;H7C5K5		MGLL	0.0011235	3139.77		+	17.2459	0	0	0	0	0	0	1	1	1	5456300							3522800	5456300	14803000							59833000	84598000		By matching	By matching	By matching	By matching	By matching	By matching	By MS/MS	By MS/MS	By MS/MS
+	ENSG00000119977	Q6NUS6;A0A0C4DFN5;Q6NUS6-3;Q6NUS6-2;Q6NUS6-5;Q6NUS6-4	Tectonic-3	TCTN3	0	3253.59		+	14.3159	2	2	1	2	1	2	5	5	5	5654100	5654100	39860000	1180900	2550700	960930	5528600	10532000	6475900	21224000							653990000	319830000	768540000	By MS/MS	By MS/MS	By MS/MS	By MS/MS	By MS/MS	By MS/MS	By MS/MS	By MS/MS	By MS/MS
+	ENSG00000095713	A0A0C4DFP6;Q9NQ79;Q9NQ79-2;Q9NQ79-3;Q5T4F6	Cartilage acidic protein 1	CRTAC1	0	3019.68		-	0.553007	0	3	1	2	2	1	7	5	4	5.2476e+06		12305000	13436000	1907100	1830100	921990	6559000	4198400	152730000							260600000	178120000	733470000		By MS/MS	By MS/MS	By MS/MS	By MS/MS	By matching	By MS/MS	By MS/MS	By MS/MS
+	ENSG00000164953	Q5HYA8;A0A0C4DFP8;Q5HYA8-3;C9JRQ8;C9JHI2;H0YB69;F8WCQ6;H0YC18;H0YAR5;E5RH38	Meckelin	TMEM67	0	1500.5		+	4.81178	0	2	3	1	2	1	2	7	2	2.60756e+06		5568700	7105500	455070	10941000	716430	1221000	26662000	620070			925980000					636880000			By MS/MS	By MS/MS	By MS/MS	By MS/MS	By MS/MS	By MS/MS	By MS/MS	By MS/MS
+	ENSG00000177125	Q8NCN2;A0A0C4DFQ2	Zinc finger and BTB domain-containing protein 34	ZBTB34	0	2523.35		-	2.97334	0	1	2	0	0	0	2	6	3	4.38508e+06		5105800	6082000				3766100	599750000	2574100			406810000				638180000	1258400000	348950000		By MS/MS	By MS/MS				By MS/MS	By MS/MS	By MS/MS
+	ENSG00000176371	Q7Z7L9;A0A0C4DFQ3;F8W6Y9;F5GY18;F5GZ04;F5H3F3;Q7Z7L9-3;F5H4P1;F5H2D8;F5H1K4;F5H789	Zinc finger and SCAN domain-containing protein 2	ZSCAN2	0	426.73		-	4.16494	0	0	0	0	0	0	0	5	1	741572								3651500	688530								52892000			By matching						By matching	By MS/MS
+	ENSG00000043143	Q9NQC1;A0A0C4DFT8;G3XAA4;Q9NQC1-2;Q9NQC1-3;A0A087X085	Protein Jade-2	JADE2	0	5768.31		+	22.6178	3	5	7	3	3	3	12	16	12	1.00242e+07	3713000	6358600	54476000	13424000	6064600	7485400	25412000	56285000	82254000			608850000	449950000	198490000	240250000	1290700000	1776500000	3591200000	By MS/MS	By MS/MS	By MS/MS	By MS/MS	By MS/MS	By MS/MS	By MS/MS	By MS/MS	By MS/MS
+	ENSG00000095397	A0A0C4DFT9;Q9P202;A0A0C4DFN4;A0A0A0MRR8;Q9P202-3;Q9P202-4;Q9P202-2	Whirlin	DFNB31	0	1035.55		-	8.16138	0	0	2	3	2	3	4	6	6	1.79958e+06			816190	2553000	1150300	4471200	1268500	37971000	4587100							224260000	678260000	496380000			By MS/MS	By MS/MS	By MS/MS	By MS/MS	By MS/MS	By MS/MS	By MS/MS
+	ENSG00000112096	P04179;A0A0C4DFU2;A0A0C4DFU1;P04179-2;F5H4R2;F5GYZ5;A0A0C4DG56;P04179-3;G5E9P6;F5GXZ9	Superoxide dismutase [Mn], mitochondrial;Superoxide dismutase	SOD2	0	895377		+	46.826	13	3	8	21	19	19	15	12	6	1.55599e+09	777210000	861190000	3427500000	1931900000	1518500000	1733100000	1594400000	2996800000	1471500000			38268000000	16167000000	17287000000	18199000000	19064000000	37442000000	13732000000	By MS/MS	By MS/MS	By MS/MS	By MS/MS	By MS/MS	By MS/MS	By MS/MS	By MS/MS	By MS/MS
-	ENSG00000107872	A0A0C4DFV0		FBXL15	0.0013683	1635.86		-	3.4507	0	0	0	0	0	0	0	0	1	2842800									2842800													By matching	By matching	By matching	By matching	By matching	By MS/MS
+	ENSG00000138080	A0A0C4DFX3;Q9Y6C2	EMILIN-1	EMILIN1	0	531.033		-	0.144352	0	0	0	0	0	0	0	3	0	922830								922830									77505000									By MS/MS
+	ENSG00000110876	Q14242;A0A0C4DFY0;Q14242-2	P-selectin glycoprotein ligand 1	SELPLG	0.0019291	1204.8		-		0	0	0	0	0	0	1	0	0	2093700							2093700																		By MS/MS
-	ENSG00000106089	A0A0C4DFZ1;Q16623-2	Syntaxin-1A	STX1A	0.0028958	651.743		-	4.72155	0	1	0	0	0	0	0	0	0	1132600		1132600																		By MS/MS	By matching				By matching	By matching	By matching
+	ENSG00000100299	A0A0C4DFZ2;P15289;V9GYR0	Arylsulfatase A;Arylsulfatase A component B;Arylsulfatase A component C	ARSA	0	24897.6		+	5.94646	8	3	2	9	8	8	8	7	8	43267000	43267000	11388000	156430000	41460000	26516000	26223000	109950000	63053000	153670000			301370000	578560000	494070000	486870000	2714200000	1123800000	3323200000	By MS/MS	By MS/MS	By MS/MS	By MS/MS	By MS/MS	By MS/MS	By MS/MS	By MS/MS	By MS/MS
-	ENSG00000119772	A0A0C4DG02		DNMT3A	0.00043218	935.032		+	15.852	0	0	1	0	0	0	0	1	1	1624900			2503500					284110	1624900									64995000	By matching	By matching	By MS/MS	By matching	By matching	By matching	By matching	By MS/MS	By MS/MS
+	ENSG00000280568	O75290;A0A0C4DG08;O75290-3;A0A075B7B0;A0A075B791;A0A075B796;M0QXV4;O75290-2;M0QYL2;M0R0W9;M0R292	Zinc finger protein 780A	ZNF780A	0	2928.24		-		0	0	3	0	0	0	0	4	1	5088700			2304200					5088700	12476000								222450000		By matching		By MS/MS					By MS/MS	By MS/MS
+	ENSG00000196378	A0A0C4DG42;Q8IZ26;E9PSD0;E9PNZ6	Zinc finger protein 34	ZNF34	0	2032.9		-		1	2	2	1	1	1	1	5	3	3.53277e+06	387790	5103000	6120100	3304600	3776700	1504100	486630	7116200	5555000								130060000	168630000	By MS/MS	By MS/MS	By MS/MS	By MS/MS	By MS/MS	By MS/MS	By MS/MS	By MS/MS	By MS/MS
+	ENSG00000073008	P15151;A0A0C4DG49;P15151-3;P15151-2;A0A0A0MSA9;P15151-4;K7EMC6	Poliovirus receptor	PVR	0	247028		+	36.883	9	2	1	7	7	7	8	6	8	4.29285e+08	47401000	149410000		438390000	420370000	528680000	907140000	988020000	332950000				4326400000	4228800000	5429000000	9026700000	11692000000	3530800000	By MS/MS	By MS/MS	By MS/MS	By MS/MS	By MS/MS	By MS/MS	By MS/MS	By MS/MS	By MS/MS
+	ENSG00000089472	A0A0C4DG76;Q9BQS7-2;Q9BQS7;Q9BQS7-3;E7ES21;Q5JZ08;Q9BQS7-4;Q5JZ07	Hephaestin	HEPH	0	4807.4		-		0	0	0	1	1	1	0	0	0	8354300				8354300	5220900	16108000																By matching	By matching	By MS/MS
+	ENSG00000147642	A0A0C4DG86;Q9NX95;Q9NX95-3;Q9NX95-4;Q9NX95-2;Q9NX95-5;B7Z4D2;B3KRD1;E9PNN9;E9PL50;E9PLB9;E9PN31;E9PL66;E9PI48;E9PRH8;E9PQG2;E9PPC2;E9PJ11;E9PPS4	Syntabulin	SYBU	0	1422.49		+	7.74467	2	9	6	2	1	1	6	10	11	2472000	2472000	30660000	28429000	1560600	554540	886070	13050000	15894000	37322000			239360000	76806000			396760000	431000000	1348300000	By MS/MS	By MS/MS	By MS/MS	By MS/MS	By MS/MS	By MS/MS	By MS/MS	By MS/MS	By MS/MS
+	ENSG00000145833	A0A0C4DG89;D6RJA6;H0Y9U3		DDX46	0	763724		+	38.0561	61	50	32	98	95	92	91	72	61	1327200000	882160000	1647300000	1633800000	1327200000	1187500000	1275300000	1708900000	2207800000	2507100000			93906000000	59123000000	53909000000	61454000000	80953000000	116850000000	110680000000	By MS/MS	By MS/MS	By MS/MS	By MS/MS	By MS/MS	By MS/MS	By MS/MS	By MS/MS	By MS/MS
+	ENSG00000172113	A0A0C4DG91;O75414;C9JQB1;C9J9V6;C9J1J2;O75414-2;C9J867;F2Z2J2;O75414-3	Nucleoside diphosphate kinase;Nucleoside diphosphate kinase 6	NME6	0	38282.3		+	16.1822	3	3	1	11	11	12	7	10	10	66527000	66527000	38159000	8684600	90137000	60607000	65372000	87664000	84489000	125670000				1030900000	723430000	727830000	1194000000	807610000	1671200000	By MS/MS	By MS/MS	By MS/MS	By MS/MS	By MS/MS	By MS/MS	By MS/MS	By MS/MS	By MS/MS
-	ENSG00000003096	A0A0C4DG99;C9JTS9		KLHL13	0.00193	1344.23		+	29.8379	0	0	0	0	0	0	0	1	0	2336000								2336000									88767000		By matching	By matching	By matching	By matching	By matching	By matching	By matching	By MS/MS	By matching
+	ENSG00000173210	A0A0C4DGA7;A0A0A0MRD5;O94929-4;D6RHE7		ABLIM3	0	1797.82		-	2.57552	0	0	1	1	0	1	1	3	4	3.12425e+06			60005000	2098400		1243400	3838400	2651500	3681300								438340000	473900000			By MS/MS	By MS/MS		By MS/MS	By MS/MS	By MS/MS	By MS/MS
-	ENSG00000153113	A0A0C4DGB5;B7Z574;H0YA91;D6RBR1		CAST	0.001926	4188.23		+	274.475	0	1	0	1	1	1	0	0	0	7.27832e+06		1837100		7389400	9959900	7168900									265250000				By matching	By MS/MS	By matching	By MS/MS	By MS/MS	By MS/MS	By matching	By matching	By matching
-	ENSG00000138777	A0A0C4DGB9		PPA2	0	132104		+	22.4659	0	2	2	1	1	1	2	2	1	2.29571e+08		476910000	2395300000	22830000	29768000	25349000	160400000	328570000	974440000							757700000	888770000		By matching	By MS/MS	By MS/MS	By MS/MS	By MS/MS	By MS/MS	By MS/MS	By MS/MS	By MS/MS
+	ENSG00000123739	A0A0C4DGC6;Q9BZM1;D6RBP5	Group XIIA secretory phospholipase A2	PLA2G12A	8.4324e-05	5341.33		+	10.0404	1	0	2	0	0	1	0	2	0	9.28217e+06	586020		28591000			3356000		25673000											By MS/MS		By MS/MS			By MS/MS		By MS/MS
+	ENSG00000105245	Q9Y6R0;A0A0C4DGH3;M0QYC2;M0QZV7;M0R0Q4	Numb-like protein	NUMBL	0	64846.3		+	9.65786	8	7	11	14	15	15	16	18	23	112690000	32770000	74157000	597350000	61482000	91906000	112690000	160640000	382260000	421090000			6619800000	1741800000	2097100000	2967900000	6829800000	8633600000	9389500000	By MS/MS	By MS/MS	By MS/MS	By MS/MS	By MS/MS	By MS/MS	By MS/MS	By MS/MS	By MS/MS
+	ENSG00000258289;ENSG00000125954	A0A0C4DGJ7;Q8WUH1;H0YHA3;Q8WUH1-2;H0YIM9;H0YID9;A0A0C4DFT6;H0YHB4;Q8WUH1-3	Protein Churchill	CHURC1;CHURC1-FNTB	0.00030098	9121.44		+		1	0	1	1	2	2	1	2	2	1.58512e+07	3424800		258210000	2222400	3639700	3845100	65346000	178150000	524500000			2671600000		170040000	174730000	503220000	1349900000	3921500000	By MS/MS	By matching	By MS/MS	By MS/MS	By MS/MS	By MS/MS	By MS/MS	By MS/MS	By MS/MS
+	ENSG00000205707	A0A0C4DGJ8;Q6IPR1;G3V521;G3V4R2;G3V332;G3V427	LYR motif-containing protein 5	LYRM5	8.1593e-05	48967.6		+	1.51869	0	0	4	3	3	2	5	7	4	85096000			225290000	49139000	40185000	44210000	85096000	122550000	220490000			732870000	231890000	229680000	209960000	323330000	520880000	1375300000			By MS/MS	By MS/MS	By MS/MS	By MS/MS	By MS/MS	By MS/MS	By MS/MS
-	ENSG00000154217	A0A0C4DGP0;E7EU35;Q9UKF7-2;J3QRS7;J3QS95	Cytoplasmic phosphatidylinositol transfer protein 1	PITPNC1	0	3304.52		+	19.6018	1	2	2	2	2	2	1	1	1	5742600	2389700	5742600	48866000	7764100	4129900	5624400	7558000	4582200	81467000			492370000				119170000		1467400000	By MS/MS	By MS/MS	By MS/MS	By MS/MS	By MS/MS	By MS/MS	By MS/MS	By MS/MS	By MS/MS
+	ENSG00000178397	A0A0C4DGP1		FAM220A	0.006383	4106.34		-	0.05252	0	0	0	0	0	0	1	0	0	7136000							7136000									35680000									By MS/MS
+	ENSG00000186185	A0A0C4DGP2;Q86Y91-2	Kinesin-like protein;Kinesin-like protein KIF18B	KIF18B	0	12973.3		+	14.4853	4	6	11	10	11	11	14	26	25	22545000	3261100	44277000	80926000	15583000	22377000	17099000	32717000	61600000	65500000			1719400000	476320000	850460000	364540000	1775500000	2156400000	3578400000	By MS/MS	By MS/MS	By MS/MS	By MS/MS	By MS/MS	By MS/MS	By MS/MS	By MS/MS	By MS/MS
+	ENSG00000131848	Q9BUG6;A0A0C4DGQ1;Q9BUG6-2;K7EMC4;K7EIX9;K7EQW6;K7ESN6;K7EN85;K7ESE4	Zinc finger and SCAN domain-containing protein 5A	ZSCAN5A	0	5067.24		-	0.950968	0	0	5	0	0	0	1	5	3	8.80586e+06			18227000				413590	11978000	6473800			465430000					368830000	253870000			By MS/MS				By MS/MS	By MS/MS	By MS/MS
+	ENSG00000172000	Q9HAH1;A0A0C4DGQ3;K7EKA5	Zinc finger protein 556	ZNF556	0	5171.74		-	2.38018	1	0	6	3	2	2	4	8	9	8.98745e+06	6433700		14422000	4527300	6048400	6627900	12187000	35169000	48252000			470430000				310770000	501510000	945630000	By MS/MS		By MS/MS	By MS/MS	By MS/MS	By MS/MS	By MS/MS	By MS/MS	By MS/MS
+	ENSG00000281013	A0A0C4DGS0;P56556	NADH dehydrogenase [ubiquinone] 1 alpha subcomplex subunit 6	NDUFA6	0	505783		+		16	6	9	11	11	10	13	11	12	878950000	695980000	404600000	4557500000	878950000	716980000	801860000	1433400000	979760000	1640600000			14304000000	8258600000	7902600000	7905900000	11470000000	10493000000	13028000000	By MS/MS	By MS/MS	By MS/MS	By MS/MS	By MS/MS	By MS/MS	By MS/MS	By MS/MS	By MS/MS
+	ENSG00000244038	P39656;A0A0C4DGS1;P39656-3;P39656-2;U3KQ84	Dolichyl-diphosphooligosaccharide--protein glycosyltransferase 48 kDa subunit	DDOST	0	865701		+	116.977	23	13	3	24	24	26	13	17	16	1.50442e+09	1295400000	1596100000	2162300000	1598000000	1296900000	1418000000	1144600000	1794800000	2121600000			16485000000	33989000000	35546000000	35423000000	25198000000	39440000000	44422000000	By MS/MS	By MS/MS	By MS/MS	By MS/MS	By MS/MS	By MS/MS	By MS/MS	By MS/MS	By MS/MS
+	ENSG00000167110	A0A0C4DGS5		GOLGA2	0	242145		+	0.854859	37	79	23	75	72	73	63	58	57	420800000	162030000	810160000	1302000000	420800000	409420000	408680000	581790000	801080000	1152100000			32984000000	17979000000	15699000000	14942000000	24505000000	32403000000	40324000000	By MS/MS	By MS/MS	By MS/MS	By MS/MS	By MS/MS	By MS/MS	By MS/MS	By MS/MS	By MS/MS
-	ENSG00000124243	A0A0C4DGS6;Q8TDM0;H7C4Y8	Breast carcinoma-amplified sequence 4	BCAS4	0.00042478	2766.02		+	8.70369	0	1	0	0	0	0	0	1	1	4806800		11543000						671010	4806800									48068000		By MS/MS	By matching	By matching	By matching	By matching	By matching	By MS/MS	By MS/MS
+	ENSG00000102977	A0A0C4DGT6;Q96AP0;Q96AP0-2;R4GNJ5	Adrenocortical dysplasia protein homolog	ACD	0	7569.34		+	12.8623	2	6	0	4	3	4	9	13	11	13154000	2234000	63690000		11847000	11651000	13154000	59722000	185200000	175590000				252350000	148790000	176090000	1113200000	2404900000	2320600000	By MS/MS	By MS/MS		By MS/MS	By MS/MS	By MS/MS	By MS/MS	By MS/MS	By MS/MS
-	ENSG00000134248	A0A0C4DGV4		LAMTOR5	0	1815.4		+	107.521	0	1	0	0	1	1	0	1	1	3154800		3154800			1200600	1868500		5421900	9319700									70491000	By matching	By MS/MS	By matching	By matching	By MS/MS	By MS/MS	By matching	By matching	By MS/MS
+	ENSG00000138207	P02753;Q5VY30;A0A0C4DGV7	Retinol-binding protein 4;Plasma retinol-binding protein(1-182);Plasma retinol-binding protein(1-181);Plasma retinol-binding protein(1-179);Plasma retinol-binding protein(1-176)	RBP4	0	27868.3		-		4	1	1	4	3	4	3	3	4	4.84295e+07	182400000	6315200	75430000	24362000	24514000	31094000	249180000	378390000	165650000				157400000	344040000	669320000	2435000000	3363500000	2090300000	By MS/MS	By MS/MS	By MS/MS	By MS/MS	By MS/MS	By MS/MS	By MS/MS	By MS/MS	By MS/MS
+	ENSG00000102471	H7C5F7;B4DGY6;A0A0C4DGW0;Q9NV92	NEDD4 family-interacting protein 2	NDFIP2	0.00015467	4956.55		+	41.7242	1	2	0	1	1	0	1	0	1	8613500	11992000	12989000		2992400	8613500		7286500												By MS/MS	By MS/MS		By MS/MS	By matching		By MS/MS		By MS/MS
+	ENSG00000165533	A0A0C4DGY3;A0A0C4DGX9;A0A0C4DFT4;Q8TAM2-2;G3V2Z9;G3V324;G3V2W6		TTC8	0	9628.26		+	0.305857	4	1	6	5	8	8	3	8	6	16732000	120980000	2505800	48887000	16732000	11524000	14553000	13938000	36645000	35328000			672680000	385580000	159460000	216570000	258350000	530390000	682260000	By MS/MS	By MS/MS	By MS/MS	By MS/MS	By MS/MS	By MS/MS	By MS/MS	By MS/MS	By MS/MS
+	ENSG00000181222	A0A0C4DGZ0;P24928	DNA-directed RNA polymerase;DNA-directed RNA polymerase II subunit RPB1	POLR2A	0	164898		+	55.6994	48	39	44	112	111	111	117	110	94	286560000	114120000	332070000	703870000	286560000	239320000	249480000	441530000	570880000	919110000			54541000000	28657000000	24896000000	24661000000	38957000000	51022000000	80211000000	By MS/MS	By MS/MS	By MS/MS	By MS/MS	By MS/MS	By MS/MS	By MS/MS	By MS/MS	By MS/MS
+	ENSG00000090006	Q8N2S1;Q8N2S1-3;A0A0C4DH07;F8WAA0;Q8N2S1-4;M0QZX0;M0QYE9;M0QXV3;M0R351;A0A087WXC2;A0A087WVV5;A0A087WXJ2;A0A087WVR1	Latent-transforming growth factor beta-binding protein 4	LTBP4	0	1874.67		+	31.9474	1	3	0	0	0	0	6	10	6	3257800	232800	3257800					2290600	5299500	11931000							334540000	507780000	546770000	By MS/MS	By MS/MS					By MS/MS	By MS/MS	By MS/MS
-	ENSG00000088367	A0A0C4DH22;Q4VXN5;Q4VXN6;H0Y482;Q4VXN7;Q4VXN8		EPB41L1	8.7283e-05	724.479		+	83.8958	0	0	0	0	0	0	0	0	1	1259000									1259000										By matching	By matching	By matching	By matching	By matching	By matching	By matching	By matching	By MS/MS
+	ENSG00000282210	A0A0C4DH24		IGKV6-21	0.00095283	17265.3		-		0	0	0	0	0	1	0	0	1	3.00036e+07						10819000			83207000															By MS/MS			By MS/MS
+	ENSG00000059377	P24557;Q53F23;A0A0C4DH47;P24557-3;P24557-2;A0A0A0MSK3;P24557-4;C9JS68	Thromboxane-A synthase	TBXAS1	0	8126.59		-		0	0	0	0	0	0	0	3	1	1.41224e+07								76960000	2591500								1641500000									By MS/MS	By MS/MS
+	ENSG00000167646	A0A0C4DH50;Q8N9W5-7;Q8N9W5;A0A0C4DH78;A0A0A0MS19;A0A0C4DH81;Q8N9W5-6;Q8N9W5-3;M0R381;M0R2L0	Dynein assembly factor 3, axonemal	DNAAF3	0	1390.95		-		1	0	0	0	0	0	0	1	0	2.41719e+06	849440							6878400											By MS/MS							By matching
+	ENSG00000133619	A0A0C4DH65;A5PL33-2;A0A087WVC5;C9J5U6	Protein KRBA1	KRBA1	0	2536.19		-		0	0	0	0	0	0	0	2	2	4407400								12427000	4407400									169560000								By MS/MS	By MS/MS
+	ENSG00000130349	A0A0D9SEI0;Q9P0P8	Uncharacterized protein C6orf203	C6orf203	0	14040.7		+	5.61873	2	3	4	2	2	2	4	5	4	24400000	14395000	24400000	282280000	11062000	7566700	3614900	68489000	26617000	78439000							3261900000	590680000	770130000	By MS/MS	By MS/MS	By MS/MS	By MS/MS	By matching	By MS/MS	By MS/MS	By MS/MS	By MS/MS
+	ENSG00000275333	Q96EK7;A0A0D9SEJ5;F5GY05;Q96EK7-2;Q96EK7-3	Constitutive coactivator of peroxisome proliferator-activated receptor gamma	FAM120B	0	21827.6		+		9	7	16	16	18	17	22	40	37	37932000	18500000	59942000	265520000	28498000	20685000	25024000	37932000	119110000	184400000			5532900000	2284700000	1156400000	1333000000	2042100000	6008300000	8077900000	By MS/MS	By MS/MS	By MS/MS	By MS/MS	By MS/MS	By MS/MS	By MS/MS	By MS/MS	By MS/MS
+	ENSG00000078098	Q12884;A0A0D9SEN1;B4DLR2;Q12884-2;C9J131;H0YG61;F8WF29;H7C4D9	Prolyl endopeptidase FAP;Antiplasmin-cleaving enzyme FAP, soluble form	FAP	0	7084.82		+	3.47435	4	1	6	5	5	5	2	7	12	12312000	4931200	14096000	13091000	12312000	8859800	9101600	1346700	16615000	21600000			213830000	400870000	347860000	330570000		536190000	1295500000	By MS/MS	By MS/MS	By MS/MS	By MS/MS	By MS/MS	By MS/MS	By MS/MS	By MS/MS	By MS/MS
+	ENSG00000124813	A0A0D9SEN7;Q13950-3;Q13950-2;Q13950;I3L354	Runt-related transcription factor 2	RUNX2	0.00016143	2419.33		+	2.28222	1	0	0	0	1	1	2	5	5	4.20432e+06	4188100				4220600	4020800	9143700	15327000	15738000					85830000	81471000	209500000	146930000	143880000	By MS/MS		By matching	By matching	By MS/MS	By matching	By MS/MS	By MS/MS	By MS/MS
+	ENSG00000141084	Q6VN20;A0A0D9SEU5	Ran-binding protein 10	RANBP10	0	23217.3		+	5.48871	2	7	2	8	10	10	9	11	12	40347000	2038900	82983000	23107000	47879000	40347000	37562000	68125000	179860000	169150000				1011400000	749070000	754940000	1445400000	3889200000	4178100000	By MS/MS	By MS/MS	By MS/MS	By MS/MS	By MS/MS	By MS/MS	By MS/MS	By MS/MS	By MS/MS
+	ENSG00000174332	A0A0D9SEX9;Q8NBF1	Zinc finger protein GLIS1	GLIS1	0.00029749	296.909		-	0.73	0	0	0	0	0	0	1	0	2	515969							550870		1270000												By matching	By matching	By matching	By matching	By MS/MS		By MS/MS
+	ENSG00000071054	A0A0D9SEY1		MAP4K4	0	48665		+	47.7284	21	21	19	36	37	35	37	54	49	84570000	38173000	86192000	164430000	79977000	84570000	80515000	91140000	214490000	216160000			5952900000	4575000000	4591400000	4539300000	5040900000	13425000000	15346000000	By MS/MS	By MS/MS	By MS/MS	By MS/MS	By MS/MS	By MS/MS	By MS/MS	By MS/MS	By MS/MS
+	ENSG00000281175	A0A0D9SEZ9			0.0098416	4723.84		-		1	0	0	0	0	0	0	0	0	8209100	8209100									147760000									By MS/MS	By matching	By matching	By matching	By matching	By matching	By matching	By matching	By matching
+	ENSG00000172915	Q8NFP9;Q5T321;A0A0D9SF28;F5GXV7;A0A0A6YYC1;Q8NFP9-3	Neurobeachin	NBEA	0	2586.14		+	1.17355	6	14	19	13	14	14	17	32	34	4494200	1631700	9352200	31409000	4494200	3862000	3954100	4883700	13551000	21164000			2062500000	347250000	389280000	402820000	723330000	2373600000	3641300000	By MS/MS	By MS/MS	By MS/MS	By MS/MS	By MS/MS	By MS/MS	By MS/MS	By MS/MS	By MS/MS
-	ENSG00000144283	A0A0D9SF60;E7EST6;H0YFB1;E7EMY7;E9PHJ1;E7EP40		PKP4	0.00029472	255.311		+	25.1959	0	0	0	1	1	1	1	0	0	443680				452210	435310	391770	550920												By matching	By matching	By matching	By matching	By MS/MS	By matching	By MS/MS	By matching	By matching
+	ENSG00000198099	P08319;A0A0D9SFB5;P08319-2;D6R9K8;D6RIB1;H0Y9N0	Alcohol dehydrogenase 4	ADH4	0	1811.01		-		0	0	0	1	1	1	1	0	0	3.14718e+06				4373500	2689900	3682200	1704000													By matching		By MS/MS	By matching	By matching	By MS/MS
+	ENSG00000106976	A0A0D9SFE4		DNM1	0	71158.9		+	0.436854	15	13	15	41	38	41	34	41	41	123660000	131660000	119100000	224270000	123660000	91995000	93220000	184100000	235890000	713020000			5300000000	6782100000	3954000000	4050100000	8089100000	12378000000	28952000000	By MS/MS	By MS/MS	By MS/MS	By MS/MS	By MS/MS	By MS/MS	By MS/MS	By MS/MS	By MS/MS
-	ENSG00000137073	A0A0D9SFI5		UBAP2	0	2381.29		+	21.2798	0	1	2	0	0	0	1	1	1	4138200		2455900	5904100				1836800	6013100	4138200								61838000		By matching	By MS/MS	By MS/MS	By matching	By matching	By matching	By MS/MS	By MS/MS	By MS/MS
+	ENSG00000154040	O75952;O75952-2;A0A0D9SFQ2;O75952-3;G9BQT7;J3KTE8;O75952-5;O75952-6;J3QQK7;J3QLW5	Calcium-binding tyrosine phosphorylation-regulated protein	CABYR	0.00015529	649.717		-		0	0	1	0	0	0	0	0	1	1.12908e+06			921710						1383100												By MS/MS						By MS/MS
-	ENSG00000088367	A0A0D9SG07;Q9H4G0-4;X6RC15	Band 4.1-like protein 1	EPB41L1	0	2650.53		+	83.8958	1	0	0	1	1	1	1	0	0	4606100	1712300			5944700	4606100	5681900	1516400						256330000	225690000	250330000				By MS/MS	By matching	By matching	By MS/MS	By MS/MS	By matching	By MS/MS	By matching	By matching
-	ENSG00000000971	A0A0D9SG88;Q5TFM2		CFH	0.00036085	892.103		+	38.0074	0	0	1	0	0	0	0	1	0	1.5503e+06			2588000					928680				46584000							By matching	By matching	By MS/MS	By matching	By matching	By matching	By matching	By MS/MS	By matching
-	ENSG00000156531	A0A0D9SGE8;Q5JRC6;Q8IWS0-2	PHD finger protein 6	PHF6	0	16012.1		+	20.0249	0	0	1	0	0	0	1	1	1	2.78259e+07			16978000				8059700	63838000	45605000			408540000					1247200000	1115200000	By matching	By matching	By MS/MS	By matching	By matching	By matching	By MS/MS	By MS/MS	By MS/MS
-	ENSG00000197694	A0A0D9SGF6		SPTAN1	0	627.632		+	192.535	0	2	2	2	1	2	1	3	4	1090700		4191600	481040	696320	391650	1090700	2408900	4002500	3713700			63182000	220600000		254460000	443380000	345440000	916700000	By matching	By MS/MS	By MS/MS	By MS/MS	By MS/MS	By MS/MS	By MS/MS	By MS/MS	By MS/MS
+	ENSG00000129757;ENSG00000273707	P49918;A0A0G2JH30;A0A0G2JPX0;P49918-2	Cyclin-dependent kinase inhibitor 1C	CDKN1C	0	15268.1		+	12.1719	1	0	1	4	4	4	5	11	6	26533000			94279000	25118000	24429000	26533000	29585000	185510000	59646000				225580000	211820000	220470000	285910000	2389700000	879540000	By MS/MS		By MS/MS	By MS/MS	By MS/MS	By MS/MS	By MS/MS	By MS/MS	By MS/MS
+	ENSG00000264668	Q8N8Y5;A0A0G2JH32	Zinc finger protein 41 homolog	ZFP41	0.0004185	2515.67		-		0	0	1	0	0	0	0	2	0	4.37173e+06			4315400					4428800									43798000				By MS/MS					By MS/MS
+	ENSG00000234487;ENSG00000137403;ENSG00000204642	A0A0G2JNF2;D0EV57;A0A0G2JPA3;A0A0G2JH66;P30511;P30511-3;A0A0G2JNV5;P30511-2;A0A0D9SFW8	HLA class I histocompatibility antigen, alpha chain F	HLA-F	0	6396.56		-		1	0	0	0	0	0	3	7	3	1.11159e+07	595720						10077000	12262000	12645000							207520000	249490000	241070000	By MS/MS	By matching	By matching	By matching	By matching	By matching	By MS/MS	By MS/MS	By MS/MS
+	ENSG00000131504	O60610;A0A0G2JH68;O60610-2;O60610-3;H9KV28;B4E2I7;E5RJ79	Protein diaphanous homolog 1	DIAPH1	0	513546		+	125.24	51	72	34	112	104	105	78	71	67	892440000	264230000	1056900000	1848500000	892440000	796550000	823920000	1087900000	1812300000	2020400000			117110000000	46554000000	40767000000	39411000000	60695000000	99258000000	99962000000	By MS/MS	By MS/MS	By MS/MS	By MS/MS	By MS/MS	By MS/MS	By MS/MS	By MS/MS	By MS/MS
+	ENSG00000233210;ENSG00000232312	A0A0G2JHL1;O95872;A0A0G2JK30;F6QYZ9;A0A0A0MSL4;A0A0G2JHT6;A0A0A0MSL5	G patch domain and ankyrin repeat-containing protein 1	GPANK1	0	5544.12		-		0	2	1	1	1	1	5	6	5	9.63458e+06		52673000	11022000	1590400	1441900	2218200	8421800	12951000	20411000							351400000	369190000	491040000		By MS/MS	By MS/MS	By matching	By MS/MS	By matching	By MS/MS	By MS/MS	By MS/MS
+	ENSG00000230985	A0A0G2JIA5;B7ZCJ6;A2ABL6			0	7022.92		-		7	9	9	11	9	8	12	15	16	1.22044e+07	12503000	22229000	94316000	10591000	8238800	6548500	11913000	37450000	54684000			1481900000	608710000	575970000	491760000	1119400000	2738200000	3571000000	By MS/MS	By MS/MS	By MS/MS	By MS/MS	By MS/MS	By MS/MS	By MS/MS	By MS/MS	By MS/MS
+	ENSG00000233890;ENSG00000224379;ENSG00000137310	D2IYK5;A0A0G2JIJ7;Q9Y242	Transcription factor 19	TCF19	0	3706.2		-		0	1	1	3	4	3	3	5	4	6.44063e+06		2483300	4402500	9868000	7464400	5026700	7159800	16898000	11144000							80844000	178950000	127860000		By MS/MS	By MS/MS	By MS/MS	By MS/MS	By MS/MS	By MS/MS	By MS/MS	By MS/MS
+	ENSG00000239865;ENSG00000239927;ENSG00000242726	A0A0G2JJ26;Q9H633;A0A0G2JJ52;Q9H633-4;A0A0G2JIT5;Q9H633-2;A0A0G2JHI3;Q9H633-3;A0A0G2JJY3	Ribonuclease P protein subunit p21	RPP21	8.9342e-05	16914.7		-	1.4388	1	1	0	1	2	2	1	1	1	2.93944e+07	26685000	12339000		94622000	60299000	48258000	32379000	8780800	6401800				636060000	408290000	330610000				By MS/MS	By MS/MS	By matching	By MS/MS	By MS/MS	By MS/MS	By MS/MS	By MS/MS	By MS/MS
+	ENSG00000235676	O95870;A0A0G2JJD3;O95870-2;A0A0G2JI89;F2Z3H2;F2Z3G6	Abhydrolase domain-containing protein 16A	ABHD16A	0	25149		+		3	0	3	13	14	12	14	29	25	43704000	62972000		43764000	42703000	30656000	31315000	43704000	183840000	206310000			2191300000	1821600000	1518600000	1060300000	2120900000	5164100000	6197200000	By MS/MS		By MS/MS	By MS/MS	By MS/MS	By MS/MS	By MS/MS	By MS/MS	By MS/MS
+	ENSG00000204221	A0A0G2JJL1			8.5925e-05	29178.5		+	0.698391	0	1	1	2	2	2	1	3	2	5.07064e+07		1198400	304470000	51704000	40557000	49728000	22611000	153980000	82867000				690180000	452040000	534720000		1658100000	1633000000	By matching	By MS/MS	By MS/MS	By MS/MS	By MS/MS	By MS/MS	By MS/MS	By MS/MS	By MS/MS
+	ENSG00000226402;ENSG00000224168	A0A0G2JJX2;Q9BZY9;Q9BZY9-2	E3 ubiquitin-protein ligase TRIM31	TRIM31	8.4588e-05	1086.26		-		1	0	0	0	0	0	0	2	0	1.88771e+06	856290							4161500											By MS/MS							By MS/MS
+	ENSG00000228605	A0A0G2JK37;A0A0G2JKD0;A0A0G2JJ73;A0A0G2JJ08;A0A0G2JJI2			0.00030602	1976.12		-		0	0	0	0	0	0	0	0	1	3434100									3434100									41210000		By matching	By matching	By matching	By matching	By matching	By matching	By matching	By MS/MS
+	ENSG00000159128	B5MCZ0;A0A0G2JLE8;A0A0G2JLD7;E7EUY1;P38484	Interferon gamma receptor 2	IFNGR2	0.0013699	3620.58		-	16.5508	0	0	0	0	0	0	0	1	1	6.29184e+06								11740000	3372000																	By matching	By MS/MS
+	ENSG00000120645;ENSG00000262607	Q9UPP2;A0A0G2JLG2;Q9UPP2-2;A0A0G2JN53	IQ motif and SEC7 domain-containing protein 3	IQSEC3	0.0032612	978.763		-		0	0	1	1	1	1	0	0	0	1.70089e+06			3808500	296770	1705200	1696600														By matching	By MS/MS	By matching	By MS/MS	By matching	By matching	By matching	By matching
+	ENSG00000275050;ENSG00000160229	A0A0G2JMG9;Q6ZN08;I3L137;A0A0G2JQ71;M0QY27	Putative zinc finger protein 66	ZNF66	0	2247.67		-		0	0	0	1	2	2	1	2	0	3906000				3984700	3873600	3906000	112640	8553100													By matching	By MS/MS	By MS/MS	By matching	By MS/MS	By MS/MS	By matching
+	ENSG00000226260;ENSG00000277263;ENSG00000227993	P01903;A0A0G2JMH6;Q30118;A0A0G2JH46	HLA class II histocompatibility antigen, DR alpha chain	HLA-DRA	0	2270		-		0	2	1	0	0	0	0	0	0	3.9448e+06		4087700	3806900																	By MS/MS	By MS/MS
+	ENSG00000099834;ENSG00000273572	Q9HBB8;A0A0G2JP44;A0A0G2JMW3;Q9HBB8-2;Q9HBB8-4	Cadherin-related family member 5	CDHR5	0.00015964	367.298		-		0	0	0	1	0	0	0	0	0	638290				638290																		By MS/MS
+	ENSG00000197822;ENSG00000273814	Q16625;A0A0G2JMZ8;Q16625-4;Q16625-2;Q16625-3;Q16625-5;A0A0G2JPF2;Q16625-6;Q16625-7	Occludin	OCLN	0	2459.43		-	0.70436	0	0	1	0	0	0	0	5	0	4.27399e+06			3812300					4791600									86586000				By MS/MS					By MS/MS
+	ENSG00000184956;ENSG00000277518;ENSG00000277281	Q6W4X9;A0A0G2JNJ8;A0A0G2JN42;E9PJC5	Mucin-6	MUC6	0.00015648	52.5864		-	0.183873	0	1	0	1	1	1	1	1	0	91384.6		167650		37162	49813	31358	777970	379380												By MS/MS		By matching	By MS/MS	By matching	By MS/MS	By matching
+	ENSG00000275482;ENSG00000106123	O15197;J3KQU5;A0A0G2JNC5;F8WCM8;A0A0G2JNH7;O15197-2;A0A087WYP8;A0A0J9YXG1;O15197-3	Ephrin type-B receptor 6	EPHB6	0.0014315	3706.68		-		0	0	0	0	0	0	0	1	1	6.44148e+06								50390000	823430																	By MS/MS	By MS/MS
+	ENSG00000276068;ENSG00000249437	A0A0G2JNC7;Q13075-2;A0A0G2JQE0	Baculoviral IAP repeat-containing protein 1	NAIP	0	1396.13		-		0	0	1	2	4	4	1	1	1	2426200			2426200	882390	35414000	33594000	20125000	813690	430070												By MS/MS	By MS/MS	By MS/MS	By MS/MS	By MS/MS	By matching	By MS/MS
+	ENSG00000278468;ENSG00000277585	A0A0G2JNL3;A0A0G2JRA1;A0A0G2JQT8;A0A0G2JQJ2;A0A0G2JQC6;A0A0G2JSB1;A0A0G2JR43;A0A0G2JRE6;A0A0G2JSB4;A0A0G2JSD9;A0A0G2JS19;A0A0G2JQA9;A0A0G2JS42;A0A0G2JS91;E7EQG8			0	2571.98		-		0	0	0	1	1	0	1	1	0	4.46959e+06				18286000	7259700		1982400	2751800									564830000					By MS/MS	By MS/MS		By MS/MS	By MS/MS
+	ENSG00000278458;ENSG00000120071;ENSG00000275867	A0A0G2JNT7;A0A0G2JNB1;Q7Z3B3;A0A0G2JQF4;I3L4J3;A0A0J9YVS1;A0A0G2JQF5;I3L243;I3L233	KAT8 regulatory NSL complex subunit 1	KANSL1	0	12350.7		-		4	8	13	14	14	14	25	36	24	21463000	3557500	14224000	92736000	21463000	22112000	19067000	31119000	72244000	64548000			2305400000	365160000	738840000	490000000	1443000000	3936300000	3964700000	By MS/MS	By MS/MS	By MS/MS	By MS/MS	By MS/MS	By MS/MS	By MS/MS	By MS/MS	By MS/MS
+	ENSG00000274803;ENSG00000145734	A0A0G2JNU3;A6H8Y1-6;A0A0G2JN16	Transcription factor TFIIIB component B homolog	BDP1	0.0018695	49.3816		+		0	0	0	0	0	0	0	1	0	85815.4								189430											By matching	By matching	By matching	By matching	By matching	By matching	By matching	By MS/MS	By matching
+	ENSG00000113504;ENSG00000276482	Q9Y666;A0A0G2JNW7;H0YB78;Q9Y666-2	Solute carrier family 12 member 7	SLC12A7	0	5710.55		+	12.8507	3	9	9	4	6	8	16	21	24	9923800	9588600	65984000	111300000	6360300	9923800	8799700	32672000	40401000	123240000			1375700000	257450000	336300000	287740000	2423500000	982050000	4735700000	By MS/MS	By MS/MS	By MS/MS	By MS/MS	By MS/MS	By MS/MS	By MS/MS	By MS/MS	By MS/MS
-	ENSG00000274287	A0A0G2JNZ2;Q14160	Protein scribble homolog	SCRIB	0	3610.35		+		0	0	0	1	1	1	2	2	2	6.27407e+06				4697700	3712700	3769700	8379400	24691000	4354700				486210000	457570000	395740000	831840000	1466800000	824530000	By matching	By matching	By matching	By MS/MS	By MS/MS	By MS/MS	By MS/MS	By MS/MS	By MS/MS
+	ENSG00000256537	A0A0G2JPJ8			0.00041853	15077.5		-		0	0	1	0	0	0	1	0	0	2.62016e+07			21940000				31291000														By MS/MS				By MS/MS
+	ENSG00000274287	A0A0G2JPP5;Q14160-3	Protein scribble homolog	SCRIB	0	141800		+		50	46	14	92	81	86	86	86	82	246420000	186210000	241750000	710370000	292730000	245000000	246420000	386920000	616540000	897120000			5363700000	14295000000	13686000000	12049000000	27189000000	39416000000	72391000000	By MS/MS	By MS/MS	By MS/MS	By MS/MS	By MS/MS	By MS/MS	By MS/MS	By MS/MS	By MS/MS
+	ENSG00000152942;ENSG00000276618	O75943;A0A0G2JPT5;O75943-2;A0A0G2JP78;O75943-4;A0A0G2JNH5;O75943-3;D6RAW6;H0Y9J8;H0Y9T7;A0A0G2JP31;D6RHU1	Cell cycle checkpoint protein RAD17	RAD17	0	11823		+	12.5299	4	4	11	12	11	12	9	17	14	20546000	10098000	20546000	69490000	22010000	17942000	19755000	12774000	32753000	112220000			2763700000	1132700000	902790000	950870000	778120000	1455200000	3372000000	By MS/MS	By MS/MS	By MS/MS	By MS/MS	By MS/MS	By MS/MS	By MS/MS	By MS/MS	By MS/MS
+	ENSG00000154252;ENSG00000276126	Q9H3Q3;A0A0J9YWU2;A0A0G2JPZ6	Galactose-3-O-sulfotransferase 2	GAL3ST2	0	347.962		-	0.0691553	0	0	0	1	0	1	0	0	0	604689				663550		551050																By MS/MS		By MS/MS
+	ENSG00000181135	Q96C28;A0A0G2JQ14;E9PNV7;E9PS67;E9PKX4;E9PP66;E9PQ20;E9PJ46;E9PPS7	Zinc finger protein 707	ZNF707	8.6445e-05	949.011		+	6.12933	0	0	0	3	1	2	1	4	3	1.64919e+06				1551000	1342500	1007700	1753600	7193000	9470700								218710000	658560000				By MS/MS	By matching	By MS/MS	By MS/MS	By MS/MS	By MS/MS
+	ENSG00000152939;ENSG00000274671	Q8N4S9;A1BQX2;A0A0G2JQ38;Q8N4S9-3;D6RA09;A0A0G2JN23;Q8N4S9-2;D6RAH8;A0A0G2JN00	MARVEL domain-containing protein 2	MARVELD2	0	6513.4		-	2.41724	0	3	3	0	0	0	4	12	3	11319000		11319000	17468000				4382300	23345000	6442000			172230000				104800000	548280000	88005000		By MS/MS	By MS/MS				By MS/MS	By MS/MS	By MS/MS
+	ENSG00000280618	A0A0G2JR96;A0A0G2JQT1			0.00015427	8785.24		-		0	0	0	2	2	2	0	0	0	15267000				19669000	15267000	14720000							927100000	569530000	688270000				By matching	By matching	By matching	By MS/MS	By MS/MS	By MS/MS	By matching	By matching	By matching
-	ENSG00000274081	A0A0J9YVP6			0.00048523	1161.47		+		0	0	0	0	0	0	0	0	1	2018400									2018400										By matching	By matching	By matching	By matching	By matching	By matching	By matching	By matching	By MS/MS
-	ENSG00000215301	A0A0J9YVQ7			0.00015548	25473.1		+	94.9342	0	0	0	2	2	2	1	1	1	4.42672e+07				51251000	32216000	46549000	6646900	45209000	43345000				417890000	346190000	536080000				By matching	By matching	By matching	By MS/MS	By MS/MS	By MS/MS	By MS/MS	By matching	By MS/MS
-	ENSG00000204138	A0A0J9YVR0;A0A0J9YWV8			0	6732.07		+	15.739	0	1	2	1	1	1	0	2	2	11699000		20676000	11699000	7322400	4828100	6291200		17280000	33949000			163620000					205860000	296780000	By matching	By MS/MS	By MS/MS	By MS/MS	By MS/MS	By matching	By matching	By MS/MS	By MS/MS
-	ENSG00000266714	A0A0J9YVZ6;Q96JP2;A0A0J9YXD6	Unconventional myosin-XVB	MYO15B	0.00042909	1614.41		+	0.676734	0	0	1	0	0	0	0	2	0	2.80551e+06			5024200					1566600									225920000		By matching	By matching	By MS/MS	By matching	By matching	By matching	By matching	By MS/MS	By matching
+	ENSG00000176171	Q12983;F6RP06;A0A0J9YW18	BCL2/adenovirus E1B 19 kDa protein-interacting protein 3	BNIP3	8.8145e-05	2329.88		-	7.72768	0	0	3	1	1	2	1	1	2	4.04887e+06			26387000	2308700	3933800	4167300	4650300	3748200	78169000						58237000			530320000		By matching	By MS/MS	By matching	By MS/MS	By MS/MS	By MS/MS	By matching	By MS/MS
+	ENSG00000070047;ENSG00000274780	Q9P1Y6;E9PJ24;B7ZM65;F8WEF5;A0A0J9YYB5;A0A0J9YWD5;Q9P1Y6-3;A0A0J9YX88;Q9P1Y6-2	PHD and RING finger domain-containing protein 1	PHRF1	0	17612.5		-	8.25024	5	5	8	9	10	9	23	25	24	30607000	5373300	12548000	58742000	30607000	26469000	32440000	32332000	53393000	51313000			896320000	987460000	287210000	478130000	2022000000	2800700000	3286900000	By MS/MS	By MS/MS	By MS/MS	By MS/MS	By MS/MS	By MS/MS	By MS/MS	By MS/MS	By MS/MS
-	ENSG00000151474;ENSG00000114541	A0A0J9YWI3;C9JBX2;A0A0J9YXB2		FRMD4B	0.0019278	4524.28		-	0.724711	0	0	1	0	0	0	0	0	0	7862300			7862300																		By MS/MS
+	ENSG00000112297	A0A0J9YWL0;Q9Y4K1;Q9Y4K1-2;Q96QW7	Absent in melanoma 1 protein	AIM1	0	3929.74		+		2	6	18	10	7	7	15	34	13	6829100	372640	29969000	18487000	2669800	2825800	3233800	7163000	36880000	7666800			1067700000	153780000	115740000	176000000	331170000	3368200000	517660000	By MS/MS	By MS/MS	By MS/MS	By MS/MS	By MS/MS	By MS/MS	By MS/MS	By MS/MS	By MS/MS
+	ENSG00000105854	A0A0J9YXF2;A0A0J9YYG4;J3QT77;G3XAK4;A0A0J9YXU7;A0A0J9YYJ1;A0A0J9YYF3;A0A0J9YXM1;A0A0J9YYF0;A0A0J9YVW3		PON2	0	751755		+	71.9547	20	10	10	20	19	20	13	19	18	1306400000	442580000	724120000	1536300000	1729400000	1306400000	1341600000	463320000	1967900000	2166600000			22523000000	34047000000	22789000000	24714000000	10016000000	35318000000	30266000000	By MS/MS	By MS/MS	By MS/MS	By MS/MS	By MS/MS	By MS/MS	By MS/MS	By MS/MS	By MS/MS
+	ENSG00000048740	E9PC62;A0A0J9YXJ0;O95319-4;O95319-3;O95319;Q5VZZ6;A0A0J9YX66;O95319-5;O95319-2;V9GYD9;V9GY47;A0A0J9YXK1	CUGBP Elav-like family member 2	CELF2	0	17731		+		4	1	5	7	8	8	6	1	3	30813000	22582000	8375900	58797000	32041000	41808000	44345000	28469000	944080	30813000			866160000	977570000	811550000	942030000	307150000		602710000	By MS/MS	By MS/MS	By MS/MS	By MS/MS	By MS/MS	By MS/MS	By MS/MS	By matching	By MS/MS
+	ENSG00000266714	A0A0J9YY01;A0A0J9YW50;A0A0J9YYB3;A0A0J9YXG9;A0A0J9YYJ7;A0A0J9YXR1;A0A0J9YXA6			0	1146.79		+	0.676734	3	1	3	3	5	3	3	22	5	1992900	20341000	396880	4861900	3449000	2599400	1992900	1025100	5737500	1823800				1388200000	184150000	1355500000	91615000	599060000	265870000	By MS/MS	By MS/MS	By MS/MS	By MS/MS	By MS/MS	By MS/MS	By MS/MS	By MS/MS	By MS/MS
+	ENSG00000204131	A0A0J9YY34;A0A0J9YY72;A0A0J9YW69;D6RBM4;Q5HYW2	NHS-like protein 2	NHSL2	0	395.623		-		1	0	0	1	0	0	0	2	2	687513	869510			3063600				543610	1778100								47412000		By MS/MS			By MS/MS				By matching	By MS/MS
+	ENSG00000146122	Q86T65;A0A0J9YYF7;Q86T65-4;A0A0J9YX09;F2Z2Q2	Disheveled-associated activator of morphogenesis 2	DAAM2	0	842.863		+		0	1	1	0	0	0	0	1	0	1.46473e+06		3067700						699360												By MS/MS	By MS/MS	By matching	By matching	By matching	By matching	By matching	By matching
+	ENSG00000185340	Q99501;A0A5E8;Q99501-4;Q99501-2;Q99501-3;C9JRR6;C9JFI0	GAS2-like protein 1	GAS2L1	0	5086.89		+	9.21712	3	5	2	5	6	6	4	11	9	8840000	11481000	42074000	8840000	4772000	5409100	4193000	5503900	26684000	34411000				307020000	242040000	272910000	506670000	1071500000	1614700000	By MS/MS	By MS/MS	By MS/MS	By MS/MS	By MS/MS	By MS/MS	By MS/MS	By MS/MS	By MS/MS
+	ENSG00000144445	A0AUZ9;A0AUZ9-2;A0AUZ9-4;A0AUZ9-3;H7C2S5;H7BZ78;H7C1T2	KAT8 regulatory NSL complex subunit 1-like protein	KANSL1L	0.00041908	373.344		-	1.81392	0	0	3	0	1	1	2	0	0	648797			1388500		303160	255600	10666000														By MS/MS		By MS/MS	By matching	By MS/MS		By matching
+	ENSG00000221955	A0AV02-3;A0AV02;A0AV02-2;A0AV02-5;A0AV02-4	Solute carrier family 12 member 8	SLC12A8	0	2484.63		-	9.26015	0	0	0	1	1	1	0	4	3	4317800				17790000	6887200	4317800		2614800	3300200								94595000	149230000				By matching	By MS/MS	By matching		By MS/MS	By MS/MS
+	ENSG00000163694	A0AV96;A0AV96-2;B7Z8Z7;D6R9D6;D6RBS9;D6REZ6;D6R9M7;D6RFL5;D6RA49;D6RBP6;D6RCT1;Q8TBY0;Q8TBY0-2;Q8TBY0-3;D6RF41	RNA-binding protein 47	RBM47	0	6735.52		+		1	4	2	3	2	3	9	15	13	11705000	1470600	11705000	15206000	5505500	2297800	2119500	28438000	66299000	54190000				162140000	1386600000	40478000	406870000	2391700000	1705700000	By MS/MS	By MS/MS	By MS/MS	By MS/MS	By matching	By matching	By MS/MS	By MS/MS	By MS/MS
+	ENSG00000105948	A0AVF1;A0AVF1-3;B7Z6R6;A0AVF1-2;B7Z2T3;Q96CU4;F8WEZ4	Intraflagellar transport protein 56	TTC26	0	6309.7		+	7.48795	5	1	7	7	7	8	3	12	12	10965000	7637200	3805000	34991000	10965000	13950000	9391900	1189600	27005000	46010000			700250000	424630000	523260000	366200000	28404000	1091500000	2120700000	By MS/MS	By MS/MS	By MS/MS	By MS/MS	By MS/MS	By MS/MS	By MS/MS	By MS/MS	By MS/MS
+	ENSG00000171045	A0AVG3;E5RHT3		TSNARE1	0	1666.42		-	0.565133	0	0	0	1	1	1	0	0	1	2895900				2895900	2896500	2719500			471930													By matching	By MS/MS	By matching			By MS/MS
+	ENSG00000168936	A0AVI4;A0AVI4-2	E3 ubiquitin-protein ligase TM129	TMEM129	8.431e-05	4584.13		-	10.6176	0	0	0	0	2	0	0	3	2	7966300					134080000			3458000	7966300								818200000	720600000					By MS/MS			By MS/MS	By MS/MS
+	ENSG00000129173	A0AVK6;E9PMT9	Transcription factor E2F8	E2F8	0	2568.43		+	2.17862	0	0	2	0	0	0	2	6	4	4.46342e+06			1018300				40690000	6283400	8087300			129330000					532210000	933320000			By MS/MS				By MS/MS	By MS/MS	By MS/MS
+	ENSG00000033178	A0AVT1;A0AVT1-2;A0AVT1-3;H0Y8S8;A0AVT1-4;H0Y9U5	Ubiquitin-like modifier-activating enzyme 6	UBA6	0	318610		+	17.6406	42	27	38	69	69	69	50	63	60	553680000	247810000	434710000	1336300000	599400000	597690000	553680000	391140000	1253600000	1248000000			35455000000	37306000000	33571000000	29353000000	24321000000	69732000000	63512000000	By MS/MS	By MS/MS	By MS/MS	By MS/MS	By MS/MS	By MS/MS	By MS/MS	By MS/MS	By MS/MS
+	ENSG00000117868	A0FGR8-2			0	191006		+	39.1324	33	14	14	44	43	43	39	41	37	331930000	286480000	437160000	569450000	331930000	327680000	331790000	469830000	1011300000	1238000000			20367000000	13293000000	15187000000	14638000000	15727000000	47433000000	53841000000	By MS/MS	By MS/MS	By MS/MS	By MS/MS	By MS/MS	By MS/MS	By MS/MS	By MS/MS	By MS/MS
+	ENSG00000156603	A0JLT2;J3KR33;A0JLT2-2	Mediator of RNA polymerase II transcription subunit 19	MED19	0	20587.5		+	9.78075	3	0	1	6	5	5	4	5	3	35777000	20486000		18777000	35777000	42981000	37914000	22772000	18928000	62057000				500600000	710610000	309750000	237390000	283410000	743640000	By MS/MS		By MS/MS	By MS/MS	By MS/MS	By MS/MS	By MS/MS	By MS/MS	By MS/MS
+	ENSG00000111647	A0JNW5;A0A0C4DGH6;A0JNW5-2;F8W665;F8W1I2;F8VWX2;Q32M92;F8VRN3;Q32M92-2	UHRF1-binding protein 1-like	UHRF1BP1L	0	11613.5		+	3.9377	5	8	23	16	22	21	14	36	27	20182000	61164000	24755000	53111000	7834000	14498000	7933500	20182000	41146000	38441000			2868600000	438050000	1142700000	615770000	1564200000	3210700000	3483100000	By MS/MS	By MS/MS	By MS/MS	By MS/MS	By MS/MS	By MS/MS	By MS/MS	By MS/MS	By MS/MS
+	ENSG00000187164	A0MZ66;A0MZ66-3;A0MZ66-6;A0MZ66-4;A0MZ66-2	Shootin-1	KIAA1598	0	132012		+	9.14258	21	44	31	44	43	42	69	45	41	229410000	200600000	1095100000	1575800000	229410000	208160000	190990000	719240000	1535300000	2157400000			64214000000	10083000000	9869500000	7491000000	18516000000	53614000000	72563000000	By MS/MS	By MS/MS	By MS/MS	By MS/MS	By MS/MS	By MS/MS	By MS/MS	By MS/MS	By MS/MS
+	ENSG00000168569	A0PJW6;G5EA27;H0YCK4	Transmembrane protein 223	TMEM223	8.4969e-05	57080.7		+	11.902	5	0	3	5	7	7	3	7	6	9.91949e+07	32002000		697800000	24349000	90189000	81144000	109100000	141400000	201700000			2950300000	237920000	801980000	441770000	514070000	1736100000	1665100000	By MS/MS		By MS/MS	By MS/MS	By MS/MS	By MS/MS	By MS/MS	By MS/MS	By MS/MS
+	ENSG00000163331	A0PJW8;B8ZZC6;M1EA23;M1EA21;H0Y3U5	Death-associated protein-like 1	DAPL1	0.0001596	3622.45		-		0	0	3	0	1	1	0	2	3	6295100			16160000		2968100	4303900		18414000	87255000			191130000					351100000	280190000			By MS/MS		By MS/MS	By matching		By MS/MS	By MS/MS
+	ENSG00000172986	A0PJZ3;C9J3Q6;C9JND4	Glucoside xylosyltransferase 2	GXYLT2	0.0021709	403.187		+	4.20442	0	1	0	1	1	1	0	2	4	700659		1157700		424050	398220	326520		7795100	6955500								232110000	144060000		By MS/MS		By MS/MS	By MS/MS	By MS/MS		By MS/MS	By MS/MS
+	ENSG00000188735	A0PK00;H0YG77	Transmembrane protein 120B	TMEM120B	0	24041.5		-	4.81922	1	1	2	2	1	4	6	6	6	4.17793e+07		63668000	68713000	14217000	2677300	22190000	64645000	46230000	37757000			642200000				712580000	670510000	618280000	By MS/MS	By MS/MS	By MS/MS	By MS/MS	By MS/MS	By MS/MS	By MS/MS	By MS/MS	By MS/MS
+	ENSG00000187783	A0PK05;A0PK05-2	Transmembrane protein 72	TMEM72	0.00036232	3874.65		-		0	1	0	0	0	0	1	0	0	6.73336e+06		6418200					7064000													By MS/MS					By MS/MS
+	ENSG00000071205	A1A4S6;H0Y8W5	Rho GTPase-activating protein 10	ARHGAP10	0	10065.6		+	5.75509	4	12	17	11	13	12	10	20	22	17492000	2269400	40686000	188550000	17492000	19776000	16308000	14933000	35775000	46758000			4846100000	1200300000	1272900000	956600000	1222100000	2912000000	3331600000	By MS/MS	By MS/MS	By MS/MS	By MS/MS	By MS/MS	By MS/MS	By MS/MS	By MS/MS	By MS/MS
+	ENSG00000185101	A1A5B4;A1A5B4-3	Anoctamin-9	ANO9	8.792e-05	3036.37		-		0	0	0	1	0	0	0	0	0	5276600				5276600																		By MS/MS
+	ENSG00000137266	A1A5C7;C9J4Z0;A1A5C7-4	Solute carrier family 22 member 23	SLC22A23	0.00023125	1525.65		-	3.27015	0	0	2	1	1	1	0	3	3	2.65128e+06			4471200	1586200	1748400	3021400		5321100	2326500								136310000	113250000			By MS/MS	By MS/MS	By MS/MS	By MS/MS		By MS/MS	By MS/MS
+	ENSG00000162069	A1A5D9;A1A5D9-2	Bicaudal D-related protein 2	CCDC64B	0	33193.8		-	0.0174384	0	0	0	0	0	1	0	3	0	5.76842e+07						44688000		74460000									954020000							By MS/MS		By matching
+	ENSG00000183111	A1IGU5;D6RJH4	Rho guanine nucleotide exchange factor 37	ARHGEF37	0	2297.38		+	0.864534	0	0	0	1	1	1	1	3	1	3.99238e+06				8409000	6643600	6118200	1081400	2605200	399050								222700000					By matching	By MS/MS	By matching	By MS/MS	By MS/MS	By MS/MS
+	ENSG00000152102	A1KXE4;A1KXE4-2	Myelin-associated neurite-outgrowth inhibitor	FAM168B	8.5419e-05	26362.7		-	35.1484	4	0	1	1	2	1	1	1	2	4.58132e+07	51881000		18149000	37302000	64065000	40455000	6951800	66315000	151610000								296440000	454750000	By MS/MS		By MS/MS	By MS/MS	By MS/MS	By MS/MS	By MS/MS	By MS/MS	By MS/MS
+	ENSG00000254726	A1L020	RNA-binding protein MEX3A	MEX3A	0	5589.34		+		3	1	0	5	5	3	9	14	12	9.71316e+06	1590300	17745000		11979000	7875900	7285400	30641000	44623000	72475000				94061000	93247000	80175000	461020000	668530000	1168200000	By MS/MS	By MS/MS		By MS/MS	By MS/MS	By matching	By MS/MS	By MS/MS	By MS/MS
+	ENSG00000105135	A1L0T0;M0R026;E9PJS0;M0R1B5;E9PL44;E9PNL1	Acetolactate synthase-like protein	ILVBL	0	369542		+	23.7062	29	3	5	35	36	36	18	29	30	642190000	234220000	44441000	1400900000	599070000	711930000	695900000	248400000	642190000	855850000			5694600000	14859000000	13475000000	12920000000	5713800000	16031000000	17691000000	By MS/MS	By MS/MS	By MS/MS	By MS/MS	By MS/MS	By MS/MS	By MS/MS	By MS/MS	By MS/MS
+	ENSG00000239887	A1L170;A1L170-2;F8W6W0	Uncharacterized protein C1orf226	C1orf226	0	4903.38		-		1	1	2	1	2	2	2	4	6	8521100	1375600	7266100	18575000	8521100	9616900	10254000	1929800	41842000	27251000				214810000	117640000	130080000		276960000	381900000	By MS/MS	By MS/MS	By MS/MS	By MS/MS	By MS/MS	By MS/MS	By MS/MS	By MS/MS	By MS/MS
+	ENSG00000224877	A1L188	Uncharacterized protein C17orf89	C17orf89	0.00029895	12854.2		-	59.4388	0	3	0	2	2	2	2	2	2	22338000		22338000		19314000	21103000	19736000	28798000	29633000	37660000							235290000	196870000	284350000		By MS/MS		By MS/MS	By MS/MS	By MS/MS	By MS/MS	By MS/MS	By MS/MS
+	ENSG00000126822	A1L390;A1L390-3;G3V311;A1L390-2;G3V278;G3V3I3	Pleckstrin homology domain-containing family G member 3	PLEKHG3	0	18941.8		+		13	15	19	21	22	22	22	40	32	32917000	25137000	30346000	112880000	32917000	30556000	24220000	45343000	152080000	111670000			4531000000	2399300000	2118600000	1529400000	3049900000	7720200000	7562200000	By MS/MS	By MS/MS	By MS/MS	By MS/MS	By MS/MS	By MS/MS	By MS/MS	By MS/MS	By MS/MS
+	ENSG00000164181	A1L3X0;D6RE10;D6RBR5;D6RBM2	Elongation of very long chain fatty acids protein 7;Elongation of very long chain fatty acids protein	ELOVL7	0.00041696	1013.99		-		0	0	0	0	0	0	0	1	1	1.76211e+06								1639500	1893900																	By MS/MS	By MS/MS
+	ENSG00000179954	A1L4H1;A0A087WU72;A1L4H1-2;M0QZ17	Soluble scavenger receptor cysteine-rich domain-containing protein SSC5D	SSC5D	0	243.892		-	2.93352	2	0	0	0	0	0	1	0	0	423836	1181200						152080												By MS/MS						By MS/MS
+	ENSG00000174705	A1X283;G3V144;H0YAU1	SH3 and PX domain-containing protein 2B	SH3PXD2B	0	171694		+	15.2766	25	26	27	49	47	49	59	58	53	298370000	186110000	392270000	1079400000	298370000	260000000	282120000	773690000	666180000	1236800000			39793000000	8888100000	11541000000	12204000000	28518000000	30676000000	50168000000	By MS/MS	By MS/MS	By MS/MS	By MS/MS	By MS/MS	By MS/MS	By MS/MS	By MS/MS	By MS/MS
+	ENSG00000188343	A1XBS5;A1XBS5-2;A1XBS5-3;A0A087WTS3;A1XBS5-4;H0YC32;E5RGD0;A0A0B4J212;F8W7P5;E5RID3;E5RHK0;A1XBS5-5;E5RFH7;E5RGP4;E5RFS7;E5RGE3;E5RHA4	Protein FAM92A1	FAM92A1	0	3688.07		+	3.9686	1	4	5	2	1	1	3	3	3	6.40914e+06	3986900	54066000	28889000	1654000	1554600	2458700	20261000	10848000	10303000			265150000	100120000			85654000	114790000	131260000	By MS/MS	By MS/MS	By MS/MS	By MS/MS	By matching	By MS/MS	By MS/MS	By MS/MS	By MS/MS
+	ENSG00000172264	A1Z1Q3;A1Z1Q3-4	O-acetyl-ADP-ribose deacetylase MACROD2	MACROD2	0	1310.05		-		0	2	2	0	0	0	1	2	2	2276600		1988900	14892000				1334900	2276600	3266200			182640000					107210000	150150000		By MS/MS	By MS/MS				By MS/MS	By MS/MS	By MS/MS
+	ENSG00000178199	A2A288;A2A288-4;H0Y4Y6;A2A288-3;B7ZBA4	Probable ribonuclease ZC3H12D	ZC3H12D	0.00082074	810.871		-	1.41461	0	0	0	0	0	0	1	0	0	1.40913e+06							3469000																		By MS/MS		By matching
+	ENSG00000088035	Q9Y672;A2A2G4	Dolichyl pyrophosphate Man9GlcNAc2 alpha-1,3-glucosyltransferase	ALG6	0.0010727	2510.62		+	2.98357	1	0	1	0	0	0	0	1	1	4.36295e+06	6457700		2947700					2545400	13556000										By MS/MS		By MS/MS					By MS/MS	By MS/MS
+	ENSG00000171867	P04156;A2A2V1;P04156-2;X6RKS3	Major prion protein	PRNP	0	9420.53		+	25.7654	3	4	2	1	1	1	2	4	1	16371000	19899000	369110000	42353000	10905000	5344000	6787700	16371000	21089000	6919200							295250000	182030000		By MS/MS	By MS/MS	By MS/MS	By matching	By MS/MS	By MS/MS	By MS/MS	By MS/MS	By MS/MS
+	ENSG00000172159	A2A2Y4;A2A2Y4-2;A2A2Y4-5;A2A2Y4-3;A2A2Y4-4;Q5JV61	FERM domain-containing protein 3	FRMD3	0	2902.75		+	2.71384	1	3	5	6	6	5	0	4	2	5.04439e+06	681700	6899300	10147000	5429300	5308200	5995900		2875200	1100000			443890000	265500000	150630000	258770000		86991000	71697000	By MS/MS	By MS/MS	By MS/MS	By MS/MS	By MS/MS	By MS/MS		By MS/MS	By MS/MS
-	ENSG00000137073	A2A305		UBAP2	0	3871.61		+	21.2798	0	0	1	0	0	0	1	1	1	6.72809e+06			15320000				585990	3896300	11618000									197510000	By matching	By matching	By MS/MS	By matching	By matching	By matching	By MS/MS	By MS/MS	By MS/MS
+	ENSG00000121753	O60241;A2A3C1;A2A3C3;A2A3C6;A2A3C2;O60241-3;O60241-4;O60241-2;A2A3C4;E9PND1	Brain-specific angiogenesis inhibitor 2	BAI2;ADGRB2	0.00023063	405.351		+	30.842	0	0	1	0	0	0	0	0	4	704420			704420						5356100									360280000			By MS/MS						By MS/MS
-	ENSG00000137154	A2A3R5	40S ribosomal protein S6	RPS6	0.0003614	5376.02		+	2165.78	1	0	1	0	0	0	0	1	1	9.34245e+06	31795000		1011800					6955800	12548000										By MS/MS	By matching	By MS/MS	By matching	By matching	By matching	By matching	By MS/MS	By MS/MS
-	ENSG00000135837	A2A4F6		CEP350	8.4027e-05	2865.59		+	10.0415	0	0	0	0	0	0	0	1	1	4.97983e+06								3386600	7322600												By matching	By matching	By matching	By matching		By matching	By MS/MS
-	ENSG00000206376;ENSG00000238134	A2ABF8;A0A0G2JIR1		EHMT2	0.0011217	516.899		+		1	0	0	0	0	0	1	1	0	898268	2167300						372300	244160											By MS/MS	By matching	By matching	By matching	By matching	By matching	By MS/MS	By matching	By matching
+	ENSG00000204525	P10321;A2AEA2;F8W9Z8	HLA class I histocompatibility antigen, Cw-7 alpha chain	HLA-C	0	63228.3		+	15.6623	0	1	0	1	1	1	1	1	1	1.09878e+08		163890000		129070000	61775000	57612000	93540000	307620000	189900000				4111900000	1919400000	1576000000	2727700000	8252600000	2552000000	By matching	By MS/MS	By matching	By MS/MS	By MS/MS	By MS/MS	By MS/MS	By MS/MS	By MS/MS
+	ENSG00000173681	A2AJT9;A2AJT9-2;A2AJT9-3;F2Z385;H7BXX2	Uncharacterized protein CXorf23	CXorf23	0	2393.02		+	0.923166	0	2	4	0	0	0	3	5	6	4158600		1201300	1960300				1838600	6853600	5537100							125700000	125540000	459300000		By MS/MS	By MS/MS				By MS/MS	By MS/MS	By MS/MS
+	ENSG00000182986	A2RRD8;M0R2L4;M0QX96;M0QZA2	Zinc finger protein 320	ZNF320	0	3648.61		+	2.93161	0	1	3	0	0	0	0	4	3	6.34056e+06		1783800	15724000					6118300	6570900								305470000	224640000		By MS/MS	By MS/MS	By matching	By matching	By matching	By matching	By MS/MS	By MS/MS
+	ENSG00000151779	A2RRP1;A2RRP1-2;H0Y5G7;H7C007;C9JCM7;H7BZR3;H7BZU5;H7C1Y9;H7C1U4	Neuroblastoma-amplified sequence	NBAS	0	24151.2		+	7.02119	23	24	29	60	60	61	35	72	68	41970000	16938000	31952000	108610000	45187000	40146000	41970000	23299000	103530000	161610000			11650000000	4415800000	5750100000	4920400000	3784100000	9325500000	15875000000	By MS/MS	By MS/MS	By MS/MS	By MS/MS	By MS/MS	By MS/MS	By MS/MS	By MS/MS	By MS/MS
+	ENSG00000185418	A2RTX5;A2RTX5-2;B7ZLP8;H0YKB9	Probable threonine--tRNA ligase 2, cytoplasmic	TARSL2	0	2887.79		+	1.38925	3	3	4	3	6	4	8	18	12	5018400	2867000	1583700	4525400	5018400	8637200	1308900	12352000	31742000	29370000			63605000				414370000	1392000000	1694500000	By MS/MS	By MS/MS	By MS/MS	By MS/MS	By MS/MS	By MS/MS	By MS/MS	By MS/MS	By MS/MS
+	ENSG00000179256	A2RU48	Single-pass membrane and coiled-coil domain-containing protein 3	SMCO3	0.0010144	2959.55		-		0	1	1	1	1	1	0	0	0	5143100		24116000	4377500	182780000	5035200	5143100														By MS/MS	By MS/MS	By MS/MS	By matching	By matching
+	ENSG00000188266	A2RU49;A0A0C4DGM4;A2RU49-3;A2RU49-2	Hydroxylysine kinase	HYKK	0	854.332		+	2.19341	1	0	5	2	3	2	1	3	2	1.48466e+06	1100000		39392000	1197700	1511700	2184700	872710	6018400	1458100			386040000	82887000	99264000	257950000		165280000	102830000	By MS/MS		By MS/MS	By MS/MS	By MS/MS	By MS/MS	By MS/MS	By matching	By MS/MS
+	ENSG00000084444	A2RU67;Q69YM1	Uncharacterized protein KIAA1467	KIAA1467	0	13408.3		+	2.88241	4	3	7	2	2	2	3	9	10	23301000	24851000	24902000	156610000	11354000	23301000	13769000	16856000	20537000	46954000			1016800000	448010000	1077500000	608230000	892630000	571800000	1243900000	By MS/MS	By MS/MS	By MS/MS	By MS/MS	By MS/MS	By MS/MS	By MS/MS	By MS/MS	By MS/MS
+	ENSG00000180336	A2RUB1;A2RUB1-2;A2RUB1-5;A2RUB1-1;C9JYK8;K7EPA7;C9J4A2	Uncharacterized protein C17orf104	C17orf104	0	24.1806		-	0.224324	0	1	0	0	0	0	0	1	0	42021		3983400						20162												By MS/MS						By matching
+	ENSG00000180376	A2RUB6;A2RUB6-3;C9JYB8;F8WDJ0;A2RUB6-2;F8WB87;F2Z2K6	Coiled-coil domain-containing protein 66	CCDC66	0	4885.13		+	6.82239	0	6	8	1	1	1	4	8	4	8.48939e+06		25011000	7875700		225830	256360	9150900	9684000	12309000			619620000					260370000	582650000		By MS/MS	By MS/MS	By MS/MS	By MS/MS	By MS/MS	By MS/MS	By MS/MS	By MS/MS
+	ENSG00000162971	A2RUC4;A8KAJ9	tRNA wybutosine-synthesizing protein 5	TYW5	0	45100.1		+	2.44982	4	1	7	7	8	8	10	18	15	78375000	23187000	6283300	98745000	115830000	78375000	57414000	27516000	107090000	125090000			1013200000	1260200000	530540000	856680000	1010500000	2043000000	2774100000	By MS/MS	By MS/MS	By MS/MS	By MS/MS	By MS/MS	By MS/MS	By MS/MS	By MS/MS	By MS/MS
-	ENSG00000266028	O75044;A2RUF3;Q5VZB4;A0A075B7C8;A0A075B7E9;A0A075B743;A0A075B7E6;A0A087X1G6	SLIT-ROBO Rho GTPase-activating protein 2	SRGAP2	0	1287.55		+	27.954	0	0	0	1	1	1	0	1	1	2237500				2237500	2286200	2290800		1893900	1829900								94174000		By matching	By matching	By matching	By MS/MS	By MS/MS	By MS/MS	By matching	By MS/MS	By MS/MS
+	ENSG00000148803	A2VDF0;A2VDF0-2;X6R6T9;X6RK00	Fucose mutarotase	FUOM	0	9856.14		+	6.79626	0	1	1	3	4	4	0	4	3	17128000		2413300	3031100	15281000	17128000	23818000		33567000	34656000				398480000	123770000	168540000		182350000	292010000		By MS/MS	By MS/MS	By MS/MS	By MS/MS	By MS/MS		By MS/MS	By MS/MS
+	ENSG00000121210	A2VDJ0;A2VDJ0-5;A2VDJ0-6;A2VDJ0-3;A2VDJ0-2;H0Y2M0	Transmembrane protein 131-like	KIAA0922	0	1276.42		+		2	2	10	2	4	3	8	14	19	2.21816e+06	1806400	1416100	15953000	2143800	2295100	906890	2891700	7986800	22239000			546570000		202270000	83139000	274270000	805160000	1839600000	By MS/MS	By MS/MS	By MS/MS	By matching	By MS/MS	By MS/MS	By MS/MS	By MS/MS	By MS/MS
+	ENSG00000102763	A3KMH1;A3KMH1-3	von Willebrand factor A domain-containing protein 8	VWA8	0	57796.6		+		28	28	34	85	87	85	67	91	95	1.00439e+08	38811000	67965000	290410000	103880000	96042000	97112000	112270000	163700000	251090000			13406000000	11872000000	9111200000	9279500000	15754000000	17056000000	21458000000	By MS/MS	By MS/MS	By MS/MS	By MS/MS	By MS/MS	By MS/MS	By MS/MS	By MS/MS	By MS/MS
-	ENSG00000102763	A3KMH1-2	von Willebrand factor A domain-containing protein 8	VWA8	0.00036182			+		0	0	0	0	1	0	0	0	0																				By matching	By matching	By matching	By matching	By MS/MS	By matching	By matching	By matching	By matching
+	ENSG00000139697	A3KN83;A3KN83-3	Protein strawberry notch homolog 1	SBNO1	0	47307.5		+	14.4819	26	11	29	52	48	47	38	62	53	82211000	31241000	82211000	258930000	96284000	74902000	66410000	85850000	189660000	310250000			10780000000	6307100000	4752400000	4660900000	4681400000	12598000000	17903000000	By MS/MS	By MS/MS	By MS/MS	By MS/MS	By MS/MS	By MS/MS	By MS/MS	By MS/MS	By MS/MS
+	ENSG00000214960	A4D126;A4D126-2	Isoprenoid synthase domain-containing protein	ISPD	0	601.766		+		1	2	0	1	1	1	1	4	3	1.04575e+06	1530900	2586200		886720	378310	309700	410440	3004800	1233300								94217000	99891000	By MS/MS	By MS/MS		By MS/MS	By matching	By matching	By MS/MS	By MS/MS	By MS/MS
-	ENSG00000188732	A4D161;F8WCP3;F8WCP2	Protein FAM221A	FAM221A	0.00036295	1380.77		-		0	0	0	0	0	0	0	0	1	2399500									2399500														By matching	By matching		By matching	By MS/MS
+	ENSG00000188732	A4D161-2	Protein FAM221A	FAM221A	0	656.533		-		0	0	0	0	1	1	0	2	2	1.14092e+06					879650	677550		3143500	1479800								211680000	43251000					By matching	By MS/MS		By MS/MS	By MS/MS
+	ENSG00000105793	A4D1E9;A4D1E9-2;C9JNI1;C9JEQ8;A4D1E9-3;F8WCN4	GTP-binding protein 10	GTPBP10	0	122028		+	10.1136	11	9	18	25	27	28	18	24	19	212060000	110150000	337930000	566870000	216500000	212060000	210560000	187150000	453500000	531020000			11459000000	5887900000	5100100000	5152400000	5210900000	10091000000	12970000000	By MS/MS	By MS/MS	By MS/MS	By MS/MS	By MS/MS	By MS/MS	By MS/MS	By MS/MS	By MS/MS
+	ENSG00000105875	A4D1P6;C9J1X0;A4D1P6-3	WD repeat-containing protein 91	WDR91	0	22051.4		+	5.39536	10	8	7	21	20	19	18	26	31	38321000	18543000	64899000	143990000	38321000	32443000	34485000	43665000	124770000	211250000			1430000000	2113400000	1939000000	2145100000	2456900000	4947300000	7185000000	By MS/MS	By MS/MS	By MS/MS	By MS/MS	By MS/MS	By MS/MS	By MS/MS	By MS/MS	By MS/MS
+	ENSG00000146955	A4D1S5;A4D1S5-2;C9JJQ5	Ras-related protein Rab-19	RAB19	8.6964e-05	5935.66		-		0	0	0	0	0	0	0	0	1	10315000									10315000										By matching							By matching	By MS/MS
+	ENSG00000262599	A4D1U4;C9J7X6	Protein LCHN	LCHN;KIAA1147	0	2218.18		+	2.78324	0	2	4	1	1	2	4	5	8	3.85476e+06		6538200	31843000	559680	438680	1270400	3561300	4172400	13684000			874990000				221630000	290640000	1123000000		By MS/MS	By MS/MS	By matching	By MS/MS	By MS/MS	By MS/MS	By MS/MS	By MS/MS
+	ENSG00000214309	A4D2B0;C9JAV3	Metallo-beta-lactamase domain-containing protein 1	MBLAC1	0	8681.48		+	0.653108	1	3	0	0	0	0	5	4	5	1.50867e+07	2555700	19573000					18999000	11980000	31946000							293350000	333250000	356100000	By MS/MS	By MS/MS					By MS/MS	By MS/MS	By MS/MS
+	ENSG00000271079	A4D2H0	cTAGE family member 15	CTAGE15	0.00036382	485.573		-		0	2	1	1	1	1	0	0	0	843830		41486000	653140	2958600	681470	843830													By matching	By MS/MS	By MS/MS	By matching	By matching	By MS/MS	By matching	By matching	By matching
+	ENSG00000215045	A4D2P6;C9J5F6;C9JNS8	Delphilin	GRID2IP	0.00015561	139.372		-		0	1	0	0	0	0	1	1	0	242200		1515900					236700	242200												By MS/MS					By MS/MS	By matching
+	ENSG00000014914	A4FU01;A4FU01-4;A4FU01-6;A4FU01-3;A4FU01-2;A4FU01-5	Myotubularin-related protein 11	MTMR11	0.00029658	880.078		-	3.21626	0	0	0	1	0	0	0	0	0	1529400				1529400																		By MS/MS
+	ENSG00000214193	A4FU49-6;B5MDU9;A4FU49-3	SH3 domain-containing protein 21	SH3D21	0.0012421	1664.06		-	0.942744	0	0	1	0	0	0	0	0	0	2891800			2891800																		By MS/MS
+	ENSG00000196604	A5A3E0;A6NC16	POTE ankyrin domain family member F	POTEF	0.0049645	655.527		+	19.7906	1	0	0	2	1	1	0	0	0	1.13918e+06	683050			12544000	1108500	1170700				39617000									By MS/MS	By matching	By matching	By MS/MS	By MS/MS	By matching	By matching	By matching	By matching
+	ENSG00000167987	A5D8V6;F5H4Q5;REV__E9PLV4;REV__A0A0K0K1C1;REV__E9PLU5	Vacuolar protein sorting-associated protein 37C	VPS37C	0	63580.4		+	5.91702	2	10	1	6	6	5	4	5	2	110490000	4101700	854370000	60932000	137300000	110490000	113200000	56238000	142750000	115110000				842620000	633720000	692520000	2243900000	686590000		By MS/MS	By MS/MS	By MS/MS	By MS/MS	By MS/MS	By MS/MS	By MS/MS	By MS/MS	By MS/MS
+	ENSG00000240849	A5PLL7;A5PLL7-2;Q5TGE2	Transmembrane protein 189	TMEM189	0.00030581	2136.09		+	18.5325	1	0	0	1	1	0	0	1	1	3712100	9908700			4238300	2214400			2039200	3712100									37121000	By MS/MS	By matching		By MS/MS	By matching	By matching	By matching	By MS/MS	By MS/MS
+	ENSG00000113597	A5PLN9;A5PLN9-5;D6RB83;H0YBF8	Trafficking protein particle complex subunit 13	TRAPPC13	0	52792		+	8.61777	6	4	5	12	13	12	8	13	10	91742000	32885000	15172000	31331000	111550000	99310000	91742000	54427000	131620000	106860000			612090000	1499700000	1061700000	1155900000	1154600000	2284100000	2257800000	By MS/MS	By MS/MS	By MS/MS	By MS/MS	By MS/MS	By MS/MS	By MS/MS	By MS/MS	By MS/MS
-	ENSG00000113597	A5PLN9-2;A5PLN9-4;A5PLN9-7	Trafficking protein particle complex subunit 13	TRAPPC13	0.00015431	457.607		+	8.61777	1	0	0	0	0	0	0	0	0	795230	795230																		By MS/MS	By matching	By matching	By matching	By matching	By matching	By matching	By matching	By matching
+	ENSG00000125107	A5YKK6;A5YKK6-4;H3BMH0;H3BR89	CCR4-NOT transcription complex subunit 1	CNOT1	0	97915.5		+	38.6074	77	35	41	110	113	108	58	102	103	1.70158e+08	194680000	152770000	464780000	173240000	166200000	167130000	130890000	435940000	605280000			23230000000	22952000000	23713000000	21725000000	16459000000	47598000000	58048000000	By MS/MS	By MS/MS	By MS/MS	By MS/MS	By MS/MS	By MS/MS	By MS/MS	By MS/MS	By MS/MS
-	ENSG00000125107	A5YKK6-2;A5YKK6-3;H3BVC9;H3BNB1;B5MDN3;H3BTH2;H3BU44;H3BT18;H3BPF1	CCR4-NOT transcription complex subunit 1	CNOT1	8.5704e-05	238.583		+	38.6074	0	0	1	1	1	1	1	1	0	414610			964740	353380	360250	375470	457830	2188400											By matching	By matching	By MS/MS	By matching	By MS/MS	By MS/MS	By MS/MS	By MS/MS	By matching
+	ENSG00000145734	A6H8Y1-7;A6H8Y1;H0YCV8	Transcription factor TFIIIB component B homolog	BDP1	0	621.763		-	6.74383	1	23	34	3	3	2	25	35	41	1080500	184670	10450000	27324000	1080500	769880	638470	6272800	12709000	37334000			4162700000	412670000	442280000	1072900000	757780000	1491200000	2590800000	By MS/MS	By MS/MS	By MS/MS	By MS/MS	By MS/MS	By MS/MS	By MS/MS	By MS/MS	By MS/MS
+	ENSG00000168071	A6NC98;A6NC98-2;A6NC98-5;H7BY33;A6NC98-3;A6NC98-6	Coiled-coil domain-containing protein 88B	CCDC88B	0	2022.76		-	2.5479	0	2	0	1	3	1	2	0	2	3.51516e+06		1127200		3478600	9471900	3552100	15276000		89013											By MS/MS		By MS/MS	By MS/MS	By matching	By MS/MS	By matching	By MS/MS
+	ENSG00000104313	Q99502;A6NCB9;F8WB53;Q99502-3	Eyes absent homolog 1;Eyes absent homolog	EYA1	0			-		0	0	0	0	1	0	0	0	0																						By matching	By matching	By MS/MS	By matching	By matching	By matching	By matching
+	ENSG00000204060	A6NCE0;A8MYZ6	Forkhead box protein O6	FOXO6	0.00015924	1057.08		-	3.58216	0	0	0	0	0	0	0	1	2	1837000								2235600	1837000																	By MS/MS	By MS/MS
+	ENSG00000140941;ENSG00000258102	Q9GZQ8;A6NCE7;H3BTL1;H3BTE7	Microtubule-associated proteins 1A/1B light chain 3B;Microtubule-associated proteins 1A/1B light chain 3 beta 2	MAP1LC3B;MAP1LC3B2	0	614128		-	16.491	7	5	4	6	7	7	5	5	4	1.06723e+09	550960000	292140000	1397000000	1638100000	1161400000	1204800000	752500000	2241000000	980700000			2553500000	6154000000	4258400000	4228200000	2711600000	12866000000	5260300000	By MS/MS	By MS/MS	By MS/MS	By MS/MS	By MS/MS	By MS/MS	By MS/MS	By MS/MS	By MS/MS
+	ENSG00000204128	A6NCS6	Uncharacterized protein C2orf72	C2orf72	0	1932.96		-		0	0	0	1	1	1	0	1	1	3359100				5118000	3359100	3416900		1020400	3171100													By MS/MS	By MS/MS	By MS/MS		By matching	By MS/MS
+	ENSG00000188522	A6ND36;A6ND36-2;K7EKG0	Protein FAM83G	FAM83G	0	7945.1		+	5.46931	2	6	4	10	10	9	10	21	15	13807000	3544900	28688000	111590000	8721400	7045500	7920800	13807000	35042000	21656000			1245800000	371450000	248010000	308880000	749980000	1818300000	1229600000	By MS/MS	By MS/MS	By MS/MS	By MS/MS	By MS/MS	By MS/MS	By MS/MS	By MS/MS	By MS/MS
+	ENSG00000204653	A6ND91;A6ND91-2;M0QZ80;M0QYD4	Putative L-aspartate dehydrogenase	ASPDH	0	90865.4		-		0	0	0	1	1	1	1	0	0	1.57906e+08				812310000	121530000	205170000	24764000															By MS/MS	By matching	By MS/MS	By MS/MS
-	ENSG00000213397	A6NDA1		HAUS7	8.3306e-05	3167.45		+	36.7652	0	1	1	0	0	0	0	1	1	5.5044e+06		3111200	223700000					1887000	9738500									97385000	By matching	By MS/MS	By MS/MS	By matching	By matching	By matching	By matching	By MS/MS	By MS/MS
+	ENSG00000187867	A6NDB9	Paralemmin-3	PALM3	0	7996.88		+	0.419216	0	1	3	0	0	0	2	4	8	1.3897e+07		14898000	3907700				14791000	13057000	22371000			47724000				166910000	111340000	784660000		By MS/MS	By MS/MS				By MS/MS	By MS/MS	By MS/MS
+	ENSG00000224902	A6NDE8	G antigen 12H	GAGE12H	0.00029553	6772.35		-	0.179778	0	0	0	0	0	0	0	0	1	11769000									11769000									58845000	By matching	By matching			By matching		By matching	By matching	By MS/MS
+	ENSG00000184207	A6NDG6;H3BV17	Phosphoglycolate phosphatase	PGP	0	509892		+	16.3141	21	6	2	27	26	23	20	21	22	886090000	867710000	586250000	1188100000	1041900000	774540000	886090000	1072100000	1553100000	1881700000			3339000000	18828000000	14094000000	19387000000	20263000000	28012000000	25749000000	By MS/MS	By MS/MS	By MS/MS	By MS/MS	By MS/MS	By MS/MS	By MS/MS	By MS/MS	By MS/MS
+	ENSG00000215186;ENSG00000159289;ENSG00000167195;ENSG00000140478	A6NDN3;Q9NYA3;A6NDK9;A0A087WXI9;P0CG33	Putative golgin subfamily A member 6B;Golgin subfamily A member 6A;Putative golgin subfamily A member 6C;Putative golgin subfamily A member 6D	GOLGA6B;GOLGA6A;GOLGA6C;GOLGA6D	0.0051367	3953.1		-		1	0	1	0	1	0	0	2	3	6869700	7749900		7297000		437990			6869700	3849800										By MS/MS	By matching	By MS/MS		By MS/MS			By MS/MS	By MS/MS
+	ENSG00000205765	A6NDU8;A0A0C4DGW6	UPF0600 protein C5orf51	C5orf51	0	284068		+	13.7809	12	13	11	18	18	18	7	19	18	4.93654e+08	378390000	1525100000	819000000	459800000	482000000	505590000	137640000	881560000	2235400000			17958000000	9327800000	8722600000	8983800000	3331600000	13179000000	28461000000	By MS/MS	By MS/MS	By MS/MS	By MS/MS	By MS/MS	By MS/MS	By MS/MS	By MS/MS	By MS/MS
+	ENSG00000147804	Q6P5W5;A6NDY5;Q6P5W5-2	Zinc transporter ZIP4	SLC39A4	0.00042221	952.008		-		0	0	0	0	0	0	0	1	0	1654400								1654400																		By MS/MS
+	ENSG00000166965	A6NED2;G3V2I3;G3V3Q4	RCC1 domain-containing protein 1	RCCD1	0	66020.2		+	22.2518	7	7	2	13	14	12	11	10	11	114730000	21820000	99755000	243410000	114730000	61755000	51818000	220150000	203060000	163240000				1086400000	648510000	763320000	3729100000	3744900000	3230900000	By MS/MS	By MS/MS	By MS/MS	By MS/MS	By MS/MS	By MS/MS	By MS/MS	By MS/MS	By MS/MS
+	ENSG00000186212	A6NEL2	Ankyrin repeat domain-containing protein SOWAHB	SOWAHB	8.3963e-05	7009.43		-		0	0	0	1	2	2	0	0	0	12181000				4977200	13178000	12181000																By MS/MS	By MS/MS	By matching
+	ENSG00000172534	P51610-4;A6NEM2	Host cell factor 1;HCF N-terminal chain 1;HCF N-terminal chain 2;HCF N-terminal chain 3;HCF N-terminal chain 4;HCF N-terminal chain 5;HCF N-terminal chain 6;HCF C-terminal chain 1;HCF C-terminal chain 2;HCF C-terminal chain 3;HCF C-terminal chain 4;HCF C-terminal chain 5;HCF C-terminal chain 6	HCFC1	0	278645		+	29.8667	46	32	29	67	67	67	58	64	58	484230000	217770000	388520000	1063500000	484230000	484750000	534570000	406790000	654500000	998180000			48318000000	35135000000	31406000000	33157000000	35063000000	55663000000	77094000000	By MS/MS	By MS/MS	By MS/MS	By MS/MS	By MS/MS	By MS/MS	By MS/MS	By MS/MS	By MS/MS
-	ENSG00000272391	A6NF01	Putative nuclear envelope pore membrane protein POM 121B	POM121B	0.00016062	5518.81		+	15.1454	0	0	0	0	0	0	1	0	0	9590600							9590600												By matching	By matching	By matching	By matching	By matching	By matching	By MS/MS	By matching	By matching
-	ENSG00000162813	A6NF51		BPNT1	0.00015563	1258.53		+	33.4625	0	1	1	0	0	0	0	1	1	2.18707e+06		1883700	2539300					1447300	3878100			76329000							By matching	By MS/MS	By MS/MS	By matching	By matching	By matching	By matching	By MS/MS	By MS/MS
+	ENSG00000269113	A6NFA1	Metalloprotease TIKI2	TRABD2B	0.0003608	1339.22		-		0	2	1	1	1	1	2	0	2	2327300		2327300	8168100	97808	174740	129640	6144800		5322800			40840000								By MS/MS	By MS/MS	By matching	By MS/MS	By matching	By MS/MS	By matching	By MS/MS
+	ENSG00000205903	A6NFI3	Zinc finger protein 316	ZNF316	0	11967.4		+		1	7	5	7	7	6	8	10	8	20797000	1716100	37378000	30948000	7996400	7879600	6605300	12297000	20797000	41855000				123300000	305180000	297530000	544550000	906630000	1873200000	By MS/MS	By MS/MS	By MS/MS	By MS/MS	By MS/MS	By MS/MS	By MS/MS	By MS/MS	By MS/MS
+	ENSG00000170379	A6NFQ2;A6NFQ2-2;A6NFQ2-3;H0YC74	TRPM8 channel-associated factor 2	TCAF2	8.2781e-05	357.089		-		0	1	1	2	2	2	0	2	1	620550			601410	1324700	620550	1014900		547300												By MS/MS	By MS/MS	By MS/MS	By MS/MS	By MS/MS		By matching	By MS/MS
-	ENSG00000164402	A6NFQ9;F8W8I8;C9JV02		SEPT8	0.00015986	809.759		+	13.3395	1	0	0	1	0	0	0	1	0	1407200	1407200			1300100				2454500					26003000						By MS/MS	By matching	By matching	By MS/MS	By matching	By matching	By matching	By MS/MS	By matching
+	ENSG00000189362	A6NFY4	Transmembrane protein 194B	TMEM194B	8.8511e-05	10928.2		-	5.35294	0	0	0	0	0	0	1	5	3	18991000							610130	18991000	26795000								186740000	651580000							By MS/MS	By MS/MS	By MS/MS
+	ENSG00000205138	A6NFY7	Succinate dehydrogenase assembly factor 1, mitochondrial	SDHAF1	8.1786e-05	2279.72		-	9.64737	0	1	0	0	2	1	1	2	0	3961700		3888500			11153000	3799300	3961700	142850000									189380000			By MS/MS			By MS/MS	By MS/MS	By MS/MS	By MS/MS
+	ENSG00000007952	A6NGA6;Q9Y5S8;Q9Y5S8-3;H0Y581;Q5H9D4;Q9Y5S8-2	NADPH oxidase 1	NOX1	0.0010735	11542.2		-		0	0	0	1	2	1	1	2	2	2.0058e+07				13085000	11114000	8445000	30747000	46889000	57853000								1252700000	1700800000				By matching	By MS/MS	By MS/MS	By MS/MS	By MS/MS	By MS/MS
+	ENSG00000165169	P51808;A6NGJ0;F2Z328	Dynein light chain Tctex-type 3	DYNLT3	0	517033		+	9.18776	3	1	2	6	6	5	1	5	5	898500000	51869000	41864000	3117900000	1068600000	898500000	830920000	97032000	1474100000	1068000000			7798500000	5158100000	5830500000	6467000000	421080000	4312400000	4021700000	By MS/MS	By MS/MS	By MS/MS	By MS/MS	By MS/MS	By MS/MS	By MS/MS	By MS/MS	By MS/MS
+	ENSG00000142549	A6NGN9	IgLON family member 5	IGLON5	0	582.057		-		0	0	0	0	1	0	0	0	0	1011500					1011500																		By MS/MS
+	ENSG00000154358	H3BPX2;A6NGQ3;Q5VST9-6;Q5VST9;Q5VST9-2;Q5VST9-5;H3BQA7;A0A0A0MRI8	Obscurin	OBSCN	0	609.998		+	5.6895	1	7	9	3	2	4	10	8	60	1.06006e+06	13562	2125800	3184100	1138900	566270	986670	821500	18753000	19187000			1017300000				998720000	5758200000	14128000000	By MS/MS	By MS/MS	By MS/MS	By MS/MS	By matching	By MS/MS	By MS/MS	By MS/MS	By MS/MS
+	ENSG00000277781	A6NGR9	Maestro heat-like repeat-containing protein family member 6	MROH6	8.6708e-05	2916.57		-		0	1	0	0	0	0	0	2	0	5.06841e+06		8334300						3082300									174270000			By MS/MS						By matching
+	ENSG00000174851	O95070;A6NGW1;E9PIZ0;C9JST7;A0A087WUP4;E9PS11	Protein YIF1A	YIF1A	0	139741		+	102.562	2	1	2	6	5	6	4	5	4	2.42842e+08	245350000	5808100	2388300000	262320000	277750000	220250000	240360000	155000000	671490000			7910600000	2060300000	1828000000	2907100000	2053600000	1489400000	2451600000	By MS/MS	By MS/MS	By MS/MS	By MS/MS	By MS/MS	By MS/MS	By MS/MS	By MS/MS	By MS/MS
+	ENSG00000147130	Q14202;A6NHB5;Q14202-2;A6NHN7;A6NL54;Q14202-3;A6NC58	Zinc finger MYM-type protein 3	ZMYM3	0	16739.5		+	13.0868	16	15	23	27	26	27	25	43	42	29090000	29090000	72415000	102650000	26009000	23826000	23141000	43941000	114800000	249890000			5444200000	1976600000	1821300000	1692900000	4212600000	7891700000	14746000000	By MS/MS	By MS/MS	By MS/MS	By MS/MS	By MS/MS	By MS/MS	By MS/MS	By MS/MS	By MS/MS
+	ENSG00000203697	A6NHC0;B1B154;A3QK37;H0YEJ4	Calpain-8	CAPN8	8.8191e-05	685.407		+		0	1	0	0	1	1	0	0	0	1191100		2989600			336100	1191100														By MS/MS			By matching	By MS/MS
+	ENSG00000178462	A6NHL2;A6NHL2-2	Tubulin alpha chain-like 3	TUBAL3	0	2984.17		+		0	0	0	1	2	1	0	1	1	5185900				5259400	9517700	3543900		1549300	5185900										By matching		By matching	By MS/MS	By MS/MS	By MS/MS	By matching	By matching	By MS/MS
+	ENSG00000188573	A6NHQ2	rRNA/tRNA 2-O-methyltransferase fibrillarin-like protein 1	FBLL1	0	129681		+		0	0	0	3	3	3	3	2	2	225360000				29995000	55917000	42753000	377640000	277700000	225360000				1554100000	2703400000	2197000000	10750000000	14847000000	3390200000	By matching		By matching	By MS/MS	By MS/MS	By MS/MS	By MS/MS	By MS/MS	By MS/MS
+	ENSG00000273604	A6NHQ4	Uncharacterized protein C17orf96	C17orf96	8.7727e-05	1038.67		-	5.62722	0	0	0	0	0	0	0	1	1	1.805e+06								3077100	1058800																	By MS/MS	By MS/MS
+	ENSG00000101596	A6NHR9;A6NHR9-2;J3KTL8;A6NHR9-3;J3KRK8;J3KTK7	Structural maintenance of chromosomes flexible hinge domain-containing protein 1	SMCHD1	0	128026		+	7.53837	71	41	61	114	115	120	98	114	97	2.22483e+08	107760000	256770000	578730000	205270000	187020000	185630000	241140000	454930000	667160000			40384000000	19710000000	18654000000	18256000000	16120000000	54810000000	69748000000	By MS/MS	By MS/MS	By MS/MS	By MS/MS	By MS/MS	By MS/MS	By MS/MS	By MS/MS	By MS/MS
+	ENSG00000188620	A6NHT5	Homeobox protein HMX3	HMX3	0	13892.8		+	6.43969	1	1	4	7	5	5	4	11	12	24143000	2067400	2581900	24918000	14784000	13028000	14456000	24143000	74707000	86219000			252320000	285390000	289060000	317710000	457100000	1200300000	1875300000	By MS/MS	By MS/MS	By MS/MS	By MS/MS	By MS/MS	By MS/MS	By MS/MS	By MS/MS	By MS/MS
+	ENSG00000274070	A6NHX0	GATS-like protein 2	GATSL2	0	30955.8		+	1.71647	1	0	1	5	7	7	4	6	7	5.3795e+07	6674000		22934000	102130000	63732000	61809000	23835000	46820000	127220000				1903300000	1263600000	1188700000	686750000	595880000	2234900000	By MS/MS		By MS/MS	By MS/MS	By MS/MS	By MS/MS	By MS/MS	By MS/MS	By MS/MS
+	ENSG00000165895	A6NI28;E9PJK4;H0YEJ7;H0YDU1	Rho GTPase-activating protein 42	ARHGAP42	0	3454.12		+	1.64633	0	3	6	9	11	11	6	12	21	6.00258e+06		3200800	35579000	5946000	6059700	6851500	4062100	14569000	20107000			656890000	346070000	399030000	323430000	354910000	1024500000	1424400000	By matching	By MS/MS	By MS/MS	By MS/MS	By MS/MS	By MS/MS	By MS/MS	By MS/MS	By MS/MS
+	ENSG00000198624	A6NI79;H0YBY5;H0YB32	Coiled-coil domain-containing protein 69	CCDC69	8.1633e-05	2695.43		-		0	2	0	1	1	1	1	1	0	4.68412e+06		8298100		3118300	8246700	7036200	2381900	1663600												By MS/MS		By MS/MS	By matching	By MS/MS	By MS/MS	By MS/MS
+	ENSG00000175970	A6NIH7	Protein unc-119 homolog B	UNC119B	0	98687.9		+	12.4263	7	5	4	11	10	11	7	12	11	171500000	40238000	217880000	171500000	290980000	123520000	156860000	59344000	204730000	245660000			793170000	2097000000	1376800000	1953500000	1245200000	2675900000	3993300000	By MS/MS	By MS/MS	By MS/MS	By MS/MS	By MS/MS	By MS/MS	By MS/MS	By MS/MS	By MS/MS
+	ENSG00000169519	A6NJ78;A6NJ78-2;A6NJ78-4;P0C7V9;B5MC64;F8WD83;A6NJ78-3	Probable methyltransferase-like protein 15	METTL15	0	56673.4		+	6.04988	9	5	4	13	11	11	15	18	17	98487000	19705000	153790000	166340000	67439000	71957000	65614000	98487000	262750000	1048400000			1637500000	2023400000	2968000000	1963900000	4135400000	6647400000	12414000000	By MS/MS	By MS/MS	By MS/MS	By MS/MS	By MS/MS	By MS/MS	By MS/MS	By MS/MS	By MS/MS
+	ENSG00000187808	A6NJG2	Ankyrin repeat domain-containing protein SOWAHD	SOWAHD	0.00042653	1908.67		-		0	0	0	1	0	1	0	0	0	3.31689e+06				2659800		4136300																By MS/MS	By matching	By matching
+	ENSG00000175536	A6NK58;H0YD50	Putative lipoyltransferase 2, mitochondrial	LIPT2	0	1025.89		-	0.874482	0	0	0	1	1	1	0	0	0	1782800				2623000	1507400	1782800																By MS/MS	By matching	By matching
+	ENSG00000205476	A6NKD9	Coiled-coil domain-containing protein 85C	CCDC85C	0	21066.9		+	6.68241	3	11	9	7	8	8	12	17	13	36610000	15715000	137710000	134110000	36610000	30661000	35813000	156950000	223020000	142520000			4954400000	494740000	438080000	577240000	2246400000	3058600000	3121400000	By MS/MS	By MS/MS	By MS/MS	By MS/MS	By MS/MS	By MS/MS	By MS/MS	By MS/MS	By MS/MS
+	ENSG00000205143	A6NKF2	AT-rich interactive domain-containing protein 3C	ARID3C	0.0016188	3270.51		-		0	0	0	0	0	0	0	1	0	5683500								5683500																		By MS/MS
+	ENSG00000254656	A6NKG5	Retrotransposon-like protein 1	RTL1	0	921.049		-		0	2	0	0	0	0	1	7	2	1600600		852790						1600600	7819200								5129100	9508100		By MS/MS					By MS/MS	By MS/MS	By MS/MS
+	ENSG00000143771	A6NLH6;Q9P003	Protein cornichon homolog 4	CNIH4	0.00029722	30501.2		+	51.1416	2	0	0	0	0	0	0	0	0	53005000	53005000																		By MS/MS
-	ENSG00000011304	A6NLN1;K7ES59		PTBP1	0	1692.02		+	122.278	0	2	1	0	0	0	2	2	0	2940400		218430000					1208500	2940400									50304000		By matching	By MS/MS	By MS/MS	By matching	By matching	By matching	By MS/MS	By MS/MS	By matching
-	ENSG00000196998	A6NM71			8.2672e-05	15129.8		+	75.5438	0	2	1	2	2	2	1	3	2	2.62926e+07		143200000	512210000	20001000	18320000	16371000	24021000	28779000	95184000				311390000	269140000	260220000		418560000	741760000	By matching	By MS/MS	By MS/MS	By MS/MS	By MS/MS	By MS/MS	By MS/MS	By MS/MS	By MS/MS
+	ENSG00000161640	A6NMB1	Sialic acid-binding Ig-like lectin 16	SIGLEC16	0.0020497	9590.22		-		0	0	0	1	1	1	1	0	1	1.66659e+07					33736000	30782000	2524500		9023200													By MS/MS	By MS/MS	By MS/MS	By MS/MS		By MS/MS
+	ENSG00000110651	P60033;E9PJK1;E9PRJ8;H0YDL9;H0YDJ9;E9PIF1;A6NMH8;H0YEE2	CD81 antigen;Tetraspanin	CD81	0	46827.6		+	94.7562	6	0	2	2	1	1	2	3	1	8.1377e+07	99117000		426470000	79938000	60479000	71509000	82842000	596980000	748250000			1557800000	2102400000	2117900000	2565500000	869820000	4910400000	5435000000	By MS/MS		By MS/MS	By MS/MS	By MS/MS	By MS/MS	By MS/MS	By MS/MS	By MS/MS
+	ENSG00000101868	A6NMQ1;P09884;A0A087WU64	DNA polymerase;DNA polymerase alpha catalytic subunit	POLA1	0	121337		+	31.1949	47	28	39	84	86	87	60	67	61	210860000	136800000	193230000	534920000	247650000	201510000	210860000	278160000	465840000	821930000			42518000000	15507000000	11662000000	13492000000	21307000000	34121000000	56470000000	By MS/MS	By MS/MS	By MS/MS	By MS/MS	By MS/MS	By MS/MS	By MS/MS	By MS/MS	By MS/MS
-	ENSG00000182718	A6NMY6	Putative annexin A2-like protein	ANXA2P2	0.005731	228.271		+	404.679	0	0	0	0	0	0	0	1	0	396690								396690									8727300		By matching	By matching	By matching	By matching	By matching	By matching	By matching	By MS/MS	By matching
+	ENSG00000206384	A6NMZ7;A6NMZ7-2;H0Y940;H0YA33	Collagen alpha-6(VI) chain	COL6A6	0	976.644		-		1	0	1	0	1	2	0	2	0	1.69721e+06	14012000		178930		1392300	2068900		4753600											By MS/MS		By MS/MS		By MS/MS	By MS/MS		By MS/MS
+	ENSG00000183654	A6NNE9	E3 ubiquitin-protein ligase MARCH11	MARCH11	0.00030077	1376.91		-		0	0	0	0	0	0	1	1	0	2392800							2392800																		By MS/MS	By MS/MS
+	ENSG00000010278	P21926;A6NNI4;G8JLH6;A0A087WZG3;A0A087WU13;F5GXT1	CD9 antigen;Tetraspanin	CD9	0	414921		+	68.0246	5	3	5	6	6	6	3	8	5	721050000	356120000	1091100000	2405500000	415180000	721050000	900180000	152130000	3757400000	1532700000			10017000000	2634400000	6862200000	7071400000	3328800000	19126000000	10566000000	By MS/MS	By MS/MS	By MS/MS	By MS/MS	By MS/MS	By MS/MS	By MS/MS	By MS/MS	By MS/MS
+	ENSG00000189227	A6NNL5	Uncharacterized protein C15orf61	C15orf61	8.225e-05	8345.61		+	5.09685	0	0	0	2	2	2	0	1	3	14503000				22257000	14503000	22995000		7923400	12708000									240850000				By MS/MS	By MS/MS	By MS/MS		By matching	By MS/MS
+	ENSG00000273820	A6NNY8	Ubiquitin carboxyl-terminal hydrolase 27	USP27X	0.00029592	8667.28		+		0	0	1	0	0	0	0	1	2	15062000			26082000					3364900	15062000										By matching		By MS/MS	By matching	By matching	By matching	By matching	By matching	By MS/MS
-	ENSG00000261456	A6NNZ2;I3L2F9	Tubulin beta-8 chain-like protein LOC260334		0.0087307	936.586		+		0	0	0	0	0	0	0	0	1	1627600									1627600									29297000	By matching	By matching	By matching	By matching	By matching	By matching	By matching	By matching	By MS/MS
-	ENSG00000143375	A6PVU7;A2A3M4		CGN	0.0018694	600.011		+		0	0	0	0	0	0	0	0	1	1042700									1042700													By matching	By matching	By matching		By matching	By MS/MS
-	ENSG00000143398	A6PW57;A2A5X0;A0A0A0MT25;A0A0A0MSP5;A0A0A0MRU3		PIP5K1A	0.001067	1729.77		+	29.0357	1	0	0	0	0	0	0	1	1	3006000	1509700							3006000	8618300										By MS/MS	By matching	By matching	By matching	By matching	By matching	By matching	By MS/MS	By MS/MS
+	ENSG00000151136	A6QL63;A6QL63-2;A6QL63-3;A6QL63-5;A6QL63-4	Ankyrin repeat and BTB/POZ domain-containing protein BTBD11	BTBD11	0	1901.14		-		1	1	0	0	0	0	0	2	0	3303800	7518200	3303800						1264300									48006000		By MS/MS	By MS/MS		By matching	By matching			By MS/MS	By matching
+	ENSG00000135976	A6QL64;A0A087X037	Ankyrin repeat domain-containing protein 36A	ANKRD36	0.0028938	1305.27		-	1.7232	0	0	0	0	0	0	0	2	2	2268300								189060	2268300								37393000	166000000	By matching	By matching	By matching					By matching	By MS/MS
+	ENSG00000146674	P17936;A6XND1;A6XND0;P17936-2;H0Y5K2;B3KWK7;H0Y485;C9JMX4	Insulin-like growth factor-binding protein 3	IGFBP3	8.6348e-05	8959.6		-	9.1893	0	0	2	1	1	1	1	3	3	15570000			23469000	1303900	1263900	1459200	15570000	33915000	27520000								604680000	301960000			By MS/MS	By MS/MS	By MS/MS	By MS/MS	By MS/MS	By MS/MS	By MS/MS
+	ENSG00000134590	A6ZKI3	Protein FAM127A	FAM127A	0	216170		+	76.1919	5	4	4	11	10	9	7	9	11	375660000	403690000	216080000	1229800000	375660000	335200000	305110000	388020000	1478400000	594550000			5319500000	2361600000	2096500000	2373000000	4064100000	8702100000	4270800000	By MS/MS	By MS/MS	By MS/MS	By MS/MS	By MS/MS	By MS/MS	By MS/MS	By MS/MS	By MS/MS
+	ENSG00000179915	A7E294;E7ERL8;Q9ULB1-2;Q9ULB1;Q9ULB1-3;F5GYC7;F8WB18;A0A0D9SEM5;E7ETA5;P58400;A0A0D9SFF4;A0A0D9SF07;E7EQN4	Neurexin-1	NRXN1	8.2727e-05	3682.98		-		0	0	1	0	0	0	0	2	0	6.40029e+06			2061900					19867000													By MS/MS					By MS/MS
+	ENSG00000214655	A7E2V4;S4R3H3;S4R393;S4R410;A7E2V4-5;A7E2V4-3;A7E2V4-4;A7E2V4-2;H7BZ52;H7C453;S4R3B3;H0YCW2;S4R3U7;S4R3S6	Zinc finger SWIM domain-containing protein 8	ZSWIM8	0	11728		+	12.5729	3	9	12	25	24	27	16	32	20	20381000	36091000	11692000	53426000	29513000	14298000	20381000	8720200	32878000	36501000			1750100000	2171100000	1210700000	1529200000	954950000	2629300000	3664400000	By MS/MS	By MS/MS	By MS/MS	By MS/MS	By MS/MS	By MS/MS	By MS/MS	By MS/MS	By MS/MS
+	ENSG00000134909	A7KAX9;A7KAX9-2	Rho GTPase-activating protein 32	ARHGAP32	0	1131.19		+	1.924	1	0	9	4	1	3	5	19	17	1.96579e+06	149120		8626400	410560	361750	549620	1293500	7242400	6230500			335830000	51989000		52720000	122220000	997660000	1160500000	By MS/MS		By MS/MS	By MS/MS	By matching	By MS/MS	By MS/MS	By MS/MS	By MS/MS
+	ENSG00000140323	A7MBM2	Protein dispatched homolog 2	DISP2	0	103.689		-	0.232259	0	1	0	0	0	0	0	1	0	180190		31497000						180190												By MS/MS						By matching
+	ENSG00000198933	A7MCY6;F5H1U4;J3KS71;A7MCY6-2	TANK-binding kinase 1-binding protein 1	TBKBP1	0	11796.6		-	1.72732	0	0	3	0	0	0	3	4	6	2.05001e+07			19246000				48744000	3500800	21836000							623490000	105050000	558530000			By MS/MS				By MS/MS	By MS/MS	By MS/MS
+	ENSG00000112320	A7XYQ1;A0A0C4DGT7	Sine oculis-binding protein homolog	SOBP	0.00030175	737.944		-	0.549391	0	0	1	1	1	1	0	1	2	1282400			622600	1282400	3224100	2520400		1133400	1839000									77062000			By MS/MS	By MS/MS	By matching	By matching		By MS/MS	By MS/MS
+	ENSG00000272391	A8CG34;A0A075B7F8;A0A087WY75;A8CG34-2;C9JFL1	Nuclear envelope pore membrane protein POM 121C	POM121C	0	24375.5		+	15.1454	6	0	3	4	4	5	7	11	10	4.23597e+07	7510800		77491000	46106000	41352000	37045000	43392000	66726000	165970000			1692600000	2194900000	1777600000	1598800000	1930400000	3072400000	4636000000	By MS/MS	By matching	By MS/MS	By MS/MS	By MS/MS	By MS/MS	By MS/MS	By MS/MS	By MS/MS
-	ENSG00000176261	A8K0B5;A0A087X0V4;A0A087WUU3;A0A087WTK6;F6SII6		ZBTB8OS	0.0019258	1883.76		+	23.9331	0	0	0	0	0	0	0	0	1	3273600									3273600									22915000	By matching	By matching	By matching	By matching	By matching	By matching	By matching	By matching	By MS/MS
+	ENSG00000022976	A8K0R7-5;A8K0R7;A8K0R7-2;H0YLB6;H0YM94;H0YM06;H0YKI3;H0YMU1;H0YNU6;H0YKY1	Zinc finger protein 839	ZNF839	0.00023054	451.899		-		0	0	0	0	1	1	0	2	0	785310					785310	217070		2602400															By MS/MS	By matching		By MS/MS
+	ENSG00000169499	A8K727;Q9HB19;A0A087WZ32;A0A087X038;E5RHB5;E5RGP3	Pleckstrin homology domain-containing family A member 2	PLEKHA2	0	70163.4		+	25.1964	10	4	12	17	19	17	18	19	20	121930000	59176000	78428000	386330000	131590000	121930000	102400000	218410000	416320000	629220000			4918400000	2403900000	2294200000	1896700000	6225500000	8085900000	12270000000	By MS/MS	By MS/MS	By MS/MS	By MS/MS	By MS/MS	By MS/MS	By MS/MS	By MS/MS	By MS/MS
-	ENSG00000109971	A8K7Q2		HSPA8	0.00029356	2251.7		+	368.449	0	1	1	0	0	0	2	1	1	3913000		25414000	2166300				8166500	3913000	410880								71731000		By matching	By MS/MS	By MS/MS	By matching	By matching	By matching	By MS/MS	By MS/MS	By MS/MS
+	ENSG00000203965	A8K855;A8K855-2	EF-hand calcium-binding domain-containing protein 7	EFCAB7	0	4173.49		+		2	1	5	12	9	9	3	9	6	7252700	1355100	993180	8118600	40128000	7546600	7252700	1445000	10686000	12719000			264600000	1122800000	355680000	386760000		557170000	1065700000	By MS/MS	By MS/MS	By MS/MS	By MS/MS	By MS/MS	By MS/MS	By MS/MS	By MS/MS	By MS/MS
+	ENSG00000145050	P55145;A8K878;H7C2D6	Mesencephalic astrocyte-derived neurotrophic factor	MANF	0	1.65312e+06		+	15.6221	16	9	10	24	26	25	22	13	12	2872800000	2618700000	4314000000	7530600000	2872800000	1673600000	1717800000	3479500000	4907700000	7796000000			78181000000	33541000000	16299000000	20995000000	36533000000	54128000000	78942000000	By MS/MS	By MS/MS	By MS/MS	By MS/MS	By MS/MS	By MS/MS	By MS/MS	By MS/MS	By MS/MS
+	ENSG00000198089	A8K8P3;D3YTJ2;A8K8P3-10;A8K8P3-3;A8K8P3-2;A8K8P3-9;A8K8P3-4;H0Y5I7;H7C2F1;H0Y836;E5RJU6	Protein SFI1 homolog	SFI1	0	2403.56		+	9.94905	0	3	0	1	2	2	2	6	5	4176900		293540000		644000	4176900	3426200	691440	183160000	155460000								4898500000	5295300000		By MS/MS		By matching	By MS/MS	By MS/MS	By MS/MS	By MS/MS	By MS/MS
+	ENSG00000197162	A8K8V0;A8K8V0-2;H3BR67	Zinc finger protein 785	ZNF785	0.0001582	999.806		-	4.06856	1	0	0	0	0	0	0	0	2	1.73746e+06	824060								3663300									130720000	By MS/MS						By matching		By MS/MS
+	ENSG00000196678	A8K979;A8K979-2	ERI1 exoribonuclease 2	ERI2	0.00030014	20041.2		-	4.98089	0	0	0	0	0	0	1	0	2	3.48277e+07							30334000		39987000																By MS/MS		By MS/MS
-	ENSG00000013573	A8MPP1	Putative ATP-dependent RNA helicase DDX11-like protein 8	DDX11L8	0.00015578	1344.29		+	8.03194	0	1	0	0	0	0	1	2	1	2336100		634040						5749200	2336100								372820000		By matching	By MS/MS	By matching	By matching	By matching	By matching	By MS/MS	By MS/MS	By MS/MS
+	ENSG00000161179	A8MPS7;A8MPS7-2	Carbohydrate deacetylase	YDJC	0	10962.1		-	11.1714	0	4	0	2	1	2	5	8	7	19050000		19050000		13334000	92691000	80692000	18568000	16530000	607750000							427360000	383030000	2941300000		By MS/MS		By MS/MS	By MS/MS	By MS/MS	By MS/MS	By MS/MS	By MS/MS
-	ENSG00000130396	A8MQ02;H0Y8L4;H0Y9I0;H0YA98		MLLT4	0.00048584	109.662		+	5.51433	0	0	0	0	0	0	0	0	1	190570									190570										By matching	By matching	By matching	By matching	By matching	By matching	By matching	By matching	By MS/MS
+	ENSG00000197191	A8MQ03;B8A4K4	Cysteine-rich tail protein 1	CYSRT1	0	49153.1		+	5.81154	2	0	1	3	5	4	3	4	3	8.54182e+07	21138000		158480000	239960000	81498000	89527000	25011000	117800000	151160000				509430000	401010000	449210000	327180000	796900000	907730000	By MS/MS		By MS/MS	By MS/MS	By MS/MS	By MS/MS	By MS/MS	By MS/MS	By MS/MS
+	ENSG00000136237	A8MQ07		RAPGEF5	0	22918.8		-		2	0	0	0	0	1	0	0	0	3.98283e+07	144300000					10993000													By MS/MS					By MS/MS
+	ENSG00000267041	A8MQ14;A0A087X0M6	Zinc finger protein 850	ZNF850	0	344.973		-		0	0	0	0	0	0	2	1	0	599494							1296700	277160																	By MS/MS	By matching
+	ENSG00000214357	A8MQ27;A8MQ27-3;A8MQ27-2	E3 ubiquitin-protein ligase NEURL1B	NEURL1B	8.5114e-05	651.168		-	9.3091	1	0	1	0	0	0	1	3	5	1131600	334090		18968000				910330	5377500	3765200								193690000	135600000	By MS/MS		By MS/MS				By MS/MS	By MS/MS	By MS/MS
+	ENSG00000148019	A8MST6;Q5JTW2	Centrosomal protein of 78 kDa	CEP78	0	17661.5		+	9.9727	1	6	9	19	17	15	11	18	14	3.06922e+07	3745300	23963000	34535000	54581000	35011000	27277000	26390000	82208000	90141000			605580000	1531100000	806590000	793690000	696080000	2397700000	1956500000	By MS/MS	By MS/MS	By MS/MS	By MS/MS	By MS/MS	By MS/MS	By MS/MS	By MS/MS	By MS/MS
+	ENSG00000248592;ENSG00000213533	A8MSY1;H7C551;H0Y8V1;H7C503		TMEM110-MUSTN1;TMEM110	0.00015932	2308.94		-		0	0	0	1	0	1	1	1	0	4.01248e+06				8967900		7882100	2042600	1081800														By matching		By MS/MS	By MS/MS	By MS/MS
+	ENSG00000169689	A8MT69;A8MT69-2;J3QR01;A8MT69-3;J3QR35;J3QRS1	Centromere protein X	STRA13	0	72666.6		+	68.1476	1	2	1	3	3	4	6	6	3	126280000	5011200	228430000	126280000	33253000	11645000	56380000	751240000	140130000	133940000				607030000	975880000	740450000	2685600000	933210000	1963000000	By MS/MS	By MS/MS	By MS/MS	By MS/MS	By MS/MS	By MS/MS	By MS/MS	By MS/MS	By MS/MS
+	ENSG00000218739	A8MTT3	Protein CEBPZOS	CEBPZOS	0.00015688	134229		+	8.94382	0	1	4	7	6	7	2	7	3	2.33263e+08		31730000	450730000	417050000	206520000	365570000	33562000	263470000	121350000			1614600000	1660400000	878610000	1151400000	447230000	1402400000	1694900000		By MS/MS	By MS/MS	By MS/MS	By MS/MS	By MS/MS	By MS/MS	By MS/MS	By MS/MS
+	ENSG00000196081	A8MTY0;M0R3J2;M0R0Z7	Putative zinc finger protein 724	ZNF724P	0	1876.22		-	0.274219	0	0	6	0	0	0	0	5	2	3260500			4653800					3260500	2304800			197200000					102940000	69136000			By MS/MS	By matching	By matching	By matching		By MS/MS	By MS/MS
+	ENSG00000214413	A8MTZ0-2;A8MTZ0;E9PIK7	BBSome-interacting protein 1	BBIP1	0.00082006	3543.28		-		2	2	1	0	1	1	0	1	0	6.15752e+06	16820000	60244000	6921700		3950500	4765300		5477700											By MS/MS	By MS/MS	By MS/MS		By matching	By MS/MS		By MS/MS
+	ENSG00000132122	Q9NWH7;A8MU33;Q9NWH7-2	Spermatogenesis-associated protein 6	SPATA6	0.0046766	1672.98		-	0.635465	0	0	0	0	0	0	0	0	1	2907300									2907300																		By MS/MS
+	ENSG00000279257	A8MU93;D3DTM5	Uncharacterized protein C17orf100	C17orf100	8.9111e-05			-	1.21543	0	0	0	0	1	0	0	0	0																								By MS/MS
+	ENSG00000131759	P10276;A8MUP8;P10276-2;P10276-3;J3KSJ4	Retinoic acid receptor alpha	RARA	0	2863.05		+	20.6282	2	0	3	1	1	0	1	3	3	4.97542e+06	7687100		39860000	3220300	1763600		415160	19402000	40070000			550150000					215780000	721860000	By MS/MS		By MS/MS	By MS/MS	By MS/MS		By MS/MS	By MS/MS	By MS/MS
+	ENSG00000206538	A8MV65;A8MV65-2;H7C571	Transcription cofactor vestigial-like protein 3	VGLL3	0.00029715	2904.94		-	2.64097	0	0	1	1	1	1	1	1	3	5048200			7375000	5048200	2589500	3329600	5335400	1270900	6658900									66589000			By MS/MS	By MS/MS	By matching	By MS/MS	By MS/MS	By MS/MS	By MS/MS
+	ENSG00000214063	E9PN41;A8MVV6;J3KQ42;O14817;E9PSH3;E9PPX8;J3KNL1	Tetraspanin;Tetraspanin-4	TSPAN4	8.5383e-05	31965.7		+	41.707	0	1	2	0	1	0	0	1	0	55550000		55550000	105450000					11882000												By MS/MS	By MS/MS		By MS/MS			By MS/MS
+	ENSG00000161682	A8MVW0;K7EMG4	Protein FAM171A2	FAM171A2	0	1941.6		-	1.34276	0	0	0	0	0	0	2	7	10	3.37412e+06							940650	43281000	12103000							41213000	1052100000	606880000							By MS/MS	By MS/MS	By MS/MS
+	ENSG00000154016;ENSG00000189152	A8MW78;Q13588;K7EKU7;K7ELI1;J3QRP9;Q8TC17-2;Q8TC17;I3L2E9	GRB2-related adapter protein;GRB2-related adapter protein-like	GRAP;GRAPL	0.0011239	5851.65		-		0	0	0	0	0	0	0	0	1	10169000									10169000																		By MS/MS
-	ENSG00000129292	A8MW92-2;A8MUE8;E9PM57	PHD finger protein 20-like protein 1	PHF20L1	0.00029913	3615.33		+	22.2895	0	0	1	0	0	0	1	1	1	6.28272e+06			12506000				6535300	6039900	1896500										By matching	By matching	By MS/MS	By matching	By matching	By matching	By MS/MS	By MS/MS	By MS/MS
+	ENSG00000164659	A8MWY0;A8MWY0-3;C9JA41;A8MWY0-2	UPF0577 protein KIAA1324-like	KIAA1324L	0	4545.17		+	9.04888	0	0	2	0	0	0	0	1	1	7.8986e+06			160240000					389340													By MS/MS					By matching	By MS/MS
+	ENSG00000184619	Q6ZNG9;A8MX02	KRAB-A domain-containing protein 2	KRBA2	0.0042799	4408.7		-	1.22034	0	1	0	0	0	0	0	0	1	7.66144e+06		8067300							7276000											By MS/MS							By MS/MS
+	ENSG00000174007	A8MX07;Q96LK0	Centrosomal protein of 19 kDa	CEP19	0.0001554	1259.58		-	1.27201	0	0	0	0	0	0	0	1	0	2188900								2188900																		By MS/MS
+	ENSG00000280987	A8MXP9;D6R991;H0Y8T4;Q68E03;D6R8Z5;D6RCM3;D6REK4;A0A0K0K1G4;D6R9F3;D6RBS2;D6RB45		MATR3	0	2.22166e+06		+		71	27	26	100	92	93	88	80	74	3860800000	1869800000	2110900000	9019600000	4510500000	3860800000	3694400000	5107700000	7640200000	9801900000			210420000000	137080000000	117320000000	109070000000	186750000000	294900000000	362540000000	By MS/MS	By MS/MS	By MS/MS	By MS/MS	By MS/MS	By MS/MS	By MS/MS	By MS/MS	By MS/MS
+	ENSG00000183255	A8MXQ1;P53801;A8MZH8	Pituitary tumor-transforming gene 1 protein-interacting protein	PTTG1IP	0	181840		+	69.8097	1	5	1	4	4	4	3	1	0	3.16001e+08	33393000	1630200000	347240000	345860000	261260000	288720000	460770000	22023000					1600800000	1074000000	1244400000	1150300000			By MS/MS	By MS/MS	By MS/MS	By MS/MS	By MS/MS	By MS/MS	By MS/MS	By MS/MS
+	ENSG00000213965	A8MXV4	Nucleoside diphosphate-linked moiety X motif 19, mitochondrial	NUDT19	0	67234.4		+	5.44626	10	1	1	14	15	16	9	17	14	116840000	52860000	6828600	17637000	130300000	109230000	116840000	126560000	318390000	373990000				2159100000	2027200000	2374900000	3210400000	9496900000	5757600000	By MS/MS	By MS/MS	By MS/MS	By MS/MS	By MS/MS	By MS/MS	By MS/MS	By MS/MS	By MS/MS
-	ENSG00000109113	A8MYQ9;Q9BZG1-4;Q96PJ7;C9JY26;J3QLC6;V9GY61;K7EJW7	Ras-related protein Rab-34	RAB34	0.0039184	1760.79		+	109.102	0	0	1	0	0	0	0	0	0	3059900			3059900									33659000							By matching	By matching	By MS/MS	By matching	By matching	By matching	By matching	By matching	By matching
-	ENSG00000083642	A9IYQ1;Q9NTI5-5		PDS5B	8.866e-05	29336.5		+	14.9443	0	2	1	0	0	0	4	1	1	50981000		17544000	56209000				55661000	9783500	50981000			1241200000					221590000	985100000	By matching	By MS/MS	By MS/MS	By matching	By matching	By matching	By MS/MS	By MS/MS	By MS/MS
+	ENSG00000125457	A9UHW6;J3QRZ6;A9UHW6-2;A9UHW6-3;J3QLJ5;J3QLD1;J3KSB8;J3KSU6;J3QKW3;J3QLN4	MIF4G domain-containing protein	MIF4GD	0	49490.1		+	12.9753	2	6	5	5	8	8	8	7	7	86004000	12225000	86004000	270010000	35231000	32065000	37246000	123480000	108980000	156860000			2173300000	623750000	558290000	587540000	1704100000	1327500000	3127300000	By MS/MS	By MS/MS	By MS/MS	By MS/MS	By MS/MS	By MS/MS	By MS/MS	By MS/MS	By MS/MS
+	ENSG00000138942	Q96GF1;A9X3U0	E3 ubiquitin-protein ligase RNF185	RNF185	0.00043119	8450.91		-	12.493	0	0	1	1	1	1	1	2	2	14686000			1009000000	1750400	1777800	2214300	14686000	22829000	48268000								314620000	955450000			By MS/MS	By MS/MS	By MS/MS	By MS/MS	By MS/MS	By MS/MS	By MS/MS
+	ENSG00000063438	A9YTQ3;A9YTQ3-3;A9YTQ3-2;D6RF73;D6RE68;H0YA43	Aryl hydrocarbon receptor repressor	AHRR	0.0003644	1564.47		-	4.16892	1	2	1	2	3	1	5	1	6	2.71874e+06	1005800	3002000	3006500	3038100	2331200	573730	8385400	2462200	8260100							403160000		229360000	By MS/MS	By MS/MS	By MS/MS	By MS/MS	By MS/MS	By MS/MS	By MS/MS	By MS/MS	By MS/MS
+	ENSG00000133226	A9Z1X7;Q8IYB3-2;M0R1E7;M0QXG5	Serine/arginine repetitive matrix protein 1	SRRM1	0	488992		+	53.6885	19	10	24	36	29	33	37	41	39	849770000	849770000	217810000	1242200000	270640000	198540000	200650000	434350000	1320600000	2016900000			59704000000	7132500000	6566200000	5615900000	23846000000	53480000000	91206000000	By MS/MS	By MS/MS	By MS/MS	By MS/MS	By MS/MS	By MS/MS	By MS/MS	By MS/MS	By MS/MS
+	ENSG00000275111	Q9BSG1;B0AZN8;Q9BSG1-3;Q9BSG1-2	Zinc finger protein 2	ZNF2	0.0079063	846.642		-		0	0	2	0	0	0	0	0	1	1.47129e+06			2600000						832580										By matching		By MS/MS						By MS/MS
-	ENSG00000121579	B0AZT5		NAA50	0.0019288	1946.43		+	93.2996	0	0	1	0	0	0	0	0	0	3382500			3382500																By matching	By matching	By MS/MS	By matching	By matching	By matching	By matching	By matching	By matching
+	ENSG00000136286	B0I1T2;B0I1T2-4;B0I1T2-3;F8WEW9;B0I1T2-2;F8WAS7	Unconventional myosin-Ig;Minor histocompatibility antigen HA-2	MYO1G	0	19368.1		+	1.31058	0	1	0	2	2	1	0	4	3	3.36579e+07		1574200		17622000	36170000	35149000		32230000	40199000								873930000	779890000	By matching	By MS/MS		By MS/MS	By MS/MS	By MS/MS		By MS/MS	By MS/MS
-	ENSG00000213923	B0QY34		CSNK1E	8.8621e-05	878.764		+	99.3653	0	0	0	0	0	0	0	0	1	1.52712e+06																			By matching	By matching	By matching	By matching	By matching	By matching	By matching	By matching	By MS/MS
-	ENSG00000100154	B0QYP5		TTC28	0.0028366	631.315		+	4.61579	0	0	0	0	0	0	0	0	1	1097100									1097100									13165000	By matching		By matching	By matching	By matching	By matching	By matching	By matching	By MS/MS
+	ENSG00000112561	P19484;B0QYS6;B0QYS7;P19484-2;B1AKB5;A0A0K0K1G1;B1AKB4;B1AKB2;B1AKB1;B1AKA9;Q709A9	Transcription factor EB	TFEB	0	54678.9		+	5.52825	5	8	6	8	7	6	11	10	8	95021000	22346000	116980000	263950000	70168000	46292000	45432000	111380000	172370000	93302000			1935900000	1592600000	1044300000	1175900000	699170000	3445100000	2237600000	By MS/MS	By MS/MS	By MS/MS	By MS/MS	By MS/MS	By MS/MS	By MS/MS	By MS/MS	By MS/MS
+	ENSG00000110245	P02656;B0YIW2	Apolipoprotein C-III	APOC3	0	9039.2		-		0	0	0	1	1	1	2	1	1	1.57083e+07				15102000	16339000	13679000	259280000	597380000	30069000				107690000	185150000	104200000	2080100000	6504700000	175260000				By MS/MS	By MS/MS	By MS/MS	By MS/MS	By MS/MS	By MS/MS
+	ENSG00000165996	B0YJ81;A6NP58;B0YJ81-2	Very-long-chain (3R)-3-hydroxyacyl-CoA dehydratase 1	HACD1	8.4681e-05	6003.56		-	12.1682	0	0	1	1	0	0	1	2	1	10433000			35820000	2153600			6946400	15212000	10433000								207050000				By MS/MS	By MS/MS			By MS/MS	By MS/MS	By MS/MS
-	ENSG00000026025	B0YJC5;Q5JVS8		VIM	0.0043955	69576.4		+	370.963	1	0	0	0	0	0	0	0	0	120910000	120910000									1934500000									By MS/MS	By matching	By matching	By matching	By matching	By matching	By matching	By matching	By matching
+	ENSG00000100300	B1AH87;P30536	Translocator protein	TSPO	8.531e-05	194495		+	151.824	5	0	1	2	2	2	2	4	4	3.37994e+08	5317600000		2347500000	157420000	156250000	133340000	195690000	583780000	1843600000				1483700000	1455500000	1229500000	945770000	2720300000	11429000000	By MS/MS		By MS/MS	By MS/MS	By MS/MS	By MS/MS	By MS/MS	By MS/MS	By MS/MS
+	ENSG00000248405	B1AHC4		PRR5-ARHGAP8	0	1796.29		-		1	0	0	2	2	2	0	3	2	3.12159e+06	11355000			2440300	2639100	3692300		26383000	17106000				84916000	77358000	111070000		363570000	194750000	By MS/MS			By MS/MS	By MS/MS	By MS/MS		By MS/MS	By MS/MS
-	ENSG00000100243	B1AHF3		CYB5R3	0.0011207	152141		+	117.389	1	0	0	0	0	0	0	0	0	264390000	264390000									2643900000									By MS/MS	By matching	By matching	By matching	By matching	By matching	By matching	By matching	By matching
+	ENSG00000142621	B1AJZ9;B1AJZ9-3;B1AJZ9-4;Q5JYW6;H0YE38;H0YCR1;H0YEU3;Q5JYW1;H0Y3C6	Forkhead-associated domain-containing protein 1	FHAD1	0.00015879	1705.87		-		0	2	3	1	1	1	0	0	2	2.96447e+06		14932000	2357300	3298700	2664100	1519800			12875000											By MS/MS	By MS/MS	By MS/MS	By MS/MS	By matching			By MS/MS
+	ENSG00000116670	Q9UI95;B1AK44	Mitotic spindle assembly checkpoint protein MAD2B	MAD2L2	0	14813.6		+	60.0774	1	0	5	3	3	3	2	5	5	25743000			207520000	25743000	17920000	15451000	18477000	135720000	79634000			918940000	486080000	323760000	331440000		1375200000	727420000	By MS/MS		By MS/MS	By MS/MS	By MS/MS	By MS/MS	By MS/MS	By MS/MS	By MS/MS
+	ENSG00000076770	Q9NUK0;B1AKI6;Q9NUK0-2;Q9NUK0-4;Q9NUK0-3;Q9NUK0-5;B1AKI5;B1AKI4;B1AKI2	Muscleblind-like protein 3	MBNL3	0	20469.5		+	3.71097	3	3	3	5	5	5	7	1	4	35572000	12367000	11623000	150830000	44238000	29253000	35572000	58714000	2778700	114540000				555510000	363040000	511020000	583600000		1225800000	By MS/MS	By MS/MS	By MS/MS	By MS/MS	By MS/MS	By MS/MS	By MS/MS	By MS/MS	By MS/MS
+	ENSG00000078618	O43847-2;B1AKJ5;O43847;A0A087WYK8;G3V1R5;F5H7V1;H0Y5G9	Nardilysin	NRD1	0	172701		+	74.5682	54	27	25	51	51	53	50	56	54	300120000	287000000	217280000	1166000000	366800000	299930000	353250000	300120000	1140500000	1885300000			43250000000	22786000000	19239000000	21753000000	16201000000	58663000000	84393000000	By MS/MS	By MS/MS	By MS/MS	By MS/MS	By MS/MS	By MS/MS	By MS/MS	By MS/MS	By MS/MS
+	ENSG00000134198	O60636;B1AKP2;O60636-2;B1AKP1	Tetraspanin-2;Tetraspanin	TSPAN2	0	7011.16		-		1	0	0	0	1	1	0	0	0	12184000	12184000				4008500	20806000													By MS/MS				By matching	By MS/MS
+	ENSG00000018625	B1AKY9;P50993;H0Y7C1;M0R249	Sodium/potassium-transporting ATPase subunit alpha-2	ATP1A2	0	924.468		+		0	0	0	0	1	1	0	1	1	1.60654e+06					7455100	6494000		257530	397440									62207000	By matching	By matching	By matching	By matching	By matching	By MS/MS	By matching	By MS/MS	By MS/MS
-	ENSG00000162734	B1AKZ5		PEA15	8.2447e-05	39896.4		+	43.4188	0	0	0	1	1	0	0	2	1	69332000				69332000	42090000			634440000	231240000								2515400000		By matching	By matching	By matching	By MS/MS	By MS/MS	By matching	By matching	By MS/MS	By MS/MS
-	ENSG00000133110	B1ALD9		POSTN	0	989.266		-		0	0	1	1	1	1	1	1	0	1.71915e+06			3348400	4415300	1401000	1526900	922910	1935600					26017000	12191000	13881000				By matching	By matching	By MS/MS	By matching	By matching	By MS/MS	By MS/MS	By MS/MS	By matching
+	ENSG00000116857	Q9P0T7;B1ALM5;B1ALM7;B1ALM8;B1ALM4;F2Z389	Transmembrane protein 9	TMEM9	0	32721.8		+	70.7351	2	4	0	2	3	3	2	1	2	56864000	62291000	406560000		25225000	27546000	22534000	363360000	56864000	114460000							388740000	533820000		By MS/MS	By MS/MS	By matching	By MS/MS	By MS/MS	By MS/MS	By MS/MS	By MS/MS	By MS/MS
+	ENSG00000117114	B1ALU3;O95490-5;O95490;O95490-6;H0Y5C0	Latrophilin-2	ADGRL2;LPHN2	0	5924.15		+	14.426	6	6	10	7	9	7	14	14	18	10295000	9199500	8140200	26033000	12385000	9619000	10295000	11466000	19133000	24215000			556720000	462480000	298280000	315320000	787660000	1073300000	1389000000	By MS/MS	By MS/MS	By MS/MS	By MS/MS	By MS/MS	By MS/MS	By MS/MS	By MS/MS	By MS/MS
-	ENSG00000157654	B1ALY0;C9JZH4		PALM2-AKAP2	0	40250.9		+	20.7286	10	12	9	10	15	15	14	14	13	69948000	69948000	529650000	537220000	47758000	51679000	60485000	155880000	368280000	621730000			8359700000	503680000	504490000	498550000	2618400000	11444000000	16412000000	By MS/MS	By MS/MS	By MS/MS	By MS/MS	By MS/MS	By MS/MS	By MS/MS	By MS/MS	By MS/MS
+	ENSG00000116815	P19256-3;P19256;B1AMW1;P19256-2;H0YDI1	Lymphocyte function-associated antigen 3	CD58	0	242042		+	13.2365	4	2	2	5	5	5	7	4	3	420620000	86103000	581900000	2853200000	65766000	47115000	55707000	420620000	874790000	1248600000			17921000000	643670000	497270000	588980000	2168700000	3732100000	4151500000	By MS/MS	By MS/MS	By MS/MS	By MS/MS	By MS/MS	By MS/MS	By MS/MS	By MS/MS	By MS/MS
-	ENSG00000075151	B1AN92		EIF4G3	0.0019253	1739.33		+	8.86708	1	0	0	1	0	1	0	1	1	3.0226e+06	11510000							2226100	4104100										By MS/MS	By matching	By matching	By MS/MS		By MS/MS	By matching	By matching	By MS/MS
+	ENSG00000196352	B1AP13		CD55	0	367010		+	572.972	11	15	10	21	21	22	22	23	20	637790000	406700000	769040000	1973700000	312600000	347830000	333690000	637790000	1544700000	919900000			18591000000	6953100000	5940600000	8538200000	15205000000	47139000000	20150000000	By MS/MS	By MS/MS	By MS/MS	By MS/MS	By MS/MS	By MS/MS	By MS/MS	By MS/MS	By MS/MS
+	ENSG00000143801	B1AP22;P49810;P49810-3;P49810-2;E5RHT1;E5RFW4;E5RG63	Presenilin;Presenilin-2;Presenilin-2 NTF subunit;Presenilin-2 CTF subunit	PSEN2	0	6956.49		-	7.63205	0	0	0	0	0	0	2	2	2	12089000							8309300	15640000	12089000							369030000	285540000	336930000							By MS/MS	By MS/MS	By MS/MS
-	ENSG00000138190	B1AP46		EXOC6	0.0051335	654.39		+	3.60795	0	1	0	0	0	0	0	0	0	1137200		1137200									10235000								By matching	By MS/MS	By matching	By matching	By matching	By matching	By matching	By matching	By matching
+	ENSG00000143847	O75335;B1APN9;M0QZB5;O75335-1	Liprin-alpha-4	PPFIA4	0.0049065	1407.24		-		0	1	0	0	0	0	0	1	1	2445500		264200						2670600	2445500										By matching	By MS/MS	By matching	By matching	By matching	By matching	By matching	By MS/MS	By MS/MS
+	ENSG00000162374	B1APY9;B1APY8	ELAV-like protein	ELAVL4	0	607.722		-		1	0	0	1	1	1	0	1	0	1056100	170090			1017600	1184400	1056100		1456800											By MS/MS		By matching	By matching	By MS/MS	By MS/MS	By matching	By matching	By matching
+	ENSG00000158773	P22415;B1AQP1;P22415-2;E9PME6;H0YD59;E9PQA2	Upstream stimulatory factor 1	USF1	0	29356.1		+	20.2329	3	4	2	4	2	3	6	5	7	51015000	20204000	85412000	51015000	16714000	8522100	16632000	54960000	56010000	212710000				230070000	541610000	185620000	666030000	719990000	904590000	By MS/MS	By MS/MS	By MS/MS	By MS/MS	By MS/MS	By MS/MS	By MS/MS	By MS/MS	By MS/MS
+	ENSG00000158796	O75618;B1AQP5;O75618-2;V9GY27	Death effector domain-containing protein	DEDD	0.00023052	5245.31		-	26.0264	2	0	3	0	0	0	5	2	2	9115300	725600000		15234000				4255300	9115300	3148900							106900000			By MS/MS		By MS/MS				By MS/MS	By matching	By MS/MS
-	ENSG00000181704	B1AV70;Q96EC8-2	Protein YIPF;Protein YIPF6	YIPF6	0.0011226	974.45		-	25.559	0	0	0	0	0	0	1	0	0	1693400							1693400												By matching		By matching				By MS/MS	By matching	By matching
+	ENSG00000176444	P49760;P49760-3;B1AVT0;P49760-2	Dual specificity protein kinase CLK2	CLK2	0	8235.81		+	18.1367	0	5	2	5	4	5	6	8	9	1.43122e+07		11078000	13440000	15241000	5780200	8315600	34267000	44766000	54162000				543170000	216790000	277410000	545740000	1086900000	1368400000	By matching	By MS/MS	By MS/MS	By MS/MS	By MS/MS	By MS/MS	By MS/MS	By MS/MS	By MS/MS
-	ENSG00000177189	B1AXG2		RPS6KA3	0.0011232	602.946		+	18.5836	0	0	0	0	0	0	0	1	0	1047800								1047800											By matching	By matching	By matching	By matching	By matching	By matching	By matching	By MS/MS	By matching
+	ENSG00000197859	B1B0D4;Q86TH1	ADAMTS-like protein 2	ADAMTSL2	0.0010732	841.121		-		0	0	0	0	0	0	0	2	0	1461700								1461700																		By MS/MS
+	ENSG00000278588	P62807;B2R4S9	Histone H2B type 1-C/E/F/G/I;Histone H2B	HIST1H2BC;HIST1H2BI	0.0010675	423092		+	35.5714	0	0	0	0	0	0	1	0	0	735250000							735250000									2979400000			By matching	By matching	By matching	By matching	By matching	By matching	By MS/MS	By matching	By matching
+	ENSG00000156239	B2RA97		HEMK2	0	39979.8		+	2.3988	2	1	4	6	6	4	4	7	6	69477000	19232000	72140000	547510000	66462000	69477000	58503000	58711000	202750000	218970000			1432000000	575560000	668320000	664690000	457500000	1384800000	1899600000	By MS/MS	By MS/MS	By MS/MS	By MS/MS	By MS/MS	By MS/MS	By MS/MS	By MS/MS	By MS/MS
+	ENSG00000178988	B2RBV5		LOC93622	8.9534e-05	1832.58		+	33.0431	0	2	0	1	1	1	0	3	3	3.18465e+06		2412700		3774900	2497900	2686700		19177000	37386000								164350000	785520000		By MS/MS		By MS/MS	By MS/MS	By MS/MS		By MS/MS	By MS/MS
+	ENSG00000258588	B2RNG4		TRIM6-TRIM34	0	942.735		+		0	4	2	0	0	0	0	3	2	1.63829e+06		21175000	3864700					894010	2703800								125750000	945320000		By MS/MS	By MS/MS	By matching	By matching	By matching		By MS/MS	By MS/MS
+	ENSG00000066933	B2RTY4-4;B2RTY4;H3BRD5;B2RTY4-5;H3BV44;B2RTY4-3	Unconventional myosin-IXa	MYO9A	0	2223.38		+	2.89703	4	13	21	16	12	13	17	34	31	3863800	1204200	5442300	17513000	4177400	2726000	2708300	3863800	12900000	13946000			2243400000	613610000	351910000	297560000	1109300000	2307100000	3380500000	By MS/MS	By MS/MS	By MS/MS	By MS/MS	By MS/MS	By MS/MS	By MS/MS	By MS/MS	By MS/MS
+	ENSG00000235169	B2RUZ4;H3BS66	Small integral membrane protein 1	SMIM1	8.5653e-05			-		0	0	0	0	0	0	1	0	0																										By MS/MS
-	ENSG00000120913;ENSG00000248235	B3KPU0;E5RGS7		PDLIM2	8.7025e-05	2093.28		+	10.3597	0	0	1	1	1	1	1	1	1	3637700			106630000	3637700	1576900	1888600	5779100	57327000	7250100			263630000					424190000			By matching	By MS/MS	By MS/MS	By MS/MS	By MS/MS	By MS/MS	By MS/MS	By MS/MS
-	ENSG00000131467	B3KQ25;K7EKR3;K7EPX6;K7EMD0		PSME3	0.0038588	900.909		+	66.2861	0	0	0	0	0	0	0	1	0	1565600								1565600									18788000		By matching	By matching	By matching	By matching	By matching	By matching	By matching	By MS/MS	By matching
+	ENSG00000123600	B3KW44;E7ETE0;B5ME25;Q9H825;Q9H825-2;C9JE69;C9J6U8;H7C2P8;C9J3F1	Methyltransferase-like protein 8	METTL8	0	22308.7		+	6.80717	2	6	6	7	7	10	9	9	9	38768000	12565000	38768000	45801000	7093400	7792900	19175000	56604000	46425000	73060000			784390000	232700000	219330000	260980000	1250200000	855210000	1736300000	By MS/MS	By MS/MS	By MS/MS	By MS/MS	By MS/MS	By MS/MS	By MS/MS	By MS/MS	By MS/MS
+	ENSG00000197614	B3KW70;F5GYX4;H0YG03;Q13361-2;Q13361;F5H7Z2;F5H2W4;F5H413;F5H1C0	Microfibrillar-associated protein 5	MFAP5	0	6358.04		+	19.2759	1	1	1	0	0	1	1	2	1	11049000	2593400	3097700	31049000			6075300	12798000	22797000	11049000			29392000				35799000	27813000		By MS/MS	By MS/MS	By MS/MS			By MS/MS	By MS/MS	By MS/MS	By MS/MS
+	ENSG00000184307	Q8IYP9;B3KXV3;E9PAP7;C9JPJ8	Palmitoyltransferase ZDHHC23;Palmitoyltransferase	ZDHHC23	0.0062066	630.049		-	2.34409	0	0	1	0	0	0	0	0	0	1094900			1094900																		By MS/MS
-	ENSG00000180957	B3KYB7		PITPNB	0.0093699	1214.12		+	55.8561	0	0	0	0	0	0	0	0	1	2109900									2109900									21099000	By matching	By matching	By matching	By matching	By matching	By matching	By matching	By matching	By MS/MS
+	ENSG00000130413	B4DDH2;C9J319;C9J6X7		STK33	0	2255.93		+		1	1	7	4	5	4	3	9	5	3.92035e+06	2585200	1672100	25106000	5218000	4050800	3609400	3794100	30324000	14641000			489660000	225130000	585960000	462870000		720970000	373640000	By MS/MS	By MS/MS	By MS/MS	By MS/MS	By MS/MS	By MS/MS	By MS/MS	By MS/MS	By MS/MS
-	ENSG00000100836	B4DEH8;G3V4T2		PABPN1	0.00030476	18596.3		+	48.9503	0	0	1	0	0	0	2	1	1	3.23166e+07			30957000				120170000	7294200	33736000							1075400000			By matching	By matching	By MS/MS	By matching	By matching	By matching	By MS/MS	By MS/MS	By MS/MS
-	ENSG00000073584	B4DGM3;Q969G3-4;Q969G3-3;J3QKS7;J3QR61;J3KT85	SWI/SNF-related matrix-associated actin-dependent regulator of chromatin subfamily E member 1	SMARCE1	0.0025355			+	67.837	0	0	0	0	0	0	0	0	1																				By matching	By matching	By matching	By matching	By matching	By matching	By matching	By matching	By MS/MS
-	ENSG00000168036	B4DGU4;C9IZ65		CTNNB1	0.00036096	259.992		+	310.901	0	0	1	0	0	0	0	0	1	451815			1001800						203770										By matching	By matching	By MS/MS	By matching	By matching	By matching	By matching	By matching	By MS/MS
-	ENSG00000153944	B4DHE8		MSI2	0.0010747	7394.4		+	32.2673	1	0	0	0	0	0	0	0	0	12850000	12850000									269850000									By MS/MS	By matching	By matching	By matching	By matching	By matching	By matching	By matching	By matching
+	ENSG00000116141	Q9P0L2;B4DIB3;A0A087X0I6;Q9P0L2-3	Serine/threonine-protein kinase MARK1	MARK1	0	6757.39		+	2.8707	2	5	13	4	6	7	14	5	22	11743000	908810	26350000	90039000	8836600	12028000	11743000	17470000	4270900	73643000			575340000	205280000	343840000	338690000	668640000	74664000	3694600000	By MS/MS	By MS/MS	By MS/MS	By MS/MS	By MS/MS	By MS/MS	By MS/MS	By MS/MS	By MS/MS
+	ENSG00000138614	B4DJL6;Q96SY0-3;Q96SY0-4;H3BMK7;H3BT02;H3BN95	von Willebrand factor A domain-containing protein 9	VWA9	0	89967.3		+	14.8612	9	8	11	18	16	17	13	18	17	1.56345e+08	25507000	155130000	263850000	166190000	157570000	147750000	86621000	234450000	215180000			4666700000	5072700000	4369200000	4514000000	2611900000	5077300000	4821000000	By MS/MS	By MS/MS	By MS/MS	By MS/MS	By MS/MS	By MS/MS	By MS/MS	By MS/MS	By MS/MS
+	ENSG00000141540	Q9BSA4;B4DKD1;Q9BSA4-2	Protein tweety homolog 2;Protein tweety homolog	TTYH2	0.00048561	387.898		-	0.479909	0	0	0	0	0	0	1	0	0	674090							674090																		By MS/MS
+	ENSG00000109066	Q8NE00;B4DKL7;Q8NE00-2;J3QQK2	Transmembrane protein 104	TMEM104	0	8311.69		-	6.16976	0	0	1	0	0	0	1	2	3	1.44441e+07			118330000				562340	12403000	16821000								245520000	295210000			By MS/MS				By MS/MS	By MS/MS	By MS/MS
+	ENSG00000125954;ENSG00000257365	B4DL54;P49356-2	Protein farnesyltransferase subunit beta	CHURC1-FNTB;FNTB	0	36964		+	27.7951	8	4	5	11	12	13	5	10	8	64236000	36934000	14789000	194920000	82571000	64236000	61287000	29175000	210060000	582440000			2168100000	1430800000	900040000	1866900000	499550000	3179500000	10679000000	By MS/MS	By MS/MS	By MS/MS	By MS/MS	By MS/MS	By MS/MS	By MS/MS	By MS/MS	By MS/MS
-	ENSG00000105698	B4DLJ1		USF2	0.00030093	11564.6		+	69.0466	0	0	0	0	0	0	0	0	1	20097000									20097000									180120000	By matching	By matching	By matching	By matching	By matching	By matching	By matching	By matching	By MS/MS
+	ENSG00000262660	B4DLN1;F6QW41;I3L1E8			0	1.21216e+06		+		26	10	10	49	45	45	30	23	22	2106500000	1436300000	5164700000	4825200000	2498000000	2106500000	2535500000	1977500000	1669700000	2788800000			56350000000	50895000000	36222000000	47265000000	32595000000	48787000000	42030000000	By MS/MS	By MS/MS	By MS/MS	By MS/MS	By MS/MS	By MS/MS	By MS/MS	By MS/MS	By MS/MS
+	ENSG00000159403	B4DPQ0;P00736;F5H2D0;F5H1V0;F5H6Y3;F5H3N3;F5H3A3	Complement C1r subcomponent;Complement C1r subcomponent heavy chain;Complement C1r subcomponent light chain	C1R	0	265.81		-	7.8437	0	0	1	0	0	0	1	1	1	461925			1801000				102930	246970	863970												By MS/MS				By MS/MS	By MS/MS	By MS/MS
+	ENSG00000127989	Q99551;B4DPR9;C9JNM8	Transcription termination factor 1, mitochondrial	MTERF1	0	15450.6		+	5.23527	1	4	2	8	6	7	5	12	6	26850000	1401000	8794400	26850000	96081000	43304000	73167000	8473700	36155000	15861000				669290000	325050000	996770000	347550000	1424000000	446360000	By MS/MS	By MS/MS	By MS/MS	By MS/MS	By MS/MS	By MS/MS	By MS/MS	By MS/MS	By MS/MS
-	ENSG00000173065	B4DRX9		FAM222B	0.00023027	3528.51		-	4.49097	0	0	0	0	0	0	0	1	1	6.13184e+06								5229700	7189600										By matching		By matching				By matching	By MS/MS	By MS/MS
-	ENSG00000242265	B4DSP0;A0A087WZG9		PEG10	0.00062065	1782.89		+	113.266	1	0	1	1	1	1	1	1	1	3098300	5023200		63354000	2214300	836860	807880	2688500	54065000	48046000	100460000									By MS/MS	By matching	By MS/MS	By MS/MS	By matching	By matching	By MS/MS	By matching	By MS/MS
+	ENSG00000105287	B4DTS2;Q9BZL6;Q9BZL6-2;M0R2Z8;M0QZC2;M0QZ82;M0QXC6;M0R346	Serine/threonine-protein kinase;Serine/threonine-protein kinase D2	PRKD2	0	18057.9		+	5.60169	5	8	11	15	14	15	8	24	22	31381000	3230300	15946000	46785000	31381000	31534000	35068000	18150000	117150000	120910000			495870000	791510000	778770000	886820000	527370000	3322300000	3683200000	By MS/MS	By MS/MS	By MS/MS	By MS/MS	By MS/MS	By MS/MS	By MS/MS	By MS/MS	By MS/MS
+	ENSG00000184990	O15304;B4DTY2;G3V439;G3V3U1;H0YJN1;O15304-2	Apoptosis regulatory protein Siva	SIVA1	0	10717.9		+	51.2726	0	0	2	4	4	2	1	3	4	1.86255e+07			285700000	22603000	15348000	9134100	28828000	14858000	122570000			418540000	323310000	232260000	208920000		243770000	727660000			By MS/MS	By MS/MS	By MS/MS	By MS/MS	By MS/MS	By MS/MS	By MS/MS
+	ENSG00000024862	Q8IWP9;B4DUJ5;A0A087WVM5	Coiled-coil domain-containing protein 28A	CCDC28A	0	10662.9		+	7.24061	0	1	4	1	1	1	3	6	7	18530000		3284500	12935000	27726000	90432000	19331000	7336100	18530000	114360000			312130000				216530000	299330000	802380000		By MS/MS	By MS/MS	By matching	By MS/MS	By matching	By MS/MS	By MS/MS	By MS/MS
+	ENSG00000136161	B4DWG0;O95199-2;B4E372	RCC1 and BTB domain-containing protein 2	RCBTB2	8.5918e-05	3391.03		+		0	0	1	0	1	1	1	3	4	5.89293e+06			7114500		13086000	4881100	1530800	1099700	7832400								39867000	192480000			By MS/MS	By matching	By MS/MS	By matching	By MS/MS	By matching	By MS/MS
+	ENSG00000251246;ENSG00000143590	B4DXG7;P52797;P52798;P52798-2;P52798-3	Ephrin-A3	EFNA3	0.0010682	849.891		-		0	1	0	1	1	1	0	0	0	1.47694e+06		473680000		2561900	813510	851460					3313300000									By MS/MS		By MS/MS	By matching	By matching
+	ENSG00000025434	Q13133;B4DXU5;E9PLL4;Q13133-3;E9PID2;B5MBY7;Q13133-2;C9J2C8;E9PPA1;C9J4R0;C9JJ16;C9JCS0;C9JBS2	Oxysterols receptor LXR-alpha	NR1H3	0.0012423	581.942		+	17.5287	0	0	0	1	1	1	1	0	3	1011300				808880	912680	1011300	4044000		17359000									399250000			By matching	By MS/MS	By matching	By matching	By MS/MS	By matching	By MS/MS
-	ENSG00000092199	B4DY08		HNRNPC	0	34758.2		+	282.05	0	3	1	2	2	2	1	3	1	6.04029e+07		173740000	123620000	4431700	11971000	10654000	77556000	56524000	64548000				92539000	198620000	141750000				By matching	By MS/MS	By MS/MS	By matching	By MS/MS	By MS/MS	By MS/MS	By MS/MS	By MS/MS
-	ENSG00000143621	B4DY09;X6R6Z1		ILF2	0.00016095	6434.57		+	163.282	0	1	1	0	0	0	0	0	0	1.1182e+07		16148000	7743200									92919000							By matching	By MS/MS	By MS/MS	By matching	By matching	By matching	By matching	By matching	By matching
+	ENSG00000185480	B4DZ31;Q9NWS1;Q9NWS1-2;Q9NWS1-7;J3KQY3;Q9NWS1-6;A0A0C4DG30;Q9NWS1-5;Q9NWS1-3;G8JLI2;Q9NWS1-4;H0Y6B3	PCNA-interacting partner	PARPBP	0	4299.19		-	7.92014	1	0	5	1	1	0	1	6	5	7.47114e+06	2547400		500940000	8559200	12823000		1194400	97845000	6521400			4971400000					4861700000	2562200000	By MS/MS		By MS/MS	By MS/MS	By MS/MS		By MS/MS	By MS/MS	By MS/MS
+	ENSG00000169598	O76075;B4DZS0;O76075-2;J3KT26;Q96P72;A0A0B4J1S5;G3XAD0;Q96P73;O76075-4;O76075-3	DNA fragmentation factor subunit beta	DFFB	0	26633.1		+		1	2	5	9	7	10	4	8	9	46283000	1782300	1445700	124240000	41617000	53776000	46283000	32052000	60411000	82091000			494480000	406280000	582360000	381410000	466450000	851090000	1153900000	By MS/MS	By MS/MS	By MS/MS	By MS/MS	By MS/MS	By MS/MS	By MS/MS	By MS/MS	By MS/MS
+	ENSG00000161381	Q8IUK5;C9JWQ3;B4E173;Q8IUK5-3;Q8IUK5-2;Q8IUK5-4;J3QRR7;J3QR40;C9JCL2	Plexin domain-containing protein 1	PLXDC1	0.0038608	2291.17		-		0	0	0	0	0	0	0	1	0	3981600								3981600																		By MS/MS
+	ENSG00000136986	Q9BUN8;B4E1G1;Q9BUN8-2;E5RGY0	Derlin-1	DERL1	0	47614.2		+	38.5644	2	0	0	6	5	5	5	6	8	82744000	150350000			80437000	71257000	82744000	117520000	66634000	107050000				639090000	717820000	782990000	1116200000	886450000	2212300000	By MS/MS			By MS/MS	By MS/MS	By MS/MS	By MS/MS	By MS/MS	By MS/MS
+	ENSG00000244255;ENSG00000243649	B4E1Z4;P00751;A0A0G2JH38;H7C5H1;C9JRT3;A0A0G2JHM4;F2Z3N2;A0A0G2JJM0;F8WCJ9	Complement factor B;Complement factor B Ba fragment;Complement factor B Bb fragment	CFB	0	568.523		-		1	0	1	1	0	0	1	2	2	987979	1846100		1148100	152700000			251350	850190	508950								19579000	4970100	By MS/MS		By MS/MS	By MS/MS	By matching	By matching	By MS/MS	By MS/MS	By MS/MS
-	ENSG00000017260	B4E2Q0	Calcium-transporting ATPase	ATP2C1	0.00029317	2828.46		+	36.4153	0	0	1	0	0	0	1	1	1	4915300			4915300				319770	7299100	6760200										By matching	By matching	By MS/MS	By matching	By matching	By matching	By MS/MS	By matching	By MS/MS
+	ENSG00000214087	B4E3H0;Q0P5N6;I3L196;I3L4Z7	ADP-ribosylation factor-like protein 16	ARL16	0.00030262	5661.98		-	16.6973	0	0	2	3	2	0	0	3	5	9839400			9437700	9741200	9839400			17792000	36943000			62923000					145900000	201600000			By MS/MS	By MS/MS	By MS/MS			By MS/MS	By MS/MS
+	ENSG00000250479	B5MBW9;Q8WYQ3	Coiled-coil-helix-coiled-coil-helix domain-containing protein 10, mitochondrial	CHCHD10	0	111520		-		1	3	1	1	1	1	1	2	1	193800000	61628000	1015100000	435140000	188690000	173060000	186470000	193800000	280260000	424680000								975640000		By MS/MS	By MS/MS	By MS/MS	By MS/MS	By MS/MS	By MS/MS	By MS/MS	By MS/MS	By MS/MS
+	ENSG00000213626	B5MBX5		LBH	0	34870.6		+	19.0907	1	2	0	5	3	3	3	5	5	6.05981e+07	96469000	51676000		41018000	59793000	60932000	60266000	270700000	364450000				331820000	428170000	462240000		835640000	999450000	By MS/MS	By MS/MS		By MS/MS	By MS/MS	By MS/MS	By MS/MS	By MS/MS	By MS/MS
-	ENSG00000106399	B5MC59		RPA3	0.0025395	22919.8		+	21.7103	0	1	0	0	0	0	0	0	0	39830000		39830000									199150000								By matching	By MS/MS	By matching	By matching	By matching	By matching	By matching	By matching	By matching
+	ENSG00000171877	Q7Z6J6;B5MC67;Q7Z6J6-2;H0Y5N1;F8WCI0;F8WEJ8;H0YNI9;H7C282	FERM domain-containing protein 5	FRMD5	0	928.631		+	2.80944	0	0	0	0	0	1	1	8	2	1.61378e+06						1071100	4672800	21245000	2431400								511340000	146270000						By MS/MS	By MS/MS	By MS/MS	By MS/MS
+	ENSG00000119888	P16422;B5MCA4;C9JKY3	Epithelial cell adhesion molecule	EPCAM	0	6063.08		+	1.22468	0	0	0	0	0	0	0	6	1	1.05364e+07								24812000	4474300								208280000	32055000								By MS/MS	By MS/MS
+	ENSG00000179912	B5MCU0;Q9Y2K5;B5MCG9;H7C0E9;Q9Y2K5-3;H0YIX9;C9J7N6;V9GYY9;H0YIF2	R3H domain-containing protein 2	R3HDM2	0	5492.52		+	8.75984	0	2	2	0	2	2	8	8	7	9544900		9544900	10465000		3375400	2898200	14753000	13318000	23348000					142310000	122360000	746660000	581230000	1203400000	By matching	By MS/MS	By MS/MS		By MS/MS	By MS/MS	By MS/MS	By MS/MS	By MS/MS
+	ENSG00000011105	B5MD23;O75954	Tetraspanin;Tetraspanin-9	TSPAN9	0	6208.18		+	4.5562	0	0	1	1	0	0	0	1	3	1.07886e+07			18960000	3936800				7570800	15374000									149720000			By MS/MS	By MS/MS				By matching	By MS/MS
-	ENSG00000181143	B5ME49		MUC16	0	589.385		+	11.1192	1	8	4	1	1	1	3	4	7	1.02423e+06	29508	1104500	30856000		102970	79113	949800	4056000	1930600			1882400000				715180000	1589000000	1010400000	By MS/MS	By MS/MS	By MS/MS	By MS/MS	By matching	By MS/MS	By MS/MS	By MS/MS	By MS/MS
+	ENSG00000081059	B7WNT5;H0YBC8		TCF7	0	7367.23		-	9.30833	1	0	5	0	0	0	4	4	4	1.28028e+07	8265400		22767000				6349900	19831000	28570000			288150000					724180000	1177900000	By MS/MS		By MS/MS	By matching	By matching	By matching	By MS/MS	By MS/MS	By MS/MS
+	ENSG00000149499	Q32P44;B7WPE2;G3V195;H7C355	Echinoderm microtubule-associated protein-like 3	EML3	0	53833		+	17.5057	17	10	7	32	34	34	31	29	30	93551000	60360000	93551000	251440000	109520000	87838000	90727000	177850000	147820000	163530000			712730000	3906000000	2810600000	3653700000	5810500000	7207300000	8245200000	By MS/MS	By MS/MS	By MS/MS	By MS/MS	By MS/MS	By MS/MS	By MS/MS	By MS/MS	By MS/MS
+	ENSG00000142330	Q9HC96;B7WPF5;Q9HC96-4;Q9HC96-3;Q9HC96-2;Q9HC96-5;Q9HC96-8	Calpain-10	CAPN10	0.00036377	549.904		-	7.21748	0	0	1	1	0	1	0	1	0	955623			1949200	901140		1013400		267930													By MS/MS	By MS/MS		By matching		By matching
+	ENSG00000239282	Q8WTX7;B7WPJ3;F8WD52;F2Z3I9;F2Z2C1;H7C2U7	GATS-like protein 3	GATSL3	0.0004855	603.004		-	0.768185	0	0	0	0	0	0	1	0	0	1047900							1047900															By matching	By matching	By matching	By MS/MS	By matching	By matching
+	ENSG00000111785	B7WPL0;Q9NVN3-1;Q9NVN3-3;H0YHS3;Q9NVN3-4;F8VY51;F8VSN5;F8VR30;J3QRA4	Synembryn-B	RIC8B	0	3910.86		+	3.72975	4	7	8	6	6	5	2	8	12	6796300	4381200	57273000	39642000	8383900	6796300	4774000	1594700	27555000	34072000			877720000	261850000	232620000	138970000		826050000	722250000	By MS/MS	By MS/MS	By MS/MS	By MS/MS	By MS/MS	By MS/MS	By MS/MS	By MS/MS	By MS/MS
+	ENSG00000168781	B7WPL9;Q6PFW1-2;Q6PFW1;Q6PFW1-3;Q6PFW1-7;Q6PFW1-4;Q6PFW1-5;Q6PFW1-6;H7C398;H0Y3Y5;C9JZX6;C9J5E6	Inositol hexakisphosphate and diphosphoinositol-pentakisphosphate kinase 1	PPIP5K1	0	3901.31		+	11.531	6	7	13	12	15	13	11	25	22	6779700	2347800	11804000	58218000	6625100	6779700	6349700	8743900	41839000	36330000			1678100000	467960000	566800000	641950000	547600000	2655800000	2151100000	By MS/MS	By MS/MS	By MS/MS	By MS/MS	By MS/MS	By MS/MS	By MS/MS	By MS/MS	By MS/MS
+	ENSG00000164088	B7XGB9;H7C3S3;Q96MI6;Q96MI6-4;Q96MI6-3;Q96MI6-2		ppm1m;PPM1M	0.00015787	4324.09		-	17.6692	0	1	1	2	2	2	3	3	3	7514400		1527200	7514400	12606000	8652000	6197300	2056700	19122000	36359000								616110000	647550000		By MS/MS	By MS/MS	By MS/MS	By MS/MS	By MS/MS	By MS/MS	By MS/MS	By MS/MS
+	ENSG00000132879	Q9H4M3-2;B7Z1P2;R4GMZ8;A0A0A0MSI6;R4GNH4	F-box only protein 44	FBXO44	0	2608.96		+	3.7325	1	1	0	1	1	1	0	3	0	4.53385e+06	3148200	8634400		5486000	4871500	4219600		2658500									33371000		By MS/MS	By MS/MS		By MS/MS	By MS/MS	By MS/MS		By MS/MS
+	ENSG00000182093	O00258;H7BYE5;B7Z1T1;O00258-2;A0A096LNT6;C9JLV3;H7C384	Tail-anchored protein insertion receptor WRB	WRB	8.7405e-05	5853.63		+	27.8307	1	1	1	1	1	1	0	2	2	1.01724e+07	13215000	65415000	182540000	4707100	3030500	2344500		7830400	31272000								155130000	319840000	By MS/MS	By MS/MS	By MS/MS	By MS/MS	By MS/MS	By matching		By MS/MS	By MS/MS
-	ENSG00000164924	B7Z2E6		YWHAZ	0.000158	239119		+	114.28	0	1	1	0	0	0	0	0	0	4.15541e+08		1009200000	171100000									684410000							By matching	By MS/MS	By MS/MS	By matching	By matching	By matching	By matching	By matching	By matching
+	ENSG00000127990	O43556;E9PEH6;B7Z2R4;O43556-4;C9JR67	Epsilon-sarcoglycan	SGCE	0	102814		+	28.6032	1	2	2	2	1	1	5	8	8	178670000	3903300	24676000	41114000	401230000	178670000	370130000	65372000	472520000	644310000			675490000	8841500000	3611800000	3811500000	1623000000	5638000000	12074000000	By MS/MS	By MS/MS	By MS/MS	By MS/MS	By MS/MS	By MS/MS	By MS/MS	By MS/MS	By MS/MS
+	ENSG00000168785	P62079;B7Z317;D6RAR1	Tetraspanin-5;Tetraspanin	TSPAN5	8.7268e-05	10005.2		-	1.84887	0	0	0	0	0	0	0	0	1	17387000									17387000																		By MS/MS
+	ENSG00000166167	Q9Y297;B7Z3H4;Q9Y297-2;Q5T1W7	F-box/WD repeat-containing protein 1A	BTRC	0	2070.42		+	4.03165	2	1	2	0	1	0	2	6	5	3.59797e+06	1688500	2999400	13035000				2160900	10414000	4316000							198350000	268910000	243890000	By MS/MS	By MS/MS	By MS/MS	By matching	By MS/MS	By matching	By MS/MS	By MS/MS	By MS/MS
+	ENSG00000187186	B7Z3J9;H3BQ31		hCG_2040265	0.0049044	2335.88		-		0	0	0	0	0	0	1	1	0	4059300							5879600	4059300																	By MS/MS	By matching
+	ENSG00000132000	Q6PEZ8;B7Z3M0;Q6PEZ8-2;Q6PEZ8-3	Podocan-like protein 1	PODNL1	0.00015784	1918.86		-		0	0	0	0	0	0	1	1	7	3334600							3334600	1025200	14644000									336800000							By MS/MS	By MS/MS	By MS/MS
-	ENSG00000186815	B7Z3R2;F8VV93;F8W1L6;F8VR74		TPCN1	0.00030663			+	15.7443	0	0	1	0	0	0	0	0	0																				By matching	By matching	By MS/MS	By matching	By matching	By matching	By matching	By matching	By matching
+	ENSG00000155893	Q8TE99;B7Z4T2;B7Z3R9;E9PDB7;Q8TE99-2;D6R928;D6RGE3	2-phosphoxylose phosphatase 1	PXYLP1	0.0002307	4237.84		+	6.65886	0	1	3	1	0	1	2	2	4	7.36453e+06		746180	18989000			3226800	7185900	7547600	55250000								216530000	1318600000		By MS/MS	By MS/MS	By MS/MS		By MS/MS	By MS/MS	By matching	By MS/MS
-	ENSG00000187735	B7Z4S1		TCEA1	0.0074983	1075.84		+	16.1768	1	0	0	0	0	0	0	0	0	1869600	1869600																		By MS/MS	By matching	By matching	By matching	By matching	By matching	By matching	By matching	By matching
+	ENSG00000171097	B7Z4W5		CCBL1	0	93399.7		+	21.5226	10	2	9	18	17	18	13	16	20	162310000	62234000	22041000	159850000	212620000	156090000	171860000	162310000	246100000	396330000			3819300000	4488700000	2662500000	3751900000	4266100000	4820600000	6948700000	By MS/MS	By MS/MS	By MS/MS	By MS/MS	By MS/MS	By MS/MS	By MS/MS	By MS/MS	By MS/MS
+	ENSG00000169955	B7Z5R0;H3BQ85;Q9BV97-2;Q9BV97		ZNF747	0	13841.6		+	3.01345	0	0	4	2	0	1	0	7	5	24054000			27372000	55153000		1754600		20761000	24054000			345020000					444310000	414760000			By MS/MS	By MS/MS		By MS/MS	By matching	By MS/MS	By MS/MS
-	ENSG00000135316	B7Z645		SYNCRIP	0.0057899	2560.13		+	54.3852	0	1	0	0	0	0	0	0	0	4449000		4449000									80082000								By matching	By MS/MS	By matching	By matching	By matching	By matching	By matching	By matching	By matching
+	ENSG00000124228	B7Z6D5;Q96GQ7;A0A087X059	Probable ATP-dependent RNA helicase DDX27	DDX27	0	253188		+	32.3098	37	22	23	49	50	49	55	46	43	439990000	319530000	602790000	1194600000	439990000	345200000	348220000	794420000	986620000	1609500000			19126000000	12503000000	14264000000	13724000000	23336000000	51604000000	51914000000	By MS/MS	By MS/MS	By MS/MS	By MS/MS	By MS/MS	By MS/MS	By MS/MS	By MS/MS	By MS/MS
-	ENSG00000113761	B7Z6Q2;B7Z6B6		ZNF346	0.0024168	4151.73		+	16.7003	0	0	1	0	0	0	0	0	1	7.21488e+06			11208000						4644400									32511000	By matching	By matching	By MS/MS	By matching	By matching	By matching	By matching	By matching	By MS/MS
+	ENSG00000164180	Q8NDZ6;B7Z6T3;E9PCX5;D6RAR3;E9PFW6;Q8NDZ6-2;D6RAK4	Transmembrane protein 161B	TMEM161B	0.0004329	11848.9		+	4.29179	0	1	1	0	0	0	1	2	3	20591000		43470000	40400000				4391100	20591000	8638100			857290000				180020000	562970000	264340000		By MS/MS	By MS/MS				By MS/MS	By MS/MS	By MS/MS
+	ENSG00000184988	Q96A25;B7Z779;K7ERE2	Transmembrane protein 106A	TMEM106A	0.0035015	48847.4		-	0.587552	0	0	2	0	0	0	0	0	0	84887000			84887000									594210000									By MS/MS
-	ENSG00000031823	B7Z7F3;K7EID7;K7ENB9		RANBP3	0	1414.66		+	21.3229	1	0	1	0	0	0	1	0	1	2458400	2315200		2546700				2458400		2094300										By MS/MS	By matching	By MS/MS	By matching	By matching	By matching	By MS/MS	By matching	By MS/MS
-	ENSG00000152620	B7Z8V7		NADK2	0	506.836		+	35.1397	0	0	0	0	0	0	0	1	0	880780								880780											By matching	By matching	By matching	By matching	By matching	By matching	By matching	By MS/MS	By matching
-	ENSG00000163681	B7Z964;Q14BN4-5;C9JA20	Sarcolemmal membrane-associated protein	SLMAP	0.0002949	1007.07		+	26.4432	0	0	1	0	0	0	1	1	1	1.75009e+06			2805300				1091800	1072500	6250000										By matching	By matching	By MS/MS	By matching	By matching	By matching	By MS/MS	By MS/MS	By MS/MS
-	ENSG00000187109	B7Z9C2;P55209-3	Nucleosome assembly protein 1-like 1	NAP1L1	0	2293.09		+	114.894	1	0	0	1	1	0	0	1	0	3.98494e+06	3188900			2853600	1164700			65596000									663640000		By MS/MS	By matching	By matching	By MS/MS	By MS/MS	By matching	By matching	By MS/MS	By matching
-	ENSG00000064933	B7ZAA0;P54277-4	PMS1 protein homolog 1	PMS1	0.0051908	468.437		+	11.38	0	0	0	0	0	0	0	0	1	814050									814050										By matching	By matching	By matching	By matching	By matching	By matching	By matching	By matching	By MS/MS
+	ENSG00000188092;ENSG00000117262	B7ZAQ6;B7ZAQ6-2;B7ZAQ6-3;P0CG08;U3KPV2;E9PKY3;A0A087WW82;A0A087WW78	Golgi pH regulator A;Golgi pH regulator B	GPR89A;GPR89B	0	20703.8		+		2	1	2	3	2	3	8	5	4	35979000	35979000	35217000	246300000	11968000	3739900	5105500	36742000	102150000	93773000			1454800000	238040000	117440000	112970000	1006100000	930650000	1234000000	By MS/MS	By MS/MS	By MS/MS	By MS/MS	By MS/MS	By MS/MS	By MS/MS	By MS/MS	By MS/MS
-	ENSG00000148218	B7ZBK6;B7ZBK7		ALAD	0.00030089	6585.91		+	12.4803	0	0	0	1	1	1	0	0	0	11445000				28518000	11445000	5462900													By matching	By matching	By matching	By MS/MS	By MS/MS	By MS/MS	By matching	By matching	By matching
-	ENSG00000167110	B7ZC06		GOLGA2	0	13765.1		+	0.854859	2	0	2	0	0	1	4	3	4	23921000	7313100		89878000			14733000	23921000	33760000	146720000			1119900000				270990000	597600000	2991900000	By MS/MS	By matching	By MS/MS	By matching	By matching	By MS/MS	By MS/MS	By MS/MS	By MS/MS
+	ENSG00000148341	Q9NR46;B7ZC38;F8WFB9;H7C1Z6;G5E9J1	Endophilin-B2	SH3GLB2	0	289688		+	49.5441	16	15	9	29	28	26	21	26	17	503420000	136160000	489300000	1233800000	533600000	503420000	521570000	465480000	1361900000	944130000			6715300000	8072200000	7713900000	8243200000	7988800000	21995000000	17521000000	By MS/MS	By MS/MS	By MS/MS	By MS/MS	By MS/MS	By MS/MS	By MS/MS	By MS/MS	By MS/MS
+	ENSG00000145242	P54756;B7ZKW7;B7ZKJ3;P54756-2;F8VP57;F8W9W0	Ephrin type-A receptor 5;Receptor protein-tyrosine kinase	EPHA5	0	10858		+	2.48309	3	10	11	18	18	18	8	16	21	18869000	2127800	37271000	67765000	18869000	18985000	17846000	6603100	52617000	70908000			847000000	808290000	950990000	868590000	350970000	3650300000	4046100000	By MS/MS	By MS/MS	By MS/MS	By MS/MS	By MS/MS	By MS/MS	By MS/MS	By MS/MS	By MS/MS
+	ENSG00000055955	B7ZKJ8		ITIH4	0	414.167		+		0	0	2	0	1	1	0	0	1	719740					511940	719740			2679500										By matching	By matching	By MS/MS	By matching	By MS/MS	By MS/MS	By matching	By matching	By MS/MS
+	ENSG00000073060	Q8WTV0-2;B7ZKQ9;Q8WTV0-4;Q8WTV0-5;Q8WTV0;Q8WTV0-3;F5H4X0;F5H5E8	Scavenger receptor class B member 1	SCARB1	0	88606.2		+	71.13	5	7	4	14	9	12	9	12	12	153980000	96737000	235410000	294500000	59916000	44502000	56232000	248530000	153980000	337840000			2717200000	1117700000	998640000	1148900000	4171000000	2760400000	5514800000	By MS/MS	By MS/MS	By MS/MS	By MS/MS	By MS/MS	By MS/MS	By MS/MS	By MS/MS	By MS/MS
+	ENSG00000163626	Q8N8Q8;B7ZL88;Q8N8Q8-2;Q8N8Q8-3;Q8N8Q8-4	Mitochondrial inner membrane protein COX18	COX18	0.00016024	5294.68		+	3.15002	1	1	3	0	0	0	0	1	1	9201100	9201100	19812000	119420000					2705800	3615100										By MS/MS	By MS/MS	By MS/MS					By matching	By MS/MS
+	ENSG00000226033	B7ZLI8;P49842-4;P49842-3;P49842-2;P49842;H0YAS4	Serine/threonine-protein kinase 19	STK19	8.4488e-05	2054.04		+		2	0	1	3	4	4	2	8	6	3.5695e+06	3904800		12859000	3254400	2727900	2115700	3263000	41945000	16790000				403940000	388810000	251960000		716030000	229130000	By MS/MS		By MS/MS	By MS/MS	By MS/MS	By MS/MS	By MS/MS	By MS/MS	By MS/MS
+	ENSG00000100095	Q9BYH1;B7ZLJ8;Q9BYH1-5;Q9BYH1-7;Q9BYH1-6;Q9BYH1-4;B0QYH4;B0QYH5;Q9BYH1-2;Q9BYH1-3	Seizure 6-like protein	SEZ6L	0	354.753		-		0	0	0	1	1	1	0	0	0	616490				666560	616490	548820																By MS/MS	By matching	By matching	By matching
+	ENSG00000102038	B7ZLQ5;P28370	Probable global transcription activator SNF2L1	SMARCA1	0	85257.2		+	19.6462	19	19	26	48	50	46	61	54	56	148160000	92490000	121980000	587920000	153860000	148160000	120020000	351080000	511100000	945590000			12294000000	7492900000	12481000000	12496000000	18058000000	26585000000	47574000000	By MS/MS	By MS/MS	By MS/MS	By MS/MS	By MS/MS	By MS/MS	By MS/MS	By MS/MS	By MS/MS
+	ENSG00000113742	Q17RY0;B7ZLQ8;Q17RY0-2;E5RJM0;H0YBG1	Cytoplasmic polyadenylation element-binding protein 4	CPEB4	0	16294.2		+	8.15588	10	4	6	7	10	8	15	16	10	28316000	15533000	27283000	92988000	28316000	29325000	19237000	59397000	94869000	58490000			1652500000	515020000	676690000	409650000	2355100000	3243600000	2014100000	By MS/MS	By MS/MS	By MS/MS	By MS/MS	By MS/MS	By MS/MS	By MS/MS	By MS/MS	By MS/MS
+	ENSG00000184226	Q9HC56;Q5VT82;B7ZM79;Q9HC56-2	Protocadherin-9	PCDH9	0	91.7597		-		0	0	0	1	0	1	0	1	0	159460				158470		159460		427530														By matching		By MS/MS		By matching
+	ENSG00000266028;ENSG00000196369	B7ZM87;A0A075B7B5;P0DMP2;E9PDX4;A0A087WW56	SLIT-ROBO Rho GTPase-activating protein 2B	SRGAP2;SRGAP2B	0	57062.9		+	27.954	14	31	23	37	39	40	40	41	41	99164000	16074000	164120000	264010000	95198000	99164000	95555000	100570000	355410000	344060000			9692200000	6221800000	4878800000	5366200000	5418000000	13976000000	17579000000	By MS/MS	By MS/MS	By MS/MS	By MS/MS	By MS/MS	By MS/MS	By MS/MS	By MS/MS	By MS/MS
+	ENSG00000120254	B7ZM99;A0A087WVM4;Q5JYA8;Q4VXM0;Q4VXV2;Q4VXM1		MTHFD1L	0	520549		+	52.8917	48	13	28	84	86	85	61	56	51	904610000	331420000	604970000	2007300000	1001600000	854690000	907550000	904610000	1539900000	1736500000			85743000000	37139000000	32255000000	32922000000	45060000000	73398000000	82216000000	By MS/MS	By MS/MS	By MS/MS	By MS/MS	By MS/MS	By MS/MS	By MS/MS	By MS/MS	By MS/MS
+	ENSG00000248333;ENSG00000008128	B7ZVY7;P21127-8;P21127-2;P21127;P21127-9;J3QR29;P21127-6;P21127-10;P21127-5;P21127-12;P21127-4;Q9UQ88-9;Q5QPQ9	Cyclin-dependent kinase 11B	CDC2L1;CDK11B	0	255720		+		18	27	21	53	49	51	53	51	45	444390000	295950000	712580000	818710000	444390000	357150000	362650000	463150000	810360000	847690000			29920000000	18538000000	15268000000	16106000000	17170000000	33892000000	30691000000	By MS/MS	By MS/MS	By MS/MS	By MS/MS	By MS/MS	By MS/MS	By MS/MS	By MS/MS	By MS/MS
-	ENSG00000122565	B8ZZ43		CBX3	8.3584e-05	12747.5		+	87.6948	0	2	0	0	0	0	0	2	0	2.21526e+07		18279000						26847000									64754000		By matching	By MS/MS	By matching	By matching	By matching	By matching	By matching	By MS/MS	By matching
-	ENSG00000135930	B8ZZ50;C9JEL3		EIF4E2	0.00029924	4815.8		+	79.3078	0	2	1	0	0	0	1	1	1	8368900		28911000	11951000				8368900	2652000	5451300							114000000			By matching	By MS/MS	By MS/MS	By matching	By matching	By matching	By MS/MS	By matching	By MS/MS
-	ENSG00000115541	B8ZZ54		HSPE1	8.9381e-05	132958		+	561.463	1	1	0	0	0	0	0	0	0	2.31055e+08	374510000	142550000								749010000									By MS/MS	By MS/MS	By matching	By matching	By matching	By matching	By matching	By matching	By matching
-	ENSG00000135968	B8ZZA5		GCC2	0.00042523	813.672		+	4.95103	0	1	0	0	0	0	0	1	1	1414000		2626400						902450	1414000										By matching	By MS/MS	By matching	By matching	By matching	By matching	By matching	By MS/MS	By MS/MS
+	ENSG00000177570	B8ZZB7;E9PLP5;H0YEJ0;H0Y632;H0YDQ2;F8VYB8		SAMD12	0	2745.87		+	2.21472	0	1	4	1	1	1	0	2	1	4.77178e+06		2288500	13707000	5398400	4217900	2008000		7243900	10448000			183240000					162800000			By MS/MS	By MS/MS	By MS/MS	By matching	By matching		By MS/MS	By MS/MS
+	ENSG00000115363	Q9H8M9;B8ZZF5;C9J5M4	Protein eva-1 homolog A	EVA1A	0.00036193	8243.18		-		0	0	0	0	0	0	1	1	1	14325000							6596800	66395000	44473000																By MS/MS	By MS/MS	By MS/MS
-	ENSG00000122591	B8ZZJ1;H7C0W7;B8ZZA2		FAM126A	0	6419.99		+	8.88371	0	6	2	3	3	3	1	3	2	1.11567e+07		22455000	39299000	5915600	7062500	6184300	11453000	10868000	18570000			641400000	230780000	233040000	280140000	288360000	220470000	454560000	By matching	By MS/MS	By MS/MS	By matching	By MS/MS	By MS/MS	By MS/MS	By MS/MS	By MS/MS
+	ENSG00000153832	B8ZZQ1;Q8NEA4;Q8NEA4-3	F-box only protein 36	FBXO36	0.0050774	1010.53		-		0	0	1	0	0	0	1	0	2	1756100			975220				2790700		1756100									14049000			By MS/MS				By MS/MS		By MS/MS
+	ENSG00000187514	P06454-2;B8ZZQ6;B8ZZA1;B8ZZW7;H7C2N1;A0A087WUT1	Prothymosin alpha;Prothymosin alpha, N-terminally processed;Thymosin alpha-1	PTMA	0	2.87841e+06		+	5.6881	1	16	4	10	10	10	14	8	9	5002100000	2909300000	30546000000	8124800000	1917100000	5002100000	3735900000	30700000000	11013000000	34831000000			12270000000	12305000000	24979000000	21979000000	109850000000	35249000000	161470000000	By MS/MS	By MS/MS	By MS/MS	By MS/MS	By MS/MS	By MS/MS	By MS/MS	By MS/MS	By MS/MS
-	ENSG00000138386	B8ZZS2		NAB1	0.00015464	945.367		+	61.4929	0	0	0	0	0	0	1	0	1	1.64286e+06							1023700		2636500									68548000	By matching	By matching	By matching	By matching	By matching	By matching	By MS/MS	By matching	By MS/MS
+	ENSG00000115084	Q8WV83;B8ZZV6;B8ZZY4;Q8WV83-2	Solute carrier family 35 member F5	SLC35F5	0.00029915	1413.61		-	8.82702	0	0	0	0	0	0	1	1	0	2.45658e+06							1722400	3503700																	By MS/MS	By matching
+	ENSG00000115520	Q9H8M1;B8ZZV9;Q9H8M1-2;B8ZZX2	Coenzyme Q-binding protein COQ10 homolog B, mitochondrial	COQ10B	0	12328.9		+	9.03296	1	0	3	7	6	6	2	11	4	2.14252e+07	1512700		75238000	21701000	19394000	21153000	1573300	50442000	35070000			751750000	312250000	305280000	253770000		911690000	735120000	By MS/MS		By MS/MS	By MS/MS	By MS/MS	By MS/MS	By MS/MS	By MS/MS	By MS/MS
-	ENSG00000136718	B9A008		IMP4	0.0027119			+	54.1639	0	0	1	0	0	0	0	0	0																				By matching	By matching	By MS/MS	By matching	By matching	By matching	By matching	By matching	By matching
+	ENSG00000108604	Q92925;J3KMX2;B9EGA3;Q92925-3;Q92925-2;J3QWB6;J3QQL7	SWI/SNF-related matrix-associated actin-dependent regulator of chromatin subfamily D member 2	SMARCD2	0	102164		+	17.4076	16	7	14	30	31	33	23	28	26	177540000	84097000	328310000	429100000	197760000	139270000	135830000	177540000	317210000	345500000			5216200000	3950700000	2955500000	2935300000	4575800000	9306400000	13346000000	By MS/MS	By MS/MS	By MS/MS	By MS/MS	By MS/MS	By MS/MS	By MS/MS	By MS/MS	By MS/MS
+	ENSG00000168813	Q8TCN5;B9EGE7;Q8TCN5-2	Zinc finger protein 507	ZNF507	0	1728.74		+	4.05555	2	5	11	1	3	3	6	12	10	3004200	3004200	12063000	29780000	713920	1225700	1380100	8178600	13147000	10234000			1002800000				329910000	624090000	587130000	By MS/MS	By MS/MS	By MS/MS	By matching	By MS/MS	By MS/MS	By MS/MS	By MS/MS	By MS/MS
-	ENSG00000072195	B9ZVR7;Q15772-3		SPEG	0.001074	13951		+	6.16605	0	0	1	0	0	0	0	0	0	24244000			24244000									266680000								By matching	By MS/MS	By matching	By matching	By matching	By matching	By matching	By matching
-	ENSG00000123992	B9ZVU2;E7EPX3;E5RJ35;C9JRG3;E3W974;E3W979		DNPEP	0	4124.22		+	22.2109	0	1	1	1	1	2	2	1	2	7.16707e+06		26093000	70928000	1671400	2291300	2013900	24993000	6341900	8099600			917020000			65536000	326670000		186280000	By matching	By MS/MS	By MS/MS	By MS/MS	By MS/MS	By matching	By MS/MS	By matching	By MS/MS
+	ENSG00000171777	Q8TDF6;Q8TDF6-2;C0LTP6;Q8TDF6-6;Q8TDF6-7;Q8TDF6-5;Q8TDF6-9;Q8TDF6-8;Q8TDF6-3	RAS guanyl-releasing protein 4	RASGRP4	0.0018689	1860.17		-		0	1	0	0	0	0	0	0	0	3232600		3232600																		By MS/MS
+	ENSG00000011332	C8C3P2		DPF1	0	2859.65		+	2.6027	0	2	2	0	0	0	1	7	5	4969500		1212400	4969500				581810	20595000	13174000			53854000					453940000	396050000		By MS/MS	By MS/MS	By matching	By matching	By matching	By MS/MS	By MS/MS	By MS/MS
+	ENSG00000081803	Q86UW7;Q86UW7-2;C9IYE1;Q86UW7-3;H7BYR4	Calcium-dependent secretion activator 2	CADPS2	0	287.123		-	0.170582	0	1	3	0	0	0	0	1	1	498962		425070	5570100					585700	172440											By MS/MS	By MS/MS					By MS/MS	By MS/MS
-	ENSG00000141698	C9IZA4		NT5C3B	0.00030391	5697.45		+	52.2934	1	0	0	0	0	0	0	1	0	9.90103e+06	9071000							10807000											By MS/MS							By matching
-	ENSG00000140750	C9IZD3		ARHGAP17	8.3271e-05	7422.82		+	31.9116	0	1	1	0	0	0	0	0	0	1.28994e+07		9107500	18270000									182700000							By matching	By MS/MS	By MS/MS	By matching	By matching	By matching	By matching	By matching	By matching
+	ENSG00000112514	C9IZG4;C9IZQ5;H0YDR4		CUTA	0.0013695	3054.72		-	152.582	0	0	0	0	0	0	0	0	1	5308500									5308500									26543000	By matching	By matching	By matching	By matching	By matching	By matching	By matching	By matching	By MS/MS
+	ENSG00000232434	C9J069	Uncharacterized protein C9orf172	C9orf172	0.00029427	503.872		-	1.0828	1	0	0	0	0	0	0	0	1	875630	22411000								875630										By MS/MS								By MS/MS
+	ENSG00000169193	Q96EE4;C9J0J0	Coiled-coil domain-containing protein 126	CCDC126	0.00042292	3427.44		-	1.67052	0	0	1	0	0	0	0	1	1	5956200			4761700					9265500	5956200								117110000				By MS/MS				By matching	By MS/MS	By MS/MS
+	ENSG00000183785	Q9NY65;C9J2C0	Tubulin alpha-8 chain	TUBA8	8.6873e-05	311.869		-		0	0	0	0	0	0	0	1	2	541966								890270	1801300										By matching	By matching	By matching	By matching	By matching	By matching	By matching	By matching	By MS/MS
+	ENSG00000160991	Q96SN7;C9J5L2;C9J2H9;C9JQR7;C9JUY6	Protein orai-2	ORAI2	0.00068875	1248.85		-	26.3513	0	0	1	0	0	0	1	1	0	2.17025e+06			9044500				1289300	3411800				51164000									By MS/MS				By MS/MS	By matching
-	ENSG00000170142	C9J2P0		UBE2E1	0.00043032	11403.5		+	52.1596	2	0	0	0	0	0	0	0	0	19817000	19817000									99084000									By MS/MS	By matching	By matching	By matching	By matching	By matching	By matching	By matching	By matching
+	ENSG00000105173	P24864;C9J2U0;P24864-3;I3L413;P24864-2	G1/S-specific cyclin-E1	CCNE1	0	4246.92		+	14.3644	0	1	1	3	1	1	0	4	2	7380300		5647600	7380300	36522000	1028300	864210		9318500	14652000			200220000					243000000	589730000		By MS/MS	By MS/MS	By MS/MS	By MS/MS	By matching		By MS/MS	By MS/MS
-	ENSG00000269335	C9J2V2		IKBKG	0	33638.1		+	24.6566	0	1	2	1	1	1	1	3	3	5.84564e+07		69467000	313180000	75492000	40308000	40448000	49191000	165780000	240300000			1614300000					1546300000	2278800000	By matching	By MS/MS	By MS/MS	By MS/MS	By MS/MS	By MS/MS	By MS/MS	By MS/MS	By MS/MS
-	ENSG00000250588	C9J366;C9J630;C9J615		IQCJ-SCHIP1	8.7063e-05	1511.8		+		0	0	1	0	0	0	0	0	1	2.6272e+06			4548100						1517600			59125000							By matching	By matching	By MS/MS	By matching	By matching	By matching	By matching	By matching	By MS/MS
+	ENSG00000106330	O75425;C9J3M4;O75425-2;O75425-3	Motile sperm domain-containing protein 3	MOSPD3	8.8106e-05	7172.28		-	10.4008	0	0	0	0	0	0	0	0	2	12464000									12464000																		By MS/MS
-	ENSG00000132305	C9J406;H7C463		IMMT	0.00030301	3408.74		+	44.732	0	0	2	0	0	1	2	0	1	5.92371e+06			23685000			1072100	16202000		2165800										By matching	By matching	By MS/MS	By matching	By matching	By MS/MS	By MS/MS	By matching	By MS/MS
-	ENSG00000121152	C9J470		NCAPH	0.00029875	11695.8		+	32.8002	0	0	2	0	0	0	0	1	0	2.03249e+07			59358000					6959500											By matching	By matching	By MS/MS	By matching	By matching	By matching	By matching	By MS/MS	By matching
+	ENSG00000075975	Q9H000;C9J494;Q9H000-2	Probable E3 ubiquitin-protein ligase makorin-2	MKRN2	0	59224.3		+	22.433	11	10	9	17	20	19	14	18	16	102920000	76927000	107820000	166250000	102920000	77964000	77322000	109020000	148050000	150560000			3656500000	3155700000	1564000000	1737100000	3308600000	5294500000	2968300000	By MS/MS	By MS/MS	By MS/MS	By MS/MS	By MS/MS	By MS/MS	By MS/MS	By MS/MS	By MS/MS
-	ENSG00000130508	C9J4I9		PXDN	0.003502	1637.87		+	114.295	0	0	0	1	0	0	0	0	0	2846300				2846300									34156000						By matching	By matching	By matching	By MS/MS	By matching	By matching	By matching	By matching	By matching
+	ENSG00000089250	P29475;C9J5P6;P29475-5;P29475-2;P29475-3;P29475-4	Nitric oxide synthase, brain;Nitric oxide synthase	NOS1	8.6304e-05	674.454		-	0.0961091	0	1	1	1	1	0	0	0	0	1.17207e+06		341010	949700	1446500	1462300															By MS/MS	By MS/MS	By matching	By MS/MS
-	ENSG00000065978	C9J5V9		YBX1	8.7558e-05	311014		+	857.04	0	2	0	0	0	0	0	0	0	540480000		540480000									1486300000								By matching	By MS/MS	By matching	By matching	By matching	By matching	By matching	By matching	By matching
+	ENSG00000140443	P08069;C9J5X1;H0YNR0;H0YMJ5;H3BSZ8;H0YLE7	Insulin-like growth factor 1 receptor;Insulin-like growth factor 1 receptor alpha chain;Insulin-like growth factor 1 receptor beta chain;Tyrosine-protein kinase receptor	IGF1R	0	20333.2		+	30.2601	11	10	17	22	23	23	28	47	28	35335000	34236000	49040000	142970000	35335000	34023000	33687000	51924000	145750000	82801000			3238600000	2741400000	2441800000	2267700000	2940200000	9702400000	6928900000	By MS/MS	By MS/MS	By MS/MS	By MS/MS	By MS/MS	By MS/MS	By MS/MS	By MS/MS	By MS/MS
+	ENSG00000105939	C9J6P4;H7C5K1		ZC3HAV1	0	230303		+	13.1377	30	16	25	65	65	70	68	60	54	400220000	144220000	361070000	1114400000	443500000	400220000	350540000	542060000	995250000	1187000000			31688000000	19985000000	18591000000	16248000000	21497000000	71999000000	81176000000	By MS/MS	By MS/MS	By MS/MS	By MS/MS	By MS/MS	By MS/MS	By MS/MS	By MS/MS	By MS/MS
+	ENSG00000147202	C9J6U3;A6NML8		DIAPH2	0	61482.6		+	4.44613	20	18	26	51	52	48	41	50	45	1.06845e+08	33202000	103310000	192130000	102420000	115850000	99812000	110500000	260390000	324660000			7521500000	7224900000	8510000000	7753400000	5513900000	12898000000	17337000000	By MS/MS	By MS/MS	By MS/MS	By MS/MS	By MS/MS	By MS/MS	By MS/MS	By MS/MS	By MS/MS
+	ENSG00000114455	C9J7D0;Q9UM44;C9JD07;Q9UM44-2;C9JY43;C9J8J7;C9JY13;H7C523	HERV-H LTR-associating protein 2	HHLA2	0.00015616	1646.11		-		0	0	0	1	0	1	0	0	0	2.86062e+06				5559200		1472000																By MS/MS		By matching
-	ENSG00000151779	C9J7I0	UBAP1-MVB12-associated (UMA)-domain containing protein 1	UMAD1	0	203775		+	7.02119	0	1	2	0	0	0	2	2	2	354120000		2069100	417980000				55801000	354120000	430370000			872390000				352550000	1044500000	1304200000		By MS/MS	By MS/MS				By MS/MS	By MS/MS	By MS/MS
-	ENSG00000090924	C9J7S4;C9JVL3		PLEKHG2	0.0014305	3862.99		+	1.40807	0	0	0	0	0	0	1	1	0	6.7131e+06							3863000	11666000									93330000		By matching	By matching	By matching				By MS/MS	By matching	By matching
-	ENSG00000159079	C9J818		C21orf59	0.0011201	2532.8		+	50.182	0	0	1	0	0	0	0	0	0	4401500			4401500									39614000							By matching	By matching	By MS/MS	By matching	By matching	By matching	By matching	By matching	By matching
+	ENSG00000100429	Q969S8;C9J8B8;Q969S8-2;Q969S8-4;Q969S8-5;Q08AP5	Histone deacetylase 10	HDAC10	0	3651.8		+	6.59388	0	1	1	2	0	0	2	3	6	6.34609e+06		1124200	31892000	668660			8178900	4924000	17158000							349800000	145830000	401080000		By MS/MS	By MS/MS	By MS/MS			By MS/MS	By MS/MS	By MS/MS
-	ENSG00000072195	C9J8D8;C9JWU5		SPEG	0.0001587	1434.71		+	6.16605	0	0	0	0	0	0	1	0	1	2.49324e+06							4477000		935290											By matching					By MS/MS	By matching	By MS/MS
-	ENSG00000109107	C9J8F3	Fructose-bisphosphate aldolase	ALDOC	0	1.10467e+06		+	7.43549	0	2	0	0	0	0	0	0	0	1919700000		1919700000									11518000000								By matching	By MS/MS	By matching	By matching	By matching	By matching	By matching	By matching	By matching
-	ENSG00000177565	C9J903		TBL1XR1	0.0045642	2351.71		+	12.9537	2	0	0	0	0	0	0	0	0	4086800	4086800									24521000									By MS/MS	By matching		By matching	By matching	By matching	By matching	By matching	By matching
-	ENSG00000154556	C9J9D3;C9JG84		SORBS2	0	12574.5		+	25.8735	0	0	1	0	0	0	0	0	0	21852000			27575000																		By MS/MS	By matching	By matching	By matching		By matching	By matching
-	ENSG00000121578	C9JA31		B4GALT4	0.0047882	72072.1		+	9.10084	0	0	0	0	0	0	0	1	1	1.25247e+08								104530000	150070000								374190000	373040000								By MS/MS	By MS/MS
-	ENSG00000069849	C9JA36		ATP1B3	0.0046732	1814.36		+	185.648	1	0	0	0	0	0	0	0	0	3153000	3153000									25224000									By MS/MS	By matching	By matching	By matching	By matching	By matching	By matching	By matching	By matching
-	ENSG00000102054	C9JAJ9		RBBP7	0.00015797	29952.2		+	433.628	0	0	2	0	0	0	1	0	1	52051000			56043000				6789000		52051000			112090000							By matching	By matching	By MS/MS	By matching	By matching	By matching	By MS/MS	By matching	By MS/MS
+	ENSG00000144847	C9JBA5;C9JMW0;Q5DX21-3;Q5DX21-2;Q5DX21	Immunoglobulin superfamily member 11	IGSF11	0.0011185	3216.88		-		0	0	0	1	0	0	0	0	0	5590300				5590300																		By MS/MS
+	ENSG00000149577	Q8NBJ9;C9JBG5;Q8NBJ9-2;F5H8L4;E9PME7;E9PMC3;E9PPN9	SID1 transmembrane family member 2	SIDT2	8.5609e-05	1988.14		+	7.12215	0	0	1	2	1	2	2	6	4	3455000			8580000	1906900	488750	1244500	3455000	4437900	4345500				200690000		131500000		120110000	115170000			By MS/MS	By MS/MS	By MS/MS	By MS/MS	By MS/MS	By MS/MS	By MS/MS
-	ENSG00000177565	C9JBN1;C9JLJ1;C9JCK0		TBL1XR1	0.00042647	125653		+	12.9537	0	0	1	0	0	0	1	1	0	218360000			421120000				215240000	218360000				842230000							By matching		By MS/MS	By matching	By matching	By matching	By MS/MS	By matching	By matching
+	ENSG00000182606	Q9UPV9;C9JC32;A0A0D9SFL5;Q9UPV9-2;A0A087X0N0;Q9UPV9-3;A0A0D9SGH2;H7C3T3	Trafficking kinesin-binding protein 1	TRAK1	0	1349.75		+	13.7755	0	2	7	0	1	1	2	9	6	2345600		2232300	14665000		263030	225920	7038900	5595400	2345600			297390000					340530000	232710000		By MS/MS	By MS/MS		By MS/MS	By MS/MS	By MS/MS	By MS/MS	By MS/MS
+	ENSG00000175550	Q14919;C9JCC6;Q14919-2;E9PNC7	Dr1-associated corepressor	DRAP1	0	478620		+	73.7741	1	2	5	12	11	12	8	7	6	8.31745e+08	1627500	240640000	953490000	904910000	879370000	786700000	575710000	2014800000	3095200000			11007000000	6124500000	2932200000	4780900000	2315500000	14091000000	16893000000	By MS/MS	By MS/MS	By MS/MS	By MS/MS	By MS/MS	By MS/MS	By MS/MS	By MS/MS	By MS/MS
-	ENSG00000144381	C9JCQ4		HSPD1	0.0070862	25057		+	304.597	0	1	0	0	0	0	0	0	0	43544000		43544000									43544000								By matching	By MS/MS	By matching	By matching	By matching	By matching	By matching	By matching	By matching
-	ENSG00000127824	C9JDL2		TUBA4A	0.00036552	20016.7		+		0	0	0	1	1	1	0	0	0	34785000				33960000	44360000	34785000							225990000	149700000					By matching	By matching	By matching	By MS/MS	By MS/MS	By MS/MS	By matching	By matching	By matching
-	ENSG00000127824	C9JDS9		TUBA4A	0.00029433	36026.7		+		0	2	2	0	0	0	0	1	2	6.26073e+07		20285000	3511500000					3989600	193230000			6925800000							By matching	By MS/MS	By MS/MS	By matching	By matching	By matching	By matching	By MS/MS	By MS/MS
+	ENSG00000133597	Q7Z695;C9JE15;A0A087WXG2;H7C4I2;H7C5M5	Uncharacterized aarF domain-containing protein kinase 2	ADCK2	0.00015499	1020.2		-	6.54161	0	1	0	1	1	1	1	1	2	1772900		1004100		1772900	3808000	3257500	304620	1289500	2773700											By MS/MS		By matching	By MS/MS	By matching	By MS/MS	By MS/MS	By MS/MS
-	ENSG00000122786	C9JE79		CALD1	0.0012438	3431.92		+	58.0502	1	0	0	0	0	0	0	0	0	5964000	5964000																		By MS/MS	By matching	By matching	By matching	By matching	By matching	By matching	By matching	By matching
+	ENSG00000007402	Q9NY47;C9JE82;Q9NY47-2	Voltage-dependent calcium channel subunit alpha-2/delta-2;Voltage-dependent calcium channel subunit alpha-2-2;Voltage-dependent calcium channel subunit delta-2	CACNA2D2	0	328.113		+		0	0	0	1	0	0	0	1	0	570196				696240				466970											By matching	By matching		By MS/MS	By matching	By matching	By matching	By matching	By matching
+	ENSG00000115556	Q9BRC7;C9JEA7;Q9BRC7-2;C9JAE4;H7C281;F2Z3H8	1-phosphatidylinositol 4,5-bisphosphate phosphodiesterase delta-4;Phosphoinositide phospholipase C	PLCD4	0	1142.84		+	4.86372	0	1	1	3	2	2	0	0	1	1.98603e+06		1401900	1764800	34189000	2235000	2730600			1197100											By MS/MS	By MS/MS	By MS/MS	By MS/MS	By MS/MS			By MS/MS
-	ENSG00000127837	C9JEH3;C9JTS3;H7C0R2		AAMP	0.0051373	4325.01		+	96.0674	0	1	0	0	0	0	0	0	0	7516000		7516000									67644000								By matching	By MS/MS	By matching	By matching	By matching	By matching	By matching	By matching	By matching
+	ENSG00000058799	Q9Y548;C9JFB2	Protein YIPF1;Protein YIPF	YIPF1	0	38697.2		+	8.8009	0	0	2	0	0	0	2	5	5	6.72481e+07			55185000				23343000	81948000	121670000							239590000	1485200000	953250000			By MS/MS				By MS/MS	By MS/MS	By MS/MS
-	ENSG00000151929	C9JFK9		BAG3	0	2910.12		+	16.2387	0	0	0	0	0	0	2	0	2	5.05721e+06							8358000		5413000							507120000		181340000	By matching	By matching	By matching	By matching	By matching	By matching	By MS/MS	By matching	By MS/MS
-	ENSG00000182944	C9JGE3;A0A0D9SFL3;Q01844-2;B0QYJ4;B0QYJ6;B0QYJ3	RNA-binding protein EWS	EWSR1	0.0019284	546.95		+	113.724	0	0	0	0	0	0	1	1	0	950490								950490											By matching	By matching	By matching	By matching	By matching	By matching	By MS/MS	By matching	By matching
+	ENSG00000224940	C9JH25;C9JH25-3;C9JVX5;C9JH25-2;H7C4Q3;C9JWH6;C9JQT1	Proline-rich transmembrane protein 4	PRRT4	8.881e-05	21442.6		-		0	0	0	1	1	1	0	0	0	37263000				80529000	31577000	37263000							1358000000	838150000	1090600000							By MS/MS	By MS/MS	By MS/MS
+	ENSG00000173464	Q8TAA1;G3V3W8;C9JHH6;G3V5L6;C9JYR4;Q5GAN5	Probable ribonuclease 11	RNASE11	0.0051348	38085.5		-		0	0	0	0	0	0	0	0	1	66185000									66185000																		By MS/MS
+	ENSG00000233493	C9JI98	Transmembrane protein 238	TMEM238	0	3479.97		-	4.87691	0	0	0	0	0	0	0	1	0	6047500								6047500																		By MS/MS
+	ENSG00000164062	P13798;C9JIF9;H7C393;H7C1U0;C9JLK2;F8WEH5;H0YFE5	Acylamino-acid-releasing enzyme	APEH	0	588445		+	228.445	51	26	12	52	52	54	30	39	36	1022600000	879920000	1067600000	2704300000	1022600000	950740000	920710000	1265300000	2000200000	2768000000			31370000000	26062000000	25705000000	26173000000	33592000000	55572000000	63022000000	By MS/MS	By MS/MS	By MS/MS	By MS/MS	By MS/MS	By MS/MS	By MS/MS	By MS/MS	By MS/MS
-	ENSG00000144642	C9JIJ9;Q6XE24-3	RNA-binding motif, single-stranded-interacting protein 3	RBMS3	0	1632.87		+	4.83113	0	0	1	1	0	1	1	1	1	2837600			9540500	2547200		1174100	2837600	1410200	11276000			88229000							By matching	By matching	By MS/MS	By MS/MS	By matching	By MS/MS	By MS/MS	By MS/MS	By MS/MS
-	ENSG00000113810	C9JJ64		SMC4	0.00042082	27385.8		+	58.5184	1	0	0	0	0	0	0	0	0	47591000	47591000									274730000									By MS/MS	By matching	By matching	By matching	By matching	By matching	By matching	By matching	By matching
+	ENSG00000156931	Q8N3P4;C9JJN9;Q8N3P4-3;C9JP71;C9JG07;C9JPI1;C9JKL0;C9JIA0;F8WB24;H7C058;H7C322	Vacuolar protein sorting-associated protein 8 homolog	VPS8	0	2081.42		+	2.67218	4	5	14	5	6	8	4	20	27	3617100	17106000	3220200	132530000	4782000	2773800	3617100	1449500	13711000	36489000			1536900000	585060000	299000000	304400000	95339000	1359600000	3873000000	By MS/MS	By MS/MS	By MS/MS	By MS/MS	By MS/MS	By MS/MS	By MS/MS	By MS/MS	By MS/MS
-	ENSG00000127824	C9JJQ8		TUBA4A	0.00030227	1236.97		+		0	0	0	0	1	1	0	0	1	2149600					1710800	2334200			3633300										By matching	By matching	By matching	By matching	By matching	By MS/MS	By matching	By matching	By MS/MS
-	ENSG00000115694	C9JJV0;C9K0M6;C9JIH8		STK25	0.00042108	49335.3		+	107.075	2	0	0	0	0	0	0	0	0	85735000	85735000									257210000									By MS/MS	By matching	By matching	By matching	By matching	By matching	By matching	By matching	By matching
+	ENSG00000010270	O95772;C9JKL2;C9JPX5;C9JJ39;C9J3F5	MLN64 N-terminal domain homolog	STARD3NL	0	5153.58		+	15.3514	1	2	0	1	1	0	3	6	4	8955900	1920200	105600000		8955900	4462800		31621000	101520000	80735000							568410000	892870000	1145500000	By MS/MS	By MS/MS		By MS/MS	By matching		By MS/MS	By MS/MS	By MS/MS
+	ENSG00000184012	O15393;C9JKZ3;O15393-2;C9J5Y1;C9JB05	Transmembrane protease serine 2;Transmembrane protease serine 2 non-catalytic chain;Transmembrane protease serine 2 catalytic chain	TMPRSS2	0	377.871		-		0	0	0	0	0	0	1	1	0	656665							2888400	149290																	By MS/MS	By matching
-	ENSG00000144381	C9JL19		HSPD1	0.00042251	43005.5		+	304.597	1	0	0	0	0	0	0	0	0	74735000	74735000									373670000									By MS/MS		By matching	By matching	By matching	By matching	By matching	By matching	By matching
-	ENSG00000144381	C9JL25		HSPD1	0.00062198	657383		+	304.597	1	0	0	0	0	0	0	0	0	1142400000	1142400000									11424000000									By MS/MS	By matching	By matching	By matching	By matching	By matching	By matching	By matching	By matching
+	ENSG00000154814	Q96HP4;C9JLB7;F8WBF3	Oxidoreductase NAD-binding domain-containing protein 1	OXNAD1	0	33025.1		+	11.5009	5	3	9	11	13	10	9	12	15	57391000	98898000	40269000	212060000	57391000	39620000	45804000	35711000	115140000	307930000			2217300000	1520100000	1268300000	1400200000	1137200000	2272900000	6447900000	By MS/MS	By MS/MS	By MS/MS	By MS/MS	By MS/MS	By MS/MS	By MS/MS	By MS/MS	By MS/MS
+	ENSG00000188070	C9JLR9;A0A087WU89;A0A087WZS6	Uncharacterized protein C11orf95	C11orf95	8.8786e-05	3115.88		+	3.58694	0	0	0	0	0	0	0	4	2	5.41477e+06								7167600	4090600								286030000	250470000								By MS/MS	By MS/MS
+	ENSG00000163882	P52434;C9JLU1;P52434-4;P52434-2	DNA-directed RNA polymerases I, II, and III subunit RPABC3	POLR2H	0	372310		+	53.9615	10	7	4	10	10	10	12	7	6	647000000	687900000	232140000	673150000	601280000	647000000	433630000	767640000	1474300000	1573200000			1959400000	4393300000	4128100000	3638500000	4434000000	13075000000	20822000000	By MS/MS	By MS/MS	By MS/MS	By MS/MS	By MS/MS	By MS/MS	By MS/MS	By MS/MS	By MS/MS
-	ENSG00000138413	C9JLU6		IDH1	0.00015598	28228.2		+	41.7201	1	0	0	0	0	0	0	0	0	49055000	49055000									98110000									By MS/MS	By matching	By matching	By matching	By matching	By matching	By matching	By matching	By matching
+	ENSG00000225663	C9JLW8;I3L317;I3L3A7	Protein FAM195B	FAM195B	0	96535.8		+		5	4	3	6	8	7	9	7	8	167760000	95738000	294060000	382310000	116420000	128480000	122520000	570710000	547800000	590410000			633290000	1435600000	1114400000	1177700000	2684500000	3352600000	4236300000	By MS/MS	By MS/MS	By MS/MS	By MS/MS	By MS/MS	By MS/MS	By MS/MS	By MS/MS	By MS/MS
-	ENSG00000138398	C9JM79		PPIG	0	317.769		+	13.1946	0	0	0	0	0	0	0	0	1	552220									552220										By matching	By matching	By matching	By matching	By matching	By matching	By matching	By matching	By MS/MS
+	ENSG00000257446	C9JN71	Zinc finger protein 878	ZNF878	8.1393e-05	1356.94		-		0	0	0	0	0	0	0	0	1	2358100									2358100																		By MS/MS
-	ENSG00000114316	C9JNU9		USP4	8.7897e-05	12996.4		+	23.887	0	3	3	2	2	2	2	3	3	2.25851e+07		320720000	223940000	12547000	8338000	6857600	10290000	40654000	173380000								1046500000	4661800000	By matching	By MS/MS	By MS/MS	By MS/MS	By MS/MS	By MS/MS	By MS/MS	By MS/MS	By MS/MS
-	ENSG00000196498	C9JNV9		NCOR2	0.0020479	2639.88		+		0	0	0	0	0	0	1	1	1	4.58759e+06							4804800	4380200												By matching	By matching	By matching	By matching	By matching	By MS/MS	By matching	By MS/MS
+	ENSG00000121542	Q96IW7;C9JRY4;C9JNZ0;C9JDJ8;C9JZ27;C9J463;F8WAU7;C9JR77	Vesicle-trafficking protein SEC22a	SEC22A	0	34995.4		+	7.75264	2	1	3	8	6	8	2	7	7	60815000	53278000	11872000	140530000	60815000	42100000	63060000	6964400	104280000	127540000			917130000	703390000	673510000	758410000		1220100000	886100000	By MS/MS	By MS/MS	By MS/MS	By MS/MS	By MS/MS	By MS/MS	By MS/MS	By MS/MS	By MS/MS
-	ENSG00000128607	C9JRT7		KLHDC10	0.0011223	8343.3		-	16.9039	0	0	0	0	0	0	1	1	1	14499000							5341300	14499000	27337000							20544000	70739000	210690000							By MS/MS	By MS/MS	By MS/MS
-	ENSG00000185825	C9JSP1		BCAP31	0.0010181	12459.4		+	256.419	1	0	0	0	0	0	0	0	0	21652000	21652000									151570000									By MS/MS	By matching	By matching	By matching	By matching	By matching	By matching	By matching	By matching
-	ENSG00000162613	C9JSZ1		FUBP1	0	12022.1		+	76.3385	0	1	1	0	0	0	2	1	1	20892000		3407600	38399000				12747000	39409000	20892000			424780000					463470000	250480000	By matching	By MS/MS	By MS/MS	By matching	By matching	By matching	By MS/MS	By MS/MS	By MS/MS
+	ENSG00000230778	C9JTQ0	Ankyrin repeat domain-containing protein 63	ANKRD63	0.0033212	2074.98		-		0	0	0	0	0	0	0	0	1	3605900									3605900																		By MS/MS
+	ENSG00000120742;ENSG00000151778	Q9Y6X1;C9JUH5;C9JSB0;F2Z2S5;H7C5W3;Q8N6R1	Stress-associated endoplasmic reticulum protein 1;Stress-associated endoplasmic reticulum protein 2	SERP1;SERP2	0.00048635	31198.7		+	67.6125	0	2	4	1	1	1	1	0	0	5.42172e+07		685210000	2119100000	15120000	33669000	28928000	87306000					6022600000								By MS/MS	By MS/MS	By matching	By MS/MS	By MS/MS	By MS/MS
+	ENSG00000180537	C9JVS8;Q8N6D2;C9JAK6;C9IZ30	E3 ubiquitin-protein ligase RNF182	RNF182	0.00088689	2647.94		-	46.7076	0	0	1	0	0	0	1	2	1	4601600			10932000				2056600	4601600									36813000				By MS/MS				By MS/MS	By MS/MS	By MS/MS
-	ENSG00000008441	C9JWJ8	Nuclear factor 1	NFIX	0	529.306		+	15.5384	0	0	0	0	0	0	0	0	1	919829									867460										By matching	By matching	By matching	By matching	By matching	By matching	By matching	By matching	By MS/MS
+	ENSG00000146678	P08833;C9JXF9;C9J6H2	Insulin-like growth factor-binding protein 1	IGFBP1	0.0011205			-		0	0	1	0	0	0	0	0	0																						By MS/MS
+	ENSG00000135185	C9JY04;Q9BU79	Transmembrane protein 243	TMEM243	8.9373e-05	35473.6		+	16.9114	0	0	1	0	0	0	0	1	1	61646000			61646000					10782000	69448000												By MS/MS					By matching	By MS/MS
-	ENSG00000121578	C9JY35		B4GALT4	0.0060905	10026.5		+	9.10084	0	0	0	0	0	0	1	0	0	17424000							17424000									34848000									By MS/MS
-	ENSG00000144048	C9JYA6;O75319-2	RNA/RNP complex-1-interacting phosphatase	DUSP11	0.0032009	270.86		+	7.11237	0	0	0	0	0	0	0	1	0	470700								470700											By matching		By matching	By matching	By matching	By matching	By matching	By MS/MS	By matching
+	ENSG00000163584	Q6P5R6;C9JYQ9;H0Y8C2	60S ribosomal protein L22-like 1	RPL22L1	0	62941.6		-		3	2	3	3	3	2	4	3	4	109380000	54390000	109380000	398200000	40050000	56315000	49345000	190400000	317540000	764010000				277620000	350700000	332620000	831560000	915960000	2401200000	By MS/MS	By MS/MS	By MS/MS	By MS/MS	By MS/MS	By MS/MS	By MS/MS	By MS/MS	By MS/MS
+	ENSG00000171928;ENSG00000175106;ENSG00000259024	Q9NYZ1;C9JYS5;J3KS67;Q96ET8-3;J3QL63;J3QL47;K7ENL4;A0A0A6YYB9;Q96ET8-2;C9JPH1;I3L376;E5RGC5;E5RIS5	Golgi apparatus membrane protein TVP23 homolog B;Golgi apparatus membrane protein TVP23 homolog;Golgi apparatus membrane protein TVP23 homolog C	TVP23B;TVP23C;TVP23C-CDRT4	0	8573.85		-	5.17229	2	0	4	2	2	2	5	6	6	1.48996e+07	17164000		664500000	12017000	7454900	10268000	120810000	338740000	315150000			4404200000	200270000	155920000	177800000	1524800000	3133200000	2212200000	By MS/MS		By MS/MS	By MS/MS	By MS/MS	By MS/MS	By MS/MS	By MS/MS	By MS/MS
-	ENSG00000165609	C9JYY9		NUDT5	0.0021706	2571.08		+	114.129	0	1	1	0	0	0	1	0	1	4.46803e+06		5735400	3725600				2407700		5358400										By matching	By MS/MS	By MS/MS	By matching	By matching	By matching	By MS/MS	By matching	By MS/MS
+	ENSG00000172888	C9JZC2		ZNF621	0.0007542	3402.99		-	4.64308	0	0	1	0	0	0	0	1	0	5.91372e+06			804400					43476000				9652800									By MS/MS					By MS/MS
-	ENSG00000106263	C9JZG1		EIF3B	0	7272.41		+	266.133	0	1	0	0	0	0	1	2	0	12638000		21199000					4054200	12638000									209860000		By matching	By MS/MS	By matching	By matching	By matching	By matching	By MS/MS	By MS/MS	By matching
-	ENSG00000205531	C9JZI7;E9PKT8;C9J1B1		NAP1L4	0.0011167	2909		+	117.996	1	1	0	1	1	1	0	0	0	5.05527e+06	17492000	7849900		5541500	4611700	4143500													By MS/MS	By MS/MS	By matching	By MS/MS	By MS/MS	By MS/MS	By matching	By matching	By matching
-	ENSG00000198561	C9JZR2		CTNND1	0.0024781	862.124		+	21.8642	0	0	0	0	0	0	1	0	0	1498200							1498200									73413000			By matching	By matching	By matching	By matching	By matching	By matching	By MS/MS	By matching	By matching
+	ENSG00000173166	C9K0J5;Q70E73-9;Q70E73-6	Ras-associated and pleckstrin homology domains-containing protein 1	RAPH1	0	39707.7		+	8.41964	10	10	32	35	36	33	28	43	35	69004000	32814000	162730000	212610000	69004000	63872000	57220000	95709000	173810000	202860000			12241000000	5118500000	4059700000	3758300000	6881200000	8777500000	10961000000	By MS/MS	By MS/MS	By MS/MS	By MS/MS	By MS/MS	By MS/MS	By MS/MS	By MS/MS	By MS/MS
+	ENSG00000085831	Q5SRH9;D3DQ30;Q5SRH9-5;Q5SRH9-6;Q5SRH9-4;Q5SRH9-2;A0A0A0MRQ0;E9PHX9;A0A0A0MSH8;E9PAZ4;A0A0A0MSW9;U5GXS1;E9PQ33;F8W961;E9PQX3	Tetratricopeptide repeat protein 39A	TTC39A	0	341.231		-		0	0	0	0	0	0	0	2	0	592991								5871800									174180000									By MS/MS
-	ENSG00000110321	D3DQV9		EIF4G2	0.00029444	1555.31		+	183.359	0	0	0	0	0	0	1	1	0	2.70281e+06							2530900	2886400									144320000		By matching	By matching	By matching	By matching	By matching	By matching	By MS/MS	By MS/MS	By matching
+	ENSG00000108819	D3DTX6;Q96SB3	Neurabin-2	PPP1R9B	0	25900		+	70.2771	7	25	16	16	15	15	25	29	27	45009000	14275000	140830000	455840000	45009000	28566000	27557000	92669000	196340000	530150000			4026100000	1025900000	442290000	451890000	4267200000	5892000000	15094000000	By MS/MS	By MS/MS	By MS/MS	By MS/MS	By MS/MS	By MS/MS	By MS/MS	By MS/MS	By MS/MS
+	ENSG00000132406	D3DVS1;Q5BJH2		TMEM128	8.5514e-05	19462.5		-	3.12153	1	0	0	0	0	0	0	2	3	33822000	33822000							77381000	130780000								248790000	452920000	By MS/MS							By MS/MS	By MS/MS
+	ENSG00000198964	D3DWC4;Q86VZ5;E6ZCI6;C0MHM2	Phosphatidylcholine:ceramide cholinephosphotransferase 1	TMEM23;SGMS1	0.00030469	2234.84		+	16.1026	1	1	3	1	2	1	2	4	7	3883700	1578800	37613000	24369000	1770400	3883700	1547200	9429400	46306000	40774000			664510000					1062300000	719210000	By MS/MS	By MS/MS	By MS/MS	By MS/MS	By MS/MS	By MS/MS	By MS/MS	By MS/MS	By MS/MS
+	ENSG00000204577;ENSG00000277177;ENSG00000275019;ENSG00000274587;ENSG00000277816;ENSG00000275584;ENSG00000274148;ENSG00000275539	D3YTC4;F8WCY4;F8W6G6;A0A0G2JPR9;A0A0G2JMG1;O75022;A0A0G2JPE4;A0A0G2JLT7;A0A0G2JLR8;A0A0G2JQ25;A0A0G2JPW1;A0A0G2JM46;A0A0G2JQ21;A0A0G2JNB8;A0A0G2JN67;A0A0G2JMM1;A0A0G2JMZ3;O75022-2;A0A0G2JPW8;A0A0G2JNB3;A0A0G2JMP4;A0A0G2JM77;A0A0G2JM50;O75022-3;A0A0G2JPK5;A0A0G2JPA2;A0A0G2JQ24;P59901;A0A075B7A5;A0A0G2JLX9;A0A0G2JNG2;A0A0G2JPG2;A0A0G2JN08;A0A0G2JNE7;A0A0G2JP32;A0A0G2JMN6;A0A0G2JPH9;A0A0G2JMJ1;P5990…	Leukocyte immunoglobulin-like receptor subfamily B member 3	LILRA6;LILRB3	0.00048564	3137.41		-		1	0	0	0	0	0	0	0	0	5452200	5452200																		By MS/MS
+	ENSG00000187630	D3YTE6;E9PFL3;H0YN69;Q6PKH6-2;Q6PKH6;A0A087WSZ6;F6TD35;H0YKN3;H0YLE1	Dehydrogenase/reductase SDR family member 4-like 2	DHRS4L2	0.00095264	10001.4		-	15.3226	0	0	1	1	1	2	0	2	1	1.73805e+07			66732000	3361100	135050	7501200		40271000	1365700000			667320000							By matching	By matching	By MS/MS	By MS/MS	By matching	By MS/MS	By matching	By MS/MS	By MS/MS
-	ENSG00000184470	D3YTF8;A0A096LNN4;Q9NNW7-3;Q9NNW7-4;A0A096LP96;A0A096LPB7;A0A096LNY7	Thioredoxin reductase 2, mitochondrial	TXNRD2	0.004453	5301.7		+	21.455	0	0	1	1	0	0	0	1	1	9213300			14762000	9213300				9074500									217790000		By matching	By matching	By MS/MS	By MS/MS	By matching	By matching	By matching	By MS/MS	By MS/MS
+	ENSG00000184470	Q9NNW7;D3YTF9;E7ENA2;Q9NNW7-2;A0A096LPK7;E7EWK1;A0A096LPD9	Thioredoxin reductase 2, mitochondrial	TXNRD2	0	138658		+	21.455	16	5	5	21	20	21	11	23	17	240960000	112700000	339520000	540680000	192230000	139230000	151330000	240960000	475700000	303670000			4740500000	6509400000	5034800000	5648400000	8059900000	12332000000	7163100000	By MS/MS	By MS/MS	By MS/MS	By MS/MS	By MS/MS	By MS/MS	By MS/MS	By MS/MS	By MS/MS
+	ENSG00000154175	D3YTG3;Q7Z7G0;H0Y897;Q7Z7G0-3;Q5JPC9;Q7Z7G0-2;H0YEA0;E9PPR9;H7C556;H7C4X4;H7C4T1;H0YF18;H7C4H3;H7C524;H0YEL2;H7C5S3;H7C4S3	Target of Nesh-SH3	ABI3BP	0	527.16		-		1	1	0	0	1	2	0	0	1	916099	1114600	633900			778730	1077700			254380										By MS/MS	By MS/MS			By MS/MS	By MS/MS			By MS/MS
+	ENSG00000062194	D4PHA4;Q86WP2;Q86WP2-4	Vasculin	GPBP1	0	5195.24		+	31.1712	1	2	4	5	4	4	12	10	14	9028300	7463900	7478800	52159000	9242500	7013500	8833000	18742000	27819000	64004000			1025800000	254460000	255680000	303550000	498920000	858620000	1671500000	By MS/MS	By MS/MS	By MS/MS	By MS/MS	By MS/MS	By MS/MS	By MS/MS	By MS/MS	By MS/MS
-	ENSG00000091436	Q9NYL2-2;D4Q8H0;Q9NYL2-3;C9J3F7	Mitogen-activated protein kinase kinase kinase MLT	ZAK;pk	0	8072.28		+	12.8453	0	2	1	3	3	2	2	3	3	1.4028e+07		2304800	4745800	15099000	13033000	11416000	23499000	78701000	135150000			315280000	372280000	356070000	325450000	335250000	1169600000	1196200000	By matching	By MS/MS	By MS/MS	By MS/MS	By MS/MS	By MS/MS	By MS/MS	By MS/MS	By MS/MS
-	ENSG00000124795	D6R9L5		DEK	0	5478.75		+	112.78	0	0	1	0	0	0	0	0	1	9.52097e+06			5312600						17063000									153570000	By matching	By matching	By MS/MS	By matching	By matching	By matching	By matching	By matching	By MS/MS
-	ENSG00000113758	D6R9Q9		DBN1	0	34636.9		+	69.7879	2	0	0	0	0	0	0	0	0	60192000	60192000									1134100000									By MS/MS	By matching	By matching	By matching	By matching	By matching	By matching	By matching	By matching
+	ENSG00000080822	D6R9S8;Q9NY35;D6RIU2;D6RDP6;H0Y8T9;D6RHU6;D6RDY1;D6RA76;D6RC11;D6RCE6;D6RFX6;D6RDI6;D6RCR8;Q9NY35-2;D6RAZ7;D6RD48;D6R9K1;D6RB31;D6RCP3;Q9NY35-3	Claudin domain-containing protein 1	CLDND1	8.2399e-05	5688.49		+	14.0308	2	0	2	2	1	0	1	4	3	9.88546e+06	13421000		84997000	7281300	640160		6621700	111480000	52839000								1159900000	255780000	By MS/MS		By MS/MS	By MS/MS	By matching		By MS/MS	By MS/MS	By MS/MS
-	ENSG00000109180	D6R9T5		OCIAD1	0.0010789	8328.92		+	93.3547	1	0	0	0	0	0	0	0	0	14474000	14474000									101320000									By MS/MS	By matching	By matching	By matching	By matching	By matching	By matching	By matching	By matching
-	ENSG00000113758	D6R9W4		DBN1	0	2399.53		+	69.7879	0	0	1	1	1	1	1	1	1	4169900			15964000	4169900	2965100	3567200	4706400	4121300	6133900									210010000	By matching	By matching	By MS/MS	By MS/MS	By MS/MS	By MS/MS	By MS/MS	By MS/MS	By MS/MS
+	ENSG00000146094	D6RAM3;Q7L591	Docking protein 3	DOK3	0.00015515	5127.8		-		0	0	0	0	1	1	0	0	1	8911100					8911100	16058000			7360100														By matching	By MS/MS			By MS/MS
+	ENSG00000109758	Q04756;D6RAR4	Hepatocyte growth factor activator;Hepatocyte growth factor activator short chain;Hepatocyte growth factor activator long chain	HGFAC	0.0004265	6295.31		-		1	0	0	0	0	0	0	1	1	10940000	1952700							39831000	10940000										By MS/MS	By matching		By matching	By matching	By matching	By matching	By MS/MS	By MS/MS
-	ENSG00000127022	D6RAU8		CANX	0.0028942	3932.56		+	1687.38	0	1	0	0	0	0	0	0	0	6834000		6834000									47838000								By matching	By MS/MS	By matching	By matching	By matching	By matching	By matching	By matching	By matching
+	ENSG00000198780	Q9Y6X4;D6RB01;D6RC41;D6R953;Q9Y6X4-2;D6RFI5	Soluble lamin-associated protein of 75 kDa	FAM169A	0	3289.04		+		0	3	6	3	3	3	7	9	14	5715700		5024000	19829000	5715700	3538800	50056000	4525300	27132000	87289000			387490000				88614000	426460000	1580900000		By MS/MS	By MS/MS	By MS/MS	By MS/MS	By MS/MS	By MS/MS	By MS/MS	By MS/MS
-	ENSG00000163697	D6RB55;D6RDY3		APBB2	0.0012434	3804.69		+	14.4356	0	1	0	0	0	0	0	1	0	6611800		6611800									46282000									By MS/MS	By matching	By matching	By matching		By matching	By MS/MS	By matching
+	ENSG00000114113	P50120;D6RB89	Retinol-binding protein 2	RBP2	0.001017	12780.5		-		0	0	1	0	0	0	0	0	0	22210000			22210000																		By MS/MS
+	ENSG00000157911	O60683;D6RBB0;O60683-2;D6RA89;D6RIF5	Peroxisome biogenesis factor 10	PEX10	0	13756.5		+	24.2564	1	1	3	3	5	5	3	6	6	23906000	3740300	8689300	144520000	6177600	23906000	27136000	7678000	51773000	43754000				88861000	261370000	315230000	203020000	760890000	608220000	By MS/MS	By MS/MS	By MS/MS	By MS/MS	By MS/MS	By MS/MS	By MS/MS	By MS/MS	By MS/MS
+	ENSG00000174796	Q8TBB0;D6RC19;Q8TBB0-3;Q8TBB0-2	THAP domain-containing protein 6	THAP6	0.0016179	1286.17		-	2.57472	0	0	1	0	0	0	0	0	1	2235100									2235100									17881000			By MS/MS						By MS/MS
+	ENSG00000170915	D6RCM7;Q8TEZ7	Membrane progestin receptor beta	PAQR8	0.0010702			-	1.01086	0	0	0	0	0	0	0	0	1																												By MS/MS
+	ENSG00000138639	Q8N264;D6RCP5;Q8N264-3;Q8N264-2;D6RBC2;Q8N264-4;D6RHH1	Rho GTPase-activating protein 24	ARHGAP24	8.2332e-05	267.079		-	0.609464	0	1	1	1	1	0	1	2	1	464130		245370	464130	9354000	13632000			444960									29338000			By MS/MS	By MS/MS	By matching	By MS/MS		By MS/MS	By matching	By MS/MS
+	ENSG00000170522	Q9H5J4;D6RCU0;D6RBP4;D6RHI2	Elongation of very long chain fatty acids protein 6;Elongation of very long chain fatty acids protein	ELOVL6	0	2320.86		-	20.7586	0	0	1	0	0	0	0	0	1	4033200									4033200									40332000			By MS/MS						By MS/MS
-	ENSG00000154124	D6RD57		OTULIN	0.0004197	4952.24		+	57.0286	0	0	0	0	0	0	0	0	1	8606000									8606000									34424000		By matching	By matching	By matching	By matching	By matching	By matching	By matching	By MS/MS
-	ENSG00000138668	D6RD83		HNRNPD	0.0011321	118178		+	1.91e-07	1	1	0	0	0	0	0	0	0	2.05371e+08	236870000	178060000									1068400000								By MS/MS	By MS/MS	By matching	By matching	By matching	By matching	By matching	By matching	By matching
-	ENSG00000124795	D6RDA2		DEK	0.00015962	1471.4		+	112.78	0	0	0	0	0	0	0	1	1	2.55699e+06								2550500	2563500										By matching	By matching	By matching	By matching	By matching	By matching	By matching	By MS/MS	By MS/MS
+	ENSG00000163683	D6RDB1		SMIM14	0.0010774	35944.5		-	2.90345	0	0	0	0	0	0	0	1	1	6.24644e+07								89331000	43678000																	By MS/MS	By MS/MS
+	ENSG00000163291	Q6TCH7;D6RDU4;F8W784;Q6TCH7-4;Q6TCH7-3;Q6TCH7-2	Progestin and adipoQ receptor family member 3	PAQR3	0.0049629	6046.72		-	8.76871	0	1	1	0	0	0	0	0	1	10508000		24965000	10508000						2116800		49931000									By MS/MS	By MS/MS						By MS/MS
+	ENSG00000109220	Q9UKJ5;D6RDW7;H0Y8H1	Cysteine-rich hydrophobic domain-containing protein 2	CHIC2	0	1373.16		-	2.93835	0	0	1	0	0	0	2	1	2	2.38628e+06			1055800				4106100	1386800	7579800							80490000					By MS/MS				By MS/MS	By MS/MS	By MS/MS
+	ENSG00000152348	D6RDX3;Q9H0Y0;D6RC89;Q9H0Y0-2	Ubiquitin-like-conjugating enzyme ATG10	ATG10	0	4484.95		-	6.26611	1	0	5	1	2	2	1	4	3	7.79395e+06	1520500		62970000	3003500	6462100	6256300	9400300	26764000	67431000			586390000		158210000	152380000		391720000	661740000	By MS/MS		By MS/MS	By MS/MS	By MS/MS	By MS/MS	By MS/MS	By MS/MS	By MS/MS
+	ENSG00000138674	D6REX3;O94979;O94979-2;O94979-9;O94979-3;D6RHZ5;O94979-5;H0Y8V7;H0Y9T9;D6RE64;D6RCQ9;D6RHE8;D6RBT0;U3KQC9;D6REA9;D6RAB3;D6REC0;U3KQR3;F6TTE0;Q9NQW1-3	Protein transport protein Sec31A	SEC31A	0	737023		+	50.1762	52	19	22	76	79	80	58	59	51	1280800000	298330000	465580000	2524000000	1501100000	1455600000	1280800000	1200000000	1723600000	2450000000			87524000000	74856000000	65058000000	61532000000	46449000000	83924000000	106360000000	By MS/MS	By MS/MS	By MS/MS	By MS/MS	By MS/MS	By MS/MS	By MS/MS	By MS/MS	By MS/MS
+	ENSG00000250722	P49908;D6REX5;D6RIS9;R4GMT5	Selenoprotein P	SEPP1	0.0001552	2796.75		-		0	1	0	0	0	0	0	1	1	4860200		2912700						4860200	8463800											By MS/MS						By MS/MS	By MS/MS
-	ENSG00000204628	D6RF23		GNB2L1	0.0040383	6168.67		+	1928.44	0	0	2	0	0	0	0	0	1	1.07199e+07			57808000						1987900			263060000							By matching	By matching	By MS/MS	By matching	By matching	By matching	By matching	By matching	By MS/MS
-	ENSG00000091527	D6RFH2;Q9UKY7-3;D6RDN0	Protein CDV3 homolog	CDV3	0.0025373	20955.8		+	91.8449	1	0	0	0	0	0	0	0	0	36417000	36417000									254920000									By MS/MS	By matching	By matching	By matching	By matching	By matching	By matching	By matching	By matching
-	ENSG00000073578	D6RFM5		SDHA	0.004336	5323.86		+	413.48	0	1	0	0	0	0	0	0	0	9251800		9251800									185040000								By matching	By MS/MS	By matching	By matching	By matching	By matching	By matching	By matching	By matching
-	ENSG00000112701	D6RG09		SENP6	0.0063834	2619.92		+	14.2579	0	0	0	0	0	0	0	1	0	4552900								4552900									72846000			By matching	By matching	By matching	By matching	By matching	By matching	By MS/MS	By matching
+	ENSG00000034533	D6RG30;Q2TB18;Q2TB18-2;H0Y982;D6R9W5;D6RJF1;D6RGH3	Protein asteroid homolog 1	ASTE1	0	1529.98		+	3.23123	1	1	3	6	4	4	2	5	5	2658800	1806400	2658800	11545000	4301600	2035100	2221400	2408800	6109200	12344000				232080000	165100000	134200000	63958000	343410000	322480000	By MS/MS	By MS/MS	By MS/MS	By MS/MS	By MS/MS	By MS/MS	By MS/MS	By MS/MS	By MS/MS
+	ENSG00000111799	Q99715;D6RGG3;Q99715-4;A0A087X0A8;Q99715-2;H0Y4P7;H0Y991	Collagen alpha-1(XII) chain	COL12A1	0	64328.4		+	1.78382	49	40	53	111	115	114	79	115	141	111790000	39143000	93921000	281180000	124630000	111790000	114480000	101960000	319270000	642040000			22044000000	19259000000	17525000000	17945000000	29227000000	68363000000	104970000000	By MS/MS	By MS/MS	By MS/MS	By MS/MS	By MS/MS	By MS/MS	By MS/MS	By MS/MS	By MS/MS
+	ENSG00000234602	D6RGH6	Multicilin	MCIDAS	0.0011251	1563.93		-	3.14945	0	2	1	0	0	0	2	1	1	2717800		7734600	7132700				2652500	956660	2717800									48920000		By MS/MS	By MS/MS				By MS/MS	By MS/MS	By MS/MS
-	ENSG00000131503	D6RHC4		ANKHD1	0.00029614	5891.93		+	49.9864	0	0	0	0	0	0	1	2	2	10239000							10239000	8919700	21015000							114500000	67606000	169860000	By matching	By matching	By matching	By matching	By matching	By matching	By MS/MS	By MS/MS	By MS/MS
+	ENSG00000121073	P78383-2;D6RHG0;D6RDY9;D6R9G9;D6RE58;D6RB73	Solute carrier family 35 member B1	SLC35B1	0	5700.02		-	52.2036	0	1	0	0	0	0	0	1	0	9.9055e+06		66230000						6977600												By MS/MS						By MS/MS
+	ENSG00000145708	D6RHH7;P24387	Corticotropin-releasing factor-binding protein	CRHBP	0.0045076	4699.04		-		2	0	0	1	1	0	1	1	0	8166000	499720			17602000	8166000		19259000	1146800					182530000	178220000					By MS/MS			By MS/MS	By MS/MS		By MS/MS	By MS/MS
+	ENSG00000026297;ENSG00000249141	D6RHI9;O00584;A0A087WZM2;H0YAE9;A0A087WWI1;O00584-2;J3QQ64	Ribonuclease T2	RNASET2	0	54888.3		+	14.3796	3	5	5	6	7	6	6	14	15	95385000	32257000	41457000	158180000	95385000	124550000	58476000	86139000	247640000	280190000			4148800000	1916100000	1716800000	933480000	1658000000	3299200000	2962400000	By MS/MS	By MS/MS	By MS/MS	By MS/MS	By MS/MS	By MS/MS	By MS/MS	By MS/MS	By MS/MS
-	ENSG00000109171	D6RIF6;H0Y9L2		SLAIN2	0.0010702	702.716		+	26.6325	0	0	2	1	1	0	0	0	1	1.22118e+06			6510600	1303000	1144500				714660			52085000							By matching	By matching	By MS/MS	By MS/MS	By matching	By matching	By matching	By matching	By MS/MS
-	ENSG00000169045	D6RIT2		HNRNPH1	0.00030342	2858.03		+	228.896	0	0	0	1	1	1	1	1	1	4.96668e+06				2524400	1906300	1236700	9771800	14891000	21404000								141250000	226310000	By matching	By matching	By matching	By MS/MS	By MS/MS	By MS/MS	By MS/MS	By MS/MS	By MS/MS
+	ENSG00000243317	E0CX11;A0A096LP97	Uncharacterized protein C7orf73	C7orf73	0	495146		-		2	2	0	1	1	1	2	0	0	8.60465e+08	1491900000	10633000000		390990000	496280000	469510000	9117400000						559850000	745540000		8699200000			By MS/MS	By MS/MS		By MS/MS	By MS/MS	By MS/MS	By MS/MS	By matching
-	ENSG00000139746	E2PSN0		RBM26	8.4775e-05	3356.71		+	38.7581	0	0	0	0	0	0	0	1	0	5833300								5833300											By matching	By matching	By matching	By matching	By matching	By matching	By matching	By MS/MS	By matching
+	ENSG00000146263	Q6ZRQ5;E2QRD4;H9KVD8;H9KVD7;H0YAJ2	Protein MMS22-like	MMS22L	0	4551.17		+	4.9898	5	2	7	7	9	9	2	14	16	7.90902e+06	4307900	5503200	54889000	7929800	20339000	7888300	7640800	50917000	43780000			2080100000	579190000	612120000	588580000	388740000	2749000000	1821200000	By MS/MS	By MS/MS	By MS/MS	By MS/MS	By MS/MS	By MS/MS	By MS/MS	By MS/MS	By MS/MS
-	ENSG00000163539	E3W994;O75122;J3KR49;H7C5M8;H7C4X8	CLIP-associating protein 2	CLASP2	0	6114.05		+	11.8595	1	1	0	2	2	2	2	2	1	1.0625e+07	338610	10939000		4486800	10320000	9951500	16423000	45617000	55415000				602490000	802420000	923870000	2055500000	3129900000	3782100000	By MS/MS	By MS/MS	By matching	By MS/MS	By MS/MS	By MS/MS	By MS/MS	By MS/MS	By MS/MS
+	ENSG00000214050	Q8IX29;J3KNU2;E5RFF8;Q8IX29-2;E5RIL5;H0YC72;G3V0Z8	F-box only protein 16	FBXO16	8.3043e-05	5666.35		-		0	0	1	0	0	0	1	0	0	9.84699e+06			38762000				2501500														By MS/MS				By MS/MS
+	ENSG00000112237	E5RFK5;P24863;J3KP90;G5E954;H0YBQ5;E5RIH8;Q5JV82;E5RI39;P24863-2;E5RHL8;E5RFX8	Cyclin-C	CCNC	0	6009.26		-	13.8523	0	1	2	1	1	0	0	3	2	1.04429e+07		9289900	18966000	6294200	2590000			11739000	24116000								1993600000	1504800000		By MS/MS	By MS/MS	By MS/MS	By matching			By MS/MS	By MS/MS
+	ENSG00000164330	E5RFQ1;Q9UH73-2;B7Z934;V9GYU8;Q9HAK2-2	Transcription factor COE1	EBF1	0	35328.6		+	4.31189	3	5	7	8	11	11	14	13	17	61394000	10285000	54117000	147170000	49004000	61394000	68008000	52234000	97332000	125780000			1196100000	625910000	716650000	881150000	1515500000	2213300000	2782300000	By MS/MS	By MS/MS	By MS/MS	By MS/MS	By MS/MS	By MS/MS	By MS/MS	By MS/MS	By MS/MS
-	ENSG00000221914	E5RFR9		PPP2R2A	0.0048487	2427.38		+	20.9426	0	1	0	0	0	0	0	0	0	4218300		4218300									21092000								By matching	By MS/MS	By matching	By matching	By matching	By matching	By matching	By matching	By matching
+	ENSG00000183137	Q8IYX8;E5RFY4;G3V140;Q8IYX8-2;E5RIV2;Q6P2R3;E5RG21;Q5T6A0;E5RG82;E5RHF8;E5RJP9;E5RI49;E5RGU5;E5RH23;H0YB52;E5RJG4;E5RK85;E5RIK8	Centrosomal protein CEP57L1	CEP57L1;C6orf182	0	1443.95		-	1.97263	0	2	7	0	0	0	2	4	3	2509300		1958000	13122000				2192000	2509300	3852200			248030000					83460000	187170000		By MS/MS	By MS/MS				By MS/MS	By MS/MS	By MS/MS
+	ENSG00000205133	E5RG44;E5RIT1;E5RGJ1;Q629K1	Triple QxxK/R motif-containing protein	TRIQK	0.00015498	98553.7		-	2.77202	1	0	3	2	2	2	2	2	1	1.71267e+08	37476000		533380000	333130000	138430000	149930000	101130000	195640000	340310000				803270000	184170000	176910000	218090000	598400000		By MS/MS		By MS/MS	By MS/MS	By MS/MS	By MS/MS	By MS/MS	By MS/MS	By MS/MS
+	ENSG00000123643	Q7Z2H8;E5RG64;E5RI40;E5RHG5;E7EW39;Q7Z2H8-4;Q7Z2H8-3	Proton-coupled amino acid transporter 1	SLC36A1	0	3055.7		+	4.78275	0	1	0	0	0	0	0	1	3	5310200		5310200						4959600	14064000									124460000		By MS/MS						By MS/MS	By MS/MS
-	ENSG00000147586	E5RGC7;E5RK86		MRPS28	0.001013	62009.4		+	19.4689	0	0	1	0	0	0	0	0	0	107760000			107760000									302040000							By matching	By matching	By MS/MS	By matching	By matching	By matching	By matching	By matching	By matching
+	ENSG00000104435	Q93045;E5RGX5;Q93045-2	Stathmin-2;Stathmin	STMN2	0	176441		+		1	4	1	2	1	1	1	2	1	306620000	784630000	1847700000	2803200000	66397000	60559000	95283000	306620000	512080000	2312900000								2283500000		By MS/MS	By MS/MS	By MS/MS	By MS/MS	By MS/MS	By MS/MS	By MS/MS	By MS/MS	By MS/MS
+	ENSG00000133878	Q9BV47;E5RHD0	Dual specificity protein phosphatase 26	DUSP26	0.0017445	7541.14		-		0	0	0	0	0	0	0	0	1	13105000									13105000																		By MS/MS
-	ENSG00000156467	E5RHG9		UQCRB	0.00029704	15017.8		+	16.2574	0	0	2	0	0	0	0	2	1	26098000			32602000					26098000	10374000			101800000					77789000	70371000	By matching	By matching	By MS/MS	By matching	By matching	By matching	By matching	By MS/MS	By MS/MS
+	ENSG00000254206;ENSG00000243716;ENSG00000185864;ENSG00000198064;ENSG00000169203	E5RHQ5;A8MRT5;Q92617;Q92617-6;E7EUG2;Q92617-5;C9JG80;A6NJU9;F8W0I5;Q92617-2;F5H3D4;F5GW90;C9IYD2;Q92617-4;Q92617-3	Nuclear pore complex-interacting protein family member B11;Nuclear pore complex-interacting protein family member B5;Nuclear pore complex-interacting protein family member B3;Nuclear pore complex-interacting protein family member B4;Putative NPIP-like protein LOC613037	NPIPB11;NPIPB5;NPIPB3;NPIPB4	0.002715	189.873		-		0	0	0	1	0	0	0	1	0	329962				96640				1126600									73231000					By MS/MS				By MS/MS
-	ENSG00000169641	E5RHU7		LUZP1	0.0072648	42931.3		+	7.88187	1	0	0	0	0	0	0	0	0	74606000	74606000									74606000									By MS/MS	By matching	By matching	By matching	By matching	By matching	By matching	By matching	By matching
+	ENSG00000113269	E5RI87;Q86XS8;Q86XS8-2;A0A0C4DGE2	E3 ubiquitin-protein ligase RNF130	RNF130	0	1386.34		-	15.8668	0	0	0	0	0	0	0	1	1	2.40919e+06								5621500	1032500								11264000000									By matching	By MS/MS
-	ENSG00000181163	E5RI98		NPM1	0.001124	1939.75		+		0	0	1	0	0	0	1	1	1	3370900			11636000				9559200	693610	3370900										By matching	By matching	By MS/MS	By matching	By matching	By matching	By MS/MS	By matching	By MS/MS
-	ENSG00000156482	E5RI99		RPL30	0.00036526	3358.79		+	989.925	1	0	0	0	0	0	0	0	0	5836900	5836900									52533000									By MS/MS	By matching	By matching	By matching	By matching	By matching	By matching	By matching	By matching
-	ENSG00000171530	E5RIX8		TBCA	0.0014317	11084.7		+	96.9844	0	0	0	0	0	0	1	0	0	19263000							19263000									47078000			By matching	By matching	By matching	By matching	By matching	By matching	By MS/MS	By matching	By matching
-	ENSG00000156482	E5RJH3		RPL30	0.0046781	401116		+	989.925	2	0	0	0	0	0	0	0	0	697060000	697060000									2788200000									By MS/MS	By matching	By matching	By matching	By matching	By matching	By matching	By matching	By matching
-	ENSG00000147649	E5RJU9;H0YBE0		MTDH	0	1309.99		+	18.0752	1	0	0	1	2	1	0	1	0	2276500	2276500			1765200	2769200	927990		6318000											By MS/MS	By matching	By matching	By MS/MS	By MS/MS	By MS/MS	By matching	By MS/MS	By matching
-	ENSG00000197043	E5RK63	Annexin	ANXA6	0.00043008	6257.91		+	69.9888	2	0	0	0	0	0	0	0	0	10875000	10875000									50787000									By MS/MS	By matching	By matching	By matching	By matching	By matching	By matching	By matching	By matching
-	ENSG00000197043	E5RK69;H0YC77	Annexin	ANXA6	0	14850.4		+	69.9888	4	3	0	3	2	2	6	4	4	25807000	33560000	25807000		15640000	13734000	11222000	103380000	153660000	208030000				666470000	972390000	452870000	1088500000	5146200000	8815700000	By MS/MS	By MS/MS	By matching	By MS/MS	By MS/MS	By MS/MS	By MS/MS	By MS/MS	By MS/MS
+	ENSG00000168090	Q7L5N1;E7EM64;H7C3T0;C9JQK5	COP9 signalosome complex subunit 6	COPS6	0	987628		+	286.016	17	15	7	31	31	30	19	13	12	1716300000	721880000	734980000	1716300000	2164700000	2153500000	1900900000	1282000000	3631100000	4539800000			11008000000	20786000000	20878000000	18040000000	15735000000	33032000000	54196000000	By MS/MS	By MS/MS	By MS/MS	By MS/MS	By MS/MS	By MS/MS	By MS/MS	By MS/MS	By MS/MS
-	ENSG00000184203	E7EMN6;E7EUI7		PPP1R2	0.0038581	966.797		+	8.05872	0	0	1	0	0	0	0	0	0	1680100			1680100																By matching	By matching	By MS/MS	By matching	By matching	By matching	By matching	By matching	By matching
+	ENSG00000138162	E7EMZ9;E9PBC6;O95359-3;O95359;O95359-5;O95359-6;O95359-1;Q4VXL4;O95359-2;E9PGB3;H0Y911;H0YA73;H0Y954	Transforming acidic coiled-coil-containing protein 2	TACC2	0	7154.44		+	20.191	2	18	20	14	11	11	21	52	40	12433000	511040	19677000	81927000	12212000	9294200	10449000	42285000	69254000	85225000			9702200000	2244100000	1277500000	1411100000	5864200000	9338500000	13102000000	By MS/MS	By MS/MS	By MS/MS	By MS/MS	By MS/MS	By MS/MS	By MS/MS	By MS/MS	By MS/MS
+	ENSG00000115718	P04070;E7END6;P04070-2;H7BYX9;E7ENR9;E7EU72;E7EVH6	Vitamin K-dependent protein C;Vitamin K-dependent protein C light chain;Vitamin K-dependent protein C heavy chain;Activation peptide	PROC	0	12401.4		-	6.25572	0	0	0	1	1	1	0	0	1	2.15512e+07				48455000	28489000	16303000			6936200													By MS/MS	By MS/MS	By MS/MS			By MS/MS
-	ENSG00000003147	E7ENI6		ICA1	0.006678	1353.35		+		0	0	1	0	0	0	0	1	1	2.35185e+06								470100	11766000												By MS/MS				By matching	By matching	By MS/MS
-	ENSG00000174748	E7ENU7	Ribosomal protein L15	RPL15	0.0051915	53976.8		+	454.949	0	1	0	0	0	0	0	0	0	93801000		93801000									428130000								By matching	By MS/MS	By matching	By matching	By matching	By matching	By matching	By matching	By matching
-	ENSG00000042493	E7ENU9		CAPG	0.0025384	1909.08		+	107.731	0	1	0	0	0	0	0	0	0	3317600		3317600									43129000								By matching	By MS/MS	By matching	By matching	By matching	By matching	By matching	By matching	By matching
+	ENSG00000119559	E7EP72		C19orf25	0	12888.6		+	4.1009	3	3	0	3	3	3	3	7	7	2.23978e+07	21836000	96452000		22974000	14962000	13278000	45443000	128150000	383110000				331690000	232900000	228450000	1265400000	1619200000	2191900000	By MS/MS	By MS/MS		By MS/MS	By MS/MS	By MS/MS	By MS/MS	By MS/MS	By MS/MS
-	ENSG00000117523	E7EPN9;Q9Y520-4;Q9Y520-6;Q9Y520-3;H7C5N8;A0A0A0MS30	Protein PRRC2C	PRRC2C	0.00043094	1792.78		+	31.3898	0	0	1	1	0	0	1	1	2	3115500			3249800	1544200			3115500	385130	4113500			232290000							By matching	By matching	By MS/MS	By MS/MS	By matching	By matching	By MS/MS	By MS/MS	By MS/MS
+	ENSG00000173482	P28827;E7EPS8;P28827-2;J3QRB4;J3KT55;J3KRV2;J3QLI4	Receptor-type tyrosine-protein phosphatase mu;Protein-tyrosine-phosphatase	PTPRM	0	2144.38		+	11.3519	3	0	7	4	4	6	7	17	25	3726500	910360		31093000	3179800	1750500	3726500	6790600	9625900	84546000			287510000	80500000	39367000	84909000	452230000	491580000	6937500000	By MS/MS		By MS/MS	By MS/MS	By MS/MS	By MS/MS	By MS/MS	By MS/MS	By MS/MS
+	ENSG00000178127	P19404;E7EPT4	NADH dehydrogenase [ubiquinone] flavoprotein 2, mitochondrial	NDUFV2	0	157555		+	35.2412	3	5	6	17	17	16	13	13	13	273800000	86537000	418600000	828620000	233140000	273800000	263790000	440840000	1560300000	1324400000			3135300000	4492100000	6551200000	6936300000	10607000000	18923000000	16042000000	By MS/MS	By MS/MS	By MS/MS	By MS/MS	By MS/MS	By MS/MS	By MS/MS	By MS/MS	By MS/MS
+	ENSG00000233323;ENSG00000168477	P22105;E7EPZ9;P22105-3;P22105-4;A0A087X0I0;P22105-2;C9J7W4	Tenascin-X	TNXB	0	263.081		-		0	2	0	2	2	1	0	5	3	457183		758240		138970	275660	66120		2238300	8076300				14156000	28182000			30659000	278240000		By MS/MS		By MS/MS	By MS/MS	By MS/MS		By MS/MS	By MS/MS
+	ENSG00000108433;ENSG00000262633	O14653;E7EQ34;O14653-2;I3L4Z6;I3L3V4	Golgi SNAP receptor complex member 2	GOSR2	0	293440		-	16.9893	8	7	2	12	11	10	11	10	13	509940000	139510000	1055000000	509940000	291930000	187770000	167050000	556840000	599340000	1097300000				2140200000	1591600000	1098400000	3565300000	4857000000	8390500000	By MS/MS	By MS/MS	By MS/MS	By MS/MS	By MS/MS	By MS/MS	By MS/MS	By MS/MS	By MS/MS
+	ENSG00000053770	Q9H0R1;E7EQ45;Q9H0R1-2;H0YIY0;S4R311;G3V3L4;G3V573	AP-5 complex subunit mu-1	AP5M1	0	7195.24		+	10.2527	3	0	7	4	4	6	2	4	5	1.25039e+07	7767200		38322000	8016100	11955000	13477000	4804900	17779000	13078000			683890000	191890000	148590000	119360000		466680000	478550000	By MS/MS		By MS/MS	By MS/MS	By MS/MS	By MS/MS	By MS/MS	By MS/MS	By MS/MS
+	ENSG00000085276	E7EQ57;Q03112-5;E7EUL6;H9KVD4;Q13465;C9JU02	MDS1 and EVI1 complex locus protein EVI1	MECOM	0	3675.89		+		1	6	12	3	4	5	7	17	25	6.38796e+06		5780800	15816000	1027300	851950	873280	7058900	15698000	53755000			1152700000	156990000	190250000	148350000	362090000	1309900000	6074400000	By MS/MS	By MS/MS	By MS/MS	By MS/MS	By MS/MS	By MS/MS	By MS/MS	By MS/MS	By MS/MS
+	ENSG00000121579	E7EQ69;C9J5J3		NAA50	0	812982		+	93.2996	10	1	8	19	18	18	23	16	14	1412800000	909830000	3544200	3335000000	1482000000	1412800000	1395500000	2051500000	3902300000	3032900000			47187000000	13989000000	13552000000	12997000000	17936000000	30592000000	38583000000	By MS/MS	By MS/MS	By MS/MS	By MS/MS	By MS/MS	By MS/MS	By MS/MS	By MS/MS	By MS/MS
+	ENSG00000131845	Q9HCX3;E7EQD3;M0QZ59	Zinc finger protein 304	ZNF304	0.00029438	1263.32		-	2.96316	0	0	0	0	0	0	1	3	4	2195400							147320	3563600	2195400								343130000	202850000			By matching				By MS/MS	By MS/MS	By MS/MS
-	ENSG00000169045	E7EQJ0		HNRNPH1	0.00048625	4931.29		+	228.896	0	0	1	0	0	0	0	0	0	8569600			8569600																By matching	By matching	By MS/MS	By matching	By matching	By matching	By matching	By matching	By matching
+	ENSG00000137207	Q9GZM5;E7EQR8;D6RFI3;D6RGY8;H0Y9A1;D6RBQ1	Protein YIPF3;Protein YIPF3, 36 kDa form III	YIPF3	0	12526.8		+	70.5664	2	2	2	2	2	1	6	8	7	21769000	8114200	28036000	303760000	21769000	3141100	1259700	42848000	60639000	112020000				425950000			737390000	1049500000	1313800000	By MS/MS	By MS/MS	By MS/MS	By MS/MS	By MS/MS	By MS/MS	By MS/MS	By MS/MS	By MS/MS
-	ENSG00000100813	E7EQT4		ACIN1	0.00029483	3147.49		+	71.1574	0	0	1	0	0	0	0	1	0	5.46971e+06			83434000					358580											By matching	By matching	By MS/MS	By matching	By matching	By matching	By matching	By MS/MS	By matching
-	ENSG00000150093	E7EQW5;C9JPK5;Q5T3E6;E9PLR6;E7ERX5;E9PQJ2;Q5T3E5;C9JJP8;Q5T3E4;C9JNE0	Integrin beta	ITGB1	0.0043952	15748.1		+	358.973	1	0	0	0	0	0	0	0	0	27367000	27367000									164200000									By MS/MS	By matching	By matching	By matching	By matching	By matching	By matching	By matching	By matching
+	ENSG00000141956	P57071;E7ER26;P57071-3;P57071-2;P57071-5;Q4W8S1;P57071-6	PR domain zinc finger protein 15	PRDM15	0	698.197		-	5.07958	0	0	1	0	2	2	2	5	4	1.21333e+06			677730		569860	714330	2153700	3853800	2060900								38980000	89601000			By MS/MS		By MS/MS	By MS/MS	By MS/MS	By MS/MS	By MS/MS
+	ENSG00000012223	P02788;E7ER44;P02788-2	Lactotransferrin;Lactoferricin-H;Kaliocin-1;Lactoferroxin-A;Lactoferroxin-B;Lactoferroxin-C	LTF	0	3046.97		+		0	0	0	1	1	1	1	1	3	5.29503e+06				5309400	3761600	5006800	5280700	18134000	15707000									715310000			By matching	By MS/MS	By MS/MS	By MS/MS	By MS/MS	By MS/MS	By MS/MS
+	ENSG00000257335;ENSG00000282607	E7ER45;O43451;A0A0J9YVZ3;A0A0J9YX77	Maltase-glucoamylase, intestinal;Maltase;Glucoamylase	MGAM	0.0001598	208.901		-		0	0	1	2	2	1	0	1	2	363028				558460	384910	262780		498900	342390									317640000			By MS/MS	By MS/MS	By MS/MS	By matching		By MS/MS	By MS/MS
+	ENSG00000164398	Q9UKU0;E7ERD7;Q9UKU0-9;Q9UKU0-6;Q9UKU0-1;Q9UKU0-5;Q9UKU0-3;Q9UKU0-8;Q9UKU0-7;Q9UKU0-2;C9J8C7;C9JT10;C9JPA5;C9J4I1;C9JK59;C9J3Z0	Long-chain-fatty-acid--CoA ligase 6	ACSL6	0	1162.5		-		0	0	0	0	0	0	0	1	0	2020200								2020200													By matching	By matching	By matching	By matching	By matching	By MS/MS
-	ENSG00000079308	E7ERH1;E7EMG1;Q9HBL0-2	Tensin-1	TNS1	0.00029766	2294.34		+	2.84312	0	0	2	0	0	0	0	3	0	3987100			3987100					6608200									192680000		By matching	By matching	By MS/MS					By MS/MS	By matching
-	ENSG00000239672	E7ERL0		NME1	0.0028953	15260.1		+		0	2	1	0	0	0	0	0	0	2.6519e+07		28145000	24987000								197010000								By matching	By MS/MS	By MS/MS	By matching	By matching	By matching	By matching	By matching	By matching
+	ENSG00000165338	Q5U5R9;E7ERR3;Q5U5R9-2;X6R824;A0A0J9YVV1	Probable E3 ubiquitin-protein ligase HECTD2	HECTD2	0	390.305		+	4.49832	0	0	1	0	0	0	1	2	4	678272			2759500				301180	1527500	4831400									217540000			By MS/MS				By MS/MS	By MS/MS	By MS/MS
+	ENSG00000158545	E7ERS3;Q86VM9;Q86VM9-2;H3BP01;H3BRH3;H3BPD0;H3BRN6	Zinc finger CCCH domain-containing protein 18	ZC3H18	0	116083		+	24.371	9	14	16	19	22	23	49	33	32	201730000	60932000	201730000	333760000	57821000	54649000	58062000	202120000	300270000	315520000			15479000000	2439700000	2086900000	2273100000	10355000000	12571000000	13097000000	By MS/MS	By MS/MS	By MS/MS	By MS/MS	By MS/MS	By MS/MS	By MS/MS	By MS/MS	By MS/MS
-	ENSG00000109113	E7ES60		RAB34	0.0011217	565.375		+	109.102	0	0	0	0	0	0	1	0	0	982510							982510									16703000			By matching	By matching	By matching	By matching	By matching	By matching	By MS/MS	By matching	By matching
+	ENSG00000150627	Q8IZU2;E7ESC9;Q8IZU2-2;H0YAG1;H0YAE4;E9PFA2	WD repeat-containing protein 17	WDR17	0	1211.88		-		0	0	1	0	0	0	1	4	0	2106000			3806300				866400	2106000									149400000				By MS/MS				By MS/MS	By MS/MS
+	ENSG00000082515	Q9NWU5;E7ESL0;J3KQY1;A0A0C4DGX2;Q9NWU5-3;Q9NWU5-2	39S ribosomal protein L22, mitochondrial	MRPL22	0	356555		+	78.05	9	5	5	20	20	22	18	14	14	6.19621e+08	195150000	929170000	502390000	659380000	491220000	582260000	750340000	1424600000	1410600000			1646500000	10167000000	6780700000	7452800000	6339700000	16974000000	16749000000	By MS/MS	By MS/MS	By MS/MS	By MS/MS	By MS/MS	By MS/MS	By MS/MS	By MS/MS	By MS/MS
-	ENSG00000164171	E7ESP4;E7EMF1;E9PB77;D6RG08		ITGA2	0	2684.63		+	3.00343	1	3	0	1	1	1	1	1	1	4.66535e+06	4714100	450830000		2816800	2356300	4380200	10313000	4617100	7282600						144850000	408330000			By MS/MS	By MS/MS	By matching	By MS/MS	By MS/MS	By MS/MS	By MS/MS	By MS/MS	By MS/MS
-	ENSG00000071054	E7ESS2;E7ETN6;I3L203		MAP4K4	0	2399.97		+	47.7284	0	2	4	0	1	0	4	4	4	4.17066e+06		4589200	10876000		74356		3790300	45512000	9205300			936020000				296100000	2084300000	991110000	By matching	By MS/MS	By MS/MS	By matching	By MS/MS	By matching	By MS/MS	By MS/MS	By MS/MS
-	ENSG00000172046	E7EST9;E7ESU0	Ubiquitin carboxyl-terminal hydrolase	USP19	0.0019301	985.521		+	24.7155	0	0	1	0	0	0	1	1	1	1.71264e+06			1629700				19979000	1164500	1799800							1298600000			By matching	By matching	By MS/MS	By matching	By matching	By matching	By MS/MS	By MS/MS	By MS/MS
-	ENSG00000176092	E7ET48		AIM1L	8.8129e-05	7299.94		-		0	0	0	0	0	0	0	3	1	1.26858e+07								18481000	8707900								481640000									By MS/MS	By MS/MS
+	ENSG00000123191	P35670;E7ET55;F5H748;P35670-2;P35670-4;P35670-3;F5H562	Copper-transporting ATPase 2;WND/140 kDa	ATP7B	0	11552.3		-	0.386566	1	0	1	0	0	0	0	4	7	2.00756e+07	3291100		372980					122460000	326500000								4332100000	3081700000	By MS/MS		By MS/MS	By matching	By matching	By matching	By matching	By MS/MS	By MS/MS
-	ENSG00000078674	E7ETA6		PCM1	0	237.168		+	14.263	0	0	0	0	0	0	1	1	1	412150							412150	1724800	8782200							49207000	147130000	683080000	By matching	By matching	By matching	By matching	By matching	By matching	By MS/MS	By MS/MS	By MS/MS
+	ENSG00000150471	E7EVD6;E7ETE3;E7EUW2;Q9HAR2;E7ESV6;E7EUP0;E7EX52;E7EN28;E9PBG4;E7EW95;Q9HAR2-4;Q9HAR2-2;E7EMR3;E7ES20;E7ENK1;A0A0A0MTH7;H0Y9K5;Q9HAR2-3	Latrophilin-3	ADGRL3;LPHN3	8.5048e-05	1134.13		-	0.116673	0	0	1	0	0	0	2	2	0	1970900			5654200				1970900	1402900													By MS/MS				By MS/MS	By matching
+	ENSG00000205403	P05156;G3XAM2;E7ETH0;A0A087X0I2;D6R9Z8	Complement factor I;Complement factor I heavy chain;Complement factor I light chain	CFI	0	2534.01		-	0.379499	0	0	0	1	1	1	0	2	1	4403600				6392000	2664800	3525000		4403600	8188500										By matching		By matching	By matching	By MS/MS	By matching	By matching	By MS/MS	By MS/MS
-	ENSG00000172493	E7ETI4		AFF1	0.00015798	4310.22		+	9.65267	0	0	0	0	0	0	0	2	0	7490300								7490300									145110000		By matching		By matching	By matching	By matching	By matching	By matching	By MS/MS	By matching
+	ENSG00000204070	Q8N2H4;E7ETM6	Protein SYS1 homolog	SYS1	0.0057314	109305		-	19.3987	0	1	1	0	0	0	0	1	0	189950000		189950000	1068800000					57768000			569850000									By MS/MS	By MS/MS					By MS/MS
+	ENSG00000078081	Q9UQV4;E7ETP9;C9JDI8;C9JYP5	Lysosome-associated membrane glycoprotein 3	LAMP3	0.00248			-		0	0	1	0	0	0	0	0	0																						By MS/MS
-	ENSG00000153250	E7ETU5;E7EPF2		RBMS1	0	4708.25		+	8.99426	0	0	0	0	0	0	0	0	1	8182000									8182000										By matching	By matching	By matching	By matching	By matching	By matching	By matching	By matching	By MS/MS
+	ENSG00000114686	P09001;E7ETU7;H0Y9G6;E9PF06;D6RC14;D6RBQ5	39S ribosomal protein L3, mitochondrial	MRPL3	0	448768		+	65.7678	18	0	12	30	27	27	26	22	21	779870000	390170000		1587500000	725390000	779870000	677590000	1054000000	1281300000	1430700000			18018000000	18775000000	22424000000	18801000000	15404000000	28140000000	28464000000	By MS/MS		By MS/MS	By MS/MS	By MS/MS	By MS/MS	By MS/MS	By MS/MS	By MS/MS
-	ENSG00000070814	E7ETY2;Q13428-7	Treacle protein	TCOF1	0	4008.51		+	87.3749	0	0	2	3	2	2	3	2	2	6966000			12544000	5926200	6966000	6681800	4603900	10936000	30021000			833970000	800900000	1106600000	1073000000	513710000	701520000	1433200000	By matching	By matching	By MS/MS	By MS/MS	By MS/MS	By MS/MS	By MS/MS	By MS/MS	By MS/MS
-	ENSG00000198668	E7ETZ0		CALM1	8.4253e-05	3472.49		+		0	0	1	0	0	0	0	1	1	6034500			12792000					6034500	3711500			73439000					66730000	38779000	By matching	By matching	By MS/MS	By matching	By matching	By matching	By matching	By MS/MS	By MS/MS
+	ENSG00000135218	P16671;E7EU05;P16671-3;P16671-4;P16671-2;E7EX47;E7ERZ9;E7EWI4;E9PJX8;E9PC45;E7EVU1	Platelet glycoprotein 4	CD36	0	6856.37		-		2	0	0	0	0	0	0	0	0	11915000	11915000																		By MS/MS
+	ENSG00000174640	F8W9W8;E7EU40;Q92959	Solute carrier organic anion transporter family member 2A1	SLCO2A1	0.00043128	3689.38		-	2.2311	0	0	2	0	0	0	0	1	0	6.41141e+06			27971000					1469600													By MS/MS					By MS/MS
+	ENSG00000068615	E7EUF7;Q9H902-3;Q9H902;Q9H902-2;F8W897;U3KPV7	Receptor expression-enhancing protein;Receptor expression-enhancing protein 1	REEP1	0.00036507	7362.15		+	2.63652	0	0	0	0	0	0	0	3	1	1.27939e+07								16057000	10194000								164460000									By MS/MS	By MS/MS
-	ENSG00000150093	E7EUI6	Integrin beta	ITGB1	0.0012426	8909.54		+	358.973	0	0	0	0	0	0	0	0	1	15483000									15483000										By matching	By matching	By matching	By matching	By matching	By matching	By matching	By matching	By MS/MS
-	ENSG00000160211	E7EUI8;E7EM57	Glucose-6-phosphate 1-dehydrogenase	G6PD	8.188e-05	21492.1		+	253.412	0	0	1	2	2	2	2	2	2	37349000			124380000	90707000	37349000	30464000	25800000	24308000	80392000				8267500000	1889800000	2515300000	751690000	760020000	3726000000	By matching	By matching	By MS/MS	By MS/MS	By MS/MS	By MS/MS	By MS/MS	By MS/MS	By MS/MS
+	ENSG00000157985	E7EUN2		AGAP1	0	8735.18		+	18.6427	4	4	10	11	8	10	8	16	12	15180000	4159100	4418500	100330000	22750000	14918000	23377000	15180000	23044000	44485000			1234000000	1302000000	825250000	1136500000	686360000	1182700000	2021300000	By MS/MS	By MS/MS	By MS/MS	By MS/MS	By MS/MS	By MS/MS	By MS/MS	By MS/MS	By MS/MS
-	ENSG00000114867	E7EUU4		EIF4G1	0	2999.71		+	218.484	0	0	0	1	2	2	3	6	6	5212900				4414700	5212900	4236900	16134000	51510000	75409000				535130000	618290000	807390000	1353800000	2817600000	3946900000	By matching	By matching	By matching	By MS/MS	By MS/MS	By MS/MS	By MS/MS	By MS/MS	By MS/MS
-	ENSG00000106028	E7EUY5		SSBP1	0.0042775	3374.49		+	151.382	0	1	0	0	0	0	0	0	0	5864200		5864200									46913000								By matching	By MS/MS	By matching	By matching	By matching	By matching	By matching	By matching	By matching
-	ENSG00000078018	E7EV03		MAP2	8.3808e-05	1617.33		+	4.82715	0	0	1	0	0	0	0	1	1	2810600			5448600					2810600	1399800										By matching	By matching	By MS/MS	By matching	By matching	By matching	By matching	By matching	By MS/MS
-	ENSG00000136002	E7EV07		ARHGEF4	0	644.867		+	5.8312	0	0	0	0	0	0	0	4	3	1.12065e+06								2266700	1266600								241820000	134580000								By MS/MS	By MS/MS
+	ENSG00000057935	E7EV10;E7EQY4;E9PCS8;H0YIT0		MTA3	0	26814.9		+	16.8585	6	7	9	11	12	13	21	17	19	46599000	6990100	85466000	158060000	41639000	32706000	46599000	77612000	152670000	209530000			2031200000	2136800000	1364300000	2321700000	2785800000	6348700000	8196200000	By MS/MS	By MS/MS	By MS/MS	By MS/MS	By MS/MS	By MS/MS	By MS/MS	By MS/MS	By MS/MS
+	ENSG00000258838	E7EV46;Q8N328		ERCC6-PGBD3	0	9426.03		+		1	0	6	13	12	13	5	7	10	1.63806e+07	821060		20373000	19258000	18713000	18607000	3351900	16915000	15863000			762580000	513660000	451660000	476880000		816590000	786530000	By MS/MS	By matching	By MS/MS	By MS/MS	By MS/MS	By MS/MS	By MS/MS	By MS/MS	By MS/MS
-	ENSG00000078674	E7EV93;E9PGW9		PCM1	0.0011308	612.99		+	14.263	0	1	0	0	0	0	0	0	1	1.06526e+06		668140							1698400										By matching	By MS/MS	By matching	By matching	By matching	By matching	By matching	By matching	By MS/MS
+	ENSG00000047849	E7EVA0;P27816-4;B5MEG9	Microtubule-associated protein	MAP4	0	741972		+	73.1434	102	119	103	199	202	199	193	145	118	1289400000	563070000	2581800000	2550600000	1183200000	1289400000	1225700000	1322800000	2707500000	3220200000			330430000000	150510000000	139840000000	131160000000	185930000000	375670000000	394960000000	By MS/MS	By MS/MS	By MS/MS	By MS/MS	By MS/MS	By MS/MS	By MS/MS	By MS/MS	By MS/MS
+	ENSG00000138101	E7EVB6;O60941-6;E9PEY4;O60941-5	Dystrobrevin;Dystrobrevin beta	DTNB	0	5028.14		+	5.49705	1	1	2	6	7	5	3	6	8	8737900	235250	8737900	18625000	8762500	8725000	6475600	5081700	29159000	14813000			234970000	309440000	353210000	275640000		1093000000	575910000	By MS/MS	By MS/MS	By MS/MS	By MS/MS	By MS/MS	By MS/MS	By MS/MS	By MS/MS	By MS/MS
+	ENSG00000256500;ENSG00000126214	E7EVH7;Q07866-2;H0YJK3;G3V4L6;H7C2Z1	Kinesin light chain 1	KLC1	0	3151.06		+		0	2	6	1	1	1	1	5	3	5.47592e+06		11082000	21167000	2301500	1864800	2705800	1500400	17680000	24248000			609890000					572270000	806200000	By matching	By MS/MS	By MS/MS	By MS/MS	By matching	By matching	By MS/MS	By MS/MS	By MS/MS
-	ENSG00000040341	E7EVJ4		STAU2	0.0075002	2727.3		+	6.60778	0	1	0	0	0	0	0	0	0	4739500		4739500									123230000								By matching	By MS/MS	By matching	By matching	By matching	By matching	By matching	By matching	By matching
-	ENSG00000055163	E7EVJ5;E7EW33		CYFIP2	0.0020481	424.686		+	3.68518	1	0	0	0	0	0	0	0	0	738020	738020									39853000									By MS/MS	By matching	By matching	By matching	By matching	By matching	By matching	By matching	By matching
+	ENSG00000091879	O15123;E7EVQ3;O15123-2;O15123-3	Angiopoietin-2	ANGPT2	0.006559	128.461		-		1	0	0	0	0	0	0	0	0	223240	223240																		By MS/MS
-	ENSG00000075624	E7EVS6		ACTB	0.0001579	8135.57		+	679.938	0	0	0	0	0	0	1	0	0	14138000							14138000												By matching	By matching	By matching	By matching	By matching	By matching	By MS/MS	By matching	By matching
+	ENSG00000163071	Q8TC71;E7EVV3;Q8TC71-2;D6RAX6;D6RGI2;D6RAW7	Mitochondria-eating protein	SPATA18	8.583e-05	2773.55		-		1	0	0	1	1	1	0	0	0	4.81988e+06	1464100			6386500	4714800	4927300													By MS/MS			By MS/MS	By MS/MS	By MS/MS
-	ENSG00000144674	E7EVX2		GOLGA4	0.001129	742.375		+	12.5303	0	1	0	0	0	0	0	0	0	1290100		1290100																	By matching	By MS/MS	By matching	By matching	By matching	By matching	By matching	By matching	By matching
-	ENSG00000153113	E7EVY3;H0Y9H6;A0A0A0MR45;H0YD33		CAST	0	6858.67		+	274.475	1	2	1	3	2	3	3	1	1	11919000	9543000	11321000	148840000	11919000	19329000	19473000	10689000	61298000	60228000			4000600000	321430000	608280000	575890000	430100000	2141600000	1497000000	By MS/MS	By MS/MS	By MS/MS	By MS/MS	By MS/MS	By MS/MS	By MS/MS	By MS/MS	By MS/MS
+	ENSG00000228672	E7EW31	Proline-rich basic protein 1	PROB1	0.0014288	206.658		-	1.55013	0	0	0	1	0	0	1	0	0	359130				415270			310580															By MS/MS			By MS/MS
+	ENSG00000163539	E7EW49;O75122-3;E7ERI8;C9J668;H7C4M5	CLIP-associating protein 2	CLASP2	0	61739		+	11.8595	25	11	23	59	61	58	49	56	57	107290000	52923000	87706000	254000000	106290000	107290000	108520000	142250000	213510000	279880000			10561000000	8572300000	8746900000	9329200000	12828000000	16739000000	22887000000	By MS/MS	By MS/MS	By MS/MS	By MS/MS	By MS/MS	By MS/MS	By MS/MS	By MS/MS	By MS/MS
-	ENSG00000165821	E7EW59;H0YFS7;A0A087X1T9;Q9Y467-3		SALL2	8.4897e-05	1663.18		-	0.554402	0	0	1	0	0	0	0	0	1	2.89027e+06			1352100						6178300												By MS/MS					By matching	By MS/MS
-	ENSG00000186522	E7EW69		SEPT10	0.0045617	6352.86		+	21.4835	0	1	0	0	0	0	0	0	0	11040000		11040000									209760000								By matching	By MS/MS	By matching	By matching	By matching	By matching	By matching	By matching	By matching
+	ENSG00000114948	O75077;E7EWD3;O75077-3;O75077-2	Disintegrin and metalloproteinase domain-containing protein 23	ADAM23	0.00015683	1371.3		-		0	0	0	1	0	0	0	0	1	2.38305e+06				855350					6639300													By MS/MS					By MS/MS
-	ENSG00000143702	E7EWM2;Q96L14;E5RG47;E5RGW7	Cep170-like protein	CEP170;CEP170P1	0	2775.58		-	11.1644	0	0	0	0	0	0	0	1	2	4.8234e+06								4485200	5187100										By matching	By matching	By matching	By matching	By matching	By matching	By matching	By MS/MS	By MS/MS
+	ENSG00000168137	E7EWN3;Q9C0A6;Q9C0A6-2;Q9C0A6-3;H0Y3R4;C9JLM1;C9JLA7	SET domain-containing protein 5	SETD5	0	2192.95		+	57.6134	0	3	7	3	2	2	10	18	20	3.81091e+06		6566200	13222000	1145700	2771300	2567200	3849300	11915000	19809000			303520000				302100000	985010000	1404300000		By MS/MS	By MS/MS	By MS/MS	By matching	By MS/MS	By MS/MS	By MS/MS	By MS/MS
+	ENSG00000101811	E7EWR4;A0A0A0MT56		CSTF2	0	384273		+	28.6585	38	17	4	33	33	35	29	29	32	667790000	337440000	659420000	1798800000	665100000	710690000	667790000	1302500000	1464300000	1641000000			2504000000	16735000000	18213000000	15726000000	27697000000	29172000000	37936000000	By MS/MS	By MS/MS	By MS/MS	By MS/MS	By MS/MS	By MS/MS	By MS/MS	By MS/MS	By MS/MS
-	ENSG00000186522	E7EX04;C9JEW2		SEPT10	0.0020498	1332.89		+	21.4835	0	1	0	0	0	0	0	0	0	2316300		2316300									50958000								By matching	By MS/MS	By matching	By matching	By matching	By matching	By matching	By matching	By matching
+	ENSG00000063046	P23588;E7EX17;P23588-2;F8VX11;F8VSC7;F8VYE9;F8VRU1	Eukaryotic translation initiation factor 4B	EIF4B	0	1.06456e+06		+	166.855	32	17	22	44	46	44	69	65	53	1850000000	2352300000	1732200000	7990900000	1850000000	1527000000	1580400000	4261500000	4396300000	5541800000			110310000000	49303000000	39503000000	38746000000	131150000000	109100000000	172520000000	By MS/MS	By MS/MS	By MS/MS	By MS/MS	By MS/MS	By MS/MS	By MS/MS	By MS/MS	By MS/MS
-	ENSG00000164924	E7EX29		YWHAZ	0.00023017	731.157		+	114.28	0	0	0	0	0	0	0	1	1	1.27061e+06								954950	1690600								13369000		By matching	By matching	By matching	By matching	By matching	By matching	By matching	By MS/MS	By MS/MS
+	ENSG00000196531	E9PAV3;E9PAV3-2;Q13765;H0YHX9;F8W0W4;F8VZJ2;F8W1N5;Q9BZK3	Nascent polypeptide-associated complex subunit alpha, muscle-specific form;Nascent polypeptide-associated complex subunit alpha	NACA	0	205305		+	14.4776	7	17	8	15	15	13	12	14	9	356780000	312480000	1300300000	915840000	356780000	327650000	349330000	535990000	819420000	903650000			75524000000	31789000000	29539000000	29873000000	42122000000	92957000000	97036000000	By MS/MS	By MS/MS	By MS/MS	By MS/MS	By MS/MS	By MS/MS	By MS/MS	By MS/MS	By MS/MS
+	ENSG00000183684	E9PB61		ALYREF	0	2.14605e+06		+	148.732	14	3	6	21	20	18	22	16	11	3729400000	3729400000	5726200000	6118800000	2852500000	2504800000	2216600000	4124300000	5795700000	6756600000			15338000000	31667000000	25943000000	21825000000	56362000000	86992000000	77949000000	By MS/MS	By MS/MS	By MS/MS	By MS/MS	By MS/MS	By MS/MS	By MS/MS	By MS/MS	By MS/MS
+	ENSG00000121653	Q9UQF2;E9PBB9	C-Jun-amino-terminal kinase-interacting protein 1	MAPK8IP1	8.9429e-05	955.518		-	6.56758	0	0	0	0	0	0	1	0	1	1660500							1660500																		By MS/MS		By MS/MS
+	ENSG00000251569	E9PBE3;F8WBR7			0	1032.4		-		0	0	1	2	3	2	1	3	6	1794100			2383800	1117700	1755800	1794100	322380	5708800	9622700				349830000	366720000	497170000		76746000	335000000			By MS/MS	By MS/MS	By MS/MS	By MS/MS	By MS/MS	By matching	By MS/MS
-	ENSG00000132323	E9PC05		ILKAP	0.0039191	864.599		+	15.8563	0	0	0	0	0	0	0	0	1	1502500									1502500									15025000	By matching	By matching	By matching	By matching	By matching	By matching	By matching	By matching	By MS/MS
+	ENSG00000072518	E9PC69		MARK2	0	60041.4		+	15.2002	16	11	27	29	29	27	41	38	37	104340000	105740000	65368000	284700000	104340000	94229000	81363000	189030000	243390000	287700000			6632500000	5036600000	4817300000	3470800000	10445000000	9004700000	11093000000	By MS/MS	By MS/MS	By MS/MS	By MS/MS	By MS/MS	By MS/MS	By MS/MS	By MS/MS	By MS/MS
+	ENSG00000273217	E9PCH4			0	16150.3		+		12	10	25	33	33	26	31	45	53	28066000	13321000	22609000	168090000	37539000	35167000	18754000	26969000	88092000	152250000			7603400000	3640300000	2456800000	2130300000	2840000000	7520300000	11856000000	By MS/MS	By MS/MS	By MS/MS	By MS/MS	By MS/MS	By MS/MS	By MS/MS	By MS/MS	By MS/MS
+	ENSG00000061918	E9PCN2;Q02153;Q02153-2;Q02153-3;B7Z685;D6RC99	Guanylate cyclase soluble subunit beta-1	GUCY1B3	0	213.511		+		0	0	0	0	0	0	0	2	1	371039								190260	723590								15775000									By matching	By MS/MS
+	ENSG00000108587	E9PCW1;B4DQA8	Golgi SNAP receptor complex member 1	GOSR1	0	180053		+	23.5609	7	6	6	17	18	16	17	14	10	3.12897e+08	22243000	590060000	1336400000	184470000	229070000	159510000	531890000	427400000	538910000			11250000000	2204500000	2907500000	2156800000	8599900000	6825100000	5582600000	By MS/MS	By MS/MS	By MS/MS	By MS/MS	By MS/MS	By MS/MS	By MS/MS	By MS/MS	By MS/MS
-	ENSG00000136205	E9PCX8;C9JHU5;C9JUW5		TNS3	8.1981e-05	328.582		+	16.0544	0	1	0	0	0	0	0	1	1	571010		494350						861620	571010										By matching	By MS/MS	By matching	By matching	By matching	By matching	By matching	By MS/MS	By MS/MS
+	ENSG00000197530	Q96AX9;E9PD12;Q96AX9-2;Q96AX9-11;Q96AX9-14;Q96AX9-3;Q96AX9-13;F2Z2L2;Q96AX9-6;Q96AX9-7;Q96AX9-4;Q96AX9-12;Q96AX9-5;D6RAZ0;Q96AX9-8;H0YAM8;Q96AX9-9;D6RED3;J3QR95;D6RE96;D6RFJ2;D6R9Q6;J3QLE0	E3 ubiquitin-protein ligase MIB2	MIB2	0	1140.52		+	14.922	2	6	3	3	3	2	14	17	15	1982000	1982000	7779400	15481000	1471800	1272100	1029800	15820000	19060000	73415000							1900100000	2244000000	5610900000	By MS/MS	By MS/MS	By MS/MS	By MS/MS	By MS/MS	By MS/MS	By MS/MS	By MS/MS	By MS/MS
+	ENSG00000038295	O43897;E9PD25;O43897-2;D6RCE0;D6RBI6;D6RAK5	Tolloid-like protein 1;Metalloendopeptidase	TLL1	0	1772.03		-	3.62512	0	1	5	3	2	3	3	10	6	3.07943e+06		1768600	5361800	1035200	381120	735670	5509500	6147900	5509800								230350000	306010000		By MS/MS	By MS/MS	By MS/MS	By MS/MS	By MS/MS	By MS/MS	By MS/MS	By MS/MS
-	ENSG00000113810	E9PD53;C9J578;C9J9E4;C9JVD8	Structural maintenance of chromosomes protein	SMC4	0.0051376	181.753		+	58.5184	0	0	0	0	0	0	1	0	0	315850							315850									22109000			By matching	By matching	By matching	By matching	By matching	By matching	By MS/MS	By matching	By matching
+	ENSG00000128641	E9PDF6;O43795;E7EQD9;H7C2Y7;C9JYW1;C9JUP5	Unconventional myosin-Ib	MYO1B	0	204218		+	10.7928	36	24	36	76	78	81	54	54	55	354890000	139250000	293180000	354890000	431970000	373590000	363810000	270140000	687860000	786160000			15375000000	28909000000	22983000000	21602000000	12781000000	49445000000	51547000000	By MS/MS	By MS/MS	By MS/MS	By MS/MS	By MS/MS	By MS/MS	By MS/MS	By MS/MS	By MS/MS
-	ENSG00000115020	E9PDH4		PIKFYVE	0	131.978		+	5.04133	0	0	1	0	0	0	0	1	0	229352			971750					208450				53955000					14862000		By matching	By matching	By MS/MS	By matching	By matching	By matching	By matching	By matching	By matching
+	ENSG00000059145	E9PDK2;A0A0A0MRZ1;Q9H9P5;Q9H9P5-3;Q9H9P5-5	Putative E3 ubiquitin-protein ligase UNKL	UNKL	0	4865.63		+	4.4766	2	3	7	3	4	4	9	10	11	8455500	7606500	49941000	217710000	2070100	4604500	4082000	11844000	27001000	33891000			2111900000	538920000	360450000	975030000	485850000	826020000	1086300000	By MS/MS	By MS/MS	By MS/MS	By MS/MS	By MS/MS	By MS/MS	By MS/MS	By MS/MS	By MS/MS
+	ENSG00000003147	Q05084;E9PDL4;Q05084-3;Q05084-2;B9ZVM7;Q6LCR0;C9J3Y4;C9J8Y3;F8WET5;Q6LCT9;C9IZC7	Islet cell autoantigen 1	ICA1	0	2002.82		+		0	1	3	0	0	0	3	3	4	3480500		28456000	1678000				3480500	2221600	5752000							56067000	44055000	110570000		By MS/MS	By MS/MS				By MS/MS	By MS/MS	By MS/MS
-	ENSG00000131503	E9PDP5		ANKHD1	0.00030626	2754.13		+	49.9864	0	1	2	2	2	2	2	1	1	4.78612e+06		1887400	25507000	4285200	3800200	5345600	2710500	6731300	8303400			1138400000					528880000		By matching	By MS/MS	By MS/MS	By MS/MS	By MS/MS	By MS/MS	By MS/MS	By MS/MS	By MS/MS
-	ENSG00000171634	E9PE19;J3QQQ8		BPTF	8.8881e-05	1067.36		+	27.072	0	1	0	0	0	0	1	2	2	1.85486e+06		1022700					2254300	6819300	1526200								116770000		By matching	By MS/MS	By matching	By matching	By matching	By matching	By MS/MS	By MS/MS	By MS/MS
+	ENSG00000172687	E9PE46		ZNF738	0	1829.41		-	0.962054	0	1	1	0	0	0	0	0	0	3.17914e+06		5120300	1973900																	By MS/MS	By MS/MS
+	ENSG00000164038	Q86UD5;E9PE63;B7Z676;Q86UD5-2;D6RGJ7;A0A0C4DGB3	Mitochondrial sodium/hydrogen exchanger 9B2	SLC9B2	8.7489e-05	1626.24		-	6.41688	0	0	0	0	0	0	1	3	0	2.82608e+06							1166800	6845000																	By MS/MS	By MS/MS
+	ENSG00000144681	Q99469;E9PEA7;C9J3Z9;F8WB25	SH3 and cysteine-rich domain-containing protein	STAC	8.8199e-05	4402.42		-	7.74402	0	0	1	1	1	1	0	0	1	7.65053e+06			1445900	10052000	7593100	7708400															By MS/MS	By MS/MS	By matching	By MS/MS		By matching	By MS/MS
-	ENSG00000151914	E9PEB9;F6QMI7;E9PHM6;E7ERU0;E7ETB9;Q5T0V7;Q03001-10;H0YC82;E7ESK0;E7ERX3;Q03001-11;H0YBX0		DST	0	1273.55		+		0	3	5	5	4	4	8	8	8	2.21318e+06		360370	4908800	1510800	875810	672480	3242100	6954300	13012000			1119400000	877050000	497520000	401770000	1035200000	2432300000	2558800000	By matching	By MS/MS	By MS/MS	By MS/MS	By MS/MS	By MS/MS	By MS/MS	By MS/MS	By MS/MS
+	ENSG00000115221	P18564;E9PEE8;P18564-2;A0A087WXP3	Integrin beta-6;Integrin beta	ITGB6	8.2809e-05	55995.7		-		0	0	1	2	2	2	1	1	2	9.73093e+07			13143000	107990000	87685000	85921000	205800000	216690000	240840000			8701700000	3794400000	6869000000	6161200000			10076000000	By matching		By MS/MS	By MS/MS	By MS/MS	By MS/MS	By MS/MS	By MS/MS	By MS/MS
+	ENSG00000068650	E9PEJ6;A2A3G9	Phospholipid-transporting ATPase	ATP11A	0	13520		+	9.04206	3	4	9	6	6	5	5	12	20	23495000	1203400	6783000	27106000	19046000	23495000	24465000	1663600	25058000	39325000			704960000	926640000	918690000	976490000	52808000	792370000	2373100000	By MS/MS	By MS/MS	By MS/MS	By MS/MS	By MS/MS	By MS/MS	By MS/MS	By MS/MS	By MS/MS
+	ENSG00000223609	E9PEW8;C9JRG0		HBD	0.0010181	15132.3		-		0	1	1	0	0	0	1	0	1	26297000		52932000	9895700						26297000										By matching	By MS/MS	By MS/MS	By matching	By matching	By matching	By MS/MS	By matching	By MS/MS
+	ENSG00000112659	Q8IWT3;E9PEZ1;Q8IWT3-3;H0YA00	Cullin-9	CUL9	0	283.888		+	4.10916	2	1	3	0	1	1	3	10	14	493340	413800	139170	4595800		9088100	81632	588170	2365000	5670400			140930000				80669000	393580000	834380000	By MS/MS	By MS/MS	By MS/MS	By matching	By MS/MS	By MS/MS	By MS/MS	By MS/MS	By MS/MS
+	ENSG00000069712	Q9UPP5;E9PEZ5	Uncharacterized protein KIAA1107	KIAA1107	0	538.848		+	0.201064	1	0	0	1	1	0	0	2	2	936410	6219600			218290	705670			1201500	936410										By MS/MS			By matching	By MS/MS			By matching	By MS/MS
+	ENSG00000105339	E9PF32;H0YAY3;A2RUS2;A2RUS2-2;B3KRG7;E5RI43;E5RHH2;E5RIR7;A2RUS2-3;H0YBK9;E5RH95;E5RJ42;A2RUS2-4	DENN domain-containing protein 3	DENND3	0	11999.6		+	12.0841	11	6	13	25	24	24	8	27	27	20853000	4713500	8904800	31369000	20926000	23138000	20853000	7699800	38981000	83509000			1597200000	1526500000	1304200000	1262800000	603190000	2866100000	5019900000	By MS/MS	By MS/MS	By MS/MS	By MS/MS	By MS/MS	By MS/MS	By MS/MS	By MS/MS	By MS/MS
+	ENSG00000145198	E9PF42		VWA5B2	0.00016222	1578.55		-	0.183754	0	0	0	1	1	0	0	2	0	2743200				6650700	205990			2743200														By MS/MS	By matching			By MS/MS
-	ENSG00000122483	E9PFB9;H0YDP2		CCDC18	0.00095459	856.6		+	6.56358	0	1	0	0	0	0	0	0	0	1488600		1488600																	By matching	By MS/MS	By matching	By matching	By matching	By matching	By matching	By matching	By matching
+	ENSG00000006704	E9PFE2;Q9UHL9-2;Q9UHL9-3;Q9UHL9;H7C4Q8	General transcription factor II-I repeat domain-containing protein 1	GTF2IRD1	0	18686.8		+	31.6252	9	13	17	19	21	23	27	27	27	32474000	22485000	101630000	108610000	26971000	32474000	30667000	37143000	70949000	110080000			4302100000	1819700000	1946900000	1793200000	2473400000	3383900000	5687500000	By MS/MS	By MS/MS	By MS/MS	By MS/MS	By MS/MS	By MS/MS	By MS/MS	By MS/MS	By MS/MS
+	ENSG00000145087	E9PFI2;Q9Y2K9;C9JQS3;C9K0E4;C9JCY1;C9JPK3;C9JUZ7;Q9Y2K9-2	Syntaxin-binding protein 5-like	STXBP5L	0	1241.16		+		1	1	3	2	2	2	0	2	3	2.15688e+06		672410	4443700	2209200	2898600	2105800		1988900	2786200				308410000	133790000				43623000	By MS/MS	By MS/MS	By MS/MS	By MS/MS	By MS/MS	By matching	By matching	By MS/MS	By MS/MS
+	ENSG00000132170	P37231;E9PFV2;P37231-2;E9PFX5;P37231-3;E7EUD1;E7EU07	Peroxisome proliferator-activated receptor gamma	PPARG	0	7612.23		-	6.93107	0	0	1	2	1	1	0	0	0	1.32285e+07			2769000	24012000	15761000	11103000															By MS/MS	By MS/MS	By matching	By matching
+	ENSG00000166963	E9PGC8;P78559;P78559-2	Microtubule-associated protein 1A;MAP1A heavy chain;MAP1 light chain LC2	MAP1A	0	7216.02		+	2.014	4	22	31	13	15	14	33	65	66	12540000	838200	12540000	25927000	7804300	5851200	5823600	71550000	44333000	166750000			3581200000	1302500000	1008700000	837930000	7759600000	7274100000	16376000000	By MS/MS	By MS/MS	By MS/MS	By MS/MS	By MS/MS	By MS/MS	By MS/MS	By MS/MS	By MS/MS
+	ENSG00000160785	Q96H78;E9PGQ0	Solute carrier family 25 member 44	SLC25A44	0	14163.3		-	20.2007	1	1	3	2	3	2	2	3	7	24613000	6715300	24613000	34662000	204440000	1437900000	2425200000	12549000	10590000	17032000			1522000000	4268400000	10100000000	2470500000	1452700000	767060000	1298300000	By MS/MS	By MS/MS	By MS/MS	By MS/MS	By MS/MS	By MS/MS	By MS/MS	By MS/MS	By MS/MS
+	ENSG00000281877	Q15418;E9PGT3;E9PPN6;E9PPC1	Ribosomal protein S6 kinase alpha-1;Ribosomal protein S6 kinase	RPS6KA1	0	216716		+		31	15	35	60	60	56	47	47	53	376610000	326300000	275940000	1010300000	450800000	343450000	376610000	476670000	861920000	1117600000			43692000000	22964000000	19208000000	18147000000	26938000000	29183000000	43915000000	By MS/MS	By MS/MS	By MS/MS	By MS/MS	By MS/MS	By MS/MS	By MS/MS	By MS/MS	By MS/MS
-	ENSG00000105993	E9PH18		DNAJB6	0.0012427	896.938		+	31.1385	1	0	0	0	0	0	0	0	0	1558700	1558700																		By MS/MS	By matching	By matching	By matching	By matching	By matching	By matching	By matching	By matching
-	ENSG00000121152	E9PHA2;Q15003-2;H7C415	Condensin complex subunit 2	NCAPH	0.0013685	1818.51		+	32.8002	0	0	1	0	0	0	0	0	0	3160200			3160200									79005000							By matching	By matching	By MS/MS	By matching	By matching	By matching	By matching	By matching	By matching
+	ENSG00000204406	Q9P267;E9PHH0;A0A0D9SG23;Q9P267-2	Methyl-CpG-binding domain protein 5	MBD5	0	474.225		-	8.42514	0	1	1	2	1	2	1	3	1	824109		5965600	325120	4058700	3544500	3924400	232350	1555200	109890								133530000			By MS/MS	By MS/MS	By MS/MS	By matching	By MS/MS	By MS/MS	By MS/MS	By MS/MS
-	ENSG00000138434	E9PHV5		SSFA2	0	325.497		+	165.73	0	0	0	0	0	0	0	1	1	565649								482440	663210									42445000	By matching	By matching	By matching	By matching	By matching	By matching	By matching	By MS/MS	By MS/MS
-	ENSG00000067066	E9PHV6;P23497-7;P23497-6;C9JBL0	Nuclear autoantigen Sp-100	SP100	0.0029534	309.109		+	12.0036	0	1	0	0	0	0	0	0	0	537170		537170									13967000								By matching	By MS/MS	By matching	By matching	By matching	By matching	By matching	By matching	By matching
-	ENSG00000079819	E9PHY5		EPB41L2	0	1715.53		+	49.0321	0	1	1	1	0	0	2	2	1	2.98126e+06		2426000	34362000	713410			24481000	1290000	15456000			1180700000				909450000	102960000		By matching	By MS/MS	By MS/MS	By MS/MS	By matching	By matching	By MS/MS	By MS/MS	By MS/MS
+	ENSG00000179832	E9PHY8;Q8NDA8;Q8NDA8-2;Q8NDA8-7;Q8NDA8-3	Maestro heat-like repeat-containing protein family member 1	MROH1	0	2864.31		+	4.95077	4	5	4	12	10	9	2	18	15	4977600	4977600	2131900	10030000	6517700	4157800	3305000	1141900	29327000	15524000				444090000	315830000	308940000	151250000	1549400000	2138200000	By MS/MS	By MS/MS	By MS/MS	By MS/MS	By MS/MS	By MS/MS	By MS/MS	By MS/MS	By MS/MS
-	ENSG00000224455	E9PI03		VPS52	0.0054321	1830.88		+		0	0	0	0	0	0	0	0	1	3181700									3181700									15909000		By matching			By matching	By matching	By matching	By matching	By MS/MS
+	ENSG00000173653	Q9Y256;E9PI08;E9PPV9;E9PKA7	CAAX prenyl protease 2	RCE1	0.0016184	21381.4		-	13.6114	1	0	0	0	0	0	1	1	1	3.71566e+07	2292400						45409000	30404000	106870000										By MS/MS						By MS/MS	By MS/MS	By MS/MS
+	ENSG00000143036	Q8N4M1;E9PIC5;Q8N4M1-5;Q8N4M1-4;Q8N4M1-2;Q8N4M1-3;Q8N4M1-6;H0YD35;F8W7F3;H0YDW5	Choline transporter-like protein 3	SLC44A3	8.6289e-05	529.042		-		0	0	0	0	0	0	0	1	0	919370								919370																		By MS/MS
-	ENSG00000109919	E9PIE4		MTCH2	8.935e-05	17326.2		+	66.9713	1	0	1	1	1	2	3	1	1	3.01094e+07	38308000		214420000	8231200	19702000	25113000	31094000	29156000	52595000							327600000			By MS/MS	By matching	By MS/MS	By MS/MS	By MS/MS	By MS/MS	By MS/MS	By MS/MS	By MS/MS
-	ENSG00000085788	E9PIF5		DDHD2	0.00023118	3015.95		+	8.11991	0	0	0	0	0	0	0	1	1	5.24111e+06								3235600	8489700								24357000		By matching	By matching	By matching	By matching	By matching	By matching	By matching	By MS/MS	By MS/MS
+	ENSG00000137504	Q9NS37;E9PIM0;J3KN20;H0YDC7	CREB/ATF bZIP transcription factor	CREBZF	0	9693.29		-	9.61074	1	3	1	0	0	0	6	8	6	16845000		16845000	4854100				18908000	21005000	9372200							561160000	439690000	306110000	By MS/MS	By MS/MS	By MS/MS				By MS/MS	By MS/MS	By MS/MS
+	ENSG00000154096	P04216;E9PIM6;E9PNQ8;J3QRJ3	Thy-1 membrane glycoprotein	THY1	0	411117		+	10.8181	3	1	2	6	6	6	5	4	4	714440000	182700000	1597400000	397980000	499150000	714440000	731430000	1180800000	1225500000	713130000				2943700000	3481800000	3711000000	2993500000	7986600000	4561200000	By MS/MS	By MS/MS	By MS/MS	By MS/MS	By MS/MS	By MS/MS	By MS/MS	By MS/MS	By MS/MS
+	ENSG00000176092	E9PIR9;Q8N1P7;J3KQW1	Absent in melanoma 1-like protein	AIM1L	0	1103.89		-		0	1	0	0	0	0	1	4	1	1.91834e+06		552930					238500	23596000	6655500								141500000			By MS/MS					By MS/MS	By MS/MS	By MS/MS
+	ENSG00000150672	E9PIW2;Q15700;Q15700-4;Q15700-2;Q15700-3;B7Z264;B7Z2T4;E9PN83;B5MCC5;Q15700-5;F8W750;H7C325;E9PPV7;E9PRL2;A8MVA8;A8MUT9;Q6ZSU2;E9PQT9;C9JFF9;E9PRX3	Disks large homolog 2	DLG2	0.00015684	1276.52		-		1	2	2	0	0	0	2	2	1	2.21833e+06	5910400	1823000	2991900				742660	2699400	1101800										By MS/MS	By MS/MS	By MS/MS	By matching	By matching	By matching	By MS/MS	By MS/MS	By MS/MS
-	ENSG00000087365	E9PJ04		SF3B2	0.00016219	895.003		+	101.038	0	0	1	1	1	1	2	0	0	1.55534e+06				1677000	1442500	1418700	16173000									291120000			By matching	By matching	By MS/MS	By MS/MS	By matching	By MS/MS	By MS/MS	By matching	By matching
+	ENSG00000187954	E9PJD7;Q6ZMK1;Q6ZMK1-2;E9PQ42;Q6ZMK1-4	Cysteine and histidine-rich protein 1	CYHR1	0	27554.9		+	16.9411	3	10	4	9	10	11	6	15	12	47885000	11972000	47885000	49072000	47063000	50115000	47196000	23653000	87335000	152020000				1624700000	1481500000	1347800000	589160000	1387200000	3036200000	By MS/MS	By MS/MS	By MS/MS	By MS/MS	By MS/MS	By MS/MS	By MS/MS	By MS/MS	By MS/MS
-	ENSG00000079277	E9PJH1		MKNK1	0.00042915	3874.49		+	20.5243	0	0	0	0	0	0	2	1	1	6733100							6733100	2831800	8318400							96279000			By matching	By matching	By matching	By matching	By matching	By matching	By MS/MS	By matching	By MS/MS
-	ENSG00000149273	E9PJN9		RPS3	0.0021707	258488		+	1416.43	0	0	1	1	1	1	1	1	1	449200000			449200000	233380000	167050000	145200000	986180000	800900000	550550000										By matching		By MS/MS	By MS/MS	By MS/MS	By MS/MS	By MS/MS	By MS/MS	By MS/MS
+	ENSG00000255330;ENSG00000214338	Q5TF21;E9PJP2;H3BRB8;H3BSE6	Protein SOGA3	SOGA3	0	1216.3		-		1	0	0	1	0	0	0	8	1	2.11369e+06	2146900			2081000				24457000	641000								284100000		By MS/MS	By matching	By matching	By MS/MS	By matching	By matching	By matching	By matching	By MS/MS
-	ENSG00000273594	E9PK06		EEF1D	0.0021691	4755.72		+		0	0	1	0	0	0	0	0	1	8264500			5332700						8264500										By matching	By matching	By MS/MS	By matching	By matching	By matching	By matching	By matching	By MS/MS
+	ENSG00000010361	Q9BT04;E9PK12;Q9BT04-2;E9PLA3	Protein fuzzy homolog	FUZ	0.00095238	2685.64		-	8.59341	1	0	0	1	1	1	0	0	1	4667100	4938300			7107800	3996000	4667100			916940										By MS/MS			By matching	By matching	By MS/MS			By MS/MS
-	ENSG00000109971	E9PK54		HSPA8	0.0079633	14540.2		+	368.449	0	0	0	0	0	0	0	0	1	25268000									25268000										By matching	By matching	By matching	By matching	By matching	By matching	By matching	By matching	By MS/MS
-	ENSG00000029363	Q9NYF8-3;E9PK91;E9PQN2;E9PKI6;H0YF63	Bcl-2-associated transcription factor 1	BCLAF1	0.0001583	25713.5		+	38.7722	0	0	1	2	2	2	1	1	1	44685000			44869000	3456700	5800700	5839900	56895000	211250000	44685000				84835000	125310000	129410000	1897100000	6753000000	2321800000	By matching	By matching	By MS/MS	By MS/MS	By MS/MS	By MS/MS	By MS/MS	By MS/MS	By MS/MS
+	ENSG00000149548	Q0P6D6;E9PKB1	Coiled-coil domain-containing protein 15	CCDC15	0	349.908		-	0.389587	0	0	0	1	0	0	0	3	1	608070				608070				54713000	429450													By MS/MS				By MS/MS	By MS/MS
+	ENSG00000166689	E9PKC0;Q6IQ23;E9PIK1	Pleckstrin homology domain-containing family A member 7	PLEKHA7	0	5991.17		+	1.28324	0	2	5	5	7	7	4	24	3	1.04115e+07		1783000	8876400	31221000	19806000	12212000	14503000	22740000	1069100				906040000	473800000	549710000	747340000	1828400000	71818000		By MS/MS	By MS/MS	By MS/MS	By MS/MS	By MS/MS	By MS/MS	By MS/MS	By MS/MS
-	ENSG00000178209	E9PKG0		PLEC	0	4442.57		+	67.1306	1	1	1	2	2	1	1	3	5	7720300	7048200	28834000	67322000	7720300	3773000	2590200	5719800	12531000	24071000			362650000				182720000	169620000	153820000	By MS/MS	By MS/MS	By MS/MS	By MS/MS	By MS/MS	By MS/MS	By MS/MS	By MS/MS	By MS/MS
+	ENSG00000187479	E9PKL4		C11orf96	0	3661.12		-		0	0	0	1	1	1	0	0	0	6362300				6857300	6362300	5731100																By MS/MS	By matching	By matching
-	ENSG00000175592	E9PKL5		FOSL1	0.00023077	3822.99		-	4.94344	0	0	1	0	0	0	0	0	0	6643600			6643600									6643600									By MS/MS				By matching	By matching	By matching
-	ENSG00000108312	P17480-2;E9PKP7	Nucleolar transcription factor 1	UBTF	0.00016134	5492.49		+	48.8123	2	1	1	3	2	2	0	2	2	9.54485e+06	8643900	24623000	24343000	10538000	6209500	12266000		6473300	8645300			966060000	422520000				194490000	387080000	By MS/MS	By MS/MS	By MS/MS	By MS/MS	By MS/MS	By MS/MS	By matching	By MS/MS	By MS/MS
+	ENSG00000152558	Q8N131;E9PKT4;Q8N131-2	Porimin	TMEM123	0.0011258	44947.8		+	20.8867	1	0	1	1	1	1	2	1	2	7.81103e+07	71305000		85565000	14737000	12167000	11938000	370120000	368210000	582210000							2270900000		2436200000	By MS/MS		By MS/MS	By matching	By MS/MS	By MS/MS	By MS/MS	By MS/MS	By MS/MS
+	ENSG00000178104	E9PL24;A0A0C4DFQ0		PDE4DIP	0	20982.3		+	13.9446	6	36	21	27	31	28	30	47	44	36463000	3272400	97385000	140830000	36463000	36026000	33851000	51477000	98603000	139320000			5971400000	1702900000	1802900000	1795700000	3739400000	6741600000	5388800000	By MS/MS	By MS/MS	By MS/MS	By MS/MS	By MS/MS	By MS/MS	By MS/MS	By MS/MS	By MS/MS
+	ENSG00000255526	E9PL57		NEDD8-MDP1	0	760501		-		6	8	3	15	14	13	13	7	7	1321600000	1321600000	5836600000	3757600000	423270000	316060000	350500000	1925300000	2052200000	2688500000			8592800000	4070900000	3064500000	3789900000	23596000000	15908000000	23286000000	By MS/MS	By MS/MS	By MS/MS	By MS/MS	By MS/MS	By MS/MS	By MS/MS	By MS/MS	By MS/MS
+	ENSG00000148926	P35318;E9PL83;E9PML4;E9PQE6;E9PQT2	ADM;Adrenomedullin;Proadrenomedullin N-20 terminal peptide	ADM	0.00015853	724.709		-	4.26246	0	0	1	0	0	0	1	1	0	1259400			1850400				1240700	1259400													By MS/MS				By MS/MS	By matching
-	ENSG00000173914	E9PLB0		RBM4B	0.00042295	1828.35		+	21.3584	0	0	0	0	0	0	1	0	0	3177300							3177300												By matching	By matching	By matching	By matching	By matching	By matching	By MS/MS	By matching	By matching
-	ENSG00000165916	E9PLG2;E9PMW0		PSMC3	0.0010748	2816.09		+	184.255	0	0	0	0	0	0	1	2	2	4893800							1205500	4893800	24121000								63281000	199150000	By matching	By matching	By matching	By matching	By matching	By matching	By MS/MS	By MS/MS	By MS/MS
+	ENSG00000141279	P55786;E9PLK3;A6NEC2;E9PJY4;E9PPD4;A6NEC2-3;E9PPZ2	Puromycin-sensitive aminopeptidase	NPEPPS	0	1.08137e+06		+	14.4164	68	19	29	84	82	81	56	57	59	1879200000	1682800000	1045400000	3289300000	2296600000	1879200000	1935000000	1668800000	2373300000	3576600000			102660000000	115310000000	89763000000	90188000000	81203000000	104460000000	152090000000	By MS/MS	By MS/MS	By MS/MS	By MS/MS	By MS/MS	By MS/MS	By MS/MS	By MS/MS	By MS/MS
+	ENSG00000110492	P21741;E9PPJ5;E9PLM6;P21741-2	Midkine	MDK	0	2052.44		-	12.2607	0	0	1	0	1	0	0	1	2	3.56673e+06			5763400		2207300			2206200	29475000									381860000			By MS/MS		By MS/MS			By matching	By MS/MS
+	ENSG00000110675	E9PLM8;Q8N336-3;Q8N336;Q8N336-2	ELMO domain-containing protein 1	ELMOD1	0.0019311	5894.39		-		0	0	0	0	2	1	1	1	0	1.02433e+07					4440500	2441200	23629000	68396000															By MS/MS	By MS/MS	By MS/MS	By MS/MS
-	ENSG00000112319	E9PLN6;O95677-4;O95677-5;E7ESD5;O95677-3	Eyes absent homolog;Eyes absent homolog 4	EYA4	8.8238e-05	14830.2		+	24.3899	0	0	0	1	1	1	0	1	1	25772000				31255000	21410000	27260000		25772000	2592800				558720000	446950000	454000000		548560000		By matching	By matching	By matching	By MS/MS	By MS/MS	By MS/MS	By matching	By MS/MS	By MS/MS
-	ENSG00000127603	E9PLY5		MACF1	8.3563e-05	2539.25		+	30.4806	0	4	1	2	3	3	1	2	2	4.41271e+06		4525000	5340100	1077600	1425600	1021100	4303200	7731400	15271000				563350000	108000000	98824000		616380000	1533000000	By matching	By MS/MS	By MS/MS	By MS/MS	By MS/MS	By MS/MS	By MS/MS	By MS/MS	By MS/MS
-	ENSG00000109971	E9PM13		HSPA8	0.0038605	11333.3		+	368.449	0	0	0	0	0	0	1	0	0	19695000							19695000									177250000			By matching	By matching	By matching	By matching	By matching	By matching	By MS/MS	By matching	By matching
-	ENSG00000149806	E9PM49;E9PMS9;J3KN89;P35544;A6NDN8	Ubiquitin-like protein FUBI	FAU	0	113351		+	5.41679	0	5	0	0	0	0	0	1	0	1.96981e+08		357060000						108670000									217340000			By MS/MS	By matching	By matching	By matching	By matching	By matching	By MS/MS	By matching
+	ENSG00000137691	Q9BRQ4;E9PM77;Q9BRQ4-3;Q9BRQ4-2;H0YCT8	Uncharacterized protein C11orf70	C11orf70	0.0024784	556.454		-		0	0	1	0	0	0	0	0	1	967006			1066200						877040									16664000			By MS/MS						By MS/MS
-	ENSG00000160948	E9PM90;E9PR04;E9PLM9		VPS28	0.00015521	709.172		+	59.0839	0	0	0	0	0	0	0	1	0	1232400								1232400									13556000		By matching	By matching	By matching	By matching	By matching	By matching	By matching	By MS/MS	By matching
+	ENSG00000165046	Q2VYF4;E9PMA4;Q2VYF4-3;Q2VYF4-2;Q2VYF4-4;H0YCZ8;E5RJN4;E5RK40;A8K1M9	LETM1 domain-containing protein LETM2, mitochondrial	LETM2	8.4445e-05	1104.28		-		0	1	1	0	0	0	1	0	1	1.91902e+06		10591000	1800800				559860		2045000											By MS/MS	By MS/MS				By MS/MS		By MS/MS
-	ENSG00000165916	E9PMD8		PSMC3	0.00041885	2273.45		+	184.255	0	0	1	0	0	0	1	0	1	3950800			3950800				1478700		4406500									79316000	By matching	By matching	By MS/MS	By matching	By matching	By matching	By MS/MS	By matching	By MS/MS
-	ENSG00000110330	E9PMH5;Q13490-2;H0YDY3;E9PI77;E9PNM6;E9PQZ9	Baculoviral IAP repeat-containing protein 2	BIRC2	0.00015729	656.952		+	3.88836	0	0	1	0	0	0	0	1	1	1.14165e+06								532140	2449300									66091000	By matching	By matching	By MS/MS	By matching	By matching	By matching	By matching	By MS/MS	By MS/MS
-	ENSG00000136153	E9PMS6;E9PJ10		LMO7	0.00023029	2843.85		+	119.861	0	0	2	3	3	3	3	2	3	4.94205e+06			6804600	8713600	5961700	3011900	2419400	4096800	9305400				343170000	198630000	164240000	136230000	713260000	489480000	By matching	By matching	By MS/MS	By MS/MS	By MS/MS	By MS/MS	By MS/MS	By MS/MS	By MS/MS
+	ENSG00000197302	Q7Z2F6;E9PMU6;E9PLE2;F8WER7	Putative protein ZNF720	ZNF720	0	1475.14		-	1.05323	0	0	1	0	0	0	0	0	0	2563500			2563500																		By MS/MS
-	ENSG00000274081	E9PN18		PUF60	0.0010793	1144.35		+		1	0	0	0	0	0	0	0	1	1.98866e+06	2033400								1944900									29174000	By MS/MS	By matching	By matching	By matching	By matching	By matching	By matching	By matching	By MS/MS
-	ENSG00000149182	E9PN48		ARFGAP2	0.0025352	8799.74		+	39.1617	0	0	2	2	2	2	0	1	1	1.52922e+07			49524000	11759000	23934000	19887000		11525000	3805500			367910000	110930000	232360000	188910000				By matching	By matching	By MS/MS	By MS/MS	By MS/MS	By MS/MS	By matching	By matching	By MS/MS
-	ENSG00000110717	E9PN51		NDUFS8	0.004448	232006		+	84.2821	0	0	1	0	0	0	0	0	0	403180000			403180000									806360000							By matching	By matching	By MS/MS	By matching	By matching	By matching	By matching	By matching	By matching
+	ENSG00000172922	E9PN81		RNASEH2C	0	121182		+	17.9843	7	3	0	12	11	12	10	14	13	210590000	105170000	88001000		243200000	210100000	210590000	320110000	334720000	1060900000				5277100000	3266900000	3867200000	5214400000	5225900000	12285000000	By MS/MS	By MS/MS		By MS/MS	By MS/MS	By MS/MS	By MS/MS	By MS/MS	By MS/MS
-	ENSG00000109971	E9PN89		HSPA8	0.00042517	1872.83		+	368.449	0	1	1	1	2	2	0	2	2	3254600		1658700000	16619000	1927000	2791100	3023300		3254600	10419000					75984000	128520000		66457000	248490000	By matching	By MS/MS	By MS/MS	By MS/MS	By MS/MS	By MS/MS	By matching	By MS/MS	By MS/MS
-	ENSG00000117298	E9PN99		ECE1	0.007029	23626.4		+	63.8182	0	2	0	0	0	0	0	0	0	41058000		41058000									164230000								By matching	By MS/MS		By matching	By matching	By matching	By matching	By matching	By matching
+	ENSG00000178685	Q53GL7;E9PNI7;E9PK67;E9PPE7;E9PPV8;F8W8G7;E9PJI2;E9PSE7;E9PIA6;E9PIK9;E9PM86;E9PQQ6;E9PPU2;E9PSG8;E9PLE8	Poly [ADP-ribose] polymerase 10	PARP10	0	2075.86		+	2.9675	1	4	0	9	9	7	12	2	13	3.60744e+06	1397800	3031600		6875700	4106400	3169100	26257000	564980	67220000				127630000	71710000	77859000	1227600000	23619000	2434500000	By MS/MS	By MS/MS		By MS/MS	By MS/MS	By MS/MS	By MS/MS	By MS/MS	By MS/MS
-	ENSG00000137710	E9PNV3		RDX	0.00016103			+	37.9403	0	0	0	0	0	0	0	0	1																				By matching	By matching	By matching	By matching	By matching	By matching	By matching	By matching	By MS/MS
+	ENSG00000085063	P13987;E9PNW4;E9PR17;H0YET2	CD59 glycoprotein	CD59	0	2.76407e+06		+	145.234	6	4	3	13	13	13	8	8	4	4803400000	2491900000	6993200000	6299700000	5454200000	3762300000	4232800000	4803400000	7897800000	5202300000			5919800000	29617000000	18890000000	19001000000	29822000000	67666000000	30230000000	By MS/MS	By MS/MS	By MS/MS	By MS/MS	By MS/MS	By MS/MS	By MS/MS	By MS/MS	By MS/MS
+	ENSG00000149289	Q9C0D7;E9PP00;Q9C0D7-2	Probable ribonuclease ZC3H12C	ZC3H12C	0	394.78		+	1.3665	0	1	1	1	0	0	1	3	3	686049		407360	1191500	218520			180290	1414100	12794000								224190000	398180000		By MS/MS	By MS/MS	By MS/MS	By matching	By matching	By MS/MS	By MS/MS	By MS/MS
-	ENSG00000185670	E9PPE9		ZBTB3	0.00030565	2970.5		-	1.6258	0	0	0	0	0	0	0	1	1	5.16214e+06								2091000	12744000									62643000		By matching						By MS/MS	By MS/MS
-	ENSG00000111907	E9PPQ1		TPD52L1	0.00042977	3302.56		+	65.2295	0	0	2	0	0	0	0	0	0	5739200			67860000									542880000							By matching	By matching	By MS/MS	By matching	By matching	By matching	By matching	By matching	By matching
-	ENSG00000132780	E9PPQ8		NASP	0.00042714	5684.83		+	140.141	0	1	0	0	0	0	0	0	0	9879100		9879100																	By matching	By MS/MS	By matching	By matching	By matching	By matching	By matching	By matching	By matching
-	ENSG00000132780	E9PPR5;E9PQG5;E9PKR5		NASP	0.0019303	8162.62		+	140.141	0	2	0	0	0	0	0	0	0	14185000		14185000									255340000								By matching	By MS/MS	By matching	By matching	By matching	By matching	By matching	By matching	By matching
+	ENSG00000172367	Q86UT5;E9PPZ1;Q86UT5-2;Q86UT5-3	Na(+)/H(+) exchange regulatory cofactor NHE-RF4	PDZD3	0	148.694		-		0	0	0	0	0	0	0	0	1	258400									258400																		By MS/MS
-	ENSG00000165494	E9PQ01;E9PQF9		PCF11	8.5041e-05	2415.42		+	5.83288	0	0	1	0	0	0	1	1	4	4.19752e+06			1327000				1899500	61567	11572000										By matching	By matching	By MS/MS	By matching	By matching	By matching	By MS/MS	By matching	By MS/MS
+	ENSG00000179950	E9PQ56;A0A0J9YVR6		PUF60	0	14966		+	156.321	3	1	1	1	1	0	1	1	1	26008000	17415000	75658000	74858000	2000100	2211500		26008000	56947000	73298000			912870000					717070000	1107600000	By MS/MS	By MS/MS	By MS/MS	By MS/MS	By MS/MS	By matching	By MS/MS	By MS/MS	By MS/MS
-	ENSG00000151503	E9PQA3		NCAPD3	0.0011296	5016.53		+	17.1906	1	1	0	0	0	0	0	0	0	8.71773e+06	5411100	14045000								37878000									By MS/MS	By MS/MS	By matching	By matching	By matching	By matching	By matching	By matching	By matching
+	ENSG00000166402	E9PQR4	Tubby-like protein	TUB	0	30001.7		+		7	3	9	18	19	17	21	20	16	52137000	13640000	22685000	182300000	43891000	53696000	52137000	72773000	195770000	170500000			1211600000	1046000000	802750000	1027200000	2218500000	5108200000	5079500000	By MS/MS	By MS/MS	By MS/MS	By MS/MS	By MS/MS	By MS/MS	By MS/MS	By MS/MS	By MS/MS
-	ENSG00000112511	O43189-2;E9PQT8	PHD finger protein 1	PHF1	0	496.513		-	9.16786	1	0	0	0	0	0	0	1	1	862840	862840							645420	1767800										By MS/MS		By matching	By matching	By matching	By matching	By matching	By MS/MS	By MS/MS
-	ENSG00000273594	E9PQZ1		EEF1D	8.5977e-05	1710.06		+		0	1	0	1	1	1	0	1	1	2.97174e+06		2772200		7316000	3107400	2842000		5755300	1387000										By matching	By MS/MS	By matching	By MS/MS	By MS/MS	By MS/MS	By matching	By MS/MS	By MS/MS
+	ENSG00000149806	E9PR30		FAU	0	2.23777e+06		+	5.41679	2	1	1	5	5	5	10	6	4	3888800000	1331700000	528570000	5044100	4749900000	3888800000	4199900000	8286100000	9449700000	6606500000				27563000000	23341000000	29712000000	41778000000	37853000000	22271000000	By MS/MS	By MS/MS	By MS/MS	By MS/MS	By MS/MS	By MS/MS	By MS/MS	By MS/MS	By MS/MS
+	ENSG00000179241	E9PR86;Q86YD5-2;Q86YD5	Low-density lipoprotein receptor class A domain-containing protein 3	LDLRAD3	0.0010134	2598.4		-	6.99304	0	0	0	1	1	1	1	0	1	4515500				4515500	23057000	4858000	4225000		2007100									22078000				By matching	By MS/MS	By matching	By MS/MS		By MS/MS
-	ENSG00000198561	E9PRE2		CTNND1	0	10846.9		+	21.8642	0	0	0	0	0	0	2	2	2	1.88498e+07							17030000	20864000	43732000							472620000	522380000	493330000	By matching	By matching	By matching	By matching	By matching	By matching	By MS/MS	By MS/MS	By MS/MS
-	ENSG00000198431	E9PRI8		TXNRD1	0.0027129	22831.7		+	186.129	0	1	0	0	0	0	0	0	0	39677000		39677000									158710000								By matching	By MS/MS	By matching	By matching	By matching	By matching	By matching	By matching	By matching
+	ENSG00000172638	O95967;E9PRU1;H0YET5;E9PRQ8;E9PKA3;H0YCR9;E9PI47	EGF-containing fibulin-like extracellular matrix protein 2	EFEMP2	0	2488.37		-	0.53634	0	0	0	0	0	0	0	0	1	4324300									4324300																		By MS/MS
+	ENSG00000221968	Q9Y5Q0;E9PS00;E9PKP8;H0YED5;H0YCN1;E9PPZ4;E9PQC2	Fatty acid desaturase 3	FADS3	0	34497.5		+	21.5099	3	2	4	10	12	9	5	14	12	5.99498e+07	27452000	34396000	174380000	73961000	56574000	63527000	32781000	204970000	348060000			1654500000	914240000	849740000	972860000	923680000	3311700000	5821500000	By MS/MS	By MS/MS	By MS/MS	By MS/MS	By MS/MS	By MS/MS	By MS/MS	By MS/MS	By MS/MS
-	ENSG00000142186	E9PS17;Q96KG9-4;E9PK59;Q96KG9-6	N-terminal kinase-like protein	SCYL1	0	451.979		+	28.6594	0	0	1	0	0	0	0	1	0	785450			1234800					720360											By matching	By matching	By MS/MS	By matching	By matching	By matching	By matching	By MS/MS	By matching
-	ENSG00000142089	E9PS44		IFITM3	0.00081978	33399.1		+	50.0308	0	0	0	0	0	0	1	0	0	58041000							58041000									174120000			By matching	By matching	By matching	By matching	By matching	By matching	By MS/MS	By matching	By matching
+	ENSG00000185507	Q92985;E9PSE3;M9RSF4;Q92985-2;Q92985-4	Interferon regulatory factor 7	IRF7	0.00041949	283.703		-		0	0	0	0	0	0	0	0	1	493020									493020																		By MS/MS
-	ENSG00000153113	E9PSG1		CAST	0.00036369	7263.2		+	274.475	0	1	0	0	0	0	0	0	0	12622000		12622000																	By matching	By MS/MS	By matching	By matching	By matching	By matching	By matching	By matching	By matching
+	ENSG00000179632	Q9H063;E9PSH4;E9PR76;E9PJ05;H0YEV4	Repressor of RNA polymerase III transcription MAF1 homolog	MAF1	0	26506.5		+	90.8241	7	6	2	3	3	3	5	6	4	46063000	32421000	191610000	280660000	19471000	14863000	14837000	13524000	104850000	58514000			1706400000	226300000			188900000	962010000	668780000	By MS/MS	By MS/MS	By MS/MS	By MS/MS	By MS/MS	By MS/MS	By MS/MS	By MS/MS	By MS/MS
+	ENSG00000254692;ENSG00000254505	E9PSI1;E9PQ80;H0YI89		CHMP4A	0	125278		+		14	20	10	19	20	19	22	21	20	2.17708e+08	73379000	769630000	824700000	156990000	120020000	110310000	301910000	402690000	818300000			12789000000	5532100000	4681100000	4240300000	6878000000	11420000000	28074000000	By MS/MS	By MS/MS	By MS/MS	By MS/MS	By MS/MS	By MS/MS	By MS/MS	By MS/MS	By MS/MS
+	ENSG00000163618	Q9ULU8;Q9ULU8-2;F1T0E5;Q9ULU8-3;Q9ULU8-4;Q9ULU8-5;H7C4T6;H7C4P2;H0YFP0;H7C538;A0A0C4DGY2;Q32M45-3	Calcium-dependent secretion activator 1	CADPS	0.00030193	1227.93		-		0	1	0	0	0	1	0	1	0	2133900		396130000				139700		2133900												By MS/MS				By MS/MS		By matching
-	ENSG00000148396	F1T0I1		SEC16A	0	1476.75		+	31.6533	4	0	0	2	2	3	2	4	5	2566300	4770400			2055500	1657000	1893200	2566300	8527400	14417000				316940000	272910000	295540000	234800000	431750000	1023100000	By MS/MS	By matching	By matching	By MS/MS	By MS/MS	By MS/MS	By MS/MS	By MS/MS	By MS/MS
+	ENSG00000117069	Q9BVH7;F2Z2C8	Alpha-N-acetylgalactosaminide alpha-2,6-sialyltransferase 5	ST6GALNAC5	0.00030572	5076.42		-		0	0	0	3	2	2	0	0	0	8821800				210150000	7561500	8821800							1001600000	1148800000	1247600000							By MS/MS	By MS/MS	By matching
+	ENSG00000071242	F2Z2J1;Q15349-2;Q15349-3;Q15349;B7Z3B5;D6RE03;D6R910;D6RA62;D6RHW7;D6RD75	Ribosomal protein S6 kinase;Ribosomal protein S6 kinase alpha-2	RPS6KA2	0	130.947		+	18.3445	1	0	0	0	1	1	0	4	0	227560	1215700				43037	33380		1765400									114380000		By MS/MS		By matching	By matching	By matching	By MS/MS	By matching	By MS/MS	By matching
-	ENSG00000104218	F2Z2M5;E5RI67;E5RGA5		CSPP1	0.00016053	1762.17		+	3.33688	0	1	0	0	0	0	1	0	1	3062300		479990					3062300		11361000											By MS/MS	By matching				By MS/MS	By matching	By MS/MS
-	ENSG00000149273	F2Z2S8		RPS3	0.0010756	13343.2		+	1416.43	1	1	0	0	0	0	0	0	0	2.31877e+07	47397000	11344000								379180000									By MS/MS	By MS/MS	By matching	By matching	By matching	By matching	By matching	By matching	By matching
-	ENSG00000196367	F2Z2U4		TRRAP	8.4875e-05	238.549		+	13.0696	0	0	0	0	0	0	0	2	2	414550								163840	1048900									247080000	By matching	By matching	By matching	By matching	By matching	By matching	By matching	By MS/MS	By MS/MS
+	ENSG00000103202	O00746;Q4TT34;F2Z2X0;H0Y6J0;A0A087WVT9;F2Z297	Nucleoside diphosphate kinase, mitochondrial;Nucleoside diphosphate kinase	NME4	0	21096.9		-	70.6948	3	0	1	2	2	2	10	9	9	3.66622e+07	30177000		119810000	9689300	7829500	5992700	157720000	44541000	161600000				60337000	59458000	78654000	2494200000	369520000	2155400000	By MS/MS		By MS/MS	By MS/MS	By MS/MS	By MS/MS	By MS/MS	By MS/MS	By MS/MS
-	ENSG00000110906	F5GWA4		KCTD10	0.00036106	6838.44		+	17.3475	0	0	1	0	0	1	1	1	1	1.18839e+07			10102000			2396100	15839000	13980000	19721000							461050000	192260000	287620000	By matching	By matching	By MS/MS	By matching	By matching	By MS/MS	By MS/MS	By MS/MS	By MS/MS
+	ENSG00000134825	P61165;F5GWH5	Transmembrane protein 258	TMEM258	0.0038058	93971.4		+	245.869	0	0	0	1	1	1	2	1	1	1.63304e+08				32100000	25103000	26375000	2751700000	830780000	1508200000													By MS/MS	By MS/MS	By MS/MS	By MS/MS	By MS/MS	By MS/MS
+	ENSG00000154134	Q96MS0;F5GWJ5;Q96MS0-2;F5H0K7	Roundabout homolog 3	ROBO3	8.4796e-05	339.348		-		0	0	0	1	1	0	0	2	1	589720				589720	463490			14464000	6768400								3032400000					By matching	By MS/MS			By matching	By MS/MS
+	ENSG00000133056	O00750;F5GWN5;Q5SW98;Q5SW97;Q5SWA0	Phosphatidylinositol 4-phosphate 3-kinase C2 domain-containing subunit beta	PIK3C2B	0	10871.6		+	6.77967	11	7	16	37	31	29	18	30	30	1.88927e+07	9864700	15315000	56154000	22743000	18568000	19223000	14978000	30463000	36928000			2688700000	2512500000	1823200000	1446300000	1632100000	2037300000	4024200000	By MS/MS	By MS/MS	By MS/MS	By MS/MS	By MS/MS	By MS/MS	By MS/MS	By MS/MS	By MS/MS
+	ENSG00000079101	Q15846;J3QKW8;F5GWQ8	Clusterin-like protein 1;Clusterin	CLUL1	0.0018084	1548.2		-		1	0	0	0	0	0	1	0	0	2.69047e+06	850530						8510700												By MS/MS						By MS/MS
-	ENSG00000060237	F5GWT4		WNK1	0.0027145	1331.05		+	47.4309	0	1	0	0	0	0	0	0	0	2313100		2313100									124910000								By matching	By MS/MS	By matching	By matching	By matching	By matching	By matching	By matching	By matching
+	ENSG00000127663	F5GX28;A0A0C4DFL8;O94953;K7EQ54;O94953-2;K7ES23	Lysine-specific demethylase 4B	KDM4B	0	5580.9		+	4.81117	3	6	12	10	15	14	8	18	19	9698500	1933900	4118300	53025000	10960000	9698500	13168000	8693500	28623000	58229000			2449500000	556950000	696120000	861220000	689990000	1598400000	3170300000	By MS/MS	By MS/MS	By MS/MS	By MS/MS	By MS/MS	By MS/MS	By MS/MS	By MS/MS	By MS/MS
-	ENSG00000118507	F5GXD1;F5H4P9		AKAP7	0.0017451	1755.77		+	0.631393	0	2	0	0	0	0	0	0	0	3.05118e+06		3401300									61224000									By MS/MS	By matching	By matching	By matching	By matching	By matching	By matching	By matching
-	ENSG00000107669	F5GXE4;Q5SQQ1	Arginyl-tRNA--protein transferase 1	ATE1	0	9115.53		+	9.8361	1	0	2	3	3	3	2	3	3	1.5841e+07	1907300		1868500	19580000	13954000	15315000	16385000	20087000	25858000				433610000	287260000	337050000	576530000	551470000	335040000	By MS/MS	By matching	By MS/MS	By MS/MS	By MS/MS	By MS/MS	By MS/MS	By MS/MS	By MS/MS
-	ENSG00000171634	F5GXF5		BPTF	0.00041806	361.459		+	27.072	0	0	1	0	0	0	2	1	1	628144			788610				276690	500330	1058600									130210000	By matching	By matching	By MS/MS	By matching	By matching	By matching	By MS/MS	By MS/MS	By MS/MS
-	ENSG00000090520;ENSG00000229833	F5GXK8;A0A0A0MSK2;M0QZ55;M0QY33;M0QYU6;M0R022;M0R2T5		DNAJB11;PET100	8.4595e-05	96685.4		+	61.1128	0	4	3	2	2	2	4	3	1	168020000		580120000	2138500000	80365000	55851000	45498000	381980000	382900000	168020000			11396000000	419300000	355550000	292960000	544120000	673000000			By MS/MS	By MS/MS	By MS/MS	By MS/MS	By MS/MS	By MS/MS	By MS/MS	By MS/MS
-	ENSG00000159335	F5H7R9;F5GXR3		PTMS	0.0011283	13067.1		+	751.038	0	0	0	0	0	0	1	1	1	22708000							26460000	2608900	22708000										By matching	By matching	By matching	By matching	By matching	By matching	By MS/MS	By matching	By MS/MS
+	ENSG00000164713	O95415;F5GXW6	Brain protein I3	BRI3	0.00030071	21984.1		+	51.7822	2	1	0	1	1	1	2	1	1	38204000	61845000	17666000			54626000	83106000	38204000	11647000	19131000										By MS/MS	By MS/MS		By MS/MS	By matching	By MS/MS	By MS/MS	By matching	By MS/MS
+	ENSG00000129562	P61803;F5GXX5;F5H895;A0A0B4J239	Dolichyl-diphosphooligosaccharide--protein glycosyltransferase subunit DAD1	DAD1	8.4012e-05	66999.6		+	97.0757	1	0	0	0	0	0	2	2	3	1.16432e+08	139630000						15982000	97088000	160850000							132440000	611540000	854720000	By MS/MS						By MS/MS	By MS/MS	By MS/MS
+	ENSG00000008838	F5GY88;B9TX62;F5H2D6;J3KTL3;J3KSU0;H0YEG1;J3QRH9;B9TX75;J3QLF8;J3QLC0;F5H0M2;J3KSL1		MED24	0	13528		+	44.9814	7	2	12	16	14	16	9	27	27	23509000	19288000	5401700	57249000	25191000	23509000	24618000	15769000	68486000	137560000			1626300000	1354900000	1574700000	1612100000	1120300000	3621800000	7072500000	By MS/MS	By MS/MS	By MS/MS	By MS/MS	By MS/MS	By MS/MS	By MS/MS	By MS/MS	By MS/MS
+	ENSG00000167985	Q9NX18;F5GYJ5;F8W679;M0QYN2;F5GXW4;M0R060;F5H8E2	Succinate dehydrogenase assembly factor 2, mitochondrial	SDHAF2	0	391754		+	18.6079	7	7	5	13	11	11	6	13	9	680790000	237200000	732960000	1014900000	389670000	301030000	414480000	680790000	1982500000	2645500000			3658300000	3548000000	2662000000	3039000000	9965300000	21759000000	24140000000	By MS/MS	By MS/MS	By MS/MS	By MS/MS	By MS/MS	By MS/MS	By MS/MS	By MS/MS	By MS/MS
+	ENSG00000159720	P61421;F5GYQ1;R4GN72;J3QL14;H3BQB4;H3BSG7;H3BUQ0;H3BTB5	V-type proton ATPase subunit d 1	ATP6V0D1	0	250633		+	41.0957	20	9	5	27	26	23	8	12	12	435550000	360940000	616850000	841600000	460180000	435550000	432340000	152380000	635810000	889420000			11765000000	5194600000	5276700000	4814700000	1500900000	12889000000	9478200000	By MS/MS	By MS/MS	By MS/MS	By MS/MS	By MS/MS	By MS/MS	By MS/MS	By MS/MS	By MS/MS
+	ENSG00000103534	Q6UXY8;F5GYU8;Q6UXY8-2;H3BN68;Q6UXY8-4	Transmembrane channel-like protein 5;Transmembrane channel-like protein	TMC5	0.00030354	1645.82		-	0.41389	0	0	0	1	1	1	0	0	0	2860100				2860100	564570	5694400																By MS/MS	By MS/MS	By matching
+	ENSG00000089159	F5GZ78		PXN	0	192070		+	27.8644	7	13	12	34	33	36	19	31	23	333780000	10710000	120160000	596400000	333780000	302100000	355120000	199170000	577980000	564510000			9378100000	11418000000	9806500000	11073000000	9456400000	20639000000	19019000000	By MS/MS	By MS/MS	By MS/MS	By MS/MS	By MS/MS	By MS/MS	By MS/MS	By MS/MS	By MS/MS
+	ENSG00000143476	Q9NZJ0;F5GZ90;Q9NZJ0-2	Denticleless protein homolog	DTL	0	35115.1		+	41.3688	2	4	22	23	21	20	20	25	22	61023000	3001800	17247000	185770000	64920000	61023000	60307000	61661000	186830000	305330000			6547400000	1749800000	2180300000	2434300000	3108400000	6255500000	5884200000	By MS/MS	By MS/MS	By MS/MS	By MS/MS	By MS/MS	By MS/MS	By MS/MS	By MS/MS	By MS/MS
-	ENSG00000127314	F5GZG1		RAP1B	8.664e-05	18570.5		+	28.2217	0	1	0	0	0	0	0	0	1	3.22717e+07		48078000							21662000									383000000	By matching	By MS/MS	By matching	By matching	By matching	By matching	By matching	By matching	By MS/MS
+	ENSG00000196511	Q9H3S4;F8WCM7;F8VRJ6;F5GZG6	Thiamin pyrophosphokinase 1	TPK1	0	2330.47		-	0.143373	0	0	0	0	0	0	0	1	0	4049900								4049900																		By MS/MS
-	ENSG00000148498	F5GZI3		PARD3	0.0046179	60.3694		+	15.1713	0	0	0	0	0	0	0	0	1	104910																			By matching	By matching	By matching	By matching	By matching	By matching	By matching	By matching	By MS/MS
+	ENSG00000124749	Q96P44;F5GZK2;Q96P44-3;Q96P44-2	Collagen alpha-1(XXI) chain	COL21A1	0.0004217	293.614		-		0	1	0	0	0	0	0	0	1	510243		656500							396570											By MS/MS							By MS/MS
-	ENSG00000168003	F5GZS6		SLC3A2	0	1222.89		+	349.817	1	0	0	1	1	1	1	1	1	2.12515e+06	1585600			1812300	2492000	3431300	1657500	3484100	6969800									228710000	By MS/MS	By matching	By matching	By MS/MS	By MS/MS	By MS/MS	By MS/MS	By MS/MS	By MS/MS
+	ENSG00000139190	P23763;F5GZV7;P23763-2;P23763-3	Vesicle-associated membrane protein 1	VAMP1	8.3112e-05	5774.5		-	2.66403	0	0	0	0	0	0	0	2	2	1.00349e+07								8450800	11916000								32516000	65812000	By matching	By matching	By matching	By matching	By matching	By matching	By matching	By MS/MS	By MS/MS
+	ENSG00000196152	F5H032;Q15937;A0A087X2B0	Zinc finger protein 79	ZNF79	0.0001611	350		-	4.073	0	0	1	1	1	1	2	0	0	608230			296510	798560	608230	425890	14373000												By matching		By MS/MS	By matching	By MS/MS	By MS/MS	By MS/MS	By matching
+	ENSG00000276418	F5H0B0;H0YC42;P55327-8;H0YC44;U3KQQ8			8.4211e-05	130807		-		1	1	0	6	6	6	3	3	2	2.27317e+08	26481000	17326000		384580000	170290000	206140000	344220000	506250000	250670000				2530600000	1321700000	1394500000	2845900000	5562300000	2464700000	By MS/MS	By MS/MS	By matching	By MS/MS	By MS/MS	By MS/MS	By MS/MS	By MS/MS	By MS/MS
+	ENSG00000089053	F5H0F9;Q9UJX4-2;F5H3S5		ANAPC5	0	58050.4		+	48.1471	17	8	16	34	35	38	15	35	32	100880000	81705000	37976000	343680000	123360000	100880000	118610000	63175000	175230000	252480000			8587600000	5571300000	4692200000	5072900000	3229200000	8233200000	10040000000	By MS/MS	By MS/MS	By MS/MS	By MS/MS	By MS/MS	By MS/MS	By MS/MS	By MS/MS	By MS/MS
+	ENSG00000134532	P35711;F5H0I3;P35711-2;P35711-5;P35711-4;I3L0A5;F5H876;P35711-3;G3V0H1;E9PN02;F5GWL1;E9PQL4;E9PQ78	Transcription factor SOX-5	SOX5	0.00030091	963.662		-		1	0	0	1	1	0	1	2	2	1.67465e+06	11085000			2518600	99204		730960	2523100	1113500										By MS/MS			By MS/MS	By matching		By MS/MS	By MS/MS	By MS/MS
+	ENSG00000111664	F5H0S8;P16520;F5H8J8;F5H100;E9PCP0;P16520-2;F5GZN8	Guanine nucleotide-binding protein G(I)/G(S)/G(T) subunit beta-3	GNB3	0.0013703	1713.5		-	1.8065	0	0	0	1	0	0	0	1	0	2.97772e+06				9455200				937770											By matching		By matching	By MS/MS	By matching	By matching	By matching	By MS/MS	By matching
-	ENSG00000120438	F5H136;F5H676;F5H726	T-complex protein 1 subunit alpha	TCP1	0.0051326	602.716		+	89.0548	0	0	0	0	0	0	0	1	1	1047400								937410	1427000										By matching	By matching	By matching	By matching	By matching	By matching	By matching	By matching	By MS/MS
+	ENSG00000278494	F5H148;Q9NYV6;H3BMT1;Q9NYV6-3;Q9NYV6-2;Q2M238	RNA polymerase I-specific transcription initiation factor RRN3	RRN3	0	11808.6		+	0.540289	5	2	5	8	6	6	11	21	18	20521000	15694000	20521000	170560000	23317000	13850000	17693000	26453000	164660000	153290000			1556600000	1040100000	356620000	457970000	1177800000	3866300000	8676100000	By MS/MS	By MS/MS	By MS/MS	By MS/MS	By MS/MS	By MS/MS	By MS/MS	By MS/MS	By MS/MS
+	ENSG00000073614	P29375;F5H1F7;P29375-2;E7EV89;F5GZR8;F5GZ99	Lysine-specific demethylase 5A	KDM5A	0	13849.7		+	11.673	7	12	24	22	24	23	34	37	42	24068000	5106300	25014000	71926000	22806000	22191000	24068000	33660000	46173000	62835000			4447400000	1503500000	1257100000	1544900000	2933700000	4572300000	6198100000	By MS/MS	By MS/MS	By MS/MS	By MS/MS	By MS/MS	By MS/MS	By MS/MS	By MS/MS	By MS/MS
+	ENSG00000109265	Q6ZU35;F5H1N7;R4GNI9	Uncharacterized protein KIAA1211	KIAA1211	0	7548.92		+	8.29607	0	7	13	4	3	3	13	25	34	1.31185e+07		12866000	31594000	1615900	1486700	1438500	13376000	60326000	156950000			1145300000	84097000	59060000	55958000	766020000	1284500000	7768500000		By MS/MS	By MS/MS	By MS/MS	By MS/MS	By MS/MS	By MS/MS	By MS/MS	By MS/MS
+	ENSG00000069943	Q92521;F5H1S1;H3BS45;H3BRK6;H3BQU3;H3BNW7	GPI mannosyltransferase 3	PIGB	8.3022e-05	3884.91		+	3.81062	0	0	1	0	0	0	0	6	1	6751200								10170000	1866000								265060000				By MS/MS					By MS/MS	By MS/MS
-	ENSG00000095951	F5H212;A0A0D9SFF3;C9JAW2;C9J2N3;C9JZF8;C9JLG1;H7BYU7		HIVEP1	0.0002944	424.72		+	4.45224	0	0	0	0	0	0	0	1	1	738079								657510	828520									98593000	By matching	By matching	By matching	By matching	By matching	By matching	By matching	By MS/MS	By MS/MS
+	ENSG00000150991;ENSG00000170315	F5H265;P0CG47;F5H6Q2;F5H2Z3;B4DV12;F5H388;F5H747;F5GXK7;J3QKN0;Q5PY61;Q96C32;P0CG48;J3QS39	Polyubiquitin-B;Ubiquitin;Polyubiquitin-C;Ubiquitin	UBC;UBB	0.0026529	8408.9		-		0	0	0	2	2	1	0	3	1	14613000				14108000	14613000	6324000		45497000	19361000				224600000	230940000			592090000		By matching	By matching	By matching	By MS/MS	By MS/MS	By MS/MS	By matching	By MS/MS	By MS/MS
+	ENSG00000166428	Q96BZ4;G3V3J8;F5H2B5	Phospholipase D4	PLD4	0.0079073	1162.62		-		1	0	0	0	0	0	0	0	0	2020400	2020400																		By MS/MS
+	ENSG00000103313	O15553;F5H2E5;F5H595;I3L0S7;F5GZV9;A0A087WY06;F5H6N9;F8W6Z2;O15553-3;O15553-1;D2DTW1;E3P8H6	Pyrin	MEFV	0.006151	443.992		-	1.09554	0	0	0	0	1	1	0	0	0	771570					859680	692490																	By matching	By MS/MS
-	ENSG00000100714	F5H2F4;V9GY75		MTHFD1	0.0014288			+	90.7876	0	0	0	0	0	0	0	0	1																				By matching	By matching	By matching	By matching	By matching	By matching	By matching	By matching	By MS/MS
+	ENSG00000168116	F5H2N6;Q9HCI6;Q9HCI6-2;Q5VVE8;Q5VVF0	Uncharacterized protein KIAA1586	KIAA1586	0	2237.5		+	5.28776	0	1	5	4	2	1	2	9	5	3.88833e+06		2875400	6077600	102090000	598190	227220	1274800	69168000	5258100			476360000				84438000	1698900000	444260000		By MS/MS	By MS/MS	By MS/MS	By MS/MS	By MS/MS	By MS/MS	By MS/MS	By MS/MS
+	ENSG00000148337	F5H2X7;Q9ULV3;Q9ULV3-5;Q9BTG3;Q5SYW2	Cip1-interacting zinc finger protein	CIZ1	0	18318		+	122.499	3	4	14	15	15	17	17	26	27	31833000	14139000	95182000	175310000	31833000	30337000	31553000	46257000	138980000	159370000			5508900000	1584500000	1996800000	1754900000	2372200000	4585100000	5506100000	By MS/MS	By MS/MS	By MS/MS	By MS/MS	By MS/MS	By MS/MS	By MS/MS	By MS/MS	By MS/MS
+	ENSG00000141873	Q9BRY0;F5H385;K7EJZ1;K7ENJ1;Q9BRY0-2;K7EQS6	Zinc transporter ZIP3	SLC39A3	0	7077.34		-	13.8613	2	1	0	0	0	0	1	1	2	12299000	12299000	25176000					9876600	17263000	25839000								191250000	347690000	By MS/MS	By MS/MS					By MS/MS	By matching	By MS/MS
-	ENSG00000175575	F5H3I1		PAAF1	0.0043944	5984.58		+	16.6174	1	0	0	0	0	0	0	0	0	10400000	10400000									166410000									By MS/MS		By matching	By matching	By matching	By matching	By matching	By matching	By matching
+	ENSG00000171649	Q3SY52;F5H435;Q3SY52-3;Q3SY52-2;M0QYP0;M0R1S7	Zinc finger protein interacting with ribonucleoprotein K	ZIK1	0.00029362	8644.83		-		0	0	0	0	0	0	1	0	0	15023000							15023000																		By MS/MS
+	ENSG00000187109	F5H4R6;P55209-2;F8W0J6;F8VY35;F8VUX1	Nucleosome assembly protein 1-like 1	NAP1L1	0	2.0397e+06		+	114.894	33	27	10	41	40	39	29	21	17	3544600000	2415700000	3544600000	5144200000	3911000000	3015800000	3226500000	6654200000	9375500000	7629600000			98128000000	47521000000	36538000000	38872000000	85171000000	89283000000	83087000000	By MS/MS	By MS/MS	By MS/MS	By MS/MS	By MS/MS	By MS/MS	By MS/MS	By MS/MS	By MS/MS
+	ENSG00000089327	Q96DB9;F5H4X8;Q96DB9-2;A8MVG1	FXYD domain-containing ion transport regulator 5	FXYD5	8.2508e-05	3122.91		+	119.704	1	0	3	0	0	0	0	0	1	5427000	1283200		41339000						5427000										By MS/MS		By MS/MS						By MS/MS
+	ENSG00000163702	Q8NAC3;F5H4Z2;Q8NAC3-6;Q8NAC3-3;Q8NAC3-5;Q8NAC3-2	Interleukin-17 receptor C	IL17RC	0.0091346	1088.04		-	12.2107	0	0	0	0	0	0	0	1	0	1890800								1890800									60505000									By MS/MS
+	ENSG00000169231	P49746;F5H4Z8;P49746-2;Q2HIZ1	Thrombospondin-3	THBS3	0	2615.41		-	8.68893	0	3	3	4	2	2	3	7	10	4.54506e+06		3312100	17194000	2973100	1460700	3091500	6237000	10341000	28677000				143720000	286050000	202950000	302380000	128270000	1055900000	By matching	By MS/MS	By MS/MS	By MS/MS	By MS/MS	By MS/MS	By MS/MS	By MS/MS	By MS/MS
+	ENSG00000141298	Q76I76;F5H527;Q76I76-4;K7EKN7;J3KSQ9;Q76I76-3;K7EP00;K7EQZ0;J3KSP5	Protein phosphatase Slingshot homolog 2	SSH2	0	2772.07		+	3.33518	2	11	13	11	10	6	11	25	26	4817300	1154700	10843000	20105000	4817300	3123100	2123600	5195700	14758000	52808000			643170000	202820000	172150000	125040000	344940000	1053700000	3329600000	By MS/MS	By MS/MS	By MS/MS	By MS/MS	By MS/MS	By MS/MS	By MS/MS	By MS/MS	By MS/MS
+	ENSG00000085511	Q9Y6R4;F5H538;J3KNB8;Q9Y6R4-2;F5H1X6	Mitogen-activated protein kinase kinase kinase 4	MAP3K4	0	1904.07		+	5.65976	2	2	12	4	5	5	2	24	11	3308900	2634000	1568000	10106000	3308900	7831500	16004000	538740	20789000	11810000			330390000	57765000	84550000	828040000	32255000	1522100000	776960000	By MS/MS	By MS/MS	By MS/MS	By MS/MS	By MS/MS	By MS/MS	By MS/MS	By MS/MS	By MS/MS
-	ENSG00000139372	F5H539		TDG	0.00055321	10045.5		+	5.09658	0	0	0	0	0	0	2	1	1	17457000							45375000	10634000	17457000											By matching	By matching	By matching	By matching	By matching	By MS/MS	By MS/MS	By MS/MS
+	ENSG00000129493	Q86XA9;F5H619;Q86XA9-2;H7C5W6;H0YIW3;H0YHE0;H0YHS5;Q86XA9-3;F8VQQ6	HEAT repeat-containing protein 5A	HEATR5A	0	29790		+	11.3861	10	4	15	26	26	24	8	35	29	5.17691e+07	6707000	3677400	75580000	56781000	50522000	53047000	4770800	63665000	79308000			4198800000	5201400000	4083900000	5487700000	457620000	8377300000	9886900000	By MS/MS	By MS/MS	By MS/MS	By MS/MS	By MS/MS	By MS/MS	By MS/MS	By MS/MS	By MS/MS
+	ENSG00000011347	F5H6C1;F5H126;O43581-2;F5GZC2;F5H1N2	Synaptotagmin-7	SYT7	0	4770.48		-	0.467711	0	0	0	0	0	0	0	1	3	8.29014e+06								7572400	9075900								79727000	138820000								By matching	By MS/MS
-	ENSG00000111530	F5H6I6		CAND1	0.0024776	3905.74		+	22.3761	0	1	0	0	0	0	0	0	0	6787400		6787400																	By matching	By MS/MS	By matching	By matching	By matching	By matching	By matching	By matching	By matching
-	ENSG00000184743	F5H6I7		ATL3	0	5772.81		+	10.6939	1	1	1	1	1	1	1	1	2	10032000	415000	34078000	6276600	7465800	10032000	10555000	1430200	30157000	42251000								959710000	880570000	By MS/MS	By MS/MS	By MS/MS	By MS/MS	By matching	By matching	By MS/MS	By MS/MS	By MS/MS
+	ENSG00000118160	Q9UPR5;F5H6L7	Sodium/calcium exchanger 2	SLC8A2	0	5843.02		-		0	0	0	1	1	1	0	0	0	10154000				10154000	8762400	19161000																By matching	By matching	By MS/MS		By matching
+	ENSG00000198393	P17031;F5H6R4	Zinc finger protein 26	ZNF26	0.0010712	847.44		+	0.731272	0	0	1	0	0	0	1	0	1	1.47268e+06			196040				11063000														By MS/MS				By MS/MS		By MS/MS
-	ENSG00000111716	F5H793		LDHB	0.00029842	39599.5		+	958.098	1	0	0	0	0	0	0	0	0	68816000	68816000									275260000									By MS/MS	By matching	By matching	By matching	By matching	By matching	By matching	By matching	By matching
-	ENSG00000140332	F5H7D6		TLE3	0.0035607	1032.22		+	23.0719	0	0	1	0	0	0	0	0	1	1.7938e+06			4283100						751260										By matching	By matching	By MS/MS	By matching	By matching	By matching	By matching	By matching	By MS/MS
+	ENSG00000281324	O75581;F5H7J9;H0YGW5	Low-density lipoprotein receptor-related protein 6	LRP6	0	1694.37		+		2	0	6	7	7	7	11	11	15	2.94448e+06	984340		14322000	2826400	2607000	3067500	5137300	13041000	17470000				383350000	352400000	335360000	427530000	1657800000	1543300000	By MS/MS		By MS/MS	By MS/MS	By MS/MS	By MS/MS	By MS/MS	By MS/MS	By MS/MS
-	ENSG00000149187	F5H7M7		CELF1	0.0092537	18346.8		+	30.1232	0	1	0	0	0	0	0	0	0	31883000		31883000									31883000									By MS/MS
+	ENSG00000231179;ENSG00000224378	F5H7Q8;X6R344;A0A0G2JH58;A0A0G2JHB5		MICB	0	1921.93		-		0	0	1	0	0	0	1	1	2	3.33993e+06			8244800				554560	1741000	6407300								58177000	227390000		By matching	By MS/MS	By matching	By matching		By MS/MS	By matching	By MS/MS
-	ENSG00000073050	F5H8D7;M0R1U8;M0QZ96;M0R2N6		XRCC1	8.7214e-05	1145.32		+	29.6879	0	0	0	1	1	1	1	1	1	1.99034e+06				302470	304540	155140	13008000	14256000	24913000								467460000		By matching	By matching	By matching	By MS/MS	By MS/MS	By MS/MS	By MS/MS	By MS/MS	By MS/MS
+	ENSG00000260537	F6QDS0		DDX19A	0	13853.1		-		1	4	2	4	3	3	2	2	2	24074000	3126400	75173000	121500000	18767000	21327000	24074000	56627000	135100000	23703000			3157800000	285610000	143310000	371250000	2697500000	4397900000	643090000	By MS/MS	By MS/MS	By MS/MS	By MS/MS	By MS/MS	By MS/MS	By MS/MS	By MS/MS	By MS/MS
+	ENSG00000170085	F6R0L0		SIMC1	0	1050.01		-	4.13888	0	1	1	0	0	0	1	2	3	1824700		1203900	2090300				1824700	508710	2648700								52212000	162020000		By MS/MS	By MS/MS				By MS/MS	By matching	By MS/MS
-	ENSG00000225859	F6R6M7		DDX39B	0.00029634	4324.43		+		0	0	0	0	0	0	0	1	1	7.515e+06								4019300	14051000									98543000	By matching	By matching	By matching	By matching	By matching	By matching	By matching	By MS/MS	By MS/MS
+	ENSG00000243215;ENSG00000204257	P28067;F6S093;Q5SP00;H0Y732	HLA class II histocompatibility antigen, DM alpha chain	HLA-DMA	0	2979.34		-		0	0	0	0	1	0	0	1	1	5177500					8699600			348690	5177500														By MS/MS			By matching	By MS/MS
+	ENSG00000102078	O95258;F6SL11;O95258-2;O95258-3;Q5JY88	Brain mitochondrial carrier protein 1	SLC25A14	0.00023024	1248.59		-	10.6235	0	0	1	0	0	0	1	1	2	2.1698e+06			1520500				2418600	1946600	4707500								64652000	137480000			By MS/MS	By matching			By MS/MS	By matching	By MS/MS
-	ENSG00000157625	F6SS63		TAB3	0	476.735		+	5.4269	0	0	0	1	0	1	0	0	0	828470				383170		647940														By matching	By matching	By MS/MS	By matching	By matching	By matching	By matching	By matching
+	ENSG00000050165	Q9UBP4;F6SYF8;E9PKK9;E9PHY3;E9PKW6	Dickkopf-related protein 3	DKK3	0	8320.04		-	7.15182	0	0	1	0	0	0	1	2	2	1.44586e+07			79020000				3222200	6485200	32235000									784990000			By MS/MS				By MS/MS	By MS/MS	By MS/MS
+	ENSG00000182134	Q9Y2W6;F6TB26;Q9Y2W6-3;E9PKN8;B7ZAG4;E9PQX4	Tudor and KH domain-containing protein	TDRKH	0	7710.9		+	3.15273	1	4	9	7	8	6	5	12	13	13400000	907840	10005000	40704000	12973000	13400000	9224100	15964000	27660000	35597000			281580000	275600000	281350000	322590000	180650000	639590000	825100000	By MS/MS	By MS/MS	By MS/MS	By MS/MS	By MS/MS	By MS/MS	By MS/MS	By MS/MS	By MS/MS
+	ENSG00000117461;ENSG00000278139	Q92569;F6TDL0;Q92569-2;Q92569-3;Q5T4P3	Phosphatidylinositol 3-kinase regulatory subunit gamma	PIK3R3	0	1897.34		-	15.9402	1	3	6	1	1	2	4	8	5	3297200	347900	5088400	14755000	687330	611020	913570	3297200	19913000	7582300			268760000			50131000	179690000	517210000	280750000	By MS/MS	By MS/MS	By MS/MS	By MS/MS	By matching	By MS/MS	By MS/MS	By MS/MS	By MS/MS
-	ENSG00000221823	F6U1T9		PPP3R1	0.0025371	4495.74		-	13.808	0	0	1	0	0	0	0	1	0	7812700			7812700									66871000							By matching	By matching	By MS/MS	By matching	By matching	By matching	By matching	By MS/MS	By matching
+	ENSG00000119950	F6U3F6;P50539-3;P50539;B1ANN8;P50539-4;P50539-2;F6WCI9	Max-interacting protein 1	MXI1	0.00015839	5302.68		-	27.2973	0	1	0	1	1	0	0	1	2	9215000		12878000		2934900	2152200			9215000	23363000									405310000		By MS/MS		By MS/MS	By matching			By matching	By MS/MS
+	ENSG00000164776	Q16816;F6VCX5;Q16816-2;C9JME8;C9J2Q6;F8WD25	Phosphorylase b kinase gamma catalytic chain, skeletal muscle/heart isoform	PHKG1	0.0025403	784.281		-		2	0	1	0	1	1	1	1	0	1.36292e+06	1835900		2885200		54246000	473350	478970	1011800											By MS/MS		By MS/MS		By MS/MS	By matching	By MS/MS	By matching	By matching
+	ENSG00000026036;ENSG00000258366	F6WH68;Q9NZ71-6;Q9NZ71-2;Q9NZ71-8;Q9NZ71-4;D6RA96;Q9NZ71-5;X6RBZ7;A0A0C4DGC7;X6R5I7	Regulator of telomere elongation helicase 1	RTEL1-TNFRSF6B;RTEL1	0	196.692		+	12.0596	0	0	0	1	1	1	0	0	1	341811				374350	312100	269160			1573400									124300000	By matching	By matching	By matching	By MS/MS	By matching	By matching	By matching	By matching	By MS/MS
+	ENSG00000113811	F6XHT0;Q9Y6D0;F8WAX7	Selenoprotein K	SELK	0.00015954	21063.5		-	18.0613	0	0	1	0	0	2	4	3	3	3.66042e+07						3864000	64435000	43262000	30971000							1110500000	641920000	607690000			By MS/MS			By MS/MS	By MS/MS	By MS/MS	By MS/MS
+	ENSG00000198483	Q8N283;F6XZD3	Ankyrin repeat domain-containing protein 35	ANKRD35	8.5237e-05	2976.06		-		0	2	0	0	0	0	0	0	0	5171800		5171800																		By MS/MS
+	ENSG00000104689	O00220;F8U8C0;E5RFH1	Tumor necrosis factor receptor superfamily member 10A	TNFRSF10A	0	11398.7		+	10.8595	1	2	2	7	6	7	2	6	4	1.98086e+07	1211800	4197700	34938000	19933000	17200000	19685000	30096000	34738000	38700000			516240000	230530000	232140000	262250000	568240000	619490000	927050000	By MS/MS	By MS/MS	By MS/MS	By MS/MS	By MS/MS	By MS/MS	By MS/MS	By MS/MS	By MS/MS
-	ENSG00000063046	F8VP89		EIF4B	8.39e-05	4417.93		+	166.855	0	0	0	0	0	0	0	1	1	7.67748e+06								9034900	6524000								130050000		By matching	By matching	By matching	By matching	By matching	By matching	By matching	By MS/MS	By MS/MS
+	ENSG00000184887	Q96KE9;F8VPC8;Q96KE9-2	BTB/POZ domain-containing protein 6	BTBD6	0.00075674	1005.06		-	25.0797	0	0	0	0	0	0	1	0	0	1746600							1746600																		By MS/MS
+	ENSG00000139644	P55061;F8VQW0;F8VX73;F8VPI1;F8W201;F8W086;F8VR05;F8VQQ5;F8VSI7;F8VVJ4;P55061-2;F8W1G3;A0A0G2JKZ4;F8VY06	Bax inhibitor 1	TMBIM6	8.3815e-05	89324.2		+	365.18	1	0	3	3	2	3	1	3	3	1.55228e+08	1821500		279990000	156090000	34053000	154370000	66887000	426810000	483880000			1364900000	838060000	1280200000	732810000		1420300000	529930000	By MS/MS		By MS/MS	By MS/MS	By MS/MS	By MS/MS	By MS/MS	By MS/MS	By MS/MS
-	ENSG00000111142	F8VQZ7;P50579-2;F8VRR3;F8VY03;F8VZX9	Methionine aminopeptidase 2	METAP2	0	826.447		+	24.9392	0	0	1	1	1	1	3	0	0	1436200			6332000	1436200	1435200	1122300	88465000									2113900000			By matching	By matching	By MS/MS	By MS/MS	By MS/MS	By MS/MS	By MS/MS	By matching	By matching
-		F8VRG4;F8VQY3		KRT8	0.0047894	1760.62		-		0	0	0	1	1	1	0	0	0	3059600				5504900	2737100	3059600									30596000				By matching	By matching	By matching	By MS/MS	By MS/MS	By matching	By matching	By matching	By matching
-	ENSG00000197111	F8VRH0		PCBP2	8.6618e-05	5217.79		+	216.374	0	0	1	1	1	1	1	2	2	9.06747e+06			10233000	3059700	7701700	8034700		30169000	17963000								256340000	213200000	By matching	By matching	By MS/MS	By MS/MS	By MS/MS	By MS/MS	By MS/MS	By MS/MS	By MS/MS
-	ENSG00000204842	F8VRK6		ATXN2	0.00055337	2423.48		+	20.1883	0	0	0	0	0	0	0	0	1	4.21152e+06									1710900										By matching	By matching	By matching	By matching	By matching	By matching	By matching	By matching	By MS/MS
+	ENSG00000205352	Q9NZ81;F8VRX0;F8VU40;F8VZP4;Q9NZ81-2	Proline-rich protein 13	PRR13	0.0010142	8769.7		-	60.2714	3	0	0	0	0	0	0	0	0	15240000	15240000									137160000									By MS/MS
-	ENSG00000123268	F8VS03		ATF1	0.005131	3656.4		+		1	0	0	0	0	0	0	0	0	6354100	6354100									57187000									By MS/MS	By matching	By matching				By matching	By matching	By matching
-	ENSG00000135486	F8VTQ5		HNRNPA1	0	70151.9		+	77.3401	0	1	0	0	0	0	0	0	0	121910000		121910000																	By matching	By MS/MS	By matching	By matching	By matching	By matching	By matching	By matching	By matching
+	ENSG00000133687	Q8IUR5;F8VTQ9;Q8IUR5-1;Q8IUR5-2;F8VXU8;Q8IUR5-3;H0YIB9;Q8IUR5-4	Transmembrane and TPR repeat-containing protein 1	TMTC1	0.00030276	4144.95		+	17.1732	0	1	3	0	0	0	3	6	3	7203100		672340	7203100				1981300	693880000	395390000								17258000000	11229000000		By MS/MS	By MS/MS				By MS/MS	By MS/MS	By MS/MS
+	ENSG00000110844	F8VU11;Q6NWY9-3;H0YII7	Pre-mRNA-processing factor 40 homolog B	PRPF40B	0	1735.26		+	2.31232	1	2	5	0	0	0	2	3	9	3.01554e+06	1696300	2285600	8005900				257820	7396700	9924800			225730000					66652000	290090000	By MS/MS	By MS/MS	By MS/MS	By matching	By matching	By matching	By MS/MS	By MS/MS	By MS/MS
+	ENSG00000076108	F8VU39;Q9UIF9;J3KPG5;Q9UIF9-2;Q9UIF9-3;A0A0C4DGI9;H0YII3;H0YHL2;H0YHQ7;F8W053;F8VWQ3	Bromodomain adjacent to zinc finger domain protein 2A	BAZ2A	0	21945		+	12.9936	15	21	13	32	30	31	34	55	44	38136000	9897300	54724000	54986000	38136000	29490000	28716000	48322000	86699000	170240000			1450700000	2529100000	2079700000	2100800000	4417900000	5676500000	12188000000	By MS/MS	By MS/MS	By MS/MS	By MS/MS	By MS/MS	By MS/MS	By MS/MS	By MS/MS	By MS/MS
-	ENSG00000111596	F8VUB4;F8VWH8;F8VQD8		CNOT2	0.00015867	14184.6		+	22.8417	0	1	2	1	1	1	0	0	1	24650000		304590000	56302000	44008000	22694000	24650000			22830000		890420000									By MS/MS	By MS/MS	By MS/MS	By MS/MS	By MS/MS	By matching	By matching	By MS/MS
+	ENSG00000179715	F8VUD2;Q96HM7;F8VYL8	PC-esterase domain-containing protein 1B	PCED1B	0.00042836	632.37		-	1.11892	0	0	0	0	0	0	0	2	1	1.09893e+06								1105100	1092800																	By MS/MS	By MS/MS
+	ENSG00000170421	F8VUG2		KRT8	0.0011178	16318.9		+	2.38117	0	1	0	0	0	0	0	0	0	28359000		28359000									311950000								By matching	By MS/MS	By matching	By matching	By matching	By matching	By matching	By matching	By matching
+	ENSG00000259075;ENSG00000257594	F8VUJ3;Q8N4A0;Q8N4A0-2;F8VZB3;F8VV91	Polypeptide N-acetylgalactosaminyltransferase;Polypeptide N-acetylgalactosaminyltransferase 4	POC1B-GALNT4;GALNT4	0	6398.32		-		0	0	3	4	2	2	7	11	5	11119000			32781000	5345300	2099000	2701800	11119000	20030000	29014000			614140000	156020000			377820000	791500000	1191300000		By matching	By MS/MS	By MS/MS	By matching	By MS/MS	By MS/MS	By MS/MS	By MS/MS
+	ENSG00000161996	Q96KV7;F8VUX9;A0A087X052;Q96KV7-3;Q96KV7-5;H0YI59;G3V201;Q96KV7-7;Q96KV7-10	WD repeat-containing protein 90	WDR90	0	868.109		+	11.2189	2	1	1	4	3	2	2	8	15	1508600	683190	3154500	6900900	1134000	1508600	859920	796110	3254600	19476000				253950000	715840000	581120000		710350000	711220000	By MS/MS	By MS/MS	By MS/MS	By MS/MS	By MS/MS	By matching	By MS/MS	By MS/MS	By MS/MS
-	ENSG00000075856	F8VV04		SART3	0	1316.07		+	19.3938	1	2	0	1	1	0	0	0	1	2.28707e+06	8640300	2400400		2179100	1009100														By MS/MS	By MS/MS	By matching	By MS/MS	By MS/MS	By matching	By matching	By matching	By MS/MS
+	ENSG00000135404	P08962;F8VV56;P08962-3;P08962-2;F8W022;F8VWK8;F8VNT9	CD63 antigen;Tetraspanin	CD63	0	27382.3		+	547.621	2	1	4	1	2	1	3	5	3	47585000	18821000	97608000	905380000	2278700	963020		47585000	273430000	626940000			15569000000				127950000	1990100000	2782800000	By MS/MS	By MS/MS	By MS/MS	By MS/MS	By MS/MS	By MS/MS	By MS/MS	By MS/MS	By MS/MS
-	ENSG00000187109	F8VV59;F8W118;H0YH88;F8VRJ2		NAP1L1	0.00015438	3778.05		+	114.894	1	1	0	1	1	1	0	2	2	6565500	15490000	3932900		6565500	4827700	4841800		21810000	24719000								228500000	212700000	By MS/MS	By MS/MS	By matching	By MS/MS	By MS/MS	By MS/MS	By matching	By MS/MS	By MS/MS
-	ENSG00000187109	F8VVB5		NAP1L1	0.0013697	2877.2		+	114.894	0	0	0	0	0	0	1	1	0	5e+06							4172500	5991600									53925000		By matching	By matching	By matching	By matching	By matching	By matching	By MS/MS	By MS/MS	By matching
+	ENSG00000184613	Q99435;F8VVB6;Q99435-4;Q99435-2;Q99435-3;F8W1A2;F8VZ72;F8VXR5;F8VRQ0;H0YIT4	Protein kinase C-binding protein NELL2	NELL2	0.00042955	653.47		+	7.0139	0	0	2	2	1	1	2	1	3	1135600			10806000	2401900	246220	246180	861050	1135600	2175300									84837000			By MS/MS	By MS/MS	By matching	By MS/MS	By MS/MS	By MS/MS	By MS/MS
+	ENSG00000135439	Q99490;J3KNM6;F8VVT9	Arf-GAP with GTPase, ANK repeat and PH domain-containing protein 2	AGAP2	0	494.412		-	0.47971	0	0	0	1	1	1	0	2	2	859190				2158000	747080	300330		859190	1717600								106120000	210120000		By matching		By MS/MS	By matching	By matching		By matching	By MS/MS
+	ENSG00000135452	F8VWE0;Q12999;F8VS78	Tetraspanin-31	TSPAN31	0.0010785	7187.96		-	6.94854	1	0	1	0	0	0	0	0	0	1.24912e+07	18441000		8461100									50767000							By MS/MS		By MS/MS
+	ENSG00000139132	F8VWL3;B7Z493;E9PJX4;Q96M96;Q96M96-2;E9PNX0;E9PQT1;Q96M96-3;H0YDQ0;J3KSS3;F8VVF1	FYVE, RhoGEF and PH domain-containing protein 4	FGD4	0	7591.98		+	1.03274	2	9	17	11	12	13	12	25	18	1.31934e+07	1120500	18373000	41550000	11227000	11238000	11555000	15064000	47709000	28389000			2436600000	416270000	577290000	562050000	580060000	3161800000	2258000000	By MS/MS	By MS/MS	By MS/MS	By MS/MS	By MS/MS	By MS/MS	By MS/MS	By MS/MS	By MS/MS
+	ENSG00000167778	Q8NCJ5;F8VWW7;H0YI85;B7Z1Y3	SPRY domain-containing protein 3	SPRYD3	0	18172.7		+	18.6411	4	4	4	10	11	9	11	10	10	3.15805e+07	7433900	14607000	33568000	31576000	31585000	24031000	52186000	81712000	69207000				640560000	620210000	477450000	1085700000	1369600000	1182600000	By MS/MS	By MS/MS	By MS/MS	By MS/MS	By MS/MS	By MS/MS	By MS/MS	By MS/MS	By MS/MS
+	ENSG00000111371	Q9H2H9;F8VX04;F8VX12	Sodium-coupled neutral amino acid transporter 1	SLC38A1	0	103050		+	85.3451	4	7	4	1	2	1	3	7	7	179080000	261240000	1338300000	934490000	14524000	15689000	13216000	49964000	52813000	179080000			13468000000		560120000		1268100000	1467700000	3289600000	By MS/MS	By MS/MS	By MS/MS	By MS/MS	By MS/MS	By matching	By MS/MS	By MS/MS	By MS/MS
[truncated: 12,898 more rows]
