# Supplementary material for: An Optimized Shotgun Strategy for the Rapid Generation of Comprehensive Human Proteomes
Source: Cell Syst. 2017 Jun 28;4(6):587–599.e4. doi: 10.1016/j.cels.2017.05.009 (PMC5493283; doi:10.1016/j.cels.2017.05.009)
Supplement: Table S4. List of all CORUM Protein Complexes, Related to Figure 4 [file mmc5.xlsx]

## Sheet: complexFromR
Table S4. List of all CORUM protein complexes. Related to Figure 4.
Human CORUM complex id	Human Corum Protein Complex Name	Corum - Other names (synonyms)	Subunits (CORUM database)	HeLa Proteins identified	Fractional Protein Complex coverage of HeLa
1	BCL6-HDAC4 complex		P41182,P56524	P41182,P56524	1
2	BCL6-HDAC5 complex		P41182,Q9UQL6	P41182,Q9UQL6	1
3	BCL6-HDAC7 complex		P41182,Q8WUI4	P41182,Q8WUI4	1
4	Multisubunit ACTR coactivator complex		Q92793,Q09472,Q9Y6Q9,Q92831	Q92793,Q09472,Q9Y6Q9,Q92831	1
10	13S condensin complex		Q15021,Q9BPX3,Q15003,O95347,Q9NTJ3	Q15021,Q9BPX3,Q15003,O95347,Q9NTJ3	1
11	BLOC-3 (biogenesis of lysosome-related organelles complex 3)		Q92902,Q9NQG7	Q92902,Q9NQG7	1
12	BLOC-2 (biogenesis of lysosome-related organelles complex 2)		Q969F9,Q9UPZ3,Q86YV9	Q969F9,Q9UPZ3,Q86YV9	1
13	MUS81-CDS1 complex		Q92903,Q96NY9	Q92903,Q96NY9	1
15	NCOR complex		Q92828,Q13227,O15379,O75376,O60907,Q9BZK7	Q92828,Q13227,O15379,O75376,O60907,Q9BZK7	1
23	BLOC-1 (biogenesis of lysosome-related organelles complex 1)		P78537,Q6QNY1,Q6QNY0,Q9NUP1,Q96EV8,Q8TDH9,Q9UL45,O95295	P78537,Q6QNY1,Q6QNY0,Q9NUP1,Q96EV8,Q8TDH9,Q9UL45,O95295	1
27	Arp2/3 protein complex		P61160,P61158,O15143,O15144,O15145,P59998,O15511	P61160,P61158,O15143,O15144,O15145,P59998,O15511	1
29	PA28gamma complex		P61289	P61289	1
30	PA28 complex	11S REG	Q06323,Q9UL46	Q06323,Q9UL46	1
32	PA700 complex	19S complex	P62191,P35998,P17980,P43686,P62195,P62333,Q99460,O75832,O00231,O00232,Q9UNM6,O00487,Q13200,O43242,P55036,Q16401,Q15008,P51665,P48556,O00233	P62191,P35998,P17980,P43686,P62195,Q99460,O75832,O00231,O00232,Q9UNM6,O00487,Q13200,O43242,P55036,Q16401,Q15008,P51665,P48556,O00233	0.95
33	Prefoldin		O60925,Q9UHV9,Q9NQP4,Q99471,O15212,P61758	O60925,Q9UHV9,Q9NQP4,Q99471,O15212,P61758	1
36	AP1 adaptor complex		Q10567,O43747,O75843,Q9BXS5,Q9Y6Q5,P61966,P56377,Q96PC3	Q10567,O43747,O75843,Q9BXS5,Q9Y6Q5,P61966,P56377,Q96PC3	1
41	Mi-2/NuRD-MTA2 complex		P41182,Q13547,O95983,O94776,Q9BTC8	P41182,Q13547,O95983,O94776	0.8
43	Gamma-secretase complex (APH1A, PSEN1, PSENEN, NCSTN variant)		Q96BI3,Q92542,P49768,Q9NZ42	Q96BI3,Q92542,P49768,Q9NZ42	1
45	Gamma-secretase complex (APH1A, PSEN1, PSENEN, NCSTN variant)		Q96BI3,Q92542,P49768,Q9NZ42	Q96BI3,Q92542,P49768,Q9NZ42	1
49	DNMT3B complex		Q9UBC3,Q13547,O95239,Q96ST3,O60264,O95347,Q9NTJ3	Q9UBC3,Q13547,O95239,Q96ST3,O60264,O95347,Q9NTJ3	1
54	SIN3 complex	Histone deacetylase complex	Q13547,Q92769,Q09028,Q16576,O00422,O75446,Q96ST3	Q13547,Q92769,Q09028,Q16576,O00422,O75446,Q96ST3	1
55	HDAC4-ERK1 complex		P56524,P27361	P56524,P27361	1
57	HDAC4-ERK2 complex		P56524,P28482	P56524,P28482	1
58	SMRT complex		Q13227,O15379,Q9Y618,O60907,Q9BZK7	Q13227,O15379,Q9Y618,O60907,Q9BZK7	1
59	AP3 adapter complex		O00203,Q13367,O14617,Q9Y2T2,P53677,Q92572,P59780	O00203,Q13367,O14617,Q9Y2T2,P53677,Q92572,P59780	1
60	Interferon-stimulated gene factor 3 transcription complex ISGF3		Q00978,P42224,P52630	Q00978,P42224,P52630	1
61	Mi2/NuRD complex	Mi2-beta-histone deacetylase complex	Q14839,Q13547,Q92769,O95983,O94776,Q09028,Q16576	Q14839,Q13547,Q92769,O95983,O94776,Q09028,Q16576	1
62	MeCP1 complex	Mi2/NuRD-MBD2 complex	Q14839,Q13547,Q92769,Q9UBB5,O95983,O94776,Q09028,Q16576	Q14839,Q13547,Q92769,Q9UBB5,O95983,O94776,Q09028,Q16576	1
63	Mitotic 14S cohesin 1 complex		O60216,Q14683,Q9UQE7,Q8WVM7	O60216,Q14683,Q9UQE7,Q8WVM7	1
64	Mitotic 14S cohesin 2 complex		O60216,Q14683,Q9UQE7,Q8N3U4	O60216,Q14683,Q9UQE7,Q8N3U4	1
66	TRAP complex	thyroid hormone receptor-associated protein complex	Q15648,Q93074,O60244,Q9Y2X0,Q9NVC6,O75448,P10827,Q9Y2W1	Q15648,Q93074,O60244,Q9Y2X0,Q9NVC6,O75448,P10827,Q9Y2W1	1
67	AP4 adaptor complex		Q9Y6B7,Q9UPM8,O00189,Q9Y587	Q9Y6B7,Q9UPM8,O00189,Q9Y587	1
68	BCDX2 complex	RAD51B-RAD51C-RAD51D-XRCC2 complex	O43502,O15315,O75771,O43543	O43502,O15315,O75771,O43543	1
71	MRN complex (MRE11-RAD50-NBS1 complex)		P49959,O60934,Q92878	P49959,O60934,Q92878	1
72	R/M complex (RAD50-MRE11 complex)		P49959,Q92878	P49959,Q92878	1
73	MRN complex (MRE11-RAD50-NBN complex)		P49959,O60934,Q92878	P49959,O60934,Q92878	1
75	TSC1-TSC2 complex		Q92574,P49815	Q92574,P49815	1
80	Ubiquitin E3 ligase (Skp1A, Skp2, Cul1, Rbx1)	Cul1-Rbx1-Skp1-Fbox protein Skp2 SCF ubiquitin ligase complex	Q13616,P62877,P63208,Q13309	Q13616,P62877,P63208,Q13309	1
81	Ubiquitin E3 ligase (SKP1A, FBXW8, CUL7, RBX1)	Cul7-Rbx1-Skp1-F-Fbx29 complex	Q14999,Q8N3Y1,P62877,P63208	Q14999,Q8N3Y1,P62877,P63208	1
86	NUMAC complex (nucleosomal methylation activator complex)	CARM1-associated complex	P60709,O14497,Q86X55,Q96KG9,P51532,Q12824,Q92922,Q8TAQ2,Q96GM5,Q969G3	P60709,O14497,Q86X55,Q96KG9,P51532,Q12824,Q92922,Q8TAQ2,Q96GM5,Q969G3	1
87	Nup 107-160 subcomplex	NPC subcomplex	P57740,Q8WUM0,Q12769,Q8NFH4,Q8NFH3,Q9BW27,P52948,P55735,Q96EE3	P57740,Q8WUM0,Q12769,Q8NFH4,Q8NFH3,Q9BW27,P52948,P55735,Q96EE3	1
89	Sec6/8 exocyst complex		Q9NV70,Q96KP1,O60645,Q96A65,O00471,Q8TAG9,Q9UPT5,Q8IYI6	Q9NV70,Q96KP1,O60645,Q96A65,O00471,Q8TAG9,Q9UPT5,Q8IYI6	1
91	FA complex (Fanconi anemia complex), cytoplasmic		O15360,Q00597,Q9NPI8,O15287	O15360,Q00597,Q9NPI8,O15287	1
92	CD28-transactivation complex		P10747,P19338	P19338	0.5
93	Anaphase-promoting complex	APC | cyclosome	Q9H1A4,Q9UJX6,Q9UJX5,Q9UJX4,Q9UJX3,Q13042,Q9UJX2,P30260	Q9H1A4,Q9UJX6,Q9UJX5,Q9UJX4,Q9UJX3,Q13042,Q9UJX2,P30260	1
94	ATP-utilizing chromatin assembly and remodeling factor (hACF) complex		Q9NRL2,O60264	Q9NRL2,O60264	1
95	Ku antigen-NARG1 complex	OCFRE-binding complex	Q9BXJ9,P13010,P12956	Q9BXJ9,P13010,P12956	1
96	Anaphase-promoting complex	APC | cyclosome	Q9H1A4,Q9UM13,Q9UJX6,Q9UJX5,Q9UJX4,Q9UJX3,Q13042,Q9UJX2,P30260	Q9H1A4,Q9UM13,Q9UJX6,Q9UJX5,Q9UJX4,Q9UJX3,Q13042,Q9UJX2,P30260	1
98	p300-MDM2-p53 protein complex		Q09472,Q00987,P04637	Q09472,Q00987,P04637	1
100	hNURF complex		Q12830,Q09028,Q16576,P28370	Q12830,Q09028,Q16576,P28370	1
103	RNA polymerase II holoenzyme complex		P18074,P19447,Q00403,P29083,P29084,P35269,P13984,P32780,Q13888,Q13889,Q92759,P24928,P30876,P19387,O15514,P19388,P61218,P62487,P52434,P36954,P52435,P53803,P62875,P20226	P18074,P19447,Q00403,P29083,P29084,P35269,P13984,P32780,Q13888,Q13889,Q92759,P24928,P30876,P19387,O15514,P19388,P61218,P62487,P52434,P36954,P52435,P53803,P62875,P20226	1
104	RNA polymerase II core complex		P24928,P30876,P19387,O15514,P19388,P61218,P62487,P52434,P36954,P52435,P53803,P62875	P24928,P30876,P19387,O15514,P19388,P61218,P62487,P52434,P36954,P52435,P53803,P62875	1
105	Polycomb repressive complex 2 (PRC 2)		O75530,Q15910,Q09028,Q16576,Q15022	O75530,Q15910,Q09028,Q16576,Q15022	1
107	TFIIH transcription factor complex		P51946,P50613,P18074,P19447,P32780,Q13888,Q13889,Q92759,P51948	P51946,P50613,P18074,P19447,P32780,Q13888,Q13889,Q92759,P51948	1
112	Prefoldin complex		O60925,Q9UHV9,Q9NQP4,Q99471,O15212,P61758	O60925,Q9UHV9,Q9NQP4,Q99471,O15212,P61758	1
114	SNAPc (small nuclear RNA-activating protein) complex	PTF	Q16533,Q13487,Q92966,Q5SXM2,O75971	Q16533,Q13487,Q92966,Q5SXM2,O75971	1
115	Polycomb repressive complex 1 (PRC1, hPRC-H)		P35226,Q14781,O00257,Q9HC52,P0DMV8,P78364,Q8IXK0,Q8NDX5,Q06587,Q99496,Q96GD3,O60264	Q14781,O00257,Q9HC52,P0DMV8,P78364,Q8IXK0,Q8NDX5,Q06587,Q99496,Q96GD3,O60264	0.916667
116	Polycomb repressive complex 1 (PRC1, hPRC-H)		P35226,Q14781,O00257,Q9HC52,P0DMV8,P78364,Q8IXK0,Q8NDX5,Q06587,Q99496,Q96GD3,O60264,P25490	Q14781,O00257,Q9HC52,P0DMV8,P78364,Q8IXK0,Q8NDX5,Q06587,Q99496,Q96GD3,O60264,P25490	0.923077
117	GPR56-CD81-Galphaq/11-Gbeta complex		P60033,Q9Y653,P29992,P50148,P62873,P62879,P16520,Q9HAV0	P60033,Q9Y653,P29992,P50148,P62873,P62879,P16520,Q9HAV0	1
118	GPI-GnT activity complex		P37287,Q92535,Q14442,Q9BRB3	P37287,Q92535,Q14442,Q9BRB3	1
120	Lymphotoxin beta receptor complex		P01374,Q06643,P36941	P36941	0.333333
123	Rnase/Mrp complex		Q99575,O95707,Q969H6,O75817,O95059,Q9H633,Q9BUL9,P78346,P78345,O75818	Q99575,O95707,Q969H6,O75817,O95059,Q9H633,Q9BUL9,P78346,P78345,O75818	1
126	CCT micro-complex		P17987,P78371,P49368,P50991,P48643,P40227,Q99832,P50990	P17987,P78371,P49368,P50991,P48643,P40227,Q99832,P50990	1
127	NDC80 kinetochore complex		O14777,Q9BZD4,Q8NBT2,Q9HBM1	O14777,Q9BZD4,Q8NBT2,Q9HBM1	1
129	PIDDsome complex		P42575,P78560,Q9HB75	P42575,P78560,Q9HB75	1
138	Telosome complex	telomere-associated protein complex	Q96AP0,Q9NUX5,P54274,Q15554,Q9NYB0,Q9BSI4	Q96AP0,Q9NUX5,P54274,Q15554,Q9NYB0,Q9BSI4	1
140	E-box sequence-binding complex	Bex2 protein complex	Q9BXY8,Q86U70,P25791,Q02577	Q9BXY8,Q86U70	0.5
142	CD147-gamma-secretase complex (APH-1a, PS-1, PEN-2, NCT variant)		Q96BI3,P35613,Q92542,P49768,Q9NZ42	Q96BI3,P35613,Q92542,P49768,Q9NZ42	1
143	APP-FE65-LRP complex		O00213,P05067,Q07954	O00213,P05067,Q07954	1
144	Gamma-BAR-AP1 complex		Q10567,O43747,O75843,Q9BXS5,Q9Y6Q5,P61966,P56377,Q96PC3,Q63HQ0	Q10567,O43747,O75843,Q9BXS5,Q9Y6Q5,P61966,P56377,Q96PC3,Q63HQ0	1
149	PBAF complex (Polybromo- and BAF containing complex)	SWI/SNF complex B	Q68CP9,Q86U86,P51532,Q12824,Q92922,Q8TAQ2,Q96GM5,Q969G3,P60709,P63261,O96019,O94805	Q68CP9,Q86U86,P51532,Q12824,Q92922,Q8TAQ2,Q96GM5,Q969G3,P60709,P63261,O96019,O94805	1
152	TFIIE complex		P29083,P29084	P29083,P29084	1
153	TFIIF complex (transcription factor IIF)		P35269,P13984	P35269,P13984	1
155	TFIID complex		P21675,Q12962,Q15544,Q6P1X5,O00268,Q15542,P49848,Q16594,P20226	P21675,Q12962,Q15544,Q6P1X5,O00268,Q15542,P49848,Q16594,P20226	1
156	Retrotranslocation complex		Q9BUN8,P57678,Q86TM6	Q9BUN8,P57678,Q86TM6	1
157	Condensin I complex	canonical condensin complex	Q15021,Q9BPX3,Q15003,O95347,Q9NTJ3	Q15021,Q9BPX3,Q15003,O95347,Q9NTJ3	1
159	Condensin I-PARP-1-XRCC1 complex		Q15021,Q9BPX3,Q15003,P09874,O95347,Q9NTJ3,P18887	Q15021,Q9BPX3,Q15003,P09874,O95347,Q9NTJ3,P18887	1
160	Condensin II		P42695,Q86XI2,Q6IBW4,O95347,Q9NTJ3	P42695,Q86XI2,Q6IBW4,O95347,Q9NTJ3	1
162	Conserved oligomeric Golgi (COG) complex		Q8WTW3,Q14746,Q96JB2,Q9H9E3,Q9UP83,Q9Y2V7,P83436,Q96MW5	Q8WTW3,Q14746,Q96JB2,Q9H9E3,Q9UP83,Q9Y2V7,P83436,Q96MW5	1
163	Cohesin-SA2 complex		O60216,Q14683,Q9UQE7,Q8N3U4	O60216,Q14683,Q9UQE7,Q8N3U4	1
164	Cohesin-SA1 complex		O60216,Q14683,Q9UQE7,Q8WVM7	O60216,Q14683,Q9UQE7,Q8WVM7	1
165	Cohesin-SA1 complex		O60216,Q14683,Q9UQE7,Q8WVM7	O60216,Q14683,Q9UQE7,Q8WVM7	1
166	Cohesin-SA2 complex		O60216,Q14683,Q9UQE7,Q8N3U4	O60216,Q14683,Q9UQE7,Q8N3U4	1
167	Condensin I complex	canonical condensin complex	Q15021,Q9BPX3,Q15003,O95347,Q9NTJ3	Q15021,Q9BPX3,Q15003,O95347,Q9NTJ3	1
173	MRN complex (MRE11-RAD50-NBN complex)	RAD50-MRE11-p95 complex	P49959,O60934,Q92878	P49959,O60934,Q92878	1
177	OGT-TRAK1-TRAK2 complex		O15294,Q9UPV9,O60296	O15294,Q9UPV9,O60296	1
178	Respiratory chain complex I (holoenzyme), mitochondrial	NADH:ubiquinone oxidoreductase (EC 1.6.5.3)	P03886,P03891,P03897,P03901,P03915,P03923,O15239,O95299,Q86Y39,Q9UI09,Q9P0J0,O43678,O95167,O00483,Q16718,P56556,O95182,P51970,Q16795,O14561,O75438,O96000,Q9NX14,O95178,O43676,O95168,O43674,O95139,P17568,O95169,Q9Y6M9,O43677,O95298,P28331,O75306,O75489,O43181,O43920,O75380,O75251,O00217,P49821,P19404,P56181	P03886,P03915,P03923,O15239,O95299,Q86Y39,Q9UI09,Q9P0J0,O43678,O95167,O00483,Q16718,P56556,O95182,P51970,Q16795,O14561,O75438,O96000,Q9NX14,O95178,O43676,O95168,O43674,O95139,P17568,O95169,Q9Y6M9,O43677,O95298,P28331,O75306,O75489,O43181,O43920,O75380,O75251,O00217,P49821,P19404,P56181	0.931818
180	PNUTS-PP1 complex		P62136,Q96QC0	P62136,Q96QC0	1
181	26S proteasome		P25786,P25787,P25788,P25789,P28066,P60900,O14818,P20618,P49721,P49720,P28070,P28074,P28072,Q99436,P62191,P35998,P17980,P43686,P62195,P62333,Q9UNM6,P55036	P25786,P25787,P25788,P25789,P28066,P60900,O14818,P20618,P49721,P49720,P28070,P28074,P28072,Q99436,P62191,P35998,P17980,P43686,P62195,Q9UNM6,P55036	0.954545
186	Wave-2 complex		Q8IZP0,Q8WUW1,Q7L576,Q9Y2A7,Q9Y6W5	Q8IZP0,Q8WUW1,Q7L576,Q9Y2A7,Q9Y6W5	1
189	BAF complex	SWI/SNF complex A	P51531,P51532,Q12824,Q92922,Q8TAQ2,Q96GM5,Q969G3,P60709,P63261,O96019,O94805,O14497,Q8NFD5	P51531,P51532,Q12824,Q92922,Q8TAQ2,Q96GM5,Q969G3,P60709,P63261,O96019,O94805,O14497,Q8NFD5	1
190	Mitotic checkpoint complex (MCC)	APC/C inhibitory factor	O60566,O43684,Q12834,Q13257	O60566,O43684,Q12834,Q13257	1
191	20S proteasome		P25786,P25787,P25788,P25789,P28066,P60900,O14818,P20618,P49721,P49720,P28070,P28074,P28072,Q99436	P25786,P25787,P25788,P25789,P28066,P60900,O14818,P20618,P49721,P49720,P28070,P28074,P28072,Q99436	1
192	PA28-20S proteasome		P25786,P25787,P25788,P25789,P28066,P60900,O14818,P20618,P49721,P49720,P28070,P28074,P28072,Q99436,Q06323,Q9UL46	P25786,P25787,P25788,P25789,P28066,P60900,O14818,P20618,P49721,P49720,P28070,P28074,P28072,Q99436,Q06323,Q9UL46	1
193	PA700-20S-PA28 complex	proteasome	P25786,P25787,P25788,P25789,P28066,P60900,O14818,P20618,P49721,P49720,P28070,P28074,P28072,Q99436,P62191,P35998,P17980,P43686,P62195,P62333,Q99460,O75832,O00231,O00232,Q9UNM6,O00487,Q13200,O43242,P55036,Q16401,Q15008,P51665,P48556,O00233,Q06323,Q9UL46	P25786,P25787,P25788,P25789,P28066,P60900,O14818,P20618,P49721,P49720,P28070,P28074,P28072,Q99436,P62191,P35998,P17980,P43686,P62195,Q99460,O75832,O00231,O00232,Q9UNM6,O00487,Q13200,O43242,P55036,Q16401,Q15008,P51665,P48556,O00233,Q06323,Q9UL46	0.972222
194	PA28gamma-20S proteasome		P25786,P25787,P25788,P25789,P28066,P60900,O14818,P20618,P49721,P49720,P28070,P28074,P28072,Q99436,P61289	P25786,P25787,P25788,P25789,P28066,P60900,O14818,P20618,P49721,P49720,P28070,P28074,P28072,Q99436,P61289	1
201	HUIC complex	BRCA1-BARD1 complex	Q99728,P38398	Q99728,P38398	1
202	BRCA1-RAD50-MRE11-NBS1 complex		P38398,P49959,O60934,Q92878	P38398,P49959,O60934,Q92878	1
205	Ubiquitin E3 ligase (VHL, TCEB1, TCEB2, CUL2, RBX1)	VHL-Elongin BC-CUL2-RBX1 complex	Q13617,P62877,Q15369,Q15370,P40337	Q13617,P62877,Q15369,Q15370,P40337	1
206	DNA ligase IV-XRCC4 complex		P49917,Q13426	P49917,Q13426	1
207	Ubiquitin E3 ligase (ASB2, TCEB1, TCEB2, CUL5, RNF7)	Asb2-Elongin BC-Cul5-Rbx2 complex	Q96Q27,Q93034,Q9UBF6,Q15369,Q15370	Q93034,Q9UBF6,Q15369,Q15370	0.8
208	Ubiquitin E3 ligase (ASB1, TCEB1, TCEB2, CUL5, RNF7)	Asb1-Elongin BC-Cul5-Rbx2 complex	Q9Y576,Q93034,Q9UBF6,Q15369,Q15370	Q9Y576,Q93034,Q9UBF6,Q15369,Q15370	1
209	Ubiquitin E3 ligase (ASB6, TCEB1, TCEB2, CUL5, RNF7)	Asb6-Elongin BC-Cul5-Rbx2 complex	Q9NWX5,Q93034,Q9UBF6,Q15369,Q15370	Q9NWX5,Q93034,Q9UBF6,Q15369,Q15370	1
210	Ubiquitin E3 ligase (ASB7, TCEB1, TCEB2, CUL5, RNF7)	Asb7-Elongin BC-Cul5-Rbx2 complex	Q9H672,Q93034,Q9UBF6,Q15369,Q15370	Q9H672,Q93034,Q9UBF6,Q15369,Q15370	1
211	Ubiquitin E3 ligase (ASB12, TCEB1, TCEB2, CUL5, RNF7)	Asb12-Elongin BC-Cul5-Rbx2 complex	Q8WXK4,Q93034,Q9UBF6,Q15369,Q15370	Q93034,Q9UBF6,Q15369,Q15370	0.8
212	DNA ligase III-XRCC1 complex		P49916,P18887	P49916,P18887	1
213	DNA ligase IV-XRCC1 complex		P49917,P18887	P49917,P18887	1
214	Ubiquitin E3 ligase (WSB1, TCEB1, TCEB2, CUL5, RBX1)	WSB1-Elongin BC-CUL5-RBX1 complex	Q93034,P62877,Q15369,Q15370,Q9Y6I7	Q93034,P62877,Q15369,Q15370,Q9Y6I7	1
217	CRSP complex	cofactor required for Sp1	Q15648,O60244,Q9NVC6,Q9ULK4,O75448,O95402,Q6P2C8,O43513	Q15648,O60244,Q9NVC6,Q9ULK4,O75448,O95402,Q6P2C8,O43513	1
218	CRSP complex	cofactor required for Sp1	Q15648,O60244,Q9NVC6,Q9ULK4,O75448,O95402,Q6P2C8,O43513	Q15648,O60244,Q9NVC6,Q9ULK4,O75448,O95402,Q6P2C8,O43513	1
219	CAND1-CUL1-RBX1 complex		Q86VP6,Q13616,P62877	Q86VP6,Q13616,P62877	1
220	ARF-Mule complex	ARF-BP1-ARF-NPM1 complex	Q8N726,Q7Z6Z7,P06748	Q8N726,Q7Z6Z7,P06748	1
221	CAND1-CUL2-RBX1 complex		Q86VP6,Q13617,P62877	Q86VP6,Q13617,P62877	1
222	CAND1-CUL3-RBX1 complex		Q86VP6,Q13618,P62877	Q86VP6,Q13618,P62877	1
223	CAND1-CUL4A-RBX1 complex		Q86VP6,Q13619,P62877	Q86VP6,Q13619,P62877	1
224	CAND1-CUL4B-RBX1 complex		Q86VP6,Q13620,P62877	Q86VP6,Q13620,P62877	1
226	Ubiquitin E3 ligase (SKP1A, SKP2, CUL1)	SKP1-SKP2-CUL1 complex	Q13616,P63208,Q13309	Q13616,P63208,Q13309	1
227	Ubiquitin E3 ligase (SKP1A, BTRC, CUL1)	Skp1-Btrc-Cul1 complex	Q9Y297,Q13616,P63208	Q9Y297,Q13616,P63208	1
228	SMCC complex	SRB/MED-containing cofactor complex	P24863,P49336,Q15648,O60244,Q13503,O75448,Q9Y3C7,O75586	P24863,P49336,Q15648,O60244,Q13503,O75448,Q9Y3C7,O75586	1
229	NAT complex		P24863,P49336,Q9BTT4,O60244,Q13503,Q9ULK4,O75586	P24863,P49336,Q9BTT4,O60244,Q13503,Q9ULK4,O75586	1
230	Mediator complex	Mediator of transcriptional regulation	P24863,Q9BWU1,P49336,Q15648,Q9BTT4,Q9P086,Q93074,Q9UHV7,Q71F56,O60244,Q96RN5,Q9Y2X0,Q9NVC6,Q9BUE0,Q9H944,Q13503,Q15528,Q9ULK4,O75448,Q71SY5,O95402,Q6P2C8,Q9H204,Q9NX70,Q96HR3,Q9Y3C7,Q9NPJ6,O75586,O43513,Q96G25,Q9NWA0,A0JLT2	P24863,Q9BWU1,P49336,Q15648,Q9BTT4,Q9P086,Q93074,Q9UHV7,Q71F56,O60244,Q96RN5,Q9Y2X0,Q9NVC6,Q9BUE0,Q9H944,Q13503,Q15528,Q9ULK4,O75448,Q71SY5,O95402,Q6P2C8,Q9H204,Q9NX70,Q96HR3,Q9Y3C7,Q9NPJ6,O75586,O43513,Q96G25,Q9NWA0,A0JLT2	1
232	ARC complex	activator-recruited cofactor	Q9UKU7,Q15648,Q93074,Q9UHV7,O60244,Q96RN5,Q9NVC6,Q9ULK4,O75448,Q71SY5,O95402,Q9NPJ6,O75586,O43513,Q96G25	Q9UKU7,Q15648,Q93074,Q9UHV7,O60244,Q96RN5,Q9NVC6,Q9ULK4,O75448,Q71SY5,O95402,Q9NPJ6,O75586,O43513,Q96G25	1
234	HuCHRAC complex		Q9NRL2,Q9NRG0,Q9NRF9,O60264	Q9NRL2,Q9NRG0,Q9NRF9,O60264	1
236	WICH complex	WSTF-ISWI chromatin remodeling complex	Q9UIG0,O60264	Q9UIG0,O60264	1
238	SWI-SNF chromatin remodeling-related-BRCA1 complex		O96019,P38398,P51531,P51532,Q12824,Q92922,Q8TAQ2,Q92925,Q969G3,O14497,Q8NFD5	O96019,P38398,P51531,P51532,Q12824,Q92922,Q8TAQ2,Q92925,Q969G3,O14497,Q8NFD5	1
240	BRCA1-CTIP-ZBRK1 repressor complex		P38398,Q99708,Q9GZX5	P38398,Q99708	0.666667
241	BLOC-3 (biogenesis of lysosome-related organelles complex 3)		Q92902,Q9NQG7	Q92902,Q9NQG7	1
242	BRCA1-BACH1 complex		P38398,Q9BX63	P38398,Q9BX63	1
243	RalBP1-CDC2-CCNB1 complex		P14635,P06493,Q15311	P14635,P06493,Q15311	1
244	BRAFT complex	BLM complex I	P54132,O15360,Q00597,Q9HB96,Q9NPI8,O15287,Q9NW38,P40692,Q9H9A7,P27694,P15927,P35244,Q13472	P54132,O15360,Q00597,Q9HB96,Q9NPI8,O15287,Q9NW38,P40692,Q9H9A7,P27694,P15927,P35244,Q13472	1
245	FA core complex (Fanconi anemia core complex)		Q0VG06,O15360,Q8NB91,Q00597,Q9HB96,Q9NPI8,O15287,Q9NW38,Q9H9A7	Q0VG06,O15360,Q8NB91,Q00597,Q9HB96,Q9NPI8,O15287,Q9NW38,Q9H9A7	1
246	BLM complex III	BLM-CIII complex	P54132,P40692,Q9H9A7,Q13472	P54132,P40692,Q9H9A7,Q13472	1
247	RalBP1-CCNB1-AP2A-NUMB-EPN1 complex		P14635,Q9Y6I3,P49757,Q15311,O95782,O94973	P14635,Q9Y6I3,P49757,Q15311,O95782,O94973	1
248	BRAFT complex		P54132,O15360,Q00597,Q9HB96,Q9NPI8,O15287,Q9NW38,P27694,P15927,P35244,Q13472	P54132,O15360,Q00597,Q9HB96,Q9NPI8,O15287,Q9NW38,P27694,P15927,P35244,Q13472	1
251	BCDX2 complex	RAD51B-RAD51C-RAD51D-XRCC2 complex	O43502,O15315,O75771,O43543	O43502,O15315,O75771,O43543	1
252	RAD51C-XRCC3 complex		O43502,O43542	O43502,O43542	1
253	RAD51C-XRCC3 complex		O43502,O43542	O43502,O43542	1
254	TBPIP/HOP2-MND1 complex		Q9BWT6,Q9P2W1	Q9BWT6,Q9P2W1	1
256	RAD51B-RAD51C complex		O43502,O15315	O43502,O15315	1
258	BCDX2 complex	RAD51B-RAD51C-RAD51D-XRCC2 complex	O43502,O15315,O75771,O43543	O43502,O15315,O75771,O43543	1
259	RAD51C-XRCC3 complex		O43502,O43542	O43502,O43542	1
260	RAD51B-RAD51C complex		O43502,O15315	O43502,O15315	1
261	RAD51B-RAD51C-RAD51D-XRCC2-XRCC3 complex		O43502,O15315,O75771,O43543,O43542	O43502,O15315,O75771,O43543,O43542	1
262	RAD51L3-XRCC2 complex		O75771,O43543	O75771,O43543	1
263	R/M complex (RAD50-MRE11 complex)		P49959,Q92878	P49959,Q92878	1
264	R/M complex (RAD50-MRE11 complex)		P49959,Q92878	P49959,Q92878	1
265	ATR-ATRIP complex		Q13535,Q8WXE1	Q13535,Q8WXE1	1
266	RAD17-RFC complex		O75943,P35250,P40938,P35249,P40937	O75943,P35250,P40938,P35249,P40937	1
267	Checkpoint 9-1-1 complex		O60921,O60671,Q99638	O60921,O60671,Q99638	1
268	Checkpoint Rad complex	RAD17-RFC-9-1-1 complex	O60921,O60671,O75943,Q99638,P35250,P40938,P35249,P40937	O60921,O60671,O75943,Q99638,P35250,P40938,P35249,P40937	1
270	RAD17-RFC complex		O75943,P35250,P40938,P35249,P40937	O75943,P35250,P40938,P35249,P40937	1
271	Checkpoint 9-1-1 complex		O60921,O60671,Q99638	O60921,O60671,Q99638	1
274	RAD17-RFC-9-1-1 checkpoint supercomplex		O60921,O60671,O75943,Q99638,P35250,P40938,P35249,P40937	O60921,O60671,O75943,Q99638,P35250,P40938,P35249,P40937	1
275	Checkpoint 9-1-1 complex		O60921,O60671,Q99638	O60921,O60671,Q99638	1
276	Checkpoint 9-1-1 complex		O60921,O60671,Q99638	O60921,O60671,Q99638	1
277	RFC complex		P35251,P35250,P40938,P35249,P40937	P35251,P35250,P40938,P35249,P40937	1
278	RFC core complex		P35250,P35249,P40937	P35250,P35249,P40937	1
279	RFC complex (activator A 1 complex)		P35251,P35250,P40938,P35249,P40937	P35251,P35250,P40938,P35249,P40937	1
280	HMGB1-HMGB2-HSC70-ERP60-GAPDH complex		P04406,P09429,P26583,P11142,P30101	P04406,P09429,P26583,P11142,P30101	1
281	NELF complex (Negative elongation factor complex)		Q8WX92,P18615,Q8IXH7,Q9H3P2	Q8WX92,P18615,Q8IXH7,Q9H3P2	1
282	SNF2h-cohesin-NuRD complex	ISWI (SNF2h)-containing chromatin remodeling complex	Q9NRL2,Q12873,Q13547,Q92769,Q9UBB5,O95983,Q13330,O94776,O60216,Q09028,Q16576,O60264,Q14683,Q9UQE7,Q8WVM7,Q8N3U4	Q9NRL2,Q12873,Q13547,Q92769,Q9UBB5,O95983,Q13330,O94776,O60216,Q09028,Q16576,O60264,Q14683,Q9UQE7,Q8WVM7,Q8N3U4	1
283	Sin3 complex	Histone deacetylase complex	Q13547,Q92769,Q09028,Q16576,O00422,O75446,Q96ST3	Q13547,Q92769,Q09028,Q16576,O00422,O75446,Q96ST3	1
284	CRSP complex	Cofactor required for Sp1	Q15648,O60244,Q96RN5,Q9NVC6,Q13503,Q9ULK4,O75448,Q71SY5,O95402,O75586,O43513	Q15648,O60244,Q96RN5,Q9NVC6,Q13503,Q9ULK4,O75448,Q71SY5,O95402,O75586,O43513	1
285	PCNA-MLH1-PMS1 complex		P40692,P12004,P54277	P40692,P12004,P54277	1
286	PCNA-MSH2-MSH6 complex		P43246,P52701,P12004	P43246,P52701,P12004	1
287	ARC-L complex		P24863,P49336,Q15648,Q93074,Q9UHV7,O60244,Q96RN5,Q9NVC6,Q13503,Q9ULK4,O75448,Q71SY5,O75586,O43513	P24863,P49336,Q15648,Q93074,Q9UHV7,O60244,Q96RN5,Q9NVC6,Q13503,Q9ULK4,O75448,Q71SY5,O75586,O43513	1
288	ARC complex	activator-recruited cofactor	P24863,P49336,Q15648,Q93074,Q9UHV7,O60244,Q96RN5,Q9NVC6,Q13503,Q9ULK4,O75448,Q71SY5,O95402,O75586,O43513	P24863,P49336,Q15648,Q93074,Q9UHV7,O60244,Q96RN5,Q9NVC6,Q13503,Q9ULK4,O75448,Q71SY5,O95402,O75586,O43513	1
289	PCNA-MSH2-MSH6 complex		P43246,P52701,P12004	P43246,P52701,P12004	1
290	MSH2-MLH1-PMS2-PCNA DNA-repair initiation complex		P40692,P43246,P12004,P54278	P40692,P43246,P12004,P54278	1
291	MSH2-MLH1-PMS2 DNA-repair initiation complex		P40692,P43246,P54278	P40692,P43246,P54278	1
292	MutL-alpha complex	MLH1-PMS2 complex	P40692,P54278	P40692,P54278	1
297	PCNA-DNA polymerase delta complex		P12004,P28340,P49005,Q15054,Q9HCU8	P12004,P28340,P49005,Q15054,Q9HCU8	1
298	VEGF transcriptional complex		P27695,Q16665,P40763,Q99966,Q99967,Q96RK1	P27695,Q16665,P40763,Q99967,Q96RK1	0.833333
299	IRF3-CBP complex		Q14653,Q99966,Q99967,Q96RK1	Q14653,Q99967,Q96RK1	0.75
300	PC2 complex		Q9BTT4,O60244,Q9Y2X0,Q9NVC6,Q9H944,Q13503,O75448,Q6P2C8,Q9Y3C7,O75586,O43513,Q9Y2W1	Q9BTT4,O60244,Q9Y2X0,Q9NVC6,Q9H944,Q13503,O75448,Q6P2C8,Q9Y3C7,O75586,O43513,Q9Y2W1	1
301	SMCC complex	SRB/MED-containing cofactor complex	P24863,P49336,Q15648,Q9BTT4,Q93074,Q9UHV7,O60244,Q9Y2X0,Q9NVC6,Q9H944,Q13503,O75448,Q6P2C8,Q9Y3C7,O75586,O43513,Q9Y2W1	P24863,P49336,Q15648,Q9BTT4,Q93074,Q9UHV7,O60244,Q9Y2X0,Q9NVC6,Q9H944,Q13503,O75448,Q6P2C8,Q9Y3C7,O75586,O43513,Q9Y2W1	1
302	INO80 chromatin remodeling complex	INO80 complex	O96019,Q9H9F9,Q9H981,Q6PI98,Q8NBZ0,Q53TQ3,Q9ULG1,Q96EZ8,Q6P4R8,Q9Y265,Q9Y230,P15923,Q9C086	O96019,Q9H9F9,Q9H981,Q6PI98,Q8NBZ0,Q53TQ3,Q9ULG1,Q96EZ8,Q6P4R8,Q9Y265,Q9Y230,P15923,Q9C086	1
304	SRCAP-associated chromatin remodeling complex		O96019,Q9GZN1,Q96CJ1,P0C0S5,Q9Y265,Q9Y230,Q6ZRS2,Q15906,O95619,O43257	O96019,Q9GZN1,Q96CJ1,P0C0S5,Q9Y265,Q9Y230,Q6ZRS2,Q15906,O95619,O43257	1
305	40S ribosomal subunit, cytoplasmic	small ribosomal subunit, cytoplasmic	P62861,P46783,P62280,P25398,P62277,P62263,P62841,P62244,P62249,P08708,P62269,P39019,P15880,P60866,P63220,P62266,P62847,P62851,P62854,P42677,P62979,P62857,P62273,P23396,P61247,P62701,P46782,P62753,P62081,P62241,P46781,P08865,P22090,Q8TD47	P62861,P46783,P62280,P25398,P62277,P62263,P62244,P62249,P08708,P62269,P39019,P15880,P60866,P63220,P62266,P62847,P62851,P62854,P42677,P62979,P62857,P62273,P23396,P61247,P62701,P46782,P62753,P62081,P62241,P46781,P08865,P22090	0.941176
306	Ribosome, cytoplasmic		P62861,P27635,P62906,P62913,P30050,P26373,P40429,P50914,P61313,P18621,Q07020,Q02543,P84098,P46778,P35268,P62829,P62750,P83731,P61254,P61353,P46776,P46779,P47914,P39023,P62888,P62899,P62910,P49207,P42766,P18077,Q9Y3U8,P83881,P61927,P61513,P63173,P62891,P36578,P62945,P46777,Q02878,P18124,P62424,P62917,P32969,P05388,P05386,P05387,P46783,P62280,P25398,P62277,P62263,P62841,P62244,P62249,P08708,P62269,…	P62861,P27635,P62906,P62913,P30050,P26373,P40429,P50914,P61313,P18621,Q07020,Q02543,P84098,P46778,P35268,P62829,P62750,P83731,P61254,P61353,P46776,P46779,P47914,P39023,P62888,P62899,P62910,P49207,P42766,P18077,Q9Y3U8,P83881,P61927,P61513,P63173,P62891,P36578,P46777,Q02878,P18124,P62424,P62917,P32969,P05388,P05386,P05387,P46783,P62280,P25398,P62277,P62263,P62244,P62249,P08708,P62269,P39019,P15880,…	0.962963
308	60S ribosomal subunit, cytoplasmic	large ribosomal subunit, cytoplasmic	P27635,P62906,P62913,P30050,P26373,P40429,P50914,P61313,P18621,Q07020,Q02543,P84098,P46778,P35268,P62829,P62750,P83731,P61254,P61353,P46776,P46779,P47914,P39023,P62888,P62899,P62910,P49207,P42766,P18077,Q9Y3U8,P83881,P61927,P61513,P63173,P62891,P36578,P62945,P46777,Q02878,P18124,P62424,P62917,P32969,P05388,P05386,P05387,P62987	P27635,P62906,P62913,P30050,P26373,P40429,P50914,P61313,P18621,Q07020,Q02543,P84098,P46778,P35268,P62829,P62750,P83731,P61254,P61353,P46776,P46779,P47914,P39023,P62888,P62899,P62910,P49207,P42766,P18077,Q9Y3U8,P83881,P61927,P61513,P63173,P62891,P36578,P46777,Q02878,P18124,P62424,P62917,P32969,P05388,P05386,P05387,P62987	0.978723
310	Cell cycle kinase complex CDC2		P14635,O95067,P24385,P06493,P38936,P12004	P14635,O95067,P24385,P06493,P38936,P12004	1
311	Cell cycle kinase complex CDK2		P24385,P24941,P38936,P12004	P24385,P24941,P38936,P12004	1
312	Cell cycle kinase complex CDK4		P24385,P11802,P38936,P12004	P24385,P11802,P38936,P12004	1
313	Cell cycle kinase complex CDK5		P24385,P30281,Q00535,P38936,P12004	P24385,P30281,Q00535,P38936,P12004	1
314	PCNA-p21 complex		P38936,P12004	P38936,P12004	1
315	28S ribosomal subunit, mitochondrial	Small ribosomal subunit, mitochondrial	P51398,P82664,P82912,O15235,O60783,P82914,Q9Y3D3,Q9Y2R5,Q9NVS2,Q9Y676,Q9Y3D5,Q9Y399,P82921,P82650,Q9Y3D9,Q96EL2,P82663,Q9BYN8,Q92552,Q9Y2Q9,Q9NP92,Q92665,Q9Y291,P82930,P82673,P82909,P82675,P82932,Q9Y2R9,P82933	P51398,P82664,P82912,O15235,O60783,P82914,Q9Y3D3,Q9NVS2,Q9Y676,Q9Y3D5,Q9Y399,P82921,P82650,Q9Y3D9,Q96EL2,P82663,Q9BYN8,Q92552,Q9Y2Q9,Q9NP92,Q92665,Q9Y291,P82930,P82673,P82909,P82675,P82932,Q9Y2R9,P82933	0.966667
320	55S ribosome, mitochondrial		P51398,P83111,Q9BYD6,Q7Z7H8,Q9Y3B7,P52815,Q9BYD1,Q6P1L8,Q9P015,Q9NX20,Q9NRX2,Q9H0U6,P49406,Q5T653,Q9BYC9,Q7Z2W9,Q9NWU5,Q16540,Q96A35,Q9P0M9,Q13084,P09001,Q8TCC3,Q9BYC8,O75394,Q9BQ48,Q9NZE8,Q9P0J6,Q9BZE1,Q96DV4,Q9NYK5,Q9BYD3,Q9NQ50,Q8IXM3,Q9Y6G3,Q8N983,Q9H9J2,Q9BRJ2,Q9H2W6,Q9HD33,Q96GC5,Q13405,Q8N5N7,Q4U2R6,Q86TS9,Q96EL3,Q6P161,Q7Z7F7,Q9BYD2,P82664,P82912,O15235,O60783,P82914,Q9Y3D3,Q9Y2R5,Q9NVS2,…	P51398,P83111,Q9BYD6,Q7Z7H8,Q9Y3B7,P52815,Q9BYD1,Q6P1L8,Q9P015,Q9NX20,Q9NRX2,Q9H0U6,P49406,Q5T653,Q9BYC9,Q7Z2W9,Q9NWU5,Q16540,Q96A35,Q9P0M9,Q13084,P09001,Q8TCC3,Q9BYC8,O75394,Q9BQ48,Q9NZE8,Q9P0J6,Q9BZE1,Q96DV4,Q9NYK5,Q9BYD3,Q9NQ50,Q8IXM3,Q9Y6G3,Q8N983,Q9H9J2,Q9BRJ2,Q9H2W6,Q9HD33,Q96GC5,Q13405,Q8N5N7,Q4U2R6,Q86TS9,Q96EL3,Q6P161,Q7Z7F7,Q9BYD2,P82664,P82912,O15235,O60783,P82914,Q9Y3D3,Q9NVS2,Q9Y676,…	0.987179
322	DNA-PK-Ku complex	DNA-PK-Ku70-Ku80 complex	P78527,P13010,P12956	P78527,P13010,P12956	1
324	39S ribosomal subunit, mitochondrial	Large ribosomal subunit, mitochondrial	P83111,Q9BYD6,Q7Z7H8,Q9Y3B7,P52815,Q9BYD1,Q6P1L8,Q9P015,Q9NX20,Q9NRX2,Q9H0U6,P49406,Q5T653,Q9BYC9,Q7Z2W9,Q9NWU5,Q16540,Q96A35,Q9P0M9,Q13084,P09001,Q8TCC3,Q9BYC8,O75394,Q9BQ48,Q9NZE8,Q9P0J6,Q9BZE1,Q96DV4,Q9NYK5,Q9BYD3,Q9NQ50,Q8IXM3,Q9Y6G3,Q8N983,Q9H9J2,Q9BRJ2,Q9H2W6,Q9HD33,Q96GC5,Q13405,Q8N5N7,Q4U2R6,Q86TS9,Q96EL3,Q6P161,Q7Z7F7,Q9BYD2	P83111,Q9BYD6,Q7Z7H8,Q9Y3B7,P52815,Q9BYD1,Q6P1L8,Q9P015,Q9NX20,Q9NRX2,Q9H0U6,P49406,Q5T653,Q9BYC9,Q7Z2W9,Q9NWU5,Q16540,Q96A35,Q9P0M9,Q13084,P09001,Q8TCC3,Q9BYC8,O75394,Q9BQ48,Q9NZE8,Q9P0J6,Q9BZE1,Q96DV4,Q9NYK5,Q9BYD3,Q9NQ50,Q8IXM3,Q9Y6G3,Q8N983,Q9H9J2,Q9BRJ2,Q9H2W6,Q9HD33,Q96GC5,Q13405,Q8N5N7,Q4U2R6,Q86TS9,Q96EL3,Q6P161,Q7Z7F7,Q9BYD2	1
328	Ku antigen complex	Ku70-Ku80 complex | Ku complex	P13010,P12956	P13010,P12956	1
330	PSF-p54(nrb) complex		Q15233,P23246	Q15233,P23246	1
331	MRN complex (MRE11-RAD50-NBN complex)		P49959,O60934,Q92878	P49959,O60934,Q92878	1
5856	AK2-FADD-caspase-10 (AFAC10) complex		P54819,Q92851,Q13158	P54819,Q92851,Q13158	1
335	p54(nrb)-PSF-matrin3 complex		P43243,Q15233,P23246	P43243,Q15233,P23246	1
336	DNA ligase IV-XRCC4-AHNK complex	AHNAK-LX complex	Q09666,P49917,Q13426	Q09666,P49917,Q13426	1
338	40S ribosomal subunit, cytoplasmic	small ribosomal subunit, cytoplasmic	P62861,P46783,P62280,P25398,P62277,P62263,P62841,P62244,P62249,P08708,P62269,P39019,P15880,P60866,P63220,P62266,P62847,P62851,P62854,P62979,P62857,P62273,P23396,P61247,P62701,P46782,P62753,P62081,P62241,P46781,P08865	P62861,P46783,P62280,P25398,P62277,P62263,P62244,P62249,P08708,P62269,P39019,P15880,P60866,P63220,P62266,P62847,P62851,P62854,P62979,P62857,P62273,P23396,P61247,P62701,P46782,P62753,P62081,P62241,P46781,P08865	0.967742
343	Sarcoglycan-sarcospan complex SG-SPN		Q16586,Q16585,Q92629,Q13326,Q14714	Q16585,Q13326	0.4
344	DNA ligase IV-XRCC4 complex (LX complex)		P49917,Q13426	P49917,Q13426	1
345	DNA ligase IV-XRCC4 complex (LX complex)		P49917,Q13426	P49917,Q13426	1
350	DNA ligase IV-XRCC4-PNK complex		P49917,Q96T60,Q13426	P49917,Q96T60,Q13426	1
351	Spliceosome	U2-type spliceosome	Q9UKV3,O60306,Q13838,O75934,Q9BRD0,P41223,Q9Y6A4,Q8WUQ7,Q9BQ61,O95400,O60508,Q99459,Q14011,Q16630,Q9NYV4,Q9BZJ0,O95232,Q8WYA6,Q9P013,Q9HCG8,Q92841,Q9BUQ8,O00571,Q9UJV9,Q7L014,P17844,Q96DF8,O43143,O60231,Q92620,Q14562,Q08211,O75937,Q15029,P38919,Q4ZG51,Q9Y5B6,O43719,O00425,Q13123,Q9ULR0,Q69YN4,Q9Y333,P62310,Q9Y4Z0,P62312,Q9UK45,P61326,P55081,Q9HCE1,Q09161,P52298,P55769,O43809,P11940,O43660,Q9UNP9,…	Q9UKV3,O60306,Q13838,O75934,Q9BRD0,P41223,Q9Y6A4,Q8WUQ7,Q9BQ61,O95400,O60508,Q99459,Q14011,Q16630,Q9NYV4,Q9BZJ0,O95232,Q8WYA6,Q9P013,Q9HCG8,Q92841,Q9BUQ8,O00571,Q9UJV9,Q7L014,P17844,Q96DF8,O43143,O60231,Q92620,Q14562,Q08211,O75937,Q15029,P38919,Q9Y5B6,O43719,O00425,Q13123,Q9ULR0,Q69YN4,Q9Y333,P62310,Q9Y4Z0,P62312,Q9UK45,P61326,P55081,Q9HCE1,Q09161,P52298,P55769,O43809,P11940,O43660,Q9UNP9,O43447,…	0.993007
352	DNA ligase IV-XRCC4 complex		P49917,Q13426	P49917,Q13426	1
353	DNA ligase IV-condensin complex		P49917,O95347,Q9NTJ3	P49917,O95347,Q9NTJ3	1
354	DNA ligase IV-XRCC4 complex		P49917,Q13426	P49917,Q13426	1
355	DNA-PK-Ku antigen complex		P78527,P13010,P12956	P78527,P13010,P12956	1
356	DNA-PK-Ku antigen complex		P78527,P13010,P12956	P78527,P13010,P12956	1
357	DNA-PK-Ku antigen complex		P78527,P13010,P12956	P78527,P13010,P12956	1
359	DNA ligase IV-XRCC4-XLF complex		P49917,Q9H9Q4,Q13426	P49917,Q9H9Q4,Q13426	1
360	Artemis-DNA-PK complex		Q96SD1,P78527	Q96SD1,P78527	1
361	Artemis-DNA-PK complex		Q96SD1,P78527	Q96SD1,P78527	1
362	DNA ligase III-XRCC1-PNK-DNA-pol III multiprotein complex		P49916,Q96T60,P06746,P18887	P49916,Q96T60,P06746,P18887	1
363	DNA ligase III-XRCC1 complex		P49916,P18887	P49916,P18887	1
365	DNA ligase III-XRCC1 complex		P49916,P18887	P49916,P18887	1
368	ERCC1-ERCC4-MSH2 complex		P07992,Q92889,P43246	P07992,Q92889,P43246	1
369	MSH2-MSH6-PMS2-MLH1 complex	MMR complex 2	P40692,P43246,P52701,P54278	P40692,P43246,P52701,P54278	1
370	MSH2-MSH6-PMS1-MLH1 complex	MMR complex 1	P40692,P43246,P52701,P54277	P40692,P43246,P52701,P54277	1
374	MSH2-MSH6 complex	MutS-alpha complex	P43246,P52701	P43246,P52701	1
375	MSH2-MSH3 complex	MutS-beta complex	P43246,P20585	P43246,P20585	1
376	PCNA-MutS-alpha-MutL-alpha-DNA complex	PCNA-MSH2-MSH6-MLH1-PMS2 complex	P40692,P43246,P52701,P12004,P54278	P40692,P43246,P52701,P12004,P54278	1
377	PCNA-MutS-alpha-DNA initial complex	PCNA-MSH2-MSH6 complex	P43246,P52701,P12004	P43246,P52701,P12004	1
378	MutS-beta complex	MSH2-MSH3 complex	P43246,P20585	P43246,P20585	1
379	MutL-alpha complex	MLH1-PMS2 complex	P40692,P54278	P40692,P54278	1
380	MutL-beta complex	MLH1-PMS1 complex	P40692,P54277	P40692,P54277	1
386	Ubiquitin E3 ligase (UBADC1, RNF123)	KPC complex |KPC1-KPC2 ubiquitin-protein ligase	Q5XPI4,Q9BSL1	Q5XPI4,Q9BSL1	1
387	MCM complex		P49736,P25205,P33991,P33992,Q14566,P33993	P49736,P25205,P33991,P33992,Q14566,P33993	1
389	ORC complex (origin recognition complex)		Q13415,Q13416,Q9UBD5,O43929,O43913,Q9Y5N6	Q13415,Q13416,Q9UBD5,O43929,O43913,Q9Y5N6	1
390	Ubiquitin E3 ligase (SKP1A, FBXW2, CUL1)	SCF(hFBW2) E3 complex	Q13616,Q9UKT8,P63208	Q13616,Q9UKT8,P63208	1
391	Ubiquitin E3 ligase (DDB1, CUL4A, RBX1)	Ddb1-Cul4a-Roc1 complex	Q13619,Q16531,P62877	Q13619,Q16531,P62877	1
393	Succinyl-CoA synthetase, GDP-forming	succinyl-CoA ligase	P53597,Q96I99	P53597,Q96I99	1
394	Succinyl-CoA synthetase, ADP-forming	succinyl-CoA ligase	Q9P2R7,P53597	Q9P2R7,P53597	1
404	Isocitrate dehydrogenase, cytoplasmic		O75874	O75874	1
407	Guanylyl cyclase, soluble (GUCY1A2, GUCY1B3)		P33402,Q02153	P33402,Q02153	1
408	Guanylyl cyclase, soluble (GUCY1A3, GUCY1B3)		Q02108,Q02153	Q02108,Q02153	1
415	EXO1-MLH1-PMS2 complex		Q9UQ84,P40692,P54278	Q9UQ84,P40692,P54278	1
419	Farnesyltransferase		P49354,P49356	P49354,P49356	1
422	Beta-dystroglycan-caveolin-3 complex		P56539,Q14118	Q14118	0.5
423	EXO1-MLH1-PMS2 complex		Q9UQ84,P40692,P54278	Q9UQ84,P40692,P54278	1
424	EXO1-MLH1-PCNA complex		Q9UQ84,P40692,P12004	Q9UQ84,P40692,P12004	1
425	MSH4-MSH5-GPS2 complex		Q13227,O15457,O43196	Q13227,O43196	0.666667
426	Meprin A	PABA peptide hydrolase	Q16819,Q16820	Q16820	0.5
428	Molybdopterin synthase		O96007,O96033	O96007,O96033	1
429	Phosphatidylinositol 3-kinase complex (PIK3C3, PIK3R4)		Q8NEB9,Q99570	Q8NEB9,Q99570	1
430	18S U11/U12 snRNP		Q9BV90,Q6IEG0,O43143,Q8N8D1,Q6P2Q9,Q96LT9,O75533,Q9Y3B4,Q13435,Q15393,Q15427,Q9BWJ5,P14678,P62314,P62316,P62318,P62304,P62306,P62308,Q16560,P67809,Q8TBF4,Q9UDW3,Q15696	Q9BV90,Q6IEG0,O43143,Q8N8D1,Q6P2Q9,Q96LT9,O75533,Q9Y3B4,Q13435,Q15393,Q15427,Q9BWJ5,P14678,P62314,P62316,P62318,P62304,P62306,P62308,Q16560,P67809,Q8TBF4,Q9UDW3,Q15696	1
431	MSH2-MSH6-PMS2-MLH1 complex	MutS(alpha)-MutL(alpha)-heteroduplex complex	P40692,P43246,P52701,P54278	P40692,P43246,P52701,P54278	1
432	N-NOS-CHIP-HSP70-1 complex		P0DMV8,P29475,Q9UNE7	P0DMV8,P29475,Q9UNE7	1
433	BASC complex (BRCA1-associated genome surveillance complex)		Q13315,P54132,P38398,P40692,P49959,P43246,P52701,O60934,Q92878,P35251,P35250,P35249	Q13315,P54132,P38398,P40692,P49959,P43246,P52701,O60934,Q92878,P35251,P35250,P35249	1
434	BASC (Ab 80) complex (BRCA1-associated genome surveillance complex)		P54132,P38398,P40692,P43246,P52701,P35251,P35250,P35249	P54132,P38398,P40692,P43246,P52701,P35251,P35250,P35249	1
435	BASC (Ab 81) complex (BRCA1-associated genome surveillance complex)		Q13315,P38398,P40692,P35251,P35250,P35249	Q13315,P38398,P40692,P35251,P35250,P35249	1
436	BASC (Ab C-20) complex (BRCA1-associated genome surveillance complex)		P38398,P52701,Q92878	P38398,P52701,Q92878	1
438	GCN5-TRRAP histone acetyltransferase complex	GCN5-TRRAP-HAT complex	P38398,Q92830,P43246,P52701,O75486,O75528,Q12962,O75529,Q16594,Q9Y4A5	P38398,Q92830,P43246,P52701,O75486,O75528,Q12962,O75529,Q16594,Q9Y4A5	1
441	TFTC-type histone acetyl transferase complex		P03372,Q92830,Q15648,Q93074,Q9UHV7,O60244,Q9Y2X0,Q9NVC6,Q9ULK4,O75448,Q9Y4A5	P03372,Q92830,Q15648,Q93074,Q9UHV7,O60244,Q9Y2X0,Q9NVC6,Q9ULK4,O75448,Q9Y4A5	1
443	BP-SMAD complex		O14867,P19447,O95452,Q13118,P50539,P17980,O15198,Q15582	O14867,P19447,Q13118,P50539,P17980,Q15582	0.75
445	TFTC complex (TATA-binding protein-free TAF-II-containing complex)		O15265,Q92830,Q15393,O75486,O75528,Q12962,Q16514,Q6P1X5,O00268,Q15542,O75529,P49848,Q9Y6J9,Q15545,Q16594,Q9Y4A5	O15265,Q92830,Q15393,O75486,O75528,Q12962,Q16514,Q6P1X5,O00268,Q15542,O75529,P49848,Q9Y6J9,Q15545,Q16594,Q9Y4A5	1
455	TFTC complex (TATA-binding protein-free TAF-II-containing complex)		O15265,Q92830,Q15393,O75486,O75528,Q12962,Q16514,Q6P1X5,O00268,Q15542,O75529,P49848,Q9Y6J9,Q15545,Q16594,Q9Y4A5	O15265,Q92830,Q15393,O75486,O75528,Q12962,Q16514,Q6P1X5,O00268,Q15542,O75529,P49848,Q9Y6J9,Q15545,Q16594,Q9Y4A5	1
456	TFTC complex (TATA-binding protein-free TAF-II-containing complex)		O15265,Q92830,Q15393,O75486,O75528,Q12962,Q16514,Q6P1X5,O00268,Q15542,O75529,P49848,Q9Y6J9,Q15545,Q16594,Q9Y4A5	O15265,Q92830,Q15393,O75486,O75528,Q12962,Q16514,Q6P1X5,O00268,Q15542,O75529,P49848,Q9Y6J9,Q15545,Q16594,Q9Y4A5	1
459	TFTC complex (TATA-binding protein-free TAF-II-containing complex)		O15265,Q92830,Q15393,O75486,O75528,Q12962,Q16514,Q6P1X5,O00268,Q15542,O75529,P49848,Q9Y6J9,Q15545,Q16594,Q9Y4A5	O15265,Q92830,Q15393,O75486,O75528,Q12962,Q16514,Q6P1X5,O00268,Q15542,O75529,P49848,Q9Y6J9,Q15545,Q16594,Q9Y4A5	1
460	CRB1-MPP5-INADL complex		P82279,Q8NI35,Q8N3R9	Q8NI35,Q8N3R9	0.666667
461	MPP4-MPP5-CRB1 complex		P82279,Q96JB8,Q8N3R9	Q8N3R9	0.333333
462	TFTC complex (TATA-binding protein-free TAF-II-containing complex)		O15265,Q92830,Q15393,O75486,O75528,Q12962,Q16514,Q6P1X5,O00268,Q15542,O75529,P49848,Q9Y6J9,Q15545,Q16594,Q9Y4A5	O15265,Q92830,Q15393,O75486,O75528,Q12962,Q16514,Q6P1X5,O00268,Q15542,O75529,P49848,Q9Y6J9,Q15545,Q16594,Q9Y4A5	1
463	TFIID-beta complex	TFIID(beta) transcription factor complex	P21675,Q12962,Q15544,Q16514,Q15543,O00268,Q15542,P49848,Q15545,Q16594,P20226	P21675,Q12962,Q15544,Q16514,Q15543,O00268,Q15542,P49848,Q15545,Q16594,P20226	1
466	Gamma-secretase complex (APH1A, PSEN1, PSENEN, NCSTN)		Q96BI3,Q92542,P49768,Q9NZ42	Q96BI3,Q92542,P49768,Q9NZ42	1
467	Gamma-secretase complex (APH1B, PSEN2, PSENEN, NCSTN)		Q8WW43,Q92542,P49810,Q9NZ42	Q8WW43,Q92542,P49810,Q9NZ42	1
468	Gamma-secretase complex (APH1A, PSEN2, PSENEN, NCSTN)		Q96BI3,Q92542,P49810,Q9NZ42	Q96BI3,Q92542,P49810,Q9NZ42	1
469	TFIID-beta complex	TFIID(beta) transcription factor complex	P21675,Q12962,Q15544,Q16514,Q15543,Q6P1X5,O00268,Q15542,P49848,Q15545,Q16594,P20226	P21675,Q12962,Q15544,Q16514,Q15543,Q6P1X5,O00268,Q15542,P49848,Q15545,Q16594,P20226	1
470	TFTC complex (TATA-binding protein-free TAF-II-containing complex)		O15265,Q92830,Q15393,O75486,O75528,Q12962,Q16514,Q15543,Q6P1X5,O00268,Q15542,O75529,P49848,Q9Y6J9,Q15545,Q16594,Q9Y4A5	O15265,Q92830,Q15393,O75486,O75528,Q12962,Q16514,Q15543,Q6P1X5,O00268,Q15542,O75529,P49848,Q9Y6J9,Q15545,Q16594,Q9Y4A5	1
471	PCAF complex	PCAF histone acetylase-associated complex	Q92831,O75486,O75478,O75528,Q12962,Q16514,O75529,Q9Y6J9,Q16594,Q9Y4A5	Q92831,O75486,O75478,O75528,Q12962,Q16514,O75529,Q9Y6J9,Q16594,Q9Y4A5	1
472	Prolyl 4-hydroxylase (alpha(I)-type)		P13674,P07237	P13674,P07237	1
474	Prolyl 4-hydroxylase (alpha(III)-type)		Q7Z4N8,P07237	Q7Z4N8,P07237	1
475	STAGA complex (SPT3-TAF9-GCN5 acetyltransferase complex)	STAGA coactivator complex	Q92830,Q15393,O75486,O94864,Q96BN2,O75528,Q12962,Q16514,O75529,Q9Y6J9,Q16594,Q9Y4A5	Q92830,Q15393,O75486,O94864,Q96BN2,O75528,Q12962,Q16514,O75529,Q9Y6J9,Q16594,Q9Y4A5	1
476	STAGA complex (SPT3-TAF9-GCN5 acetyltransferase complex)	STAGA coactivator complex	O15265,Q92830,Q15393,O75486,O94864,Q96BN2,O75528,Q12962,Q16514,O75529,Q9Y6J9,Q16594,Q9Y4A5	O15265,Q92830,Q15393,O75486,O94864,Q96BN2,O75528,Q12962,Q16514,O75529,Q9Y6J9,Q16594,Q9Y4A5	1
477	PCAF complex	PCAF histone acetylase-associated complex	Q92831,O75486,O75478,O75528,Q12962,Q16514,O75529,Q9Y6J9,Q16594,Q9Y4A5	Q92831,O75486,O75478,O75528,Q12962,Q16514,O75529,Q9Y6J9,Q16594,Q9Y4A5	1
478	STAGA core complex (SPT3-TAF9-GCN5 acetyltransferase complex)		Q92830,O75486,Q16594	Q92830,O75486,Q16594	1
484	TFIID complex		P21675,Q12962,Q15544,Q16514,Q15543,O00268,Q15542,P49848,Q15545,Q16594,P20226	P21675,Q12962,Q15544,Q16514,Q15543,O00268,Q15542,P49848,Q15545,Q16594,P20226	1
485	TFIID complex, B-cell specific		P21675,Q12962,Q15544,Q16514,Q15543,O00268,Q92750,Q15542,P49848,Q15545,Q16594,P20226	P21675,Q12962,Q15544,Q16514,Q15543,O00268,Q92750,Q15542,P49848,Q15545,Q16594,P20226	1
486	WIP-WASp-actin-myosin-IIa complex		P62736,P19105,P35579,P60660,P42768,O43516	P62736,P19105,P35579,P60660,O43516	0.833333
489	TFIIA complex		P52655,P52657	P52655,P52657	1
490	TFIIA complex		P52655,P52657	P52655,P52657	1
492	DA complex	TFIID-TFIIA complex	P52655,P52657,P21675,Q12962,Q15544,Q16514,Q15543,Q6P1X5,Q5VWG9,O00268,Q15542,P49848,Q15545,Q16594,P20226	P52655,P52657,P21675,Q12962,Q15544,Q16514,Q15543,Q6P1X5,Q5VWG9,O00268,Q15542,P49848,Q15545,Q16594,P20226	1
493	DAB complex	TFIID-TFIIA-TFIIB complex	P52655,P52657,Q00403,P21675,Q12962,Q15544,Q16514,Q15543,Q6P1X5,Q5VWG9,O00268,Q15542,P49848,Q15545,Q16594,P20226	P52655,P52657,Q00403,P21675,Q12962,Q15544,Q16514,Q15543,Q6P1X5,Q5VWG9,O00268,Q15542,P49848,Q15545,Q16594,P20226	1
497	TAF4-TAF12 subcomplex of TFIID complex		Q16514,O00268	Q16514,O00268	1
508	TFIID complex		P21675,Q12962,Q15544,Q16514,O00268,Q15542,P49848,Q15545,Q16594,P20226	P21675,Q12962,Q15544,Q16514,O00268,Q15542,P49848,Q15545,Q16594,P20226	1
509	TFIID complex		P21675,Q12962,Q15544,Q16514,Q15543,Q92804,O00268,Q15542,P49848,Q15545,Q16594,P20226	P21675,Q12962,Q15544,Q16514,Q15543,Q92804,O00268,Q15542,P49848,Q15545,Q16594,P20226	1
513	TFTC complex (TATA-binding protein-free TAF-II-containing complex)		O15265,Q92830,Q15393,O75486,O75528,Q12962,Q16514,Q6P1X5,O00268,Q15542,O75529,P49848,Q9Y6J9,Q15545,Q16594,Q9HBM6,Q9Y4A5	O15265,Q92830,Q15393,O75486,O75528,Q12962,Q16514,Q6P1X5,O00268,Q15542,O75529,P49848,Q9Y6J9,Q15545,Q16594,Q9HBM6,Q9Y4A5	1
514	TFIID-beta complex		P21675,Q12962,Q15544,Q16514,Q15543,O00268,Q15542,P49848,Q15545,Q16594,Q9HBM6,P20226	P21675,Q12962,Q15544,Q16514,Q15543,O00268,Q15542,P49848,Q15545,Q16594,Q9HBM6,P20226	1
517	Kinase-scaffold-phosphatase complex, PKA-AKAP79-CaN		P24588,Q08209,P13861	P24588,Q08209,P13861	1
518	AKAP250-PKA-PDE4D complex		Q02952,Q08499,P17612,P22694,P22612	Q02952,Q08499,P17612,P22694,P22612	1
519	AMY-1-S-AKAP84-RII-beta complex		Q92667,Q99417,P31323	Q92667,Q99417,P31323	1
520	KCNQ1 macromolecular complex		Q99996,P51787,P62136,P62140,P36873,P17612,P22694,P22612,P13861,P31323	Q99996,P51787,P62136,P62140,P36873,P17612,P22694,P22612,P13861,P31323	1
521	Polycystin-1-E-cadherin-beta-catenin complex		P12830,P35222,P98161	P12830,P35222	0.666667
522	Polycystin-1-E-cadherin-beta-catenin-Flotillin-2 complex		P12830,P35222,Q14254,P98161	P12830,P35222,Q14254	0.75
525	TIP60 histone acetylase complex		O96019,Q92993,Q9Y265,Q9Y230,Q9Y4A5	O96019,Q92993,Q9Y265,Q9Y230,Q9Y4A5	1
527	TRPC3-TRPC4 channel complex, redox-sensitive		Q13507,Q9UBN4		0
528	NuA4/Tip60 HAT complex		O96019,Q9H0E9,Q9HAF1,Q9NPF5,Q96L91,Q9H2F5,Q92993,Q9NXR8,Q9UBU8,Q15014,Q9NV56,Q9Y265,Q9Y230,Q9Y4A5,O95619	O96019,Q9H0E9,Q9HAF1,Q9NPF5,Q96L91,Q9H2F5,Q92993,Q9NXR8,Q9UBU8,Q15014,Q9NV56,Q9Y265,Q9Y230,Q9Y4A5,O95619	1
529	NuA4/Tip60 HAT complex		O96019,Q9H0E9,Q9HAF1,Q9NPF5,Q96L91,Q9H2F5,Q92993,Q9NXR8,Q9UBU8,Q15014,Q9NV56,Q9Y265,Q9Y230,Q9Y4A5,Q15906,O95619	O96019,Q9H0E9,Q9HAF1,Q9NPF5,Q96L91,Q9H2F5,Q92993,Q9NXR8,Q9UBU8,Q15014,Q9NV56,Q9Y265,Q9Y230,Q9Y4A5,Q15906,O95619	1
531	XPA-ERCC1-ERCC4 complex		P07992,Q92889,P23025	P07992,Q92889,P23025	1
533	IMP3-IMP4-MPP10 complex		Q9NV31,Q96G21,O00566	Q9NV31,Q96G21,O00566	1
535	TRAP complex	thyroid hormone receptor-associated protein complex	P24863,Q15648,Q9BTT4,Q93074,Q9UHV7,O60244,Q9Y2X0,Q9NVC6,Q13503,O75448,Q6P2C8,Q9Y3C7,Q9NPJ6,O75586,P10827,Q9Y2W1	P24863,Q15648,Q9BTT4,Q93074,Q9UHV7,O60244,Q9Y2X0,Q9NVC6,Q13503,O75448,Q6P2C8,Q9Y3C7,Q9NPJ6,O75586,P10827,Q9Y2W1	1
536	TRPC1-TRPC3-TRPC7 complex		P48995,Q13507,Q9HCX4		0
541	IGF1-IGFBP3-ALS complex		P05019,P35858,P17936	P05019,P35858,P17936	1
547	SMCC complex	SRB/MED-containing cofactor complex	P24863,P49336,Q15648,Q93074,Q9UHV7,O60244,Q9Y2X0,Q9NVC6,Q13503,O75448,Q6P2C8,Q9NPJ6,O75586,Q9Y2W1	P24863,P49336,Q15648,Q93074,Q9UHV7,O60244,Q9Y2X0,Q9NVC6,Q13503,O75448,Q6P2C8,Q9NPJ6,O75586,Q9Y2W1	1
548	DRIP complex	vitamine-D-receptor interacting protein complex	Q15648,Q93074,Q9UHV7,O60244,Q9Y2X0,Q9NVC6,Q9ULK4,O75448,O95402,Q9NPJ6,O75586,O43513,P28702,P11473	Q15648,Q93074,Q9UHV7,O60244,Q9Y2X0,Q9NVC6,Q9ULK4,O75448,O95402,Q9NPJ6,O75586,O43513,P28702,P11473	1
549	DRIP complex	vitamine-D-receptor interacting protein complex	Q15648,Q93074,Q9UHV7,O60244,Q9Y2X0,Q9NVC6,Q9ULK4,O75448,O95402,Q9NPJ6,O75586,O43513,P28702,P11473	Q15648,Q93074,Q9UHV7,O60244,Q9Y2X0,Q9NVC6,Q9ULK4,O75448,O95402,Q9NPJ6,O75586,O43513,P28702,P11473	1
550	NOS3-CAV1-NOSTRIN complex		Q03135,P29474,Q8IVI9	Q03135,P29474,Q8IVI9	1
551	TDT-TDIF2-core-histone complex		P04053,Q5QJE6,O75367,Q9P0M6	Q5QJE6,O75367,Q9P0M6	0.75
552	IFNB1-IFNAR1-IFNAR2- complex		P17181,P48551,P01574	P17181,P48551	0.666667
553	RHOA-IP3R-TRPC1 complex		Q14643,P61586,P48995	Q14643,P61586	0.666667
554	PBAF complex (Polybromo- and BAF containing complex)	SWI/SNF complex B	O96019,Q68CP9,Q86U86,P51532,Q12824,Q92922,Q8TAQ2,Q96GM5,Q92925,Q969G3	O96019,Q68CP9,Q86U86,P51532,Q12824,Q92922,Q8TAQ2,Q96GM5,Q92925,Q969G3	1
555	BAF complex	SWI/SNF-A complex	O96019,O14497,P51532,Q12824,Q92922,Q8TAQ2,Q96GM5,Q92925,Q969G3	O96019,O14497,P51532,Q12824,Q92922,Q8TAQ2,Q96GM5,Q92925,Q969G3	1
556	PBAF complex (Polybromo- and BAF containing complex)	SWI/SNF complex B	O96019,Q68CP9,Q86U86,P51532,Q12824,Q92922,Q8TAQ2,Q96GM5,Q969G3	O96019,Q68CP9,Q86U86,P51532,Q12824,Q92922,Q8TAQ2,Q96GM5,Q969G3	1
557	TRP1-G alpha-11-IP3R3-CAV1 signaling complex		Q03135,P29992,Q14573,P48995	Q03135,P29992,Q14573	0.75
558	Channel complex TRPM6-TRPM7		Q9BX84,Q96QT4	Q9BX84,Q96QT4	1
559	Decapping complex		Q9NPI6,Q8IU60,P26196,Q96F86,Q6P2E9	Q9NPI6,Q8IU60,P26196,Q96F86,Q6P2E9	1
561	LSm1-7 complex		O15116,Q9Y333,P62310,Q9Y4Z0,Q9Y4Y9,P62312,Q9UK45	O15116,Q9Y333,P62310,Q9Y4Z0,Q9Y4Y9,P62312,Q9UK45	1
562	LSm2-8 complex		Q9Y333,P62310,Q9Y4Z0,Q9Y4Y9,P62312,Q9UK45,O95777	Q9Y333,P62310,Q9Y4Z0,Q9Y4Y9,P62312,Q9UK45,O95777	1
563	F1F0-ATP synthase (EC 3.6.3.14), mitochondrial	Complex V | F1F0 ATPase	P25705,P06576,P36542,P30049,P56381,P24539,P05496,O75947,P56385,P18859,P56134,O75964,P48047,Q9UII2,P00846,P03928	P25705,P06576,P36542,P30049,P56381,P24539,P05496,O75947,P56385,P18859,P56134,O75964,P48047,Q9UII2,P00846,P03928	1
564	BAF complex	SWI/SNF complex A	O96019,O14497,Q12824,Q92922,Q8TAQ2,Q969G3,P51531,P51532,Q96GM5,Q92925,Q6STE5	O96019,O14497,Q12824,Q92922,Q8TAQ2,Q969G3,P51531,P51532,Q96GM5,Q92925,Q6STE5	1
565	PBAF complex (Polybromo- and BAF containing complex)	SWI/SNF complex B	O96019,Q68CP9,Q86U86,P51532,Q12824,Q92922,Q8TAQ2,Q969G3,Q96GM5,Q92925,Q6STE5	O96019,Q68CP9,Q86U86,P51532,Q12824,Q92922,Q8TAQ2,Q969G3,Q96GM5,Q92925,Q6STE5	1
566	BAF complex	SWI/SNF complex A	P60709,O96019,O14497,P51532,Q12824,Q92922,Q8TAQ2,Q969G3,Q96GM5,Q92925,Q6STE5	P60709,O96019,O14497,P51532,Q12824,Q92922,Q8TAQ2,Q969G3,Q96GM5,Q92925,Q6STE5	1
570	p300-CBP-p270-SWI/SNF complex		O14497,Q92793,Q09472,P51532,Q12824,Q92922,Q8TAQ2	O14497,Q92793,Q09472,P51532,Q12824,Q92922,Q8TAQ2	1
571	p300-CBP-p270 complex		O14497,Q92793,Q09472	O14497,Q92793,Q09472	1
575	ABIN2-NFKB1-MAP3K8 complex		P41279,P19838,Q8NFZ5	P41279,P19838,Q8NFZ5	1
577	FHL2-p53-HIPK2 complex		Q14192,Q9H2X6,P04637	Q14192,Q9H2X6,P04637	1
585	Mi2/NuRD-BCL6-MTA3 complex		P41182,Q14839,Q13547,O95983,Q9BTC8	P41182,Q14839,Q13547,O95983	0.8
587	NuRD.1 complex	nucleosome remodeling and histone deacetylation complex	Q14839,Q6IT96,Q92769,O95983,Q13330,Q9BTC8,Q09028,Q16576	Q14839,Q92769,O95983,Q13330,Q09028,Q16576	0.75
591	SAP complex (Sin3-associated protein complex)		Q4LE39,Q13547,Q92769,Q09028,Q16576,Q9H0E3,O75446,Q96ST3	Q4LE39,Q13547,Q92769,Q09028,Q16576,Q9H0E3,O75446,Q96ST3	1
592	SAP complex (Sin3-associated protein complex)	mSin3A corepressor complex	Q4LE39,Q13547,Q92769,Q09028,Q16576,Q9H0E3,O75446,Q96ST3,Q9H7L9	Q4LE39,Q13547,Q92769,Q09028,Q16576,Q9H0E3,O75446,Q96ST3,Q9H7L9	1
595	Kv4.2-DPP10 channel complex		Q8N608,Q9NZV8	Q8N608	0.5
596	SIN3-HDAC-SAP30-ARID4 complex		Q4LE39,Q13547,Q92769,Q09028,Q16576,O75446,Q96ST3	Q4LE39,Q13547,Q92769,Q09028,Q16576,O75446,Q96ST3	1
605	TIM (TIMM17ab, TIMM23, TIMM44) complex, mitochondrial		Q99595,O60830,O14925,O43615	Q99595,O60830,O14925,O43615	1
610	MSL complex		Q7Z3B3,Q9HCI7,Q8N5Y2,Q9H7Z6	Q7Z3B3,Q9HCI7,Q8N5Y2,Q9H7Z6	1
612	CTF18-CTF8-DCC1 complex		Q8WVB6,P0CG12,Q9BVC3	Q8WVB6,P0CG12,Q9BVC3	1
613	CTF18-CTF8-DCC1-RFC3 complex		Q8WVB6,P0CG12,Q9BVC3,P40938	Q8WVB6,P0CG12,Q9BVC3,P40938	1
614	NRD complex (Nucleosome remodeling and deacetylation complex)		O60341,Q12873,Q14839,Q13547,Q92769,Q13330,Q09028	O60341,Q12873,Q14839,Q13547,Q92769,Q13330,Q09028	1
615	Ubiquitin E3 ligase (SKP1A, SKP2, CUL1)		Q13616,P63208,Q13309	Q13616,P63208,Q13309	1
617	CASK-LIN7C-APBA1 complex		Q02410,O14936,Q9NUP9	Q02410,O14936,Q9NUP9	1
618	MRN complex (MRE11-RAD50-NBN complex)		P49959,O60934,Q92878	P49959,O60934,Q92878	1
619	MRE11A-RAD50-NBN-TRF2 complex		P49959,O60934,Q92878,Q15554	P49959,O60934,Q92878,Q15554	1
620	CoREST-HDAC complex		O60341,Q13547,Q92769,Q9P0W2,Q96BD5,Q9UKL0,O75362	O60341,Q13547,Q92769,Q9P0W2,Q96BD5,Q9UKL0,O75362	1
621	AKAP250-PKA-PDE4D complex		Q02952,Q08499,P17612,P22694,P22612	Q02952,Q08499,P17612,P22694,P22612	1
622	Ubiquitin E3 ligase (VHL, TCEB1, TCEB2, CUL2)		Q13617,Q15369,Q15370,P40337	Q13617,Q15369,Q15370,P40337	1
623	TIM (TIMM9, TIMM10) complex, mitochondrial		P62072,Q9Y5J7	P62072,Q9Y5J7	1
624	LSD1-CoREST complex		O60341,Q9UKL0	O60341,Q9UKL0	1
626	LSD1 complex		O60341,Q13363,Q13547,Q9NP66,Q9P0W2,P0DMV8,Q96BD5,Q96EK2,Q9UKL0,Q9P2K3,Q92766,Q9UBW7,O75362	O60341,Q13363,Q13547,Q9NP66,Q9P0W2,P0DMV8,Q96BD5,Q96EK2,Q9UKL0,Q9P2K3,Q92766,Q9UBW7,O75362	1
627	MRN-TRRAP complex (MRE11A-RAD50-NBN-TRRAP complex)		P49959,O60934,Q92878,Q9Y4A5	P49959,O60934,Q92878,Q9Y4A5	1
629	BLM-TRF2 complex		P54132,P62380	P54132,P62380	1
631	Tacc1-chTOG-AuroraA complex		O14965,Q14008,O75410	O14965,Q14008,O75410	1
632	Anti-HDAC2 complex		O60341,Q12873,Q14839,Q14687,P78347,Q13547,Q92769,Q9P0W2,Q13330,O94776,Q96BD5,Q09028,Q16576,Q9UKL0,Q9UBW7,Q14202,Q96ST3,O75182	O60341,Q12873,Q14839,Q14687,P78347,Q13547,Q92769,Q9P0W2,Q13330,O94776,Q96BD5,Q09028,Q16576,Q9UKL0,Q9UBW7,Q14202,Q96ST3,O75182	1
633	anti-BHC110 complex		O60341,Q14687,P78347,Q13547,Q92769,Q9P0W2,Q96BD5,Q9UKL0,Q9UBW7,Q14202,O75362	O60341,Q14687,P78347,Q13547,Q92769,Q9P0W2,Q96BD5,Q9UKL0,Q9UBW7,Q14202,O75362	1
634	XFIM complex		O60341,P78347,Q13547,Q92769,Q14202	O60341,P78347,Q13547,Q92769,Q14202	1
635	AGPS-GNPAT complex		O00116,O15228	O00116,O15228	1
636	BHC complex	BRAF-histone deacetylase complex, BRAF-HDAC complex	O60341,Q13547,Q92769,Q9P0W2,Q96BD5,Q9UKL0	O60341,Q13547,Q92769,Q9P0W2,Q96BD5,Q9UKL0	1
639	RANBPM-Muskelin-TWA1-HSMpp8 complex		Q9NWU2,Q9UL63,Q99549,Q96S59	Q9NWU2,Q9UL63,Q99549,Q96S59	1
641	RANBPM-SMP1 complex		Q96S59,O95807	Q96S59,O95807	1
642	CtBP complex		O60341,O00257,Q9Y232,Q13363,P56545,Q9H9B1,Q96KQ7,Q13547,Q92769,Q96JN0,Q9UKL0,Q9P2K3,Q92766,P37275,O60315,O75362,Q92618	O60341,O00257,Q9Y232,Q13363,P56545,Q9H9B1,Q96KQ7,Q13547,Q92769,Q96JN0,Q9UKL0,Q9P2K3,Q92766,P37275,O60315,O75362,Q92618	1
643	CtBP core complex		O60341,Q13363,P56545,Q9H9B1,Q96KQ7,Q13547,Q92769,Q9UKL0,P37275	O60341,Q13363,P56545,Q9H9B1,Q96KQ7,Q13547,Q92769,Q9UKL0,P37275	1
644	ASPP1-SAM68 complex		Q07666,Q96KQ4	Q07666,Q96KQ4	1
646	HDAC1-associated protein complex		O60341,Q12873,Q13547,Q9UBB5,O95983,O94776,Q09028,Q16576,Q9UKL0	O60341,Q12873,Q13547,Q9UBB5,O95983,O94776,Q09028,Q16576,Q9UKL0	1
648	HDAC1-associated core complex cI		O60341,Q13547,Q9UKL0	O60341,Q13547,Q9UKL0	1
649	HDAC1-associated core complex cII		Q12873,Q13547,Q9UBB5,O95983,O94776,Q09028,Q16576,Q9UKL0,Q86YP4,Q8WXI9	Q12873,Q13547,Q9UBB5,O95983,O94776,Q09028,Q16576,Q9UKL0,Q86YP4,Q8WXI9	1
650	HDAC2-asscociated core complex		Q12873,Q92769,O95983,O94776,Q09028,Q16576,Q86YP4,Q8WXI9	Q12873,Q92769,O95983,O94776,Q09028,Q16576,Q86YP4,Q8WXI9	1
652	AP3-BLOC1 complex		O00203,Q13367,O14617,Q9Y2T2,P53677,Q92572,P59780,P78537,Q6QNY1,Q6QNY0,Q9NUP1,Q96EV8,Q8TDH9,Q9UL45,O95295	O00203,Q13367,O14617,Q9Y2T2,P53677,Q92572,P59780,P78537,Q6QNY1,Q6QNY0,Q9NUP1,Q96EV8,Q8TDH9,Q9UL45,O95295	1
654	BLOC1-BLOC2 complex		P78537,Q6QNY1,Q6QNY0,Q9NUP1,Q96EV8,Q969F9,Q9UPZ3,Q86YV9,Q8TDH9,Q9UL45,O95295	P78537,Q6QNY1,Q6QNY0,Q9NUP1,Q96EV8,Q969F9,Q9UPZ3,Q86YV9,Q8TDH9,Q9UL45,O95295	1
655	HSF1-HSF2 complex		Q00613,Q03933	Q00613,Q03933	1
656	VPS35-VPS29-VPS26A complex		O75436,Q9UBQ0,Q96QK1	O75436,Q9UBQ0,Q96QK1	1
657	Retromer complex (SNX1, SNX2, VPS35, VPS29, VPS26A)		Q13596,O60749,O75436,Q9UBQ0,Q96QK1	Q13596,O60749,O75436,Q9UBQ0,Q96QK1	1
659	MeCP1 complex	Mi2/NuRD-MBD2 complex	Q14839,Q8WXI9,Q13547,Q92769,Q9UBB5,O95983,O94776,Q09028,Q16576	Q14839,Q8WXI9,Q13547,Q92769,Q9UBB5,O95983,O94776,Q09028,Q16576	1
660	TIM (TIMM23, TIMM50) complex, mitochondrial		O14925,Q3ZCQ8	O14925,Q3ZCQ8	1
668	BKCA-beta2AR-AKAP79 signaling complex		P07550,P24588,Q12791	P07550,P24588,Q12791	1
672	BKCA-beta2AR complex		P07550,Q12791	P07550,Q12791	1
678	GINS complex		Q14691,Q9Y248,Q9BRX5,Q9BRT9	Q14691,Q9Y248,Q9BRX5,Q9BRT9	1
680	RANBMP-CD39 complex		P49961,P43487	P49961,P43487	1
681	(C-CFTR)2-NHERF-ezrin complex		P13569,P15311,O14745	P13569,P15311,O14745	1
682	C-CFTR-NHERF(PDZ1 domain)-ezrin complex		P13569,P15311,O14745	P13569,P15311,O14745	1
683	C-CFTR-NHERF(PDZ2 domain)-ezrin complex		P13569,P15311,O14745	P13569,P15311,O14745	1
684	PAX9-MSX1 complex		P28360,P55771	P28360,P55771	1
685	MeCP1 complex	Mi2/NuRD-MBD2 complex	Q14839,Q8WXI9,Q13547,Q92769,Q9UBB5,O95983,O94776,Q09028,Q16576	Q14839,Q8WXI9,Q13547,Q92769,Q9UBB5,O95983,O94776,Q09028,Q16576	1
687	CFTR-NHERF-beta(2)AR signaling complex		P07550,P13569,O14745	P07550,P13569,O14745	1
691	SIN3-SAP25 complex		Q4LE39,Q13547,Q92769,Q09028,Q16576,Q9H0E3,O00422,Q8TEE9,O75446,Q96ST3,Q9H7L9	Q4LE39,Q13547,Q92769,Q09028,Q16576,Q9H0E3,O00422,O75446,Q96ST3,Q9H7L9	0.909091
695	SIN3-HDAC-SAP30-ARID4 complex	mSin3A corepressor complex	Q4LE39,Q13547,Q92769,Q09028,Q16576,O75446,Q96ST3	Q4LE39,Q13547,Q92769,Q09028,Q16576,O75446,Q96ST3	1
696	BRMS1-SIN3-HDAC complex		Q9HCU9,Q13547,Q92769,Q09028,Q16576,O75446,Q96ST3,O75182	Q9HCU9,Q13547,Q92769,Q09028,Q16576,O75446,Q96ST3,O75182	1
697	BRMS1-RBP1 complex		Q4LE39,Q9HCU9	Q4LE39,Q9HCU9	1
698	SIN3-HDAC-SAP30-ARID4 complex		Q4LE39,Q13547,Q92769,Q09028,Q16576,O75446,Q96ST3	Q4LE39,Q13547,Q92769,Q09028,Q16576,O75446,Q96ST3	1
702	ARD1-NATH complex		Q9BXJ9,P36406	Q9BXJ9,P36406	1
705	SNARE complex (RINT1, ZW10, p31)		P48556,Q6NUQ1,O43264	P48556,Q6NUQ1,O43264	1
706	SNARE complex (HGS, SNAP25, STX13)	HGS-containing complex	O14964,P60880,Q86Y82	O14964,P60880,Q86Y82	1
707	SNARE complex (VAMP2, SNAP25, STX13)		P60880,Q86Y82,P63027	P60880,Q86Y82,P63027	1
710	Brg1-associated complex I		O96019,O14497,O14744,P51532,Q12824,Q92922,Q8TAQ2,Q969G3,Q96GM5,Q92925,Q6STE5	O96019,O14497,O14744,P51532,Q12824,Q92922,Q8TAQ2,Q969G3,Q96GM5,Q92925,Q6STE5	1
711	Brm-associated complex	BRM containing SWI/SNF remodeling complex	O96019,O14497,O14744,P51531,Q12824,Q92922,Q8TAQ2,Q969G3,Q96GM5,Q92925,Q6STE5	O96019,O14497,O14744,P51531,Q12824,Q92922,Q8TAQ2,Q969G3,Q96GM5,Q92925,Q6STE5	1
713	BRG1-SIN3A complex		O96019,O14497,Q92769,O14744,Q09028,Q96ST3,P51532,Q12824,Q92922,Q8TAQ2,Q96GM5,Q92925,Q6STE5,Q969G3	O96019,O14497,Q92769,O14744,Q09028,Q96ST3,P51532,Q12824,Q92922,Q8TAQ2,Q96GM5,Q92925,Q6STE5,Q969G3	1
714	BRM-SIN3A complex		O96019,O14497,Q13547,Q92769,O14744,Q09028,Q96ST3,P51531,Q12824,Q92922,Q8TAQ2,Q96GM5,Q92925,Q6STE5,Q969G3	O96019,O14497,Q13547,Q92769,O14744,Q09028,Q96ST3,P51531,Q12824,Q92922,Q8TAQ2,Q96GM5,Q92925,Q6STE5,Q969G3	1
720	PU.1-SIN3A-HDAC complex		Q13547,Q96ST3,P17947	Q13547,Q96ST3	0.666667
721	PU.1-TBP complex		P17947,P20226	P20226	0.5
722	MRG15-PAM14-RB complex		Q9UBU8,Q9Y605,P06400	Q9UBU8,Q9Y605,P06400	1
723	MAF1 complex	MRG15-associated factors 1	Q9UBU8,Q9Y605,P06400	Q9UBU8,Q9Y605,P06400	1
724	MAF2 complex	MRG15-associated factors 2	Q9UBU8,Q9H7Z6	Q9UBU8,Q9H7Z6	1
725	P2X7 receptor signalling complex		P60709,O43707,P08238,P0DMV8,P11142,P05107,Q16787,Q13368,Q99572,P42356,P23467,O95425	P60709,O43707,P08238,P0DMV8,P11142,P05107,Q16787,Q99572,P42356,P23467,O95425	0.916667
726	DDB2 complex	Ubiquitin E3 ligase	P61201,Q9UNS2,Q9BT78,Q92905,Q7L5N1,Q99627,Q13619,Q16531,Q92466,Q13098,P62877,Q9UBW8,Q9H9Q2	P61201,Q9UNS2,Q9BT78,Q92905,Q7L5N1,Q99627,Q13619,Q16531,Q92466,Q13098,P62877,Q9UBW8,Q9H9Q2	1
727	CSA complex	Ubiquitin E3 ligase	P61201,Q9UNS2,Q9BT78,Q92905,Q7L5N1,Q99627,Q13619,Q16531,Q13216,Q13098,P62877,Q9UBW8,Q9H9Q2	P61201,Q9UNS2,Q9BT78,Q92905,Q7L5N1,Q99627,Q13619,Q16531,Q13216,Q13098,P62877,Q9UBW8,Q9H9Q2	1
728	CSA-POLIIa complex	Ubiquitin E3 ligase	P61201,Q9UNS2,Q9BT78,Q92905,Q7L5N1,Q99627,Q13619,Q16531,Q13216,Q13098,P24928,P62877,Q9UBW8,Q9H9Q2	P61201,Q9UNS2,Q9BT78,Q92905,Q7L5N1,Q99627,Q13619,Q16531,Q13216,Q13098,P24928,P62877,Q9UBW8,Q9H9Q2	1
729	Ubiquitin E3 ligase (FBXO31, SKP1A, CUL1, RBX1)		Q13616,Q5XUX0,P62877,P63208	Q13616,Q5XUX0,P62877,P63208	1
730	SNARE complex (STX4, SNAP23, VAMP1)		O00161,Q12846,P23763	O00161,Q12846,P23763	1
731	SNARE complex (STX4, SNAP23, VAMP2)		O00161,Q12846,P63027	O00161,Q12846,P63027	1
732	SIN3 complex		Q13547,Q92769,Q09028,Q16576,O00422,O75446,Q96ST3	Q13547,Q92769,Q09028,Q16576,O00422,O75446,Q96ST3	1
733	SNARE complex (STX4, VAMP1, VAMP7)		Q12846,P23763,P51809	Q12846,P23763,P51809	1
738	SIN3-ING1b complex I		Q4LE39,Q13547,Q92769,Q9UK53,Q09028,Q16576,O00422,O75446,Q96ST3	Q4LE39,Q13547,Q92769,Q9UK53,Q09028,Q16576,O00422,O75446,Q96ST3	1
739	SIN3-ING1b complex II		O96019,O14497,Q4LE39,Q13547,Q92769,Q9UK53,Q09028,Q16576,O00422,O75446,Q96ST3,P51532,Q12824,Q92922,Q8TAQ2,Q96GM5	O96019,O14497,Q4LE39,Q13547,Q92769,Q9UK53,Q09028,Q16576,O00422,O75446,Q96ST3,P51532,Q12824,Q92922,Q8TAQ2,Q96GM5	1
740	Exon junction complex, EIF4A3-MLN51-MAGOH-Y14 (RNA-protein complex)		O15234,P38919,P61326,Q9Y5S9	O15234,P38919,P61326,Q9Y5S9	1
741	NCOR-HDAC3 complex		Q13227,O15379,O75376,O60907,Q9BZK7	Q13227,O15379,O75376,O60907,Q9BZK7	1
742	eIF3 complex (EIF3S6, EIF3S5, EIF3S4, EIF3S3, EIF3S6IP, EIF3S2, EIF3S9, EIF3S12, EIF3S10, EIF3S8, EIF3S1, EIF3S7)		Q14152,P55884,Q99613,O15371,P60228,Q9Y262,O00303,O75821,O15372,Q13347,O75822,Q9UBQ5	Q14152,P55884,Q99613,O15371,P60228,Q9Y262,O00303,O75821,O15372,Q13347,O75822,Q9UBQ5	1
743	SIN3-SAP25 complex		Q4LE39,Q13547,Q92769,Q09028,Q16576,Q9H0E3,O00422,Q8TEE9,O75446,Q96ST3,Q9H7L9	Q4LE39,Q13547,Q92769,Q09028,Q16576,Q9H0E3,O00422,O75446,Q96ST3,Q9H7L9	0.909091
744	Exon junction complex (EIF4A3-MLN51-MAGOH-Y14)	RNA-protein complex	O15234,P38919,P61326,Q9Y5S9	O15234,P38919,P61326,Q9Y5S9	1
745	NCOR-SIN3-RPD3 complex		Q92769,Q9Y618,Q96ST3,O75182	Q92769,Q9Y618,Q96ST3,O75182	1
746	C/EBPalpha-HNF6 complex		P49715,Q9UBC0		0
747	NCOR-SIN3-HDAC1 complex		Q13547,Q9Y618,Q96ST3	Q13547,Q9Y618,Q96ST3	1
748	TRAF6-TAK1 complex		O43318,Q9Y4K3	O43318,Q9Y4K3	1
749	MeCP2-SIN3A-HDAC complex		Q13547,Q92769,P51608,Q96ST3	Q13547,Q92769,P51608,Q96ST3	1
752	SMRT core complex		O15379,Q9Y618,O60907	O15379,Q9Y618,O60907	1
753	UTM-SGCE-DAG1-CAV1-NOS3 complex		Q03135,Q14118,P29474,O43556,P46939	Q03135,Q14118,P29474,O43556,P46939	1
754	Exon junction complex (EIF4A3-MLN51-UPF3B-MAGOH-Y14)	RNA-protein complex	O15234,P38919,P61326,Q9Y5S9,Q0VAK7	O15234,P38919,P61326,Q9Y5S9	0.8
755	Exon junction complex (F4A3-MLN51-UPF3B-MAGOH-Y14-PYM)	RNA-protein complex	O15234,P38919,P61326,Q9Y5S9,Q0VAK7,Q9BRP8	O15234,P38919,P61326,Q9Y5S9,Q9BRP8	0.833333
756	Prune-Gelsolin complex		P06396,Q86TP1	P06396,Q86TP1	1
757	Prune-GSK3beta complex		P49841,Q86TP1	P49841,Q86TP1	1
758	Prune/Nm23-H1 complex		P15531,Q86TP1	P15531,Q86TP1	1
760	Apoptosis- and splicing-associated protein complex (ASAP-L), SAP18-RNPS1-Acinus-L		Q9UKV3,Q15287,O00422	Q9UKV3,Q15287,O00422	1
761	Apoptosis- and splicing-associated protein complex (ASAP-S), SAP18-RNPS1-Acinus-S		Q9UKV3,Q15287,O00422	Q9UKV3,Q15287,O00422	1
763	Y14-Magoh complex		P61326,Q9Y5S9	P61326,Q9Y5S9	1
764	Dysferlin-affixin complex		O75923,Q9HBI1	O75923,Q9HBI1	1
769	Exon junction complex (EIF4A3-MLN51-MAGOH-Y14), RNA-protein complex		O15234,P38919,P61326,Q9Y5S9	O15234,P38919,P61326,Q9Y5S9	1
770	TREX complex		Q13838,Q96FV9,Q8NI27,Q96J01,Q86V81,Q13769,Q86W42,Q6I9Y2	Q13838,Q96FV9,Q8NI27,Q96J01,Q86V81,Q13769,Q86W42,Q6I9Y2	1
771	NDPKA-AMPKalpha1 complex		P15531,Q13131	P15531,Q13131	1
772	eIF4AIII-Btz complex		O15234,P38919	O15234,P38919	1
773	Y14-Magoh complex		P61326,Q9Y5S9	P61326,Q9Y5S9	1
774	THO complex		Q96FV9,Q8NI27,Q13769,Q86W42,Q6I9Y2	Q96FV9,Q8NI27,Q13769,Q86W42,Q6I9Y2	1
775	CBC complex (cap binding complex)		Q09161,P52298	Q09161,P52298	1
778	LARC complex (LCR-associated remodeling complex)		P60709,O96019,O14497,Q14839,Q92785,Q8WXI9,Q13547,Q92769,P07910,Q9UBB5,O95983,O94776,Q09028,P51532,Q12824,Q92922,Q8TAQ2,Q92925,Q969G3	P60709,O96019,O14497,Q14839,Q92785,Q8WXI9,Q13547,Q92769,P07910,Q9UBB5,O95983,O94776,Q09028,P51532,Q12824,Q92922,Q8TAQ2,Q92925,Q969G3	1
781	URI complex (Unconventional prefoldin RPB5 Interactor)	Prefoldin-like complex	Q13616,Q9UHV9,P19388,O94763,Q9Y265,Q9Y230,P63208,Q13309,Q9ULZ2	Q13616,Q9UHV9,P19388,O94763,Q9Y265,Q9Y230,P63208,Q13309	0.888889
783	ITCH-FAM/USP9x complex		Q96J02,Q93008	Q96J02,Q93008	1
784	SMG-1-Upf1-eRF1-eRF3 complex (SURF)		P62495,Q96Q15,Q92900,P15170,Q8IYD1	P62495,Q96Q15,Q92900,P15170,Q8IYD1	1
785	Exon junction complex	EJC complex	Q13838,P38919,P61326,Q9Y5S9,Q15287,Q8IYB3,Q86V81,Q9BZI7	Q13838,P38919,P61326,Q9Y5S9,Q15287,Q8IYB3,Q86V81,Q9BZI7	1
786	MR-UBC9-SRC1 complex		Q15788,P08235,Q08209	Q15788,P08235,Q08209	1
787	NuA4/Tip60-HAT complex B		O96019,Q9NPF5,Q9H2F5,Q92993,Q9UBU8,Q9Y265,Q9Y230,Q9Y4A5	O96019,Q9NPF5,Q9H2F5,Q92993,Q9UBU8,Q9Y265,Q9Y230,Q9Y4A5	1
788	Exosome		Q9Y2L1,Q9Y3B2,Q13868,Q9NQT5,Q9NPD3,Q9NQT4,Q5RKV6,Q15024,Q96B26,Q06265	Q9Y2L1,Q9Y3B2,Q13868,Q9NQT5,Q9NPD3,Q9NQT4,Q5RKV6,Q15024,Q96B26,Q06265	1
789	Exosome		Q9Y2L1,Q9Y3B2,Q01780,Q13868,Q9NQT5,Q9NPD3,Q9NQT4,Q5RKV6,Q15024,Q96B26,Q06265	Q9Y2L1,Q9Y3B2,Q01780,Q13868,Q9NQT5,Q9NPD3,Q9NQT4,Q5RKV6,Q15024,Q96B26,Q06265	1
790	DDB complex		Q16531,Q92466	Q16531,Q92466	1
793	SNARE complex (VAMP2, SNAP25, STX1a, CPLX1)	Complexin I complex	O14810,P60880,Q16623,P63027	O14810,P60880,Q16623,P63027	1
794	SNARE complex (VAMP2, SNAP25, STX1a, CPLX2)	Complexin II complex	Q6PUV4,P60880,Q16623,P63027	Q6PUV4,P60880,Q16623,P63027	1
797	SNARE complex (STX11, VAMP2, SNAP23)		O00161,O75558,P63027	O00161,O75558,P63027	1
798	NuA4/Tip60-HAT complex A		O96019,Q9H0E9,Q9HAF1,Q9NPF5,Q96L91,Q9H2F5,Q52LR7,Q92993,Q9NXR8,Q9UBU8,Q9NV56,Q9Y265,Q9Y230,Q9Y4A5,O95619	O96019,Q9H0E9,Q9HAF1,Q9NPF5,Q96L91,Q9H2F5,Q52LR7,Q92993,Q9NXR8,Q9UBU8,Q9NV56,Q9Y265,Q9Y230,Q9Y4A5,O95619	1
799	DMAP1-associated complex		O96019,Q9H0E9,Q9NPF5,Q96L91,Q9H2F5,Q9Y265,Q9Y230,Q6ZRS2,Q9Y4A5,Q15906	O96019,Q9H0E9,Q9NPF5,Q96L91,Q9H2F5,Q9Y265,Q9Y230,Q6ZRS2,Q9Y4A5,Q15906	1
801	SNARE complex (STX2, SNAP23)		O00161,P32856	O00161,P32856	1
803	BRG1-SIN3A-HDAC containing SWI/SNF remodeling complex I		O96019,O14497,Q92769,O14744,Q96ST3,P51532,Q12824,Q92922,Q8TAQ2,Q96GM5,Q969G3	O96019,O14497,Q92769,O14744,Q96ST3,P51532,Q12824,Q92922,Q8TAQ2,Q96GM5,Q969G3	1
805	SNARE complex (STX4, SNAP23)		O00161,Q12846	O00161,Q12846	1
806	BRM-SIN3A-HDAC complex	BRM-Sin3A-HDAC containing SWI/SNF remodeling complex	O96019,O14497,Q92769,O14744,Q96ST3,P51531,Q12824,Q92922,Q8TAQ2,Q96GM5,Q92925,Q969G3	O96019,O14497,Q92769,O14744,Q96ST3,P51531,Q12824,Q92922,Q8TAQ2,Q96GM5,Q92925,Q969G3	1
807	BRG1-associated complex	BRG1 containing SWI/SNF remodeling complex	O96019,O14497,O14744,P51532,Q12824,Q92922,Q8TAQ2,Q96GM5,Q969G3	O96019,O14497,O14744,P51532,Q12824,Q92922,Q8TAQ2,Q96GM5,Q969G3	1
808	BRM-associated complex	BRM containing SWI/SNF remodeling complex	O96019,O14497,O14744,P51531,Q12824,Q92922,Q8TAQ2,Q96GM5,Q92925,Q969G3	O96019,O14497,O14744,P51531,Q12824,Q92922,Q8TAQ2,Q96GM5,Q92925,Q969G3	1
809	eRF1-eRF3-GTP-Mg(2+) complex		P62495,P15170,Q8IYD1	P62495,P15170,Q8IYD1	1
810	FCP1-associated protein complex		Q9Y5B0,P84090,P35269,P30876,O14744,Q15208,Q9BQA1	Q9Y5B0,P84090,P35269,P30876,O14744,Q15208,Q9BQA1	1
811	FCP1-associated protein complex		Q9Y5B0,P84090,P35269,P30876,O14744,Q15208,Q9BQA1	Q9Y5B0,P84090,P35269,P30876,O14744,Q15208,Q9BQA1	1
812	Upf complex (UPF1, UPF2, UPF3a)		Q92900,Q9HAU5,Q9H1J1	Q92900,Q9HAU5,Q9H1J1	1
813	Upf complex (UPF1, UPF2, UPF3b)		Q92900,Q9HAU5,Q9BZI7	Q92900,Q9HAU5,Q9BZI7	1
814	Postsplicing complex		Q9UBU9,Q9Y5S9,Q15287,Q92900,Q9HAU5,Q9H1J1,Q9BZI7	Q9UBU9,Q9Y5S9,Q15287,Q92900,Q9HAU5,Q9H1J1,Q9BZI7	1
815	MRIP-MBS-RHOA complex		Q6WCQ1,O14974,P61586	Q6WCQ1,O14974,P61586	1
816	MRIP-RHOA complex		Q6WCQ1,P61586	Q6WCQ1,P61586	1
817	MRIP-MBS complex		Q6WCQ1,O14974	Q6WCQ1,O14974	1
819	20S methylosome-SmD complex		P54105,O14744,P62314,P62318	P54105,O14744,P62314,P62318	1
820	SNARE complex (STX6, SNAP23)		O00161,O43752	O00161,O43752	1
822	mRNA decay complex (UPF1, UPF2, UPF3B, DCP2, XRN1, XRN2, EXOSC2, EXOSC4, EXOSC10, PARN)		Q8IU60,Q01780,Q13868,Q9NPD3,O95453,Q92900,Q9HAU5,Q9BZI7,Q8IZH2,Q9H0D6	Q8IU60,Q01780,Q13868,Q9NPD3,O95453,Q92900,Q9HAU5,Q9BZI7,Q8IZH2,Q9H0D6	1
824	Anti-SMN protein complex		Q9UHI6,P57678,O14893,Q16637,P14678	Q9UHI6,P57678,O14893,Q16637,P14678	1
825	JBP1-pICln complex		P54105,O14744,P14678	P54105,O14744,P14678	1
826	PAR-3-VE-cadherin-beta-catenin complex		P33151,P35222,Q8TEW0	P33151,P35222,Q8TEW0	1
827	NgR-TROY-LINGO1 complex		Q96FE5,Q9BZR6,Q9NS68	Q96FE5,Q9BZR6,Q9NS68	1
828	TRPC1-STIM1-ORAI1 complex		Q9UQB3,Q96D31,P48995	Q9UQB3,Q96D31	0.666667
829	PAR-6-VE-cadherin complex, endothelial		P33151,Q9NPB6,Q9BYG4	P33151,Q9NPB6,Q9BYG4	1
831	PAR-6-PAR-3-VE-cadherin complex, endothelial		P33151,Q8TEW0,Q9NPB6,Q9BYG4	P33151,Q8TEW0,Q9NPB6,Q9BYG4	1
832	Anti-Sm protein complex		P54105,Q9UHI6,P57678,O14744,O14893,Q16637,P14678	P54105,Q9UHI6,P57678,O14744,O14893,Q16637,P14678	1
833	6S methyltransferase complex		P54105,P62314,P62318	P54105,P62314,P62318	1
834	20S methylosome and RG-containing Sm protein complex		P54105,O14744,P14678,P62314,P62316,P62318	P54105,O14744,P14678,P62314,P62316,P62318	1
835	6S methyltransferase and RG-containing Sm proteins complex		P54105,P14678,P62314,P62316,P62318,P62304,P62306,P62308	P54105,P14678,P62314,P62316,P62318,P62304,P62306,P62308	1
836	20S methyltransferase core complex	methylosome	P54105,O14744	P54105,O14744	1
837	20S methyltransferase complex	methylosome	P54105,O14744,Q9BQA1	P54105,O14744,Q9BQA1	1
839	LIN9-BMYB complex		Q5TKA1,P10244	Q5TKA1,P10244	1
845	PCI-PSA-SCG2 complex		P07288,P13521,P05154	P07288,P13521,P05154	1
846	RICH1/AMOT polarity complex, Flag-Rich1 precipitated		Q4VCS5,Q68EM7,P47756,Q9Y5K6,Q8NI35,Q8N3R9,Q96B97,P52907,P47755	Q4VCS5,Q68EM7,P47756,Q9Y5K6,Q8NI35,Q8N3R9,Q96B97,P52907,P47755	1
847	RICH1-PAR3-aPKC polarity complex		Q68EM7,Q8TEW0,P41743	Q68EM7,Q8TEW0,P41743	1
848	RICH1/AMOT polarity complex, Flag-Amot precipitated		Q4VCS5,Q8IY63,Q9Y2J4,Q68EM7,Q8NI35,O75970,Q8N3R9,Q5T2T1	Q4VCS5,Q8IY63,Q9Y2J4,Q68EM7,Q8NI35,O75970,Q8N3R9,Q5T2T1	1
860	DNMT1-G9a-PCNA complex		P26358,Q96KQ7,P12004	P26358,Q96KQ7,P12004	1
862	DNMT1-G9a complex		P26358,Q96KQ7	P26358,Q96KQ7	1
867	TRAP-SMCC mediator complex		Q15648,Q9P086,Q9NVC6,Q9BUE0,Q15528,Q71SY5,Q9NX70,Q9NPJ6,Q96G25,A0JLT2	Q15648,Q9P086,Q9NVC6,Q9BUE0,Q15528,Q71SY5,Q9NX70,Q9NPJ6,Q96G25,A0JLT2	1
871	BRAF53-BRCA2 complex		O60341,P51587,Q13547,Q92769,Q9P0W2,Q96BD5,Q9UKL0	O60341,P51587,Q13547,Q92769,Q9P0W2,Q96BD5,Q9UKL0	1
873	SNARE complex (STX1A, SNAP29)		O95721,Q16623	O95721,Q16623	1
874	SNARE complex (VAMP3, VAMP4, VAMP8, STX6)		O43752,Q15836,O75379,Q9BV40	O43752,Q15836,O75379,Q9BV40	1
875	SNARE complex (VAMP3, VAMP4, STX16)		O14662,Q15836,O75379	O14662,Q15836,O75379	1
876	SNARE complex (VAMP3, STX6, VTI1A)		O43752,Q15836,Q96AJ9	O43752,Q15836,Q96AJ9	1
877	SNARE complex (VAMP4, STX6, STX16, VTI1a, VTI1b)		O14662,O43752,O75379,Q96AJ9,Q9UEU0	O14662,O43752,O75379,Q96AJ9,Q9UEU0	1
879	PRKAC-AKAP5-ADRB1 complex		P08588,P24588,P17612,P22694,P22612	P24588,P17612,P22694,P22612	0.8
886	MTA1 complex		Q6IT96,Q92769,O95983,Q13330,Q09028,Q16576	Q92769,O95983,Q13330,Q09028,Q16576	0.833333
888	MTA2 complex		Q14839,Q13547,Q92769,O95983,O94776,Q09028,Q16576,Q96ST3,O75182	Q14839,Q13547,Q92769,O95983,O94776,Q09028,Q16576,Q96ST3,O75182	1
889	MTA1-HDAC core complex		Q6IT96,Q92769,Q13330,Q09028,Q16576	Q92769,Q13330,Q09028,Q16576	0.8
895	hMediator complex (MED23, CDK8, CCNC, MED7)		P24863,P49336,Q9ULK4,O43513	P24863,P49336,Q9ULK4,O43513	1
896	hMediator complex (MED23, CDK8, CCNC)		P24863,P49336,Q9ULK4	P24863,P49336,Q9ULK4	1
897	CDK8-CyclinC-Mediator complex		P24863,P49336	P24863,P49336	1
898	Mediator complex 1	High-molecular-mass Mediator complex 1 | 2MDa Mediator complex 1	P24863,P49336,O60244,Q9ULK4,O75586	P24863,P49336,O60244,Q9ULK4,O75586	1
900	Mediator complex 2	High-molecular-mass Mediator complex 2 | 2MDa Mediator complex 2	O60244,Q9ULK4,O75586	O60244,Q9ULK4,O75586	1
903	RET-Rai complex		P07949,Q92529	P07949	0.5
904	SHC3-GAB1 complex		Q13480,Q92529	Q13480	0.5
906	ADAR1-CDK2 complex		P55265,P24941	P55265,P24941	1
909	ARC92-Mediator complex	A-Med complex	P49336,Q15648,Q93074,Q9UHV7,O60244,Q96RN5,Q9Y2X0,Q9NVC6,Q9ULK4,Q71SY5,O95402,O75586,O43513	P49336,Q15648,Q93074,Q9UHV7,O60244,Q96RN5,Q9Y2X0,Q9NVC6,Q9ULK4,Q71SY5,O95402,O75586,O43513	1
910	CRSP-Mediator 2 complex	CRSP-Med 2 complex	O60244,Q96RN5,Q9Y2X0,Q9NVC6,Q9BUE0,Q9ULK4,O75448,Q9NPJ6,O75586,O43513	O60244,Q96RN5,Q9Y2X0,Q9NVC6,Q9BUE0,Q9ULK4,O75448,Q9NPJ6,O75586,O43513	1
915	SNARE complex (SNAP23, STX1A)		O00161,Q16623	O00161,Q16623	1
917	CERF complex (CECR2-containing remodeling factor complex)		Q9BXF3,P28370	Q9BXF3,P28370	1
918	PAR3-PAR6-PALS1 complex		Q8N3R9,Q8TEW0,Q9NPB6	Q8N3R9,Q8TEW0,Q9NPB6	1
919	hNURF complex		Q12830,Q09028,Q16576,P28370	Q12830,Q09028,Q16576,P28370	1
921	Remodeling and spacing factor (RSF) complex		Q96T23,O60264	Q96T23,O60264	1
923	SNF2L-RSF1 complex		Q96T23,P28370	Q96T23,P28370	1
924	Toposome		Q9NR30,Q08211,P07910,Q6P2Q9,Q96SB4,Q08945,P11388	Q9NR30,Q08211,P07910,Q6P2Q9,Q96SB4,Q08945,P11388	1
925	WCRF complex	WCRF/hACF complex	Q9NRL2,O60264	Q9NRL2,O60264	1
926	SCRIB-LGL2 complex		Q6P1M3,Q14160	Q6P1M3,Q14160	1
927	CENP-A nucleosome associated complex	CENP-A NAC complex	Q03188,Q9H3R5,Q9NSP4,Q96H22,Q96BT3,Q71F23	Q03188,Q9H3R5,Q9NSP4,Q96H22,Q96BT3,Q71F23	1
928	SCRIB-VANGL2 complex		Q14160,Q9ULK5	Q14160,Q9ULK5	1
929	CEN complex	centromer chromatin complex	P35226,Q9BZH6,Q13185,Q9HC52,P49450,P07199,Q03188,Q9H3R5,Q92674,Q9BS16,Q8N0S6,Q9NSP4,Q9BU64,Q53SF7,Q13619,Q16531,Q92620,P22087,P11021,P11142,Q69YN4,Q02241,Q6T4P5,Q71F23,Q8N1F7,Q9H0H5,Q06587,Q99496,Q96T23,Q8NEM2,O60264,Q9BXP5,Q08945,Q9Y5B9,Q15007,Q5T200,Q96JP5	Q9BZH6,Q13185,Q9HC52,P49450,P07199,Q03188,Q9H3R5,Q92674,Q9BS16,Q8N0S6,Q9NSP4,Q9BU64,Q53SF7,Q13619,Q16531,Q92620,P22087,P11021,P11142,Q69YN4,Q02241,Q6T4P5,Q71F23,Q8N1F7,Q9H0H5,Q06587,Q99496,Q96T23,Q8NEM2,O60264,Q9BXP5,Q08945,Q9Y5B9,Q15007,Q5T200,Q96JP5	0.972973
930	Scrib-beta-PIX-GIT1 complex		Q14155,Q9Y2X7,Q14160	Q14155,Q9Y2X7,Q14160	1
933	SCRIB-APC complex		P25054,Q14160	P25054,Q14160	1
934	FACT-NEK9 complex		Q8TD19,Q08945,Q9Y5B9	Q8TD19,Q08945,Q9Y5B9	1
936	FACT complex		Q08945,Q9Y5B9	Q08945,Q9Y5B9	1
938	FACT complex, UV-activated	p53 Ser-392 kinase complex	P68400,P19784,P67870,Q08945,Q9Y5B9	P68400,P19784,P67870,Q08945,Q9Y5B9	1
943	Class C Vps complex (VPS11, VPS18, STX7)		O15400,Q9H270,Q9P253	O15400,Q9H270,Q9P253	1
944	Class C Vps complex (VPS11, VPS18, VPS16)		Q9H270,Q9H269,Q9P253	Q9H270,Q9H269,Q9P253	1
947	CDC7-DBF7 complex		O00311,Q9UBU7	O00311,Q9UBU7	1
955	LLGL2-PAR-6B-PRKCI complex		Q6P1M3,Q9BYG5,P41743	Q6P1M3,Q9BYG5,P41743	1
956	PAR-3-PAR-6B-PRKCI complex		Q8TEW0,Q9BYG5,P41743	Q8TEW0,Q9BYG5,P41743	1
959	LLGL1-PAR-6B-PRKCI complex		Q15334,Q9BYG5,P41743	Q15334,Q9BYG5,P41743	1
964	BRCA1-RAD50-MRE11-NBS1 complex	BRCA1-RAD50-MRE11-p95 complex	P38398,P49959,O60934,Q92878	P38398,P49959,O60934,Q92878	1
972	MRN complex (MRE11-RAD50-NBS1 complex)	RAD50-MRE11-p95 complex | MRE11 complex	P49959,O60934,Q92878	P49959,O60934,Q92878	1
974	EED-EZH2 complex	ESC-E(Z) complex | H3-specific methyltransferase complex	Q6ZN18,O75530,Q15910,Q09028,Q15022	Q6ZN18,O75530,Q15910,Q09028,Q15022	1
994	GAA1-GPI8-PIGT-PIG-PIGS complex		O43292,Q92643,Q96S52,Q969N2,Q9H490	O43292,Q92643,Q96S52,Q969N2,Q9H490	1
995	Polycomb repressive complex 3 (PRC3)		O75530,Q15910,Q09028,Q16576,Q15022	O75530,Q15910,Q09028,Q16576,Q15022	1
996	Polycomb repressive complex 2 (PRC2)		O75530,Q15910,Q09028,Q16576,Q15022	O75530,Q15910,Q09028,Q16576,Q15022	1
997	KIN17-PCNA-RPA70 complex		O60870,P12004,P27694	O60870,P12004,P27694	1
999	p23 protein complex		P22626,Q86W51,Q15185	P22626,Q86W51,Q15185	1
1000	TorsinA-TorsinB complex		O14656,O14657	O14656,O14657	1
1003	RC complex (Replication competent complex)		P20248,P24941,P09884,Q14181,P35251,P35250,P40938,P35249,P40937	P20248,P24941,P09884,Q14181,P35251,P35250,P40938,P35249,P40937	1
1004	RC complex during S-phase of cell cycle		P20248,P24941,P18858,P09874,P09884,P28340,Q07864,P35251,P35250,P27694,P15927,P35244,P11387	P20248,P24941,P18858,P09874,P09884,P28340,Q07864,P35251,P35250,P27694,P15927,P35244,P11387	1
1005	RC complex during G2/M-phase of cell cycle		P20248,P14635,P06493,P09874,P09884,P28340,Q07864,P35251,P35250,P27694,P15927,P35244,P11387	P20248,P14635,P06493,P09874,P09884,P28340,Q07864,P35251,P35250,P27694,P15927,P35244,P11387	1
1007	CAK core complex (Cdk-activating kinase core complex)		P51946,P50613	P51946,P50613	1
1008	CAK complex (Cdk-activating kinase complex)		P51946,P50613,P51948	P51946,P50613,P51948	1
1009	TFIIH transcription factor complex		P51946,P50613,P18074,P19447,P32780,Q13888,Q13889,Q92759,Q6ZYL4,P51948	P51946,P50613,P18074,P19447,P32780,Q13888,Q13889,Q92759,Q6ZYL4,P51948	1
1010	CAK complex (Cdk-activating kinase complex)		P51946,P50613,P51948	P51946,P50613,P51948	1
1028	HNF4A-SUB1 complex		P41235,P53999	P41235,P53999	1
1029	TFIIH transcription factor complex		P51946,P50613,P18074,P19447,P32780,Q13888,Q13889,Q92759,Q6ZYL4,P51948	P51946,P50613,P18074,P19447,P32780,Q13888,Q13889,Q92759,Q6ZYL4,P51948	1
1030	CAK-ERCC2 complex		P51946,P50613,P18074,P51948	P51946,P50613,P18074,P51948	1
1031	ORC complex (origin recognition complex)		Q13415,Q13416,Q9UBD5,O43929,O43913,Q9Y5N6	Q13415,Q13416,Q9UBD5,O43929,O43913,Q9Y5N6	1
1032	ORC 2-4 complex (origin recognition 2-4 complex)		Q13416,Q9UBD5,O43929	Q13416,Q9UBD5,O43929	1
1033	ORC complex (origin recognition complex)		Q13415,Q13416,Q9UBD5,O43929,O43913,Q9Y5N6	Q13415,Q13416,Q9UBD5,O43929,O43913,Q9Y5N6	1
1034	ORC 2-5 complex (origin recognition 2-5 complex)		Q13416,Q9UBD5,O43929,O43913	Q13416,Q9UBD5,O43929,O43913	1
1036	TFIIH transcription factor complex		P51946,P50613,P18074,P19447,P32780,Q13888,Q13889,Q92759,P51948	P51946,P50613,P18074,P19447,P32780,Q13888,Q13889,Q92759,P51948	1
1037	TFIIH transcription factor core complex		P19447,P32780,Q13888,Q13889,Q92759	P19447,P32780,Q13888,Q13889,Q92759	1
1038	ORC 1-5 complex (origin recognition 1-5 complex)		Q13415,Q13416,Q9UBD5,O43929,O43913	Q13415,Q13416,Q9UBD5,O43929,O43913	1
1039	PCNA-PAF complex		Q15004,P12004	Q15004,P12004	1
1040	p33ING1b-PCNA complex		Q9UK53,Q15004	Q9UK53,Q15004	1
1042	SRA-SRC-1 ribonucleoprotein complex		Q15788,Q9HD15	Q15788,Q9HD15	1
1045	Snurportin-CRM1-RanGTP complex		P62826,O95149,O14980	P62826,O95149,O14980	1
1051	Ubiquitin E3 ligase (SKP1A, SKP2, CUL1, RBX1)		Q13616,P62877,P63208,Q13309	Q13616,P62877,P63208,Q13309	1
1052	Ubiquitin E3 ligase (FBXW11, SKP1A, CUL1, RBX1)	SCF(HOS)-ROC1 complex	Q13616,Q9UKB1,P62877,P63208	Q13616,Q9UKB1,P62877,P63208	1
1054	ESR1-RELA-BCL3-NCOA3 complex		P20749,P03372,Q9Y6Q9,Q04206	P20749,P03372,Q9Y6Q9,Q04206	1
1055	ZNF198-PML complex		P29590,Q9UBW7	P29590,Q9UBW7	1
1056	ZNF198-SUMO1 complex		P63165,Q9UBW7	P63165,Q9UBW7	1
1057	DIPA-MCRS1 complex		Q15834,Q96EZ8	Q15834,Q96EZ8	1
1058	SNX complex (SNX1, SNX6)		Q13596,Q9UNH7	Q13596,Q9UNH7	1
1059	Retromer complex (SNX1, SNX2, VPS35, VPS29, VPS26A)		Q13596,O60749,O75436,Q9UBQ0,Q96QK1	Q13596,O60749,O75436,Q9UBQ0,Q96QK1	1
1060	Retromer complex (SNX1, SNX2, VPS35, VPS29, VPS26B)		Q13596,O60749,Q4G0F5,Q9UBQ0,Q96QK1	Q13596,O60749,Q4G0F5,Q9UBQ0,Q96QK1	1
1062	BAR-BCL2-CASP8 complex		P10415,Q9NZS9,Q14790	P10415,Q9NZS9,Q14790	1
1063	GRASP-GRP1 complex		Q7Z6J2,O43739	Q7Z6J2,O43739	1
1064	IFP35-NMI complex		P80217,Q13287	P80217,Q13287	1
1067	CD8A-LCK complex		P01732,P06239		0
1068	12S U11 snRNP		Q9BV90,Q6IEG0,Q8N8D1,Q9H875,Q16629,P14678,P62314,P62316,P62318,P62304,P62306,P62308,Q96GM8,Q16560,P67809	Q9BV90,Q6IEG0,Q8N8D1,Q9H875,Q16629,P14678,P62314,P62316,P62318,P62304,P62306,P62308,Q96GM8,Q16560,P67809	1
1069	FIF-FGR2 complex		Q9BZZ5,P09038	Q9BZZ5,P09038	1
1070	SNX complex (SNX1a, SNX2, SNX4)		Q13596,O60749,O95219	Q13596,O60749,O95219	1
1071	PKD2-FPC complex		Q13563,P08F94	Q13563	0.5
1072	SNX complex (SNX2), oligomeric		O60749	O60749	1
1078	MSH2-MSH6 complex		P43246,P52701	P43246,P52701	1
1079	P-TEFb.1 complex	transcription elongation factor b.1 complex	O60563,P50750	O60563,P50750	1
1080	P-TEFb.2 complex	transcription elongation factor b.2 complex	O60583,P50750	O60583,P50750	1
1081	MRN complex (MRE11-RAD50-NBN complex)		P49959,O60934,Q92878	P49959,O60934,Q92878	1
1082	P-TEFb.1 complex	transcription elongation factor b.1 complex	O60563,P50750	O60563,P50750	1
1083	P-TEFb.4 complex	transcription elongation factor b.4 complex	O75909,P50750	O75909,P50750	1
1085	DNA repair complex NEIL2-PNK-Pol(beta)-LigIII(alpha)-XRCC1		P49916,Q969S2,O00764,P06746,P18887	P49916,Q969S2,O00764,P06746,P18887	1
1086	DNA repair complex NEIL1-PNK-Pol(beta)-LigIII(alpha)-XRCC1		P49916,Q96FI4,O00764,P06746,P18887	P49916,Q96FI4,O00764,P06746,P18887	1
1087	BIRC5-AURKB-INCENP-EVI5 complex		Q96GD4,O15392,O60447,Q9NQS7	Q96GD4,O15392,O60447,Q9NQS7	1
1088	PRNP-ApolopoproteinE3 complex		Q13791,P04156	P04156	0.5
1089	VAM1-VELI1 complex		O14910,Q9NZW5	O14910,Q9NZW5	1
1090	APLG1-Rababtin5 complex		O43747,Q15276,Q9H5N1	O43747,Q15276,Q9H5N1	1
1091	SNX complex (SNX1a, SNX2, SNX4, LEPR)	Leptin receptor complex	P48357,Q13596,O60749,O95219	P48357,Q13596,O60749,O95219	1
1092	PCNA-KU antigen complex	PCNA-Ku70-Ku80 complex	P12004,P13010,P12956	P12004,P13010,P12956	1
1093	SNX complex (SNX1a, SNX2, SNX4, INSR)	Insulin receptor complex	P06213,Q13596,O60749,O95219	P06213,Q13596,O60749,O95219	1
1095	SNX complex (SNX1a, SNX2, SNX4, EGFR)	EGF receptor complex	P00533,Q13596,O60749,O95219	P00533,Q13596,O60749,O95219	1
1096	SNX complex (SNX1,1a,2,4, PDGF receptor)	PDGF receptor complex	P16234,Q13596,O60749,O95219	P16234,Q13596,O60749,O95219	1
1097	eIF3 complex (EIF3S6, EIF3S5, EIF3S4, EIF3S3, EIF3S6IP, EIF3S2, EIF3S9, EIF3S12, EIF3S10, EIF3S8, EIF3S1, EIF3S7, PCID1)		Q14152,P55884,Q99613,O15371,P60228,Q9Y262,O00303,O75821,O15372,Q13347,O75822,Q9UBQ5,Q7L2H7	Q14152,P55884,Q99613,O15371,P60228,Q9Y262,O00303,O75821,O15372,Q13347,O75822,Q9UBQ5,Q7L2H7	1
1098	DNA synthesome complex (13 subunits)		P12004,P09884,Q14181,P28340,P49005,Q15054,Q9HCU8,P49642,P49643,P35251,P27694,P11387,P11388,Q02880	P12004,P09884,Q14181,P28340,P49005,Q15054,Q9HCU8,P49642,P49643,P35251,P27694,P11387,P11388,Q02880	1
1099	DNA synthesome complex (17 subunits)		P12004,P09884,Q14181,P28340,P49005,Q15054,Q9HCU8,Q07864,P56282,Q9NRF9,Q9NR33,P49642,P49643,P35251,P27694,P11387,P11388,Q02880	P12004,P09884,Q14181,P28340,P49005,Q15054,Q9HCU8,Q07864,P56282,Q9NRF9,Q9NR33,P49642,P49643,P35251,P27694,P11387,P11388,Q02880	1
1100	DNA polymerase alpha-primase complex		P09884,Q14181,P49642,P49643	P09884,Q14181,P49642,P49643	1
1101	TFIIIC containing complex TFIIIC2		Q12789,Q8WUA4,Q9Y5Q9,Q9UKN8,Q9Y5Q8	Q12789,Q8WUA4,Q9Y5Q9,Q9UKN8,Q9Y5Q8	1
1104	SNX complex (SNX1a, SNX2, SNX4, TFRC)	Transferrin receptor complex	Q13596,O60749,O95219,P02786	Q13596,O60749,O95219,P02786	1
1105	TFIIIC containing complex		Q12789,Q8WUA4,Q9Y5Q9,Q9UKN8,Q9Y5Q8	Q12789,Q8WUA4,Q9Y5Q9,Q9UKN8,Q9Y5Q8	1
1106	TFIIIC containing-TOP1-SUB1 complex		Q12789,Q8WUA4,Q9Y5Q9,Q9UKN8,Q9Y5Q8,P53999,P11387	Q12789,Q8WUA4,Q9Y5Q9,Q9UKN8,Q9Y5Q8,P53999,P11387	1
1107	DNA synthesome core complex		P12004,P09884,Q14181,P28340,P49005,Q15054,Q9HCU8,P49642,P49643,P35251	P12004,P09884,Q14181,P28340,P49005,Q15054,Q9HCU8,P49642,P49643,P35251	1
1108	DNA synthesome complex (15 subunits)		P18858,P12004,P09884,Q14181,P28340,P49005,Q15054,Q9HCU8,Q07864,P56282,Q9NRF9,Q9NR33,P49642,P49643,P35251	P18858,P12004,P09884,Q14181,P28340,P49005,Q15054,Q9HCU8,Q07864,P56282,Q9NRF9,Q9NR33,P49642,P49643,P35251	1
1111	DNA synthesome complex (17 subunits)		P12004,P09884,Q14181,P28340,P49005,Q15054,Q9HCU8,Q07864,P56282,Q9NRF9,Q9NR33,P49642,P49643,P35251,P27694,P11387,P11388,Q02880	P12004,P09884,Q14181,P28340,P49005,Q15054,Q9HCU8,Q07864,P56282,Q9NRF9,Q9NR33,P49642,P49643,P35251,P27694,P11387,P11388,Q02880	1
1113	5S-DNA-TFIIIA-TFIIIC2 subcomplex		Q92664,Q12789,Q8WUA4,Q9Y5Q9,Q9UKN8,Q9Y5Q8	Q92664,Q12789,Q8WUA4,Q9Y5Q9,Q9UKN8,Q9Y5Q8	1
1114	5S-DNA-TFIIIA-TFIIIC2-TFIIIB subcomplex		A6H8Y1,Q92994,Q92664,Q12789,Q8WUA4,Q9Y5Q9,Q9UKN8,Q9Y5Q8,P20226	A6H8Y1,Q92994,Q92664,Q12789,Q8WUA4,Q9Y5Q9,Q9UKN8,Q9Y5Q8,P20226	1
1116	CRM1-Survivin-AuroraB mitotic complex		Q96GD4,O15392,O14980	Q96GD4,O15392,O14980	1
1117	CRM1-Survivin mitotic complex		O15392,O14980	O15392,O14980	1
1118	Chromosomal passenger complex CPC (INCENP, CDCA8, BIRC5, AURKB)		Q96GD4,O15392,Q53HL2,Q9NQS7	Q96GD4,O15392,Q53HL2,Q9NQS7	1
1119	Chromosomal passenger complex CPC (INCENP, CDCA8, BIRC5, AURKB)		Q96GD4,O15392,Q53HL2,Q9NQS7	Q96GD4,O15392,Q53HL2,Q9NQS7	1
1120	Chromosomal passenger complex CPC (INCENP, CDCA8, BIRC5)		O15392,Q53HL2,Q9NQS7	O15392,Q53HL2,Q9NQS7	1
1121	WNK1-OSR1 complex		O95747,Q9H4A3	O95747,Q9H4A3	1
1123	WNK1-SPAk complex		Q9UEW8,Q9H4A3	Q9UEW8,Q9H4A3	1
1130	Hip1R-cortactin complex		Q14247,O75146	Q14247,O75146	1
1131	RFC2-RIalpha complex		P30153,P35250	P30153,P35250	1
1132	RFC2-RIalpha complex		P30153,P35249	P30153,P35249	1
1133	ATR-HDAC2 complex		Q13535,Q92769	Q13535,Q92769	1
1134	ATR-HDAC2-CHD4 complex		Q13535,Q14839,Q92769	Q13535,Q14839,Q92769	1
1137	SNARE complex (VAMP2, SNAP25, STX1a, CPLX1, CPLX3)		O14810,Q8WVH0,P60880,Q16623,P63027	O14810,P60880,Q16623,P63027	0.8
1138	SNARE complex (VAMP2, SNAP25, STX1a, CPLX3, CPLX4)		Q8WVH0,Q7Z7G2,P60880,Q16623,P63027	P60880,Q16623,P63027	0.6
1139	SNARE complex (VAMP2, SNAP25, STX1a, STX3, CPLX1, CPLX3, CPLX4)		O14810,Q8WVH0,Q7Z7G2,P60880,Q16623,Q13277,P63027	O14810,P60880,Q16623,Q13277,P63027	0.714286
1140	Complexin complex (STX3, CPLX1, CPLX3)		O14810,Q8WVH0,Q13277	O14810,Q13277	0.666667
1141	CF IIAm complex (Cleavage factor IIAm complex)		Q14444,Q92989,Q9UKF6,Q16630,Q8N684,O60231,P19447,Q92759,P49959,O43809,O94913,P26599,P23246,Q07157,Q01081,P26368	Q14444,Q92989,Q9UKF6,Q16630,Q8N684,O60231,P19447,Q92759,P49959,O43809,O94913,P26599,P23246,Q01081,P26368	0.9375
1142	SMN complex		Q9UHI6,O14893,Q16637,P14678,P62314,P62316,P62318,P62304,P62306,P62308	Q9UHI6,O14893,Q16637,P14678,P62314,P62316,P62318,P62304,P62306,P62308	1
1143	SMN complex		Q9UHI6,P57678,Q8TEQ6,Q8WXD5,Q9H840,Q9NWZ8,O14893,Q16637,P14678,P62314,P62316,P62318,P62304,P62306,P62308,Q9Y3F4	Q9UHI6,P57678,Q8TEQ6,Q8WXD5,Q9H840,Q9NWZ8,O14893,Q16637,P14678,P62314,P62316,P62318,P62304,P62306,P62308,Q9Y3F4	1
1144	Cleavage and polyadenylation factor (CPSF)		Q10570,Q9P2I0,Q9UKF6,O95639,Q6UN15	Q10570,Q9P2I0,Q9UKF6,O95639,Q6UN15	1
1146	Cleavage stimulation factor		Q05048,P33240,Q12996	Q05048,P33240,Q12996	1
1147	Polyadenylation complex (CSTF1, CSTF2, CSTF3, SYMPK CPSF1, CPSF2, CPSF3)		Q10570,Q9P2I0,Q9UKF6,Q05048,P33240,Q12996,Q92797	Q10570,Q9P2I0,Q9UKF6,Q05048,P33240,Q12996,Q92797	1
1148	snRNP-free U1A (SF-A) complex		P17844,Q15233,P23246,P09012	P17844,Q15233,P23246,P09012	1
1149	Histone H3.1 complex		Q9Y294,Q9NVP2,Q13111,Q13112,O14929,P68431,P62805,Q8TEX9,P49321,Q09028	Q9Y294,Q9NVP2,Q13111,Q13112,O14929,P68431,P62805,Q8TEX9,P49321,Q09028	1
1150	Histone H3.3 complex		Q9Y294,Q9NVP2,P84243,O14929,P54198,P62805,Q8TEX9,P49321,Q09028	Q9Y294,Q9NVP2,P84243,O14929,P54198,P62805,Q8TEX9,P49321,Q09028	1
1152	FA complex (Fanconi anemia complex)		O15360,Q8NB91,Q00597,Q9HB96,Q9NPI8,O15287,Q9NW38,Q8IYD8	O15360,Q8NB91,Q00597,Q9HB96,Q9NPI8,O15287,Q9NW38,Q8IYD8	1
1153	Integrator complex		Q5TA45,Q8N201,Q9NVR2,Q96CB8,Q9H0H0,Q68E01,Q96HW7,Q6P9B9,Q9UL03,Q9NVH2,Q75QN2,Q9NV88	Q5TA45,Q8N201,Q9NVR2,Q96CB8,Q9H0H0,Q68E01,Q96HW7,Q6P9B9,Q9UL03,Q9NVH2,Q75QN2,Q9NV88	1
1154	DSS1 complex		P51587,Q5TA45,Q9NVR2,Q9H0H0,Q96HW7,Q6P9B9,Q9UL03,Q9NVH2,Q75QN2,Q9NV88,Q96PV6,A6NKF1,P60896	P51587,Q5TA45,Q9NVR2,Q9H0H0,Q96HW7,Q6P9B9,Q9UL03,Q9NVH2,Q75QN2,Q9NV88,Q96PV6,A6NKF1,P60896	1
1155	Integrator-RNAPII complex		Q5TA45,Q8N201,Q9NVR2,Q96CB8,Q9H0H0,Q68E01,Q96HW7,Q6P9B9,Q9UL03,Q9NVH2,Q75QN2,Q9NV88,P24928,P30876	Q5TA45,Q8N201,Q9NVR2,Q96CB8,Q9H0H0,Q68E01,Q96HW7,Q6P9B9,Q9UL03,Q9NVH2,Q75QN2,Q9NV88,P24928,P30876	1
1158	p33ING1b-p300 complex		Q09472,Q9UK53	Q09472,Q9UK53	1
1159	p33ING1b-HDAC1 complex		Q13547,Q9UK53	Q13547,Q9UK53	1
1160	ING1-p300-PCNA complex		Q09472,Q9UK53,P12004	Q09472,Q9UK53,P12004	1
1162	Ubiquitin E3 ligase (DDB1, DDB2, CUL4A, CUL4B, RBX1)		Q13619,Q13620,Q16531,Q92466,P62877	Q13619,Q13620,Q16531,Q92466,P62877	1
1163	ING1-PCNA complex		Q9UK53,P12004	Q9UK53,P12004	1
1165	RNF20-RNF40-UbE2E1 complex	RNF20/40 complex	Q5VTR2,O75150,P51965	Q5VTR2,O75150,P51965	1
1166	p400-associated complex		P60709,Q96L91,Q9Y265,Q9Y230,Q9Y4A5,O96019,O94805	P60709,Q96L91,Q9Y265,Q9Y230,Q9Y4A5,O96019,O94805	1
1167	Paf complex	hPAF complex	Q6P1J9,Q6PD62,Q8WVC0,Q8N7H5,Q9GZS3	Q6P1J9,Q6PD62,Q8WVC0,Q8N7H5,Q9GZS3	1
1168	SKI complex	hSKI complex	Q15477,Q6PGP7,Q9GZS3	Q15477,Q6PGP7,Q9GZS3	1
1169	SNARE complex (STX4, VAMP8, VAMP3, SNAP23)		O00161,Q12846,Q15836,Q9BV40	O00161,Q12846,Q15836,Q9BV40	1
1170	cMYC-ATPase-helicase complex		O96019,P01106,Q9Y265,Q9Y230,Q9Y4A5	O96019,P01106,Q9Y265,Q9Y230,Q9Y4A5	1
1171	c-MYC-ATPase-helicase complex		O96019,P01106,Q9Y265,Q9Y230,Q9Y4A5	O96019,P01106,Q9Y265,Q9Y230,Q9Y4A5	1
1172	CBC complex (cap binding complex)		Q09161,P52298	Q09161,P52298	1
1173	TIP49-TIP48-BAF53 complex		O96019,Q9Y265,Q9Y230	O96019,Q9Y265,Q9Y230	1
1174	PHAX-CBC complex (cap binding complex)		Q09161,P52298,Q9H814	Q09161,P52298,Q9H814	1
1175	TRRAP-BAF53-HAT complex		O96019,Q9Y4A5	O96019,Q9Y4A5	1
1176	CRM1-RAN-PHAX-CBC complex (cap binding complex)		Q09161,P52298,P62826,Q9H814,O14980	Q09161,P52298,P62826,Q9H814,O14980	1
1177	Polycomb repressive complex 4 (PRC4)		O75530,Q15910,Q96EB6	O75530,Q15910,Q96EB6	1
1178	BCOR complex	Ubiquitin E3 ligase	Q6W2J9,Q8NHM5,P11142,Q9BSM1,Q06587,Q99496,Q8N488,P63208	Q6W2J9,Q8NHM5,P11142,Q9BSM1,Q06587,Q99496,Q8N488,P63208	1
1179	CENP-A NAC-CAD complex		Q8N2Z9,Q03188,Q9H3R5,Q9BS16,Q8N0S6,Q9NSP4,Q96H22,Q9BU64,Q6IPU0,Q7L2Z9,Q96BT3,Q13352,Q71F23	Q8N2Z9,Q03188,Q9H3R5,Q9BS16,Q8N0S6,Q9NSP4,Q96H22,Q9BU64,Q6IPU0,Q7L2Z9,Q96BT3,Q13352,Q71F23	1
1181	C complex spliceosome		O60306,Q8WUQ7,O60508,Q99459,Q9BZJ0,Q9P013,Q9HCG8,Q9BUQ8,Q9UJV9,P17844,Q96DF8,Q9H5Z1,Q92620,Q14562,Q15029,P38919,Q14331,Q9BRR8,P09651,P22626,P51991,P07910,P52597,P31943,P61978,P52272,O43390,Q00839,Q9ULR0,Q9Y333,P62310,P61326,Q9BRX9,P11940,O43660,Q9H307,Q9UNP9,Q9Y3C6,Q9H2H8,Q96BP3,Q9UMS4,Q13523,O94906,Q6P2Q9,Q9UKM9,Q9NW64,Q9Y5S9,P38159,O43290,Q6UX04,Q15459,Q15428,Q12874,O75533,Q13435,Q15393,Q07955,…	O60306,Q8WUQ7,O60508,Q99459,Q9BZJ0,Q9P013,Q9HCG8,Q9BUQ8,Q9UJV9,P17844,Q96DF8,Q9H5Z1,Q92620,Q14562,Q15029,P38919,Q14331,Q9BRR8,P09651,P22626,P51991,P07910,P52597,P31943,P61978,P52272,O43390,Q00839,Q9ULR0,Q9Y333,P62310,P61326,Q9BRX9,P11940,O43660,Q9H307,Q9UNP9,Q9Y3C6,Q9H2H8,Q96BP3,Q9UMS4,Q13523,O94906,Q6P2Q9,Q9UKM9,Q9NW64,Q9Y5S9,P38159,O43290,Q6UX04,Q15459,Q15428,Q12874,O75533,Q13435,Q15393,Q07955,…	1
1182	CDC5L core complex		O75934,Q99459,Q92616,P11142,O43660,Q9UMS4	O75934,Q99459,Q92616,P11142,O43660,Q9UMS4	1
1183	CDC5L complex		O75934,Q7L1Q6,Q99459,Q9P013,Q14204,Q92616,P11142,Q12905,O43660,O15297,P62136,P78527,Q9UMS4,Q9UPN6,P38159,O75533,Q13435,Q15427,A8K8P3,P23246,Q07955,Q01130,P09012,P09661,P62314,P62316,P62318,Q8IYB3,P15884,P11388	O75934,Q7L1Q6,Q99459,Q9P013,Q14204,Q92616,P11142,Q12905,O43660,O15297,P62136,P78527,Q9UMS4,Q9UPN6,P38159,O75533,Q13435,Q15427,A8K8P3,P23246,Q07955,Q01130,P09012,P09661,P62314,P62316,P62318,Q8IYB3,P15884,P11388	1
1185	EGFR-containing signaling complex		P00533,P04626,O00443,O00750	P00533,P04626,O00443,O00750	1
1186	ESCRT-III complex		Q9HD42,Q7LBR1,O43633,Q9UQN3,Q9BY43,Q9H444,Q96CF2,Q9NZZ3,Q96FZ7,Q9Y3E7	Q9HD42,Q7LBR1,O43633,Q9UQN3,Q9BY43,Q9H444,Q96CF2,Q9NZZ3,Q96FZ7,Q9Y3E7	1
1187	ESCRT-II complex		Q96H20,Q9BRG1,Q86VN1	Q96H20,Q9BRG1,Q86VN1	1
1188	SMRT core complex	TBL1-SMRT-HDAC3 complex	O15379,Q9Y618,O60907	O15379,Q9Y618,O60907	1
1189	DNA double-strand break end-joining complex		P49917,P49959,O60934,Q92878,Q13426,P13010,P12956	P49917,P49959,O60934,Q92878,Q13426,P13010,P12956	1
1190	NCBP-NIP1 complex		Q09161,Q96P71	Q09161,Q96P71	1
1191	RNA pol II containing coactivator complex Tat-SF		P50750,O43719,P19338,P24928,O00267	P50750,O43719,P19338,P24928,O00267	1
1192	ESCRT-I complex		Q99816,Q9UK41,A5D8V6	Q99816,Q9UK41,A5D8V6	1
1193	Rap1 complex		P49959,P09874,Q92878,Q15554,Q9NYB0,P13010,P12956	P49959,P09874,Q92878,Q15554,Q9NYB0,P13010,P12956	1
1194	E2F-6 complex	E2F6.com-1 complex	O75461,Q9H9B1,Q96KQ7,O75712,Q969R5,P61244,Q8IWI9,Q9BYE7,Q06587,Q99496,Q14186,Q8IY57	O75461,Q9H9B1,Q96KQ7,O75712,Q969R5,P61244,Q8IWI9,Q9BYE7,Q06587,Q99496,Q14186,Q8IY57	1
1195	Exon junction complex (mRNA splicing-dependent)		Q6P2Q9,Q8IYB3	Q6P2Q9,Q8IYB3	1
1196	RAD51C-XRCC3 complex		O43502,O43542	O43502,O43542	1
1197	TRF1-TIN2 complex		Q96AP0,Q9NUX5,P54274,Q15554,Q9NYB0,Q9BSI4	Q96AP0,Q9NUX5,P54274,Q15554,Q9NYB0,Q9BSI4	1
1198	TIN2 complex		Q96AP0,Q9NUX5,Q15554,Q9BSI4	Q96AP0,Q9NUX5,Q15554,Q9BSI4	1
1199	Oligosaccharyltransferase complex (Stt3A variant)	OST complex	P61803,P39656,Q9H0U3,P04843,P04844,P46977	P61803,P39656,Q9H0U3,P04843,P04844,P46977	1
1200	Oligosaccharyltransferase complex (Stt3B variant)	OST complex	P61803,P39656,Q9H0U3,P04843,P04844,Q8TCJ2,Q13454	P61803,P39656,Q9H0U3,P04843,P04844,Q8TCJ2,Q13454	1
1201	TRF1-TIN2 complex		Q96AP0,Q9NUX5,P54274,Q9BSI4	Q96AP0,Q9NUX5,P54274,Q9BSI4	1
1202	TRF1 telomere length regulation complex		P54274,Q9BSI4,O95271	P54274,Q9BSI4,O95271	1
1204	Rap1 complex		Q96AP0,Q9NUX5,Q92878,P54274,Q15554,Q9NYB0,Q9BSI4	Q96AP0,Q9NUX5,Q92878,P54274,Q15554,Q9NYB0,Q9BSI4	1
1205	TRF2-Rap1 complex III		Q15554,Q9NYB0	Q15554,Q9NYB0	1
1206	TRF-Rap1 complex I, 2MD		Q9NUX5,P54274,Q15554,Q9NYB0,Q9BSI4,O95271	Q9NUX5,P54274,Q15554,Q9NYB0,Q9BSI4,O95271	1
1207	TRF2-Rap1 complex II		Q9NUX5,Q15554,Q9NYB0,Q9BSI4	Q9NUX5,Q15554,Q9NYB0,Q9BSI4	1
1211	Ubiquitin E3 ligase (AHR, ARNT, DDB1, TBL3, CUL4B, RBX1)	CUL4AhR complex	P35869,P27540,Q13620,Q16531,P62877,Q12788	P35869,P27540,Q13620,Q16531,P62877,Q12788	1
1214	Ubiquitin E3 ligase (DET1, DDB1, CUL4A, RBX1, COP1)	DCXhDET1-hCOP1 complex	Q13619,Q16531,Q7L5Y6,P62877,Q8NHY2	Q13619,Q16531,Q7L5Y6,P62877,Q8NHY2	1
1215	Ubiquitin E3 ligase (FBXW7, CUL1, SKP1A, RBX1)		Q13616,Q969H0,P62877,P63208	Q13616,Q969H0,P62877,P63208	1
1217	WRN-TRF2 complex		Q15554,Q14191	Q15554,Q14191	1
1218	BLM-TRF2 complex		P54132,Q15554	P54132,Q15554	1
1219	Tankyrin 1-tankyrin 2-TRF1 complex		P54274,O95271,Q9H2K2	P54274,O95271,Q9H2K2	1
1220	TRF2-Ku complex		Q15554,P13010,P12956	Q15554,P13010,P12956	1
1221	TFIIA-TRF2 complex		P52655,P52657,Q15554	P52655,P52657,Q15554	1
1223	H2AX complex, isolated from cells without IR exposure		P62158,P27797,Q9Y262,P16104,P62805,Q8N257,O43390,P11021,P06748,P11940,P05455,Q08945,Q9Y5B9	P62158,P27797,Q9Y262,P16104,P62805,Q8N257,O43390,P11021,P06748,P11940,P05455,Q08945,Q9Y5B9	1
1224	Ubiquitin E3 ligase (BMI1, SPOP, CUL3)		P35226,Q13618,O43791	Q13618,O43791	0.666667
1225	Ubiquitin E3 ligase (H2AFY, SPOP, CUL3)		Q13618,O75367,O43791	Q13618,O75367,O43791	1
1226	H2AX complex I		P27797,Q7L2E3,P16104,Q8N257,P11021,P06748,P09874	P27797,Q7L2E3,P16104,Q8N257,P11021,P06748,P09874	1
1227	H2AX complex II		P27797,P16989,P16104,P33778,Q99879,P62805,Q8N257,P11021,P06748,Q96EY7	P27797,P16989,P16104,Q99879,P62805,Q8N257,P11021,P06748,Q96EY7	0.9
1230	WINAC complex	WSTF containing complex	O96019,O14497,Q9UIG0,Q13111,P51531,P51532,Q12824,Q92922,Q8TAQ2,Q96GM5,Q969G3,Q9Y5B9,Q02880,P11473	O96019,O14497,Q9UIG0,Q13111,P51531,P51532,Q12824,Q92922,Q8TAQ2,Q96GM5,Q969G3,Q9Y5B9,Q02880,P11473	1
1231	FIB-associated protein complex		Q07021,P22087,Q99873,O14744,Q71U36,Q9H4B7	Q07021,P22087,Q99873,O14744,Q71U36,Q9H4B7	1
1232	REST-CoREST-mSIN3A complex		Q9UKL0,Q13127,Q96ST3	Q9UKL0,Q13127,Q96ST3	1
1233	CoREST-HDAC2 complex		Q92769,Q9UKL0	Q92769,Q9UKL0	1
1237	BAF complex	SWI/SNF complex A	O96019,O14497,P51531,P51532,Q12824,Q92922,Q8TAQ2,Q96GM5,Q969G3	O96019,O14497,P51531,P51532,Q12824,Q92922,Q8TAQ2,Q96GM5,Q969G3	1
1238	PBAF complex (Polybromo- and BAF containing complex)	SWI/SNF-B complex	O96019,Q68CP9,Q86U86,P51532,Q12824,Q92922,Q8TAQ2,Q96GM5,Q969G3	O96019,Q68CP9,Q86U86,P51532,Q12824,Q92922,Q8TAQ2,Q96GM5,Q969G3	1
1239	EBAFb complex	ENL-associated BAF250b-containing SWI/SNF complex	O96019,Q8NFD5,Q03111,P51532,Q12824,Q92922,Q8TAQ2,Q96GM5,Q92925,Q969G3	O96019,Q8NFD5,Q03111,P51532,Q12824,Q92922,Q8TAQ2,Q96GM5,Q92925,Q969G3	1
1243	Ubiquitin E3 ligase (SPOP, DAXX, CUL3)		Q13618,Q9UER7,O43791	Q13618,Q9UER7,O43791	1
1245	Protein phosphatase 4 complex	PPP4 |PPP4c	P60510,Q9NY27	P60510,Q9NY27	1
1248	Apoptosome		O14727,P99999	O14727,P99999	1
1250	pRB-E2F-1 complex		Q01094,P06400	Q01094,P06400	1
1251	BAF complex	SWI/SNF-A complex	O96019,O14497,Q12824,Q92922,Q8TAQ2,Q96GM5,Q969G3,P51531,P51532	O96019,O14497,Q12824,Q92922,Q8TAQ2,Q96GM5,Q969G3,P51531,P51532	1
1252	EBAFa complex	ENL-associated BAF250a-containing SWI/SNF complex	O96019,O14497,Q03111,P51532,Q12824,Q92922,Q8TAQ2,Q96GM5,Q92925,Q969G3	O96019,O14497,Q03111,P51532,Q12824,Q92922,Q8TAQ2,Q96GM5,Q92925,Q969G3	1
1253	Ubiquitin E3 ligase (FBXW7, CUL1, SKP1A, RBX1)		Q13616,Q969H0,P62877,P63208	Q13616,Q969H0,P62877,P63208	1
1254	Menin-associated histone methyltransferase complex	menin HMTase complex	Q9UBL3,Q9C005,O00255,P30876,Q15291,Q9UMN6,P61964	Q9UBL3,Q9C005,O00255,P30876,Q15291,Q9UMN6,P61964	1
1255	Ubiquitin E3 ligase (SIAH1, SIP, SKP1A, TBL1X)		Q9HB71,Q8IUQ4,P63208,O60907	Q9HB71,Q8IUQ4,P63208,O60907	1
1256	MLL-HCF complex		Q9UBL3,P51610,O00255,Q03164,Q15291,P05546,P61964	Q9UBL3,P51610,O00255,Q03164,Q15291,P05546,P61964	1
1257	ALL-1 supercomplex		O60341,Q12873,Q9P2I0,Q15029,Q13547,Q92769,O95983,Q03164,O94776,P62826,Q09028,Q15291,Q16576,O00422,O75446,Q96ST3,P51531,O60264,Q12824,Q92922,Q8TAQ2,Q92797,P21675,Q16514,P49848,Q16594,P20226,P61964	O60341,Q12873,Q9P2I0,Q15029,Q13547,Q92769,O95983,Q03164,O94776,P62826,Q09028,Q15291,Q16576,O00422,O75446,Q96ST3,P51531,O60264,Q12824,Q92922,Q8TAQ2,Q92797,P21675,Q16514,P49848,Q16594,P20226,P61964	1
1258	Ubiquitin E3 ligase (GLMN, FBXW8, SKP1A, RBX1)		Q8N3Y1,Q92990,P62877,P63208	Q8N3Y1,Q92990,P62877,P63208	1
1259	Chromatin assembly complex (CAF-1 complex)		Q13111,Q13112,Q09028	Q13111,Q13112,Q09028	1
1260	Neddylin ligase (FBXO11, SKP1, CUL1, RBX1)		Q13616,Q86XK2,P62877,P63208	Q13616,Q86XK2,P62877,P63208	1
1261	SRm160/300 complex		P08621,P09661,Q8IYB3,Q9UQ35,P62995	P08621,P09661,Q8IYB3,Q9UQ35,P62995	1
1287	HNRPF-HNRPH1 complex		P52597,P31943	P52597,P31943	1
1288	DCS complex (PTBP1, PTBP2, HNRPH1, HNRPF)		P52597,P31943,P26599,Q9UKA9	P52597,P31943,P26599,Q9UKA9	1
1293	IPO13-RBM8A-MAGOH complex		O94829,P61326,Q9Y5S9	O94829,P61326,Q9Y5S9	1
1296	DCP1A-DCP2 Decapping complex		Q9NPI6,Q8IU60	Q9NPI6,Q8IU60	1
1297	MKK4-ARRB2-ASK1 complex		P32121,P45985,Q99683	P32121,P45985,Q99683	1
1298	MKK4-ARRB2-JNK3 complex		P32121,P45985,P53779	P32121,P45985,P53779	1
1299	POSH-MLK3 complex		Q16584,Q7Z6J0	Q16584,Q7Z6J0	1
1300	CRLR-RAMP1 complex		Q16602,O60894	Q16602	0.5
1301	CRLR-RAMP1 complex		Q16602,O60894	Q16602	0.5
1306	PIN1-AUF1 complex		Q14103,Q13526	Q14103,Q13526	1
1307	Multiprotein complex (mRNA turnover)		O75534,Q14103,P11940,Q9H074,O60506	O75534,Q14103,P11940,Q9H074,O60506	1
1308	PABPC1-HSPA8-HNRPD-EIF4G1 complex		Q59EJ3,Q04637,Q14103,P11142,P11940	Q04637,Q14103,P11142,P11940	0.8
1318	Transcription initiation factor complex (TAF1, TAF5, TAF11, TAF12, TBP)		P21675,Q15544,Q16514,Q15542,P20226	P21675,Q15544,Q16514,Q15542,P20226	1
1321	Transcription initiation factor complex (TAF5, TAF6, TAF9, TAF11, TBP)		Q15544,Q15542,P49848,Q16594,P20226	Q15544,Q15542,P49848,Q16594,P20226	1
1332	Large Drosha complex		Q92499,Q92841,O00571,P17844,Q8WYQ5,O43143,Q01844,P35637,P31943,P52272,Q00839,Q9BUJ2,O14979,Q12905,Q12906,Q9UKM9,Q9NRR4,Q96SB4,Q92804,Q13148	Q92499,Q92841,O00571,P17844,Q8WYQ5,O43143,Q01844,P35637,P31943,P52272,Q00839,Q9BUJ2,O14979,Q12905,Q12906,Q9UKM9,Q9NRR4,Q96SB4,Q92804,Q13148	1
1335	SNW1 complex		Q9UG63,Q99459,Q16531,Q9BUQ8,P68104,P26641,Q15029,Q00839,P11021,P43243,P43246,P17858,Q6P2Q9,P23246,O75643,Q13573,P07437,O95071	Q9UG63,Q99459,Q16531,Q9BUQ8,P68104,P26641,Q15029,Q00839,P11021,P43243,P43246,P17858,Q6P2Q9,P23246,O75643,Q13573,P07437,O95071	1
1338	FOXO3-PCAF complex, oxidative stress stimulated		O43524,Q92831	O43524,Q92831	1
1345	Septin complex		Q9NVA2,Q15019,Q16181,Q92599,Q9UHD8	Q9NVA2,Q15019,Q16181,Q92599,Q9UHD8	1
1347	NPC subcomplex (NUP98, NUP107, NUP133, NUP160)		P57740,Q8WUM0,Q12769,P52948	P57740,Q8WUM0,Q12769,P52948	1
1348	GLE1-NUPL2-NUP155 complex		Q53GS7,O75694,O15504	Q53GS7,O75694,O15504	1
1352	ING4 complex (ING4, MYST2, C1orf149, PHF17)		Q9HAF1,Q9UNL4,O95251,Q6IE81	Q9HAF1,Q9UNL4,O95251,Q6IE81	1
1372	Rb-tal-1-E2A-Lmo2-Ldb1 complex		Q86U70,P25791,P06400,P17542,P15923	Q86U70,P06400,P15923	0.6
1377	hASC-1 complex		Q8N9N2,Q9H1I8,Q8N3C0,Q15650	Q8N9N2,Q9H1I8,Q8N3C0,Q15650	1
1379	GALNS-lysosomal hydrolase 1.27 MDa complex		P10619,P34059,P16278,Q99519	P10619,P34059,P16278,Q99519	1
1380	Elongator holo complex		Q6IA86,Q9H9T3,Q96EB1,O95163	Q6IA86,Q9H9T3,Q96EB1,O95163	1
1385	DICER1-NCOA6-AGO2 complex		Q9UPY3,Q9UKV8,Q14686	Q9UPY3,Q9UKV8,Q14686	1
1386	TTP-AGO4 complex		Q9HCK5,P26651	Q9HCK5,P26651	1
1387	TTP-AGO2 complex		Q9UKV8,P26651	Q9UKV8,P26651	1
1399	WDR5-ASH2L-RBBP5-MLL2 complex	3 H4 methyltransferase complex	Q9UBL3,O14686,Q15291,P61964	Q9UBL3,O14686,Q15291,P61964	1
1400	ASCOM complex	ASC-2 complex	Q9UBL3,O14686,Q8NEZ4,Q14686,Q15291,P68366,P07437	Q9UBL3,O14686,Q8NEZ4,Q14686,Q15291,P68366,P07437	1
1401	MOF complex		Q03164,O14686,Q9H7Z6,Q15291,Q99496,O15047,P21675,P49848,Q16594,P61964	Q03164,O14686,Q9H7Z6,Q15291,Q99496,O15047,P21675,P49848,Q16594,P61964	1
1413	NCOR1 complex		O15379,O75376,Q15459,Q15393,P51532,Q12824,Q92922,Q8TAQ2,Q6ZRS2,Q13263	O15379,O75376,Q15459,Q15393,P51532,Q12824,Q92922,Q8TAQ2,Q6ZRS2,Q13263	1
1439	PTGS2 homodimer complex		P35354	P35354	1
1452	MCM2-MCM6-MCM7 complex		P49736,Q14566,P33993	P49736,Q14566,P33993	1
1457	AFF1-MLLT1-CBX8 complex		P51825,Q9HC52,Q03111	P51825,Q9HC52,Q03111	1
1458	SNF2h-HDAC12 complex		Q92769,O60264	Q92769,O60264	1
1462	hPRC1L complex	human Polycomb repressive complex 1-like	P35226,Q8IXK0,Q06587,Q99496	Q8IXK0,Q06587,Q99496	0.75
1464	Mis12 centromere complex		P45973,Q9H410,Q9H081,Q96IY1,Q6P1K2,O95229	P45973,Q9H410,Q9H081,Q96IY1,Q6P1K2,O95229	1
1470	pRb2/p130-multimolecular complex (DNMT1, E2F5, SuV39H1, HDAC1, RBL2)		P26358,Q15329,Q13547,Q08999,O43463	P26358,Q15329,Q13547,Q08999,O43463	1
1471	pRb2/p130-multimolecular complex (RB2, E2F5, HDAC1, SUV39H1, P300)		Q15329,Q09472,Q13547,Q08999,O43463	Q15329,Q09472,Q13547,Q08999,O43463	1
1473	E2F5-RB2-DP1 complex		Q15329,Q08999,Q14186	Q15329,Q08999,Q14186	1
1474	SMAD3/4-E2F4/5-p107-DP1 complex		Q16254,Q15329,P28749,P84022,Q13485,Q14186	Q16254,Q15329,P28749,P84022,Q13485,Q14186	1
5658	Nrp1-PlexinD1 complex		O14786,Q9Y4D7	O14786,Q9Y4D7	1
1488	DNMT1-RB1-HDAC1-E2F1 complex		P26358,Q01094,Q13547,P06400	P26358,Q01094,Q13547,P06400	1
1490	DAXX-DNMT1-DMAP1 complex		Q9UER7,Q9NPF5,P26358	Q9UER7,Q9NPF5,P26358	1
1491	RGS6-DNMT1-DMAP1 complex		Q9NPF5,P26358,P49758	Q9NPF5,P26358,P49758	1
1492	BHC110 complex		O60341,Q14687,Q13547,Q92769,Q9P0W2,Q96BD5,Q9UKL0,Q9UBW7,O75362,Q92618	O60341,Q14687,Q13547,Q92769,Q9P0W2,Q96BD5,Q9UKL0,Q9UBW7,O75362,Q92618	1
1495	PID complex		Q14839,Q13547,O95983,O94776,Q09028	Q14839,Q13547,O95983,O94776,Q09028	1
1505	NCOR2 complex		Q13547,Q92769,O15379,O75376,Q9Y618,O75446,Q96ST3	Q13547,Q92769,O15379,O75376,Q9Y618,O75446,Q96ST3	1
1508	BCL6-ZBTB17 complex		P41182,Q13105	P41182,Q13105	1
1514	IL4-IL4R complex		P05112,P24394		0
1515	IL4-IL4R-IL2RG complex		P31785,P05112,P24394		0
1519	IL6ST-PRKCD-STAT3 complex		P40189,Q05655,P40763	P40189,Q05655,P40763	1
1520	STAT3-NLK-MAP3K7 complex		O43318,Q9UBE8,P40763	O43318,Q9UBE8,P40763	1
1522	STAT3 homodimer copmplex		P40763	P40763	1
1530	Girdin homo-oligomer complex		Q3V6T2	Q3V6T2	1
1539	G protein complex (GNG2, GNB2L1, RAF1)		P63244,P59768,P04049	P63244,P59768,P04049	1
1543	PPP2CA-PPP2R1A complex		P67775,P30153	P67775,P30153	1
1544	PPP2CA-PPP2R1A-PPP2R3A complex		P67775,P30153,Q06190	P67775,P30153,Q06190	1
1551	IPO13-RAN-EIF1AX complex		P47813,O94829,P62826	P47813,O94829,P62826	1
1552	TNPO2-RAN-NXF1 complex		Q9UBU9,P62826,O14787	Q9UBU9,P62826,O14787	1
1554	RANBP1-RAN-KPNB1 complex		Q14974,P62826,P43487	Q14974,P62826,P43487	1
1557	NMI-POLR1B-RRN3 complex		Q13287,Q9H9Y6,Q9NYV6	Q13287,Q9H9Y6,Q9NYV6	1
1558	POLR1B-RRN3 complex		Q9H9Y6,Q9NYV6	Q9H9Y6,Q9NYV6	1
1561	NMI homodimer complex		Q13287	Q13287	1
1571	Vigilin-DNA-PK-Ku antigen complex	vigilin-Ku70-Ku86-DNA-PKcs complex	Q00341,P78527,P13010,P12956	P78527,P13010,P12956	0.75
5757	PLXNA1-RANBPM complex		Q9UIW2,Q96S59	Q9UIW2,Q96S59	1
1612	Heterotrimeric G protein complex (GNG2, GNB1, GNAS)		P63092,P62873,P59768	P63092,P62873,P59768	1
1614	G protein complex (MCF2, GNB1, GNG2)		P62873,P59768,P10911	P62873,P59768	0.666667
1615	G protein complex (BTK, GNG1, GNG2)		Q06187,P62873,P59768	P62873,P59768	0.666667
1617	G protein complex (CACNA1A, GNB1, GNG2)		O00555,P62873,P59768	P62873,P59768	0.666667
1618	G protein complex (PTHR1, GNB1, GNG2)		P62873,P59768,Q03431	P62873,P59768	0.666667
1619	G protein complex (HDAC5, GNB1, GNG2)		P62873,P59768,Q9UQL6	P62873,P59768,Q9UQL6	1
1620	G protein complex (HDAC4, GNB1, GNG2)		P62873,P59768,P56524	P62873,P59768,P56524	1
1623	FA core complex 1 (Fanconi anemia core complex 1)		O15360,Q00597,Q9HB96,Q9NPI8,O15287	O15360,Q00597,Q9HB96,Q9NPI8,O15287	1
1624	FA core complex (Fanconi anemia core complex)		Q0VG06,O15360,Q8NB91,Q00597,Q9HB96,Q9NPI8,O15287,Q9NW38,Q8IYD8	Q0VG06,O15360,Q8NB91,Q00597,Q9HB96,Q9NPI8,O15287,Q9NW38,Q8IYD8	1
1625	FA core complex (Fanconi anemia core complex)		O15360,Q8NB91,Q00597,Q9HB96,Q9NPI8,O15287,Q8IYD8	O15360,Q8NB91,Q00597,Q9HB96,Q9NPI8,O15287,Q8IYD8	1
1633	CyclinD1-CDK4-CDK6 complex		P24385,P11802,Q00534	P24385,P11802,Q00534	1
1642	p16-cyclin D2-CDK4 complex		P30279,P11802,P42771	P30279,P11802,P42771	1
1656	p27-cyclinE-CDK2 complex		P24864,P24941,P46527	P24864,P24941,P46527	1
1661	E2F4-p107-cyclinA complex		P20248,Q16254,P28749	P20248,Q16254,P28749	1
5712	FAK-beta5 integrin complex, VEGF induced		P18084,Q05397	P18084,Q05397	1
1695	SCAMP1-SCAMP2 complex		O15126,O15127	O15126,O15127	1
1700	ABL2-HRAS-RIN1 complex		P42684,P01112,Q13671	P42684,P01112,Q13671	1
1703	IGHM-VPREB1-IGLL1 complex		P01871,P15814,P12018	P15814	0.333333
1707	IL2-IL2RA-IL2RB complex		P60568,P01589,P14784		0
1714	TICAM1-TICAM2-TLR4 complex		Q8IUC6,Q86XR7,O00206	Q8IUC6,Q86XR7	0.666667
1728	CTCF-nucleophosmin-PARP-HIS-KPNA-LMNA-TOP complex		P49711,P0C0S5,Q6FI13,P52294,O00505,P02545,P06748,P09874,P11388	P49711,P0C0S5,Q6FI13,P52294,O00505,P02545,P06748,P09874,P11388	1
1729	TLE1 corepressor complex (MASH1 promoter-corepressor complex)		P60709,P34932,P35580,P19338,Q15233,P06748,P09874,Q92878,Q04724,Q02880	P60709,P34932,P35580,P19338,Q15233,P06748,P09874,Q92878,Q04724,Q02880	1
1731	PRMT1 complex		Q99873	Q99873	1
1734	SF3A1-SF3A2-SF3A3 complex		Q15459,Q15428,Q12874	Q15459,Q15428,Q12874	1
1737	SF3b complex		Q86XP3,Q7RTV0,O75533,Q9Y3B4,Q13435,Q15393,Q15427,Q9BWJ5	Q86XP3,Q7RTV0,O75533,Q9Y3B4,Q13435,Q15393,Q15427,Q9BWJ5	1
1743	(E.F.G) complex		P62304,P62306,P62308	P62304,P62306,P62308	1
1745	SMN complex		Q9UHI6,P57678,Q8TEQ6,Q8WXD5,Q9H840,O14893,P09012,P14678,P62314,P62316,P62318,P62304,P62306,P62308,P63162	Q9UHI6,P57678,Q8TEQ6,Q8WXD5,Q9H840,O14893,P09012,P14678,P62314,P62316,P62318,P62304,P62306,P62308,P63162	1
1746	SMN containing complex		P57678,P09382,P17931,O14893,Q16637,P62314,P62316,P62318	P57678,P09382,P17931,O14893,Q16637,P62314,P62316,P62318	1
1748	PRMT5 complex		O14744	O14744	1
1749	SMN-PolII-RHA complex		Q9UHI6,Q08211,P57678,Q00403,P24928,O14893,P14678,P08579,P63162,P20226	Q9UHI6,Q08211,P57678,Q00403,P24928,O14893,P14678,P08579,P63162,P20226	1
1750	PPP4C-PPP4R2-Gemin3-Gemin4 complex		Q9UHI6,P57678,P60510,Q9NY27	Q9UHI6,P57678,P60510,Q9NY27	1
1751	SMN complex		Q9UHI6,P57678,Q8TEQ6,Q8WXD5,Q9H840,O14893,Q16637,P09012,P14678,Q9Y3F4	Q9UHI6,P57678,Q8TEQ6,Q8WXD5,Q9H840,O14893,Q16637,P09012,P14678,Q9Y3F4	1
1752	SMN complex		Q9UHI6,P57678,Q8TEQ6,Q8WXD5,Q9H840,O14893,Q16637	Q9UHI6,P57678,Q8TEQ6,Q8WXD5,Q9H840,O14893,Q16637	1
1760	TOP1-PSF-P54 complex		Q15233,P23246,P11387	Q15233,P23246,P11387	1
1767	CPSF6-ITCH-NUDT21-POLR2A-UBAP2L complex		Q16630,Q96J02,O43809,P24928,Q14157	Q16630,Q96J02,O43809,P24928,Q14157	1
1768	CPSF6-EWSR1-ITCH-NUDT21-POLR2A-UBAP2L complex		Q16630,Q01844,Q96J02,O43809,P24928,Q14157	Q16630,Q01844,Q96J02,O43809,P24928,Q14157	1
1769	CPSF6-ITCH-NUDT21-POLR2A complex		Q16630,Q96J02,O43809,P24928	Q16630,Q96J02,O43809,P24928	1
1772	MICB-KLRK1-HCST complex		Q9UBK5,P26718,Q29980		0
1773	ULBP3-KLRK1-HCST complex		Q9UBK5,P26718,Q9BZM4	Q9BZM4	0.333333
1774	MICA-KLRK1-HCST complex		Q9UBK5,P26718,Q29983	Q29983	0.333333
1775	ULBP2-KLRK1-HCST complex		Q9UBK5,P26718,Q9BZM5	Q9BZM5	0.333333
1779	TGF-beta-receptor-PAR6 complex		Q9NPB6,P36897,P37173	Q9NPB6,P36897,P37173	1
1784	RNF11-SMURF2-STAMBP complex		Q9Y3C5,Q9HAU4,O95630	Q9Y3C5,Q9HAU4,O95630	1
1787	Nogo-potassium channel complex		P78357,Q09470,P16389,Q9NQC3	P78357,Q9NQC3	0.5
1793	LINGO-1-Nogo-66-p75 signaling complex		Q96FE5,P08138,Q9BZR6	Q96FE5,Q9BZR6	0.666667
1794	SORT1-NGFR complex		P08138,Q99523	Q99523	0.5
1795	SORT1-NGFR-NGFB complex		P01138,P08138,Q99523	Q99523	0.333333
5718	eNOS-HSP90-AKT complex, VEGF induced		P31749,P07900,P29474	P31749,P07900,P29474	1
1810	ITGA4-PXN-GIT1 complex		Q9Y2X7,P13612,P49023	Q9Y2X7,P13612,P49023	1
1812	AXIN-MEKK4-CCD1 complex		O15169,Q155Q3,Q9Y6R4	O15169,Q155Q3,Q9Y6R4	1
1813	MAD1L1 homodimer complex		Q9Y6D9	Q9Y6D9	1
1814	MAD1L1-MAD2L1 complex		Q9Y6D9,Q13257	Q9Y6D9,Q13257	1
1816	JUN-TCF4-CTNNB1 complex		P35222,P05412,P15884	P35222,P05412,P15884	1
1826	SMAD3-HEF1-APC10-CDH1 complex		Q9UM13,P12830,Q14511,P84022	Q9UM13,P12830,Q14511,P84022	1
1827	PML-SMAD2/3-SARA complex		P29590,Q15796,P84022,O95405	P29590,Q15796,P84022,O95405	1
1828	TGF-beta receptor I-Axin-SMAD3 complex		O15169,P84022,P36897	O15169,P84022,P36897	1
1831	PIAS3-SMAD3-P300 complex		Q09472,Q9Y6X2,P84022	Q09472,Q9Y6X2,P84022	1
1834	ITGAE-ITGB7-CDH1 complex	integrin complex	P12830,P38570,P26010	P12830,P38570,P26010	1
1851	BUB1-BUB3 complex		O43683,O43684	O43683,O43684	1
1856	CDCA5-PDS5A-RAD21-SMC1A-PDS5B-SMC3 complex		Q96FF9,Q29RF7,Q9NTI5,O60216,Q14683,Q9UQE7	Q96FF9,Q29RF7,Q9NTI5,O60216,Q14683,Q9UQE7	1
1863	TSG101-VPS37B-VPS28 complex		Q99816,Q9UK41,Q9H9H4	Q99816,Q9UK41,Q9H9H4	1
1874	SNARE complex (SNAP25, VAMP3, VAMP2, NAPB, STX13)		Q9H115,P60880,Q86Y82,P63027,Q15836	Q9H115,P60880,Q86Y82,P63027,Q15836	1
1890	ELK1-SRF-ELK4 complex		P19419,P28324,P11831	P19419,P28324,P11831	1
1893	mTOR-RICTOR complex		P42345,Q9BVC4,Q6R327	P42345,Q9BVC4,Q6R327	1
1895	RICTOR-mTOR complex		P42345,Q9BVC4,Q8N6M7	P42345,Q9BVC4	0.666667
1897	RAPTOR-mTOR complex		P42345,Q9BVC4,Q8N122	P42345,Q9BVC4,Q8N122	1
1899	NTF4 homodimer complex		P34130		0
1909	APC-DLG4 complex		P25054,P78352	P25054,P78352	1
1927	PKD2-PACS1 complex		Q6VY07,Q13563	Q6VY07,Q13563	1
5721	CIN85-CBL-SH3GL2 complex		P22681,Q99962,Q96B97	P22681,Q99962,Q96B97	1
1932	NEK2-NEK11 complex		Q8NG66,P51955	Q8NG66,P51955	1
5713	SH3P2/OSTF1-CBL-SRC complex		P22681,Q92882,P12931	P22681,Q92882,P12931	1
1944	IRAK1-IRAK2 complex		P51617,O43187	P51617,O43187	1
1945	IRAK1-IRAK3 complex		P51617,Q9Y616	P51617	0.5
1957	DAP12 signaling homodimer complex		O43914		0
5716	eNOS-HSP90 complex, VEGF induced		P07900,P29474	P07900,P29474	1
1970	BMP4-TWSG1 complex		P12644,Q9GZX9	Q9GZX9	0.5
1972	BMP4-BGN complex		P21810,P12644	P21810	0.5
1976	MTNR1A homodimer complex		P48039		0
1977	MTNR1B homodimer complex		P49286		0
1978	MTNR1A-MTNR1B complex		P48039,P49286		0
1982	CACY homodimer complex		P06703	P06703	1
1984	PEX14 homodimer complex		O75381	O75381	1
1985	AIRE homodimer complex		O43918		0
1986	Endoglin homodimer complex		P17813	P17813	1
1987	MYOM1 homodimer complex		P52179	P52179	1
1989	BANF1 homodimer protein		O75531	O75531	1
1990	PGRMC1-SCAP complex		O00264,Q12770	O00264,Q12770	1
1991	PRMT2 homodimer complex		P55345	P55345	1
1992	LEPR homodimer complex		P48357	P48357	1
1993	SLC1A2 homotrimer complex		P43004		0
2000	BAX homo-oligomer complex		Q07812	Q07812	1
2001	NOD1 homodimer complex		Q9Y239		0
2003	COX1 homodimer complex		P23219	P23219	1
2004	C1D homodimer protein		Q13901	Q13901	1
2005	PTPRA homodimer complex		P18433	P18433	1
2007	PRNP homo-oligomer complex		P04156	P04156	1
2010	AXL homodimer complex		P30530	P30530	1
2013	STAT5B homodimer complex		P51692	P51692	1
2016	IL12A homodimer complex		P29459		0
2018	IL12A-IL12B complex		P29459,P29460		0
2019	IL12A-IL12B-IL12RB1 complex		P29459,P29460,P42701		0
2020	IL12B-IL12RB1-IL12RB2 complex		P29460,P42701,Q99665		0
2021	IL12A-IL12B-IL12RB2 complex		P29459,P29460,Q99665		0
2023	STAT5A homodimer complex		P42229	P42229	1
2026	IL12RB1-IL12RB2 complex		P42701,Q99665		0
2028	JAK2-IL12RB2 complex		Q99665,O60674	O60674	0.5
2029	BNIP2-ARHGAP8 complex		P85298,Q12982	Q12982	0.5
2051	MALT1 oligomer complex		Q9UDY8	Q9UDY8	1
2052	BCL10 oligomer complex		O95999	O95999	1
2053	BCL10-MALT1 complex		O95999,Q9UDY8	O95999,Q9UDY8	1
2054	CASP8-FADD-MALT1-BCL10 complex		O95999,Q14790,Q13158,Q9UDY8	O95999,Q14790,Q13158,Q9UDY8	1
2055	CASP8-CHUK-IKBKB-MALT1-BCL10 complex		O95999,Q14790,O15111,O14920,Q9UDY8	O95999,Q14790,O15111,O14920,Q9UDY8	1
2056	BCL10-CHUK-BCL10-IKBKB complex		O95999,Q14790,O15111,O14920	O95999,Q14790,O15111,O14920	1
2073	TNFRSF11A-TRAF6-SRC complex		P12931,Q9Y6Q6,Q9Y4K3	P12931,Q9Y6Q6,Q9Y4K3	1
2074	TRAF6 oligomer complex		Q9Y4K3	Q9Y4K3	1
2077	B-raf-MAP3K11 complex		Q9NY11,Q16584	Q16584	0.5
2084	NFKB1-NFKB2-REL-RELA-RELB complex		P19838,Q00653,Q04864,Q04206,Q01201	P19838,Q00653,Q04864,Q04206,Q01201	1
2086	NFKB1-NFKB2-RELA-RELB complex		P19838,Q00653,Q04206,Q01201	P19838,Q00653,Q04206,Q01201	1
2100	CHUK-IKBKB-MAP3K14 complex		O15111,O14920,Q99558	O15111,O14920	0.666667
2101	IKKA-IKKB complex		O15111,O14920	O15111,O14920	1
2104	IKKB-NIK complex		O14920,Q99558	O14920	0.5
2105	IkappaB kinase complex (IKBKB, CHUK, IKBKAP, NFKBIA, RELA, MAP3K14)		O15111,O95163,O14920,Q99558,P25963,Q04206	O15111,O95163,O14920,P25963,Q04206	0.833333
2112	CDC37-HSP90AA1-HSP90AB1-MAP3K11 complex		Q16543,P07900,P08238,Q16584	Q16543,P07900,P08238,Q16584	1
2118	CHUK-ERC1-IKBKB-IKBKG		O15111,Q8IUD2,O14920,Q9Y6K9	O15111,Q8IUD2,O14920,Q9Y6K9	1
2121	CHUK-IKBKB-IKBKG complex		O15111,O14920,Q9Y6K9	O15111,O14920,Q9Y6K9	1
2123	IKBKG homodimer complex		Q9Y6K9	Q9Y6K9	1
2124	IKK-alpha--ER-alpha-AIB1 complex		O15111,P03372,Q9Y6Q9	O15111,P03372,Q9Y6Q9	1
2129	DNAJB2-HSPA8-PSMA3 complex		P25686,P11142,P25788	P25686,P11142,P25788	1
2143	MAP2K5-PRKCI-SQSTM1 complex		Q13163,P41743,Q13501	Q13163,P41743,Q13501	1
2145	HSF1-YWHAE complex		Q00613,P62258	Q00613,P62258	1
2152	ARNT-HLF complex		P27540,Q16534	P27540	0.5
2153	ITGAM-ITGB2-CD11 complex	integrin complex	P08962,P11215,P05107	P08962,P11215,P05107	1
2156	YBX1-AKT1 complex		P31749,P67809	P31749,P67809	1
2159	AR-AKT-APPL complex		P31749,Q9UKG1,P10275	P31749,Q9UKG1	0.666667
2160	AOF2-AR complex		O60341,P10275	O60341	0.5
2162	APPBP1-UBA3 complex		Q13564,Q8TBC4	Q13564,Q8TBC4	1
2170	Ubiquitin E3 ligase (CDC34, CUL1, RBX1)		P49427,Q13616,P62877	P49427,Q13616,P62877	1
2171	Ubiquitin E3 ligase (CHEK1, CUL4A)		O14757,Q13619	O14757,Q13619	1
2172	Ubiquitin E3 ligase (CDT1, DDB1, CUL4A, RBX1)		Q9H211,Q13619,Q16531,P62877	Q9H211,Q13619,Q16531,P62877	1
2174	COP9 signalosome complex	JAB1-containing signalosome (GPS1, COPS2, COPS3, COPS4, COPS5, COPS6, COPS7) | COP9 complex homolog	P61201,Q9UNS2,Q9BT78,Q92905,Q7L5N1,Q99627,Q13098,Q9UBW8,Q9H9Q2	P61201,Q9UNS2,Q9BT78,Q92905,Q7L5N1,Q99627,Q13098,Q9UBW8,Q9H9Q2	1
2179	CNS-P53 complex		P61201,Q9UNS2,Q9BT78,Q92905,Q7L5N1,Q9UBW8,Q99627,Q13098,P04637	P61201,Q9UNS2,Q9BT78,Q92905,Q7L5N1,Q9UBW8,Q99627,Q13098,P04637	1
2183	Kaiso-NCOR complex		Q92828,Q13227,O15379,O75164,P52732,O75376,O60907,Q9BZK7,Q9UPN9,Q86T24	Q92828,Q13227,O15379,O75164,P52732,O75376,O60907,Q9BZK7,Q9UPN9,Q86T24	1
2187	Ubiquitin E3 ligase (NFKBIA, FBXW11, BTRC, CUL1, SKP1A)		Q9Y297,Q13616,Q9UKB1,P25963,P63208	Q9Y297,Q13616,Q9UKB1,P25963,P63208	1
2188	Ubiquitin E3 ligase (CDC34, NEDD8, BTRC, CUL1, SKP1A, RBX1)		Q9Y297,Q13616,Q15843,P62877,P63208	Q9Y297,Q13616,Q15843,P62877,P63208	1
2189	Ubiquitin E3 ligase (SMAD3, BTRC, CUL1, SKP1A, RBX1)	ROC1-SCFFbw1a	Q9Y297,Q13616,P62877,P63208,P84022	Q9Y297,Q13616,P62877,P63208,P84022	1
2191	Ubiquitin E3 ligase (FBXO18, SKP1A, CUL1, RBX1)	SCFhFBH1 complex	Q13616,Q8NFZ0,P62877,P63208	Q13616,Q8NFZ0,P62877,P63208	1
2192	Ubiquitin E3 ligase (NIPA, SKP1A, CUL1, RBX1)	SCF(NIPA)	Q13616,P62877,P63208,Q86WB0	Q13616,P62877,P63208,Q86WB0	1
2196	LIG1-9-1-1 complex		O60921,P18858,O60671,Q99638	O60921,P18858,O60671,Q99638	1
2197	FEN1-9-1-1 complex		P39748,O60921,O60671,Q99638	P39748,O60921,O60671,Q99638	1
2198	RAD9-RAD1-HUS1-POLB complex	9-1-1-POLB complex	O60921,P06746,O60671,Q99638	O60921,P06746,O60671,Q99638	1
2199	CTF18-RFC subcomplex		Q8WVB6,P35250,P40938,P35249,P40937	Q8WVB6,P35250,P40938,P35249,P40937	1
2200	RFC2-5 subcomplex		P35250,P40938,P35249,P40937	P35250,P40938,P35249,P40937	1
2201	PCNA-RFC2-5 complex		P12004,P35250,P40938,P35249,P40937	P12004,P35250,P40938,P35249,P40937	1
2202	CHL12-RFC2-5 complex		Q8WVB6,P35250,P40938,P35249,P40937	Q8WVB6,P35250,P40938,P35249,P40937	1
2203	BRD4-RFC complex		O60885,P35251,P35250,P40938,P35249,P40937	O60885,P35251,P35250,P40938,P35249,P40937	1
2204	MCM8-ORC2-CDC6 complex		Q99741,Q9UJA3,Q13416	Q99741,Q9UJA3,Q13416	1
2205	ORC5-ORC1 complex		Q13415,O43913	Q13415,O43913	1
2210	BRCA1-IRIS-pre-replication complex		Q5YLB2,Q99741,O75496,Q13415	Q5YLB2,Q99741,O75496,Q13415	1
2211	BARD1-BRCA1-CSTF complex		Q99728,P38398,Q05048,P33240,Q12996	Q99728,P38398,Q05048,P33240,Q12996	1
2213	BRCA1-BARD1-POLR2A complex		Q99728,P38398,P24928	Q99728,P38398,P24928	1
2214	LMO4-BRCA1-CTIP-LDB1 complex		P38398,Q86U70,P61968,Q99708	P38398,Q86U70,P61968,Q99708	1
2215	BRCA1-LMO4-CTIP complex		P38398,P61968,Q99708	P38398,P61968,Q99708	1
2217	MDC1-MRN-ATM-FANCD2 complex		Q13315,Q9BXW9,Q14676,P49959,O60934,Q92878	Q13315,Q9BXW9,Q14676,P49959,O60934,Q92878	1
2218	MDC1-MRE11-RAD50-NBS1 complex		Q14676,P49959,O60934,Q92878	Q14676,P49959,O60934,Q92878	1
2219	TERF1 homodimer complex		P54274	P54274	1
2220	RAD52-ERCC4-ERCC1 complex		P07992,Q92889,P43351	P07992,Q92889,P43351	1
2222	BLM complex II		P54132,Q9H9A7,P27694,P15927,P35244,Q13472	P54132,Q9H9A7,P27694,P15927,P35244,Q13472	1
2223	BLM-TOP3A complex		P54132,Q13472	P54132,Q13472	1
2224	MSH2/6-BLM-p53-RAD51 complex		P54132,P43246,P52701,Q06609,P04637	P54132,P43246,P52701,Q06609,P04637	1
2226	MutS-alpha-PK-zeta complex		P43246,P52701,Q05513	P43246,P52701,Q05513	1
2228	BLM-RAD51L3-XRCC2 complex		P54132,O75771,O43543	P54132,O75771,O43543	1
2231	PCNA homotrimer complex		P12004	P12004	1
2233	Replication-coupled CAF-1-MBD1-ETDB1 complex		Q13111,Q9UIS9,Q15047	Q13111,Q9UIS9,Q15047	1
2234	Chromatin assembly complex (CAF-1 complex)		Q13111,Q13112,Q09028	Q13111,Q13112,Q09028	1
2235	ASF1-interacting protein complex		Q9Y294,Q9NVP2,Q13111,Q13112,P54198,P68431	Q9Y294,Q9NVP2,Q13111,Q13112,P54198,P68431	1
2236	ASF1-histone containing complex		Q9Y294,Q9NVP2,Q13112,O96017,P68431,P49321,P50502	Q9Y294,Q9NVP2,Q13112,O96017,P68431,P49321,P50502	1
2237	SP1-MCAF2 complex		Q5U623,P08047	Q5U623,P08047	1
2238	MBD1-MCAF1-SETDB1 complex		Q6VMQ6,Q9UIS9,Q15047	Q6VMQ6,Q9UIS9,Q15047	1
2241	HD-RAB8A-OPTN complex		P42858,Q96CV9,P61006	P42858,Q96CV9,P61006	1
2242	TGM2-HD-CALM1 complex		P62158,P42858,P21980	P62158,P42858,P21980	1
2243	TGM2-HD complex		P42858,P21980	P42858,P21980	1
2254	CTGF/Hcs24-actin complex		P29279,P60709,P63261	P29279,P60709,P63261	1
2255	Cofilin-actin-CAP1 complex		P60709,Q01518,P23528	P60709,Q01518,P23528	1
2256	RIAM-Rap1-GTP complex		Q7Z5R6,P62834	P62834	0.5
2258	VILIP-1-AChR-alpha-4-AChR-beta-2 complex		P43681,P17787,P62760	P62760	0.333333
2266	PPP3CA-PPP3CA-RCAN1 complex		Q08209,P16298,P53805	Q08209,P16298,P53805	1
2272	PICK1-GRIP1-GLUR2 complex		P42262,Q9Y3R0,Q9NRD5	Q9Y3R0,Q9NRD5	0.666667
2294	ABI1-WASF2 complex		Q8IZP0,Q9Y6W5	Q8IZP0,Q9Y6W5	1
2297	ABI1-WASL complex		Q8IZP0,O00401	Q8IZP0,O00401	1
2300	Profilin 2 complex		P60709,Q7L576,Q05193,P11142,Q9Y2A7,P35080,O75116,P17600,Q92777	P60709,Q7L576,Q05193,P11142,Q9Y2A7,P35080,O75116,P17600,Q92777	1
2307	AP3D1-AP3S2 complex		O14617,P59780	O14617,P59780	1
2308	AP3D1-AP3S1 complex		O14617,Q92572	O14617,Q92572	1
2318	ITGA6-ITGB4-Laminin10/12 complex	integrin complex	P23229,P16144,O15230,P07942,P11047	P23229,P16144,O15230,P07942,P11047	1
2319	ITGA6-ITGB4-Laminin10/12 complex	integrin complex	P23229,P16144,O15230,P55268,P11047	P23229,P16144,O15230,P55268,P11047	1
2320	ITGA6-ITGB4-CD151 complex	integrin complex	P48509,P23229,P16144	P48509,P23229,P16144	1
2321	ITGA6-ITGB4-FYN complex	integrin complex	P06241,P23229,P16144	P06241,P23229,P16144	1
2322	ITGA6-ITGB4-LAMA5 complex	integrin complex	P23229,P16144,O15230	P23229,P16144,O15230	1
2323	ITGA6-ITGB4 complex	integrin complex	P23229,P16144	P23229,P16144	1
2342	ITGAV-ITGB8-MMP14-TGFB1 complex		P06756,P26012,P50281,P01137	P06756,P26012,P50281,P01137	1
2343	ITGAV-ITGB5-PLAUR complex	integrin complex	P06756,P18084,Q03405	P06756,P18084,Q03405	1
2345	ITGAV-ITGB5-ICAM4 complex	integrin complex	Q14773,P06756,P18084	P06756,P18084	0.666667
2346	ITGAV-ITGB5-ADAM9 complex	integrin complex	Q13443,P06756,P18084	Q13443,P06756,P18084	1
2347	ITGAV-ITGB5-SPP1 complex	integrin complex	P06756,P18084,P10451	P06756,P18084	0.666667
2348	ITGAV-ITGB5-CYR61 complex	integrin complex	O00622,P06756,P18084	O00622,P06756,P18084	1
2350	ITGAV-ITGB5 complex		P06756,P18084	P06756,P18084	1
2351	ITGB6-FYN-FN1 complex		P02751,P06241,P18564	P02751,P06241,P18564	1
2352	ITGAV-ITGB6-SPP1 complex	integrin complex	P06756,P18564,P10451	P06756,P18564	0.666667
2353	ITGAV-ITGB6-TGFB3 complex	integrin complex	P06756,P18564,P10600	P06756,P18564,P10600	1
2354	ITGAV-ITGB6 complex		P06756,P18564	P06756,P18564	1
2355	ITGAV-ITGB3-CD47-FCER2 complex		Q08722,P06734,P06756,P05106	Q08722,P06756,P05106	0.75
2356	ITGB3-ITGAV-CD47 complex	integrin complex	Q08722,P06756,P05106	Q08722,P06756,P05106	1
2358	ITGAV-ITGB3-SPP1 complex	integrin complex	P06756,P05106,P10451	P06756,P05106	0.666667
2359	ITGAV-ITGB3-ADAM15 complex	integrin complex	Q13444,P06756,P05106	Q13444,P06756,P05106	1
2362	ITAGV-ITGB3-F11R complex	integrin complex	Q9Y624,P06756,P05106	Q9Y624,P06756,P05106	1
2363	ITGAV-ITGB3-PXN-PTK2b complex	integrin complex	P06756,P05106,Q14289,P49023	P06756,P05106,Q14289,P49023	1
2364	ITGAV-ITGB3-ADAM23 complex	integrin complex	O75077,P06756,P05106	O75077,P06756,P05106	1
2365	ITGAV-ITGB3-COL4A3 complex	integrin complex	Q01955,P06756,P05106	Q01955,P06756,P05106	1
2366	ITGAV-ITGB3-PPAP2b complex	integrin complex	P06756,P05106,O14495	P06756,P05106,O14495	1
2369	ITGAV-ITGB3-EGFR complex	integrin complex	P00533,P06756,P05106	P00533,P06756,P05106	1
2370	ITGA2b-ITGB3-CD9 complex	integrin complex	P21926,P08514,P05106	P21926,P05106	0.666667
2373	ITGAV-ITGB3-SPP1 complex	integrin complex	P06756,P05106,P10451	P06756,P05106	0.666667
2374	ITGAV-ITGB3-LAMA4 complex	integrin complex	P06756,P05106,Q16363	P06756,P05106,Q16363	1
2375	FN1-TGM2 complex		P02751,P21980	P02751,P21980	1
2376	ITGA2B-ITGB3-FN1-TGM2 complex		P02751,P08514,P05106,P21980	P02751,P05106,P21980	0.75
2377	ITGA2b-ITGB3-CD47-SRC complex	integrin complex	Q08722,P08514,P05106,P12931	Q08722,P05106,P12931	0.75
2378	ITGA2b-ITGB3-TLN1 complex	integrin complex	P08514,P05106,Q9Y490	P05106,Q9Y490	0.666667
2379	ITGA2B-ITGB3-CIB1 complex	integrin complex	Q99828,P08514,P05106	Q99828,P05106	0.666667
2381	ITGA2B-ITGB3 complex		P08514,P05106	P05106	0.5
2382	ITGA2B-ITGB3-F11R complex	integrin complex	Q9Y624,P08514,P05106	Q9Y624,P05106	0.666667
2383	ITGA5-ITGB1-FN1-TGM2 complex		P02751,P08648,P05556,P21980	P02751,P08648,P05556,P21980	1
2384	ITGA5-ITGB1-ADAM15 complex	integrin complex	Q13444,P08648,P05556	Q13444,P08648,P05556	1
2385	ITGA5-ITGB4 complex		P08648,P05556	P08648,P05556	1
2390	CD98-LAT2-ITGB1 complex		P05556,Q9UHI5,P08195,Q01650	P05556,P08195,Q01650	0.75
2395	ITGA7-ITGB1-CD151 complex	integrin complex	P48509,Q13683,P05556	P48509,Q13683,P05556	1
2396	ITGA7-ITGB1-CD9 complex	integrin complex	P21926,Q13683,P05556	P21926,Q13683,P05556	1
2397	ITGA7-ITGB1-ITGB1BP3 complex	integrin complex	Q13683,P05556,Q9NPI5	Q13683,P05556	0.666667
2398	ITGA3-ITGB1-BSG complex	integrin complex	P35613,P26006,P05556	P35613,P26006,P05556	1
2399	ITGA3-ITGB1-CD63 complex	integrin complex	P08962,P26006,P05556	P08962,P26006,P05556	1
2400	ITGA3-ITGB1-CD151 complex	integrin complex	P48509,P26006,P05556	P48509,P26006,P05556	1
2401	ITGA3-ITGB1-THBS1 complex	integrin complex	P26006,P05556,P07996	P26006,P05556,P07996	1
2406	ITGA3-ITGB1 complex		P26006,P05556	P26006,P05556	1
2411	ITGA6-ITGB1-CD151 complex	integrin complex	P48509,P23229,P05556	P48509,P23229,P05556	1
2413	ITGA6-ITGB1 complex	Integrin complex	P23229,P05556	P23229,P05556	1
2416	ITGB1-RAP1A-PKD1 complex		P05556,P98161,P62834	P05556,P62834	0.666667
2417	ITGA4-ITGB1-EMILIN1 complex	integrin complex	Q9Y6C2,P13612,P05556	Q9Y6C2,P13612,P05556	1
2418	ITGA4-ITGB1 complex		P13612,P05556	P13612,P05556	1
2419	ITGA4-ITGB1-CD81 complex	integrin complex	P60033,P13612,P05556	P60033,P13612,P05556	1
2420	ITGA4-ITGB1-CD53 complex		P19397,P13612,P05556	P13612,P05556	0.666667
2421	ITGA4-ITGB1-VCAM1 complex	integrin complex	P13612,P05556,P19320	P13612,P05556,P19320	1
2422	ITGA4-ITGB1-JAM2 complex	integrin complex	P13612,P05556,P57087	P13612,P05556	0.666667
2423	ITGA4-ITGB1-CD47 complex	integrin complex	Q08722,P13612,P05556	Q08722,P13612,P05556	1
2424	ITGA4-ITGB1-CD63 complex	integrin complex	P08962,P13612,P05556	P08962,P13612,P05556	1
2426	ITGA4-ITGB1-THBS1 complex	integrin complex	P13612,P05556,P07996	P13612,P05556,P07996	1
2428	ITGA4-ITGB1-THBS2 complex	integrin complex	P13612,P05556,P35442	P13612,P05556,P35442	1
2429	ITGA2-ITGB1-CD47 complex	integrin complex	Q08722,P17301,P05556	Q08722,P17301,P05556	1
2430	ITGA2-ITGB1-CHAD complex	integrin complex	O15335,P17301,P05556	O15335,P17301,P05556	1
2431	ITGA2-ITGB1-COL6A3 complex	integrin complex	P12111,P17301,P05556	P12111,P17301,P05556	1
2432	ITGA2-ITGB1 complex		P17301,P05556	P17301,P05556	1
2434	ITGA1-ITGB1-COL6A3 complex	integrin complex	P12111,P56199,P05556	P12111,P56199,P05556	1
2435	ITGA1-ITGB1-PTPN2 complex	integrin complex	P56199,P05556,P17706	P56199,P05556,P17706	1
2436	ITGAV-ITGB1 complex	integrin complex	P06756,P05556	P06756,P05556	1
2437	ITGA6-ITGB1-CYR61 complex	integrin complex	O00622,P23229,P05556	O00622,P23229,P05556	1
2439	ITGA8-ITGB1 complex	integrin	P53708,P05556	P53708,P05556	1
2440	ITGA9-ITGB1-ADAM9 complex	integrin complex	Q13443,Q13797,P05556	Q13443,Q13797,P05556	1
2442	ITGA9-ITGB1-VCAM1 complex	integrin complex	Q13797,P05556,P19320	Q13797,P05556,P19320	1
2443	ITGA9-ITGB1-TNC complex	integrin complex	Q13797,P05556,P24821	Q13797,P05556,P24821	1
2444	ITGB1-ITGA9 complex		Q13797,P05556	Q13797,P05556	1
2445	ITGA9-ITGB1-ADAM15 complex	integrin complex	Q13444,Q13797,P05556	Q13444,Q13797,P05556	1
2446	ITGA9-ITGB1-FIGF complex	integrin complex	O43915,Q13797,P05556	Q13797,P05556	0.666667
2447	ITGA9-ITGB1-ADAM12 complex	integrin complex	O43184,Q13797,P05556	O43184,Q13797,P05556	1
2453	Multiprotein complex (monoubiquitination)		Q13191,P00533,Q96B97,Q5U5U6	Q13191,P00533,Q96B97	0.75
2454	CIN85-CBL-SH3GL2-EGFR complex, EGF stimulated		P22681,P00533,Q3V639,Q96B97	P22681,P00533,Q96B97	0.75
2455	CIN85-SH3GL2 complex		Q99962,Q96B97	Q99962,Q96B97	1
2456	MET-CIN85-SH3GL3-CBL complex, HGF stimulated		P22681,P08581,Q99963,Q96B97	P22681,P08581,Q99963,Q96B97	1
2457	CIN85-SH3GL3 complex		Q99963,Q96B97	Q99963,Q96B97	1
5714	eNOS-CAV1 complex		Q03135,P29474	Q03135,P29474	1
2462	Caveolin-1 homodimer complex		Q03135	Q03135	1
2470	p130Cas-ER-alpha-cSrc-kinase- PI3-kinase p85-subunit complex		P56945,P03372,P27986,P12931	P56945,P03372,P27986,P12931	1
2471	SRC-PRKCD-CDCP1 complex		Q9H5V8,Q05655,P12931	Q9H5V8,Q05655,P12931	1
2476	CRKL-PDGFRA-CRK-RAPGEF1 complex		P46108,P46109,P16234,Q13905	P46108,P46109,P16234,Q13905	1
2480	CIN85 complex (CIN85, CRK, BCAR1, CBL, PIK3R1, GRB2, SOS1)		P56945,P22681,P46108,P62993,P27986,Q96B97,Q07889	P56945,P22681,P46108,P62993,P27986,Q96B97	0.857143
2486	GIPC1-LHCGR complex		O14908,P22888	O14908	0.5
2487	GIPC1-NTRK1-RGS19 complex		O14908,P04629,P49795	O14908,P49795	0.666667
2489	NCR3-CD247 complex		P20963,O14931		0
5709	ArgBP2a-CBL-PTK2B complex		O94875,P22681,Q14289	O94875,P22681,Q14289	1
2510	ZAP70-CRKL-WIPF1-WAS complex	ZAP-70-CrkL-WIP-WASP complex	P46109,P42768,O43516,P43403	P46109,O43516	0.5
2511	CRKL-WIPF1-WAS complex	CrkL-WIP-WASP complex	P46109,P42768,O43516	P46109,O43516	0.666667
2513	N-WASp homomer		O00401	O00401	1
5720	CIN85-CBL complex		P22681,Q96B97	P22681,Q96B97	1
2528	ERBB2-MEMO-SHC complex		P04626,Q9Y316,P29353	P04626,Q9Y316,P29353	1
2529	LAT-PLC-gamma-1-p85-GRB2-CBL-VAV-SLP-76 signaling complex, C305 activated		P22681,P62993,O43561,Q13094,P27986,P19174,P15498	P22681,P62993,Q13094,P27986,P19174	0.714286
2534	Cbl-SLP-76-Grb2 complex, Fc receptor gamma-R1 stimulated		P22681,P62993,Q13094	P22681,P62993,Q13094	1
2535	SLP-76-Cbl-Grb2-Shc complex, Fc receptor gamma-R1 stimulated		P22681,P62993,Q13094,P29353	P22681,P62993,Q13094,P29353	1
2536	PLC-gamma-2-SLP-76-Lyn-Grb2 complex		P62993,Q13094,P07948,P16885	P62993,Q13094,P07948,P16885	1
2537	PKC-alpha-PLD1-PLC-gamma-2 signaling complex, lacritin stimulated		P16885,Q13393,P17252	P16885,Q13393,P17252	1
2540	BCR-ABL (p210 fusion protein)-GRB2 complex		A1Z199,P62993	P62993	0.5
2541	HGF-Met complex		P14210,P08581	P14210,P08581	1
2542	EGFR-CBL-GRB2 complex		P22681,P00533,P62993	P22681,P00533,P62993	1
2547	PLC-gamma-1-SLP-76-SOS1-LAT complex		O43561,Q13094,P19174,Q07889	Q13094,P19174	0.5
2551	PDGFRA-PLC-gamma-1-PI3K-SHP-2 complex, PDGF stimulated		P16234,P27986,P19174,Q06124	P16234,P27986,P19174,Q06124	1
2559	p56(LCK)-CAML complex		P49069,P06239	P49069	0.5
2563	FGFR2-c-Cbl-Lyn-Fyn complex		P22681,P21802,P06241,P07948	P22681,P21802,P06241,P07948	1
2564	p21(ras)GAP-Fyn-Lyn-Yes complex, thrombin stimulated		P06241,P07948,P20936,P07947	P06241,P07948,P20936,P07947	1
2565	CD20-LCK-LYN-FYN-p75/80 complex, (Raji human B cell line)		P06241,P06239,P07948,P11836	P06241,P07948	0.5
2572	RAB5-EEA1 complex		Q15075,P20339	Q15075,P20339	1
2573	Class C VPS/HOPS complex		Q15075,P20339,Q9H270,Q9H269,Q9P253,Q96JC1	Q15075,P20339,Q9H270,Q9H269,Q9P253,Q96JC1	1
2574	CD19-Vav-PI 3-kinase (p85 subunit) complex		P15391,P27986,P15498	P27986	0.333333
2577	Sam68-p85 P13K-IRS-1-IR signaling complex		P06213,P35568,Q07666,P27986	P06213,P35568,Q07666,P27986	1
2578	Sam68-p120GAP complex		Q07666,P20936	Q07666,P20936	1
2579	Chromosomal passenger complex CPC (INCENP, BIRC5, AURKB)		Q96GD4,O15392,Q9NQS7	Q96GD4,O15392,Q9NQS7	1
2580	Survivin homodimer complex		O15392	O15392	1
2581	RasGAP-AURKA/AURKB-survivin complex		O15392,P20936,O14965,Q96GD4	O15392,P20936,O14965,Q96GD4	1
2582	Chromosomal passenger complex CPC (CDCA8, AURKB, BIRC5)		Q96GD4,O15392,Q53HL2	Q96GD4,O15392,Q53HL2	1
2589	PGC-1-SRp40-SRp55-SRp75 complex		Q9UBK2,Q08170,Q13243,Q13247	Q08170,Q13243,Q13247	0.75
2590	FOXO1-FHL2-SIRT1 complex		Q14192,Q12778,Q96EB6	Q14192,Q12778,Q96EB6	1
2592	SIRT1 homotrimer complex		Q96EB6	Q96EB6	1
2593	FOXO3-SIRT1 complex, oxidative stress stimulated		O43524,Q96EB6	O43524,Q96EB6	1
2598	NELF complex (Negative elongation factor complex)		Q8WX92,P18615,Q8IXH7,Q9H3P2	Q8WX92,P18615,Q8IXH7,Q9H3P2	1
2599	POLR2A-CCNT1-CDK9-NCL-LEM6-CPSF2 complex		O60563,P50750,Q9P2I0,P19338,P24928,Q9UBK2	O60563,P50750,Q9P2I0,P19338,P24928	0.833333
2600	BRD4 complex		O60885,O60563,P50750,Q15648,Q93074,O60244,Q9NVC6,O75448	O60885,O60563,P50750,Q15648,Q93074,O60244,Q9NVC6,O75448	1
2601	P-TEFb-BRD4-TRAP220 complex		O60885,O60563,P50750,Q15648	O60885,O60563,P50750,Q15648	1
2602	P-TEFb-7SKRNA-HEXIM1 complex		O60563,P50750,O94992	O60563,P50750,O94992	1
2603	Transcription elongation factor complex (SUPT5H, CDK9, CCNT1)		O60563,P50750,O00267	O60563,P50750,O00267	1
2604	P-TEFb-SKP2 complex		O60563,P50750,Q13309	O60563,P50750,Q13309	1
2605	Heterotrimeric complex (CCNT1, CDK9, GRN)		O60563,P50750,P28799	O60563,P50750,P28799	1
2625	CDK8-MED6-PARP1 complex		P49336,O75586,P09874	P49336,O75586,P09874	1
2626	CCNC-CDK8-MED1-MED6-MED7 xcomplex		P24863,P49336,Q15648,O75586,O43513	P24863,P49336,Q15648,O75586,O43513	1
2628	CCNC-CDK3 complex		P24863,Q00526	P24863	0.5
2635	BETA2-Cyclin D1 complex		P24385,Q13562	P24385	0.5
2638	HES1 promoter corepressor complex		P50613,Q92793,Q09472,P24928,Q06330,Q7KZ85	P50613,Q92793,Q09472,P24928,Q06330,Q7KZ85	1
2639	HES1 promoter-Notch enhancer complex		O60563,P50613,P49336,P50750,Q09472,Q92585,Q15648,P46531,P24928,Q06330,Q9BT40,Q9Y5B9,Q7KZ85	O60563,P50613,P49336,P50750,Q09472,Q92585,Q15648,P46531,P24928,Q06330,Q9BT40,Q9Y5B9,Q7KZ85	1
2641	p300/CBP-PCAF-MyoD complex		P15172,Q92831,Q92793,Q09472	Q92831,Q92793,Q09472	0.75
2642	SMAD1-P300 complex		Q09472,Q15797	Q09472,Q15797	1
2649	MYC-DNMT3A-ZBTB17 complex		Q9Y6K1,P01106,Q13105	Q9Y6K1,P01106,Q13105	1
2650	DNMT3B-DNMT3L complex		Q9UBC3,Q9UJW3	Q9UBC3	0.5
2653	MYC-MAX-BLOC1S1 complex		P78537,P61244,P01106	P78537,P61244,P01106	1
2655	MYC-MAX complex		P61244,P01106	P61244,P01106	1
2657	ESR1-CDK7-CCNH-MNAT1-MTA1-HDAC2 complex		P51946,P50613,P03372,Q92769,P51948,Q13330	P51946,P50613,P03372,Q92769,P51948,Q13330	1
2660	ERCC2/CAK complex		P51946,P50613,P18074,P51948	P51946,P50613,P18074,P51948	1
2670	Er-alpha-p53-hdm2 complex		P03372,Q00987,P04637	P03372,Q00987,P04637	1
2678	FOXO3-TP53 complex, oxidative stress stimulated		O43524,P04637	O43524,P04637	1
2679	p53-SP1 complex		P08047,P04637	P08047,P04637	1
2681	p53 homotetramer complex		P04637	P04637	1
2685	RNA polymerase II (RNAPII)		Q9Y5B0,Q00403,P35269,P13984,P24928,P30876,P19387,O15514,P19388,P61218,P62487,P52434,P36954,P52435,P53803,P62875,Q9BWH6	Q9Y5B0,Q00403,P35269,P13984,P24928,P30876,P19387,O15514,P19388,P61218,P62487,P52434,P36954,P52435,P53803,P62875,Q9BWH6	1
2686	BRCA1-core RNA polymerase II complex		P38398,P24928,P30876,P19387,O15514,P19388,P61218,P62487,P52434,P36954,P52435,P53803,P62875	P38398,P24928,P30876,P19387,O15514,P19388,P61218,P62487,P52434,P36954,P52435,P53803,P62875	1
2688	MT1-MMP-claudin-1 complex		O95832,P50281	O95832,P50281	1
2692	SMAD3-SMAD4-cJun-cFos complex		P01100,P05412,P84022,Q13485	P01100,P05412,P84022,Q13485	1
2693	NFAT-JUN-FOS DNA-protein complex		P01100,P05412,Q13469	P01100,P05412,Q13469	1
2694	ERG-JUN-FOS DNA-protein complex		P11308,P01100,P05412	P11308,P01100,P05412	1
2695	ETS2-FOS-JUN complex		P15036,P01100,P05412	P15036,P01100,P05412	1
2699	ER-alpha-GRIP1-c-Jun complex		P03372,Q9Y3R0,P05412	P03372,Q9Y3R0,P05412	1
2700	ER-alpha-c-Jun complex		P03372,P05412	P03372,P05412	1
2704	Ectodermin-SMAD4 complex		Q13485,Q9UPN9	Q13485,Q9UPN9	1
2705	SMAD3-SMAD4-CTCF protein-DNA complex		P49711,P84022,Q13485	P49711,P84022,Q13485	1
2706	SMAD3-SMAD4-SP1 complex		P84022,Q13485,P08047	P84022,Q13485,P08047	1
2707	SMAD3-SMAD4-FOXO3-FOXG1 complex		P55316,O43524,P84022,Q13485	O43524,P84022,Q13485	0.75
2708	SMAD3-SMAD4-cJUN complex		P05412,P84022,Q13485	P05412,P84022,Q13485	1
2709	MMP-9-TIMP-1-LRP complex		Q07954,P14780,P01033	Q07954,P01033	0.666667
2710	LRP-1-Alpha-2-M-annexin VI complex		P01023,P08133,Q07954	P01023,P08133,Q07954	1
2711	Amyloid beta protein oligomer		P05067	P05067	1
2714	Ubiquitin E3 ligase (CHEK1, CUL1)		O14757,Q13616	O14757,Q13616	1
2715	Ubiquitin E3 ligase (CSN1, CSN8, HRT1, SKP1, SKP2, CUL1, CUL2, CUL3)		Q99627,Q13616,Q13617,Q13618,Q13098,P62877,P63208,Q13309	Q99627,Q13616,Q13617,Q13618,Q13098,P62877,P63208,Q13309	1
2716	Elongator core complex		Q6IA86,Q9H9T3,O95163	Q6IA86,Q9H9T3,O95163	1
2717	Ubiquitin E3 ligase (TRIM25, DDX58)	TRIM25 E3 ubiquitin ligase	O95786,Q14258	O95786,Q14258	1
2718	MAD2-CDC20 complex		Q12834,Q13257	Q12834,Q13257	1
2719	Casein kinase II-HMG1 complex	FCP1-specific kinase complex	P68400,P19784,P67870,P09429	P68400,P19784,P67870,P09429	1
2720	Casein kinase II complex	CK2 complex | FCP1-specific kinase complex	P68400,P19784,P67870	P68400,P19784,P67870	1
2721	HCF-1 complex	HCF-1-associated protein complex	Q9UBL3,P51610,Q13547,Q92769,P34932,P11021,P11142,O15294,Q09028,Q16576,O75446,O15047,Q96ST3,O75182,P08047,Q9H7L9,P61964,P07900,P08238	Q9UBL3,P51610,Q13547,Q92769,P34932,P11021,P11142,O15294,Q09028,Q16576,O75446,O15047,Q96ST3,O75182,P08047,Q9H7L9,P61964,P07900,P08238	1
2722	Ubiquitin E3 ligase (DDB1, CUL4A, RBX1)		Q13619,Q16531,P62877	Q13619,Q16531,P62877	1
2723	ATM-NBS1 complex		Q13315,O60934	Q13315,O60934	1
2724	Ubiquitin E3 ligase (NFKBIA, BTRC, CUL1, SKP1A)		Q9Y297,Q13616,P25963,P63208	Q9Y297,Q13616,P25963,P63208	1
2725	Ubiquitin E3 ligase (NFKBIA, FBXW11, CUL1, SKP1A)		Q13616,Q9UKB1,P25963,P63208	Q13616,Q9UKB1,P25963,P63208	1
2726	PXN-ITGB5-PTK2 complex		P18084,Q05397,P49023	P18084,Q05397,P49023	1
2727	SRC-3 complex		O15111,Q92793,O14920,Q9Y6K9,Q15596,Q9Y6Q9,P10155	O15111,Q92793,O14920,Q9Y6K9,Q15596,Q9Y6Q9,P10155	1
2728	SRC-1 complex		Q92793,Q15788,Q15596,P10155	Q92793,Q15788,Q15596,P10155	1
2730	Set1B complex		Q9UBL3,Q8ND76,Q15291,Q9UPS6,P61964,Q6UXN9	Q9UBL3,Q8ND76,Q15291,Q9UPS6,P61964,Q6UXN9	1
2731	Set1A complex	SET1-CFP1 complex	Q9UBL3,Q8ND76,Q15291,O15047,P61964,Q6UXN9	Q9UBL3,Q8ND76,Q15291,O15047,P61964,Q6UXN9	1
2734	APH1A-PSEN1-NCSTN complex		Q96BI3,Q92542,P49768	Q96BI3,Q92542,P49768	1
2735	APH1A-PSEN2-NCSTN complex		Q96BI3,Q92542,P49810	Q96BI3,Q92542,P49810	1
2736	TAJ-NgR1-LINGO-1 signaling complex		Q96FE5,Q9BZR6,Q9NS68	Q96FE5,Q9BZR6,Q9NS68	1
2738	BLM complex II	BLM-CII complex	P54132,Q9H9A7,P27694,P15927,P35244,Q13472	P54132,Q9H9A7,P27694,P15927,P35244,Q13472	1
2739	FA complex (Fanconi anemia complex)		P54132,O15360,Q8NB91,Q00597,Q9HB96,Q9NPI8,O15287,Q9NW38,Q9H9A7,P27694,Q13472	P54132,O15360,Q8NB91,Q00597,Q9HB96,Q9NPI8,O15287,Q9NW38,Q9H9A7,P27694,Q13472	1
2740	MutS-alpha complex	MSH2-MSH6 complex	P43246,P52701	P43246,P52701	1
2743	TRAF6-MALT1 complex		Q9UDY8,Q9Y4K3	Q9UDY8,Q9Y4K3	1
2744	TRAF2-MALT1 complex		Q9UDY8,Q12933	Q9UDY8,Q12933	1
2745	Ubiquitin ligase complex (TRAF6, TAB2, MALT1, UEV1A, BCL10)		O95999,Q9UDY8,Q9NYJ8,Q9Y4K3,Q13404	O95999,Q9UDY8,Q9NYJ8,Q9Y4K3,Q13404	1
2748	Ubiquitin-protein ligase (UBE2N, UBE2V2/MMS2)	TRIKA1	P61088,Q13404	P61088,Q13404	1
2749	SETDB1-containing HMTase complex	ESET-SETDB1 complex	Q6VMQ6,Q15047	Q6VMQ6,Q15047	1
2752	CARMA1-BCL10-MALT1 complex		O95999,Q9BXL7,Q9UDY8	O95999,Q9BXL7,Q9UDY8	1
2753	FYB-CARMA1-BCL-10-MALT1 complex		O95999,Q9BXL7,O15117,Q9UDY8	O95999,Q9BXL7,O15117,Q9UDY8	1
2754	JUND-FOSB-SMAD3-SMAD4 complex	TRE binding complex	P53539,P17535,P84022,Q13485	P53539,P17535,P84022,Q13485	1
2755	17S U2 snRNP		Q8IWX8,Q7L014,O43143,O75937,Q9P0W2,P10809,Q7RTV0,Q9UHX1,Q96I25,Q15459,Q15428,Q12874,O75533,Q9Y3B4,Q13435,Q15393,Q15427,Q9BWJ5,Q07955,O75940,P09661,P14678,P08579,P62314,P62316,P62318,P62304,P62306,P62308,O15042,Q12931,Q01081,P26368	Q8IWX8,Q7L014,O43143,O75937,Q9P0W2,P10809,Q7RTV0,Q9UHX1,Q96I25,Q15459,Q15428,Q12874,O75533,Q9Y3B4,Q13435,Q15393,Q15427,Q9BWJ5,Q07955,O75940,P09661,P14678,P08579,P62314,P62316,P62318,P62304,P62306,P62308,O15042,Q12931,Q01081,P26368	1
2756	Ubiquitin-protein-ligase (UBE2N, UBE2V2/MMS2)	TRIKA1	P61088,Q15819	P61088,Q15819	1
2757	SMN complex, U7 snRNA specific		Q969L4,P83369,P14678,P62318,P62304,P62306,P62308	Q969L4,P83369,P14678,P62318,P62304,P62306,P62308	1
2758	TRIKA2 protein kinase complex (TAK1, TAB1, TAB2)		Q15750,Q9NYJ8,O43318	Q15750,Q9NYJ8,O43318	1
2759	MBD1-MCAF complex		Q6VMQ6,Q9UIS9	Q6VMQ6,Q9UIS9	1
2760	SMAD3-SMAD4-FOXO3 complex		O43524,P84022,Q13485	O43524,P84022,Q13485	1
2761	SMAD3-SMAD4-FOXO1 complex		Q12778,P84022,Q13485	Q12778,P84022,Q13485	1
2762	SMAD3-SMAD4-FOXO4 complex		P98177,P84022,Q13485	P98177,P84022,Q13485	1
2763	MBD1-Suv39h1-HP1 complex		P45973,Q9UIS9,O43463	P45973,Q9UIS9,O43463	1
2764	PRMT5 complex		O14744	O14744	1
2765	PRMT1 complex		Q99873	Q99873	1
2766	TERF2-RAP1 complex		P49959,Q92878,Q15554,Q9NYB0,Q9BSI4,P13010,P12956	P49959,Q92878,Q15554,Q9NYB0,Q9BSI4,P13010,P12956	1
2767	RAD50-MRE11-NBN-p200-p350 complex		P49959,O60934,Q92878	P49959,O60934,Q92878	1
2770	ITGA6-ITGB4-CD9 complex	integrin complex	P21926,P23229,P16144	P21926,P23229,P16144	1
2772	Ubiquitin E3 ligase (CRY1, SKP1A, CUL1, FBXL3)	SCF(FBXL3) ubiquitin ligase complex	Q16526,Q13616,Q9UKT7,P63208	Q16526,Q13616,Q9UKT7,P63208	1
2773	Ubiquitin E3 ligase (CRY2, SKP1A, CUL1, FBXL3)	SCF(FBXL3) ubiquitin ligase complex	Q49AN0,Q13616,Q9UKT7,P63208	Q49AN0,Q13616,Q9UKT7,P63208	1
2774	MDC1-H2AFX-TP53BP1 complex		P16104,Q14676,Q12888	P16104,Q14676,Q12888	1
2775	MDC1-p53BP1-SMC1 complex		Q14676,Q14683,Q12888	Q14676,Q14683,Q12888	1
2776	RAD50-BRCA1 complex		P38398,Q92878	P38398,Q92878	1
2783	BARD1-BRCA1-CSTF64 complex		Q99728,P38398,P33240	Q99728,P38398,P33240	1
2786	BRCA1 A complex		Q99728,P38398,Q6UWZ7,Q96RL1	Q99728,P38398,Q6UWZ7,Q96RL1	1
2787	BRCA1 C complex		Q99728,P38398,Q99708,Q96RL1	Q99728,P38398,Q99708,Q96RL1	1
2788	BRCA1 B complex		O14867,Q99728,P38398	O14867,Q99728,P38398	1
2789	ETS2-ERG complex		P11308,P15036	P11308,P15036	1
2790	ETS2-ETS1 complex		P14921,P15036	P14921,P15036	1
2791	MCM4-MCM6-MCM7 complex		P33991,Q14566,P33993	P33991,Q14566,P33993	1
2792	MCM2-MCM4-MCM6-MCM7 complex		P49736,P33991,Q14566,P33993	P49736,P33991,Q14566,P33993	1
2797	PCNA-CHL12-RFC2-5 complex		Q8WVB6,P12004,P35250,P40938,P35249,P40937	Q8WVB6,P12004,P35250,P40938,P35249,P40937	1
2798	MMP-2-claudin-1 complex		O95832,P08253	O95832,P08253	1
2799	RFC complex	Replication factor C complex	P35251,P35250,P40938,P35249,P40937	P35251,P35250,P40938,P35249,P40937	1
2801	OCT4-SOX2 DNA-protein complex		Q01860,P48431	P48431	0.5
2802	OCT1-SOX2 DNA-protein complex		P14859,P48431	P14859,P48431	1
2803	PAX6-SOX2 DNA-protein complex		P26367,P48431	P26367,P48431	1
2804	CTF18-cohesion-RFC complex	CTF18-RFC complex	Q8WVB6,P0CG12,Q9BVC3,P35250,P40938,P35249,P40937	Q8WVB6,P0CG12,Q9BVC3,P35250,P40938,P35249,P40937	1
2805	CTF8-DCC1 subcomplex		P0CG12,Q9BVC3	P0CG12,Q9BVC3	1
2806	CTF8-CTF18-DCC1 subcomplex		Q8WVB6,P0CG12,Q9BVC3	Q8WVB6,P0CG12,Q9BVC3	1
2808	RAD9-RAD1-HUS1-APE1 complex	9-1-1-APE1 complex	P27695,O60921,O60671,Q99638	P27695,O60921,O60671,Q99638	1
2809	9-1-1 complex	RAD9-RAD1-HUS1 complex | 9-1-1 complex | RHR complex	O60921,O60671,Q99638	O60921,O60671,Q99638	1
2810	Rad17-RFC complex	RSR complex	O75943,P35250,P40938,P35249,P40937	O75943,P35250,P40938,P35249,P40937	1
2811	BRCA1-cABL complex		P00519,P38398	P00519,P38398	1
2812	RPAP1-RPB2-RPB3 complex		P30876,P19387,Q9BWH6	P30876,P19387,Q9BWH6	1
2813	BRCA1-SMAD3 complex		P38398,P84022	P38398,P84022	1
2814	BRCA1-HDAC1-HDAC2 complex		P38398,Q13547,Q92769	P38398,Q13547,Q92769	1
2815	BRCA1-BARD1-BACH1-DNA damage complex II		O14867,Q99728,P38398,P49959,O60934,Q92878,Q99708,Q92547	O14867,Q99728,P38398,P49959,O60934,Q92878,Q99708,Q92547	1
2816	ITGAV-ITGB3 complex		P06756,P05106	P06756,P05106	1
2817	BRCA1-BARD1-BACH1-DNA damage complex I		O14867,Q99728,P38398,P40692,P52701,Q92547	O14867,Q99728,P38398,P40692,P52701,Q92547	1
2818	BRCA1-BARD1-BRCA2-DNA damage complex III		Q99728,P38398,P51587	Q99728,P38398,P51587	1
2819	BRCA1-CtIP-CtBP complex		P38398,Q13363,Q99708	P38398,Q13363,Q99708	1
2820	BRCA1-VCP complex		P38398,P55072	P38398,P55072	1
2821	hSIR2-p53 complex		Q96EB6,P04637	Q96EB6,P04637	1
2822	BRCA1-BARD1-UbcH5c complex		Q99728,P38398,P61077	Q99728,P38398,P61077	1
2823	BRCA1-BARD1-UbcH7c complex		Q99728,P38398,P68036	Q99728,P38398,P68036	1
2824	BRCA1-RAD51 complex		P38398,Q06609	P38398,Q06609	1
2825	BRCA1-RNA polymerase II complex		P38398,P18074,P19447,Q00403,P29083,P29084,P35269,P13984,P32780,Q13888,Q13889,Q92759,Q13503,P24928,P30876,P19387,O15514,P19388,P61218,P62487,P52434,P36954,P52435,P53803,P62875,P20226	P38398,P18074,P19447,Q00403,P29083,P29084,P35269,P13984,P32780,Q13888,Q13889,Q92759,Q13503,P24928,P30876,P19387,O15514,P19388,P61218,P62487,P52434,P36954,P52435,P53803,P62875,P20226	1
2826	ITGB3-ITGAV-VTN complex	integrin complex	P06756,P05106,P04004	P06756,P05106,P04004	1
2829	RSmad complex		Q8NFD5,Q92793,Q9Y6Q9,Q15796,P84022,Q13485,P51532,Q92922,Q8TAQ2,Q9UPN9	Q8NFD5,Q92793,Q9Y6Q9,Q15796,P84022,Q13485,P51532,Q92922,Q8TAQ2,Q9UPN9	1
2830	TIF1gamma-SMAD2-SMAD3 complex		Q15796,P84022,Q9UPN9	Q15796,P84022,Q9UPN9	1
2833	SRm160-SRm300 complex		Q8IYB3,Q9UQ35	Q8IYB3,Q9UQ35	1
2834	SMAD4-SMAD2-SMAD3 complex		Q15796,P84022,Q13485	Q15796,P84022,Q13485	1
2837	Profilin 1 complex		P63261,Q00610,P11142,P07737,Q9BVA1,P55072	P63261,Q00610,P11142,P07737,Q9BVA1,P55072	1
2838	AR coactivator complex	p44-PRMT-ICLN complex	P54105,O14744,Q9BQA1	P54105,O14744,Q9BQA1	1
2839	ATRX-DAXX complex	ATRX chromatin-remodeling complex	P46100,Q9UER7	P46100,Q9UER7	1
2842	DAXX-Axin-p53-HIPK2 complex		O15169,Q9UER7,Q9H2X6,P04637	O15169,Q9UER7,Q9H2X6,P04637	1
2843	ATRX-DAXX complex	ATRX chromatin-remodeling complex	P46100,Q9UER7	P46100,Q9UER7	1
2844	Axin-p53-HIPK2 complex		O15169,Q9H2X6,P04637	O15169,Q9H2X6,P04637	1
2846	ITGAV-ITGB3-THBS1 complex	integrin complex	P06756,P05106,P07996	P06756,P05106,P07996	1
2847	ING4 complex (ING4, MYST2, C1orf149, PHF15)		Q9HAF1,Q9UNL4,O95251,Q9NQC1	Q9HAF1,Q9UNL4,O95251,Q9NQC1	1
2848	ING4 complex (ING4, MYST2, C1orf149, PHF16)		Q9HAF1,Q9UNL4,O95251,Q92613	Q9HAF1,Q9UNL4,O95251,Q92613	1
2849	ITGAV-ITGB3-NOV complex	integrin complex	P06756,P05106,P48745	P06756,P05106,P48745	1
2850	ITGA5-ITGB1-FN-1-NOV complex	integrin complex	P02751,P08648,P05556,P48745	P02751,P08648,P05556,P48745	1
2851	ING2 complex		P29374,Q9HCU9,Q5PSV4,Q13547,Q92769,Q9H160,Q09028,Q16576,Q9H0E3,O75446,Q96ST3,Q9H7L9	P29374,Q9HCU9,Q5PSV4,Q13547,Q92769,Q9H160,Q09028,Q16576,Q9H0E3,O75446,Q96ST3,Q9H7L9	1
2852	Brg1-based SWI/SNF chromatin remodeling complex		O96019,Q12824,Q92922,Q8TAQ2	O96019,Q12824,Q92922,Q8TAQ2	1
2853	ITGA5-ITGB1-CAL4A3 complex	integrin complex	P39060,P08648,P05556	P39060,P08648,P05556	1
2856	NuA4/Tip60 HAT complex	ING3 subcomplex	O96019,Q9H0E9,Q9NPF5,Q96L91,Q9H2F5,Q92993,Q9NXR8,Q9UBU8,Q9Y265,Q9Y4A5	O96019,Q9H0E9,Q9NPF5,Q96L91,Q9H2F5,Q92993,Q9NXR8,Q9UBU8,Q9Y265,Q9Y4A5	1
2857	NuA4/Tip60 HAT complex	ING3 complex	O96019,Q9H0E9,Q9HAF1,Q9NPF5,Q96L91,Q9H2F5,Q52LR7,Q92993,Q9NXR8,Q9UBU8,Q9Y265,Q9Y230,Q9Y4A5,O95619	O96019,Q9H0E9,Q9HAF1,Q9NPF5,Q96L91,Q9H2F5,Q52LR7,Q92993,Q9NXR8,Q9UBU8,Q9Y265,Q9Y230,Q9Y4A5,O95619	1
2858	HBO1 complex		Q9HAF1,Q9UNL4,Q8WYH8,O95251,Q9NQC1,Q92613,Q6IE81	Q9HAF1,Q9UNL4,Q8WYH8,O95251,Q9NQC1,Q92613,Q6IE81	1
2859	ING5 complex		O95696,P55201,Q9ULD4,Q9HAF1,Q8WYH8,O95251,Q92794,Q8WYB5,Q9NQC1,Q92613,Q6IE81	O95696,P55201,Q9ULD4,Q9HAF1,Q8WYH8,O95251,Q92794,Q8WYB5,Q9NQC1,Q92613,Q6IE81	1
2860	DSIF complex (DRB sensitivity-inducing factor complex)		P63272,O00267	P63272,O00267	1
2861	DSIF complex (DRB sensitivity-inducing factor complex)		P63272,O00267	P63272,O00267	1
2863	Serine-palmitoyltransferase (SPT) complex		O15269,O15270,Q9NUV7	O15269,O15270,Q9NUV7	1
2872	ITGA2b-ITGB3-CD9-GP1b-CD47 complex	integrin complex	Q08722,P21926,P08514,P05106,P07359,P13224	Q08722,P21926,P05106,P13224	0.666667
2873	P-TEFb-7SKRNA-HEXIM1 complex		O60563,P50750,O94992	O60563,P50750,O94992	1
2875	BRD4-P-TEFb complex		O60885,O60563,P50750	O60885,O60563,P50750	1
2877	BRD4-P-TEFb complex		O60885,O60563,P50750	O60885,O60563,P50750	1
2878	P-TEFb-7SKRNA-HEXIM1 complex		O60563,P50750,O94992	O60563,P50750,O94992	1
2879	CD20-LCK-FYN-p75/80 complex		P06241,P06239,P11836	P06241	0.333333
2880	SCF subcomplex (WEE1, SKP2, BTRC)		Q9Y297,Q13309,P30291	Q9Y297,Q13309,P30291	1
2881	Ubiquitin E3 ligase (CUL1, RBX1, SKP1A)		Q13616,P62877,P63208	Q13616,P62877,P63208	1
2882	ITGA5-ITGB3-COL6A3 complex	integrin complex	P12111,P08648,P05106	P12111,P08648,P05106	1
2884	Respiratory chain complex I (early intermediate NDUFAF1 assembly), mitochondrial	NADH:ubiquinone oxidoreductase (EC 1.6.5.3) incomplete intermediate	P03886,P56556,Q16795,Q9Y375,O95139,O75489,O75251	P03886,P56556,Q16795,Q9Y375,O95139,O75489,O75251	1
2885	ITGAV-ITGB1-SPP1 complex	integrin complex	P06756,P05556,P10451	P06756,P05556	0.666667
2886	Respiratory chain complex I (incomplete intermediate ND1, ND2, ND3, CIA30 assembly), mitochondrial	NADH:ubiquinone oxidoreductase (EC 1.6.5.3) incomplete intermediate	P03886,P03891,P03897,Q9Y375	P03886,Q9Y375	0.5
2890	Notch1-fraction 30 complex	CSL-NotchIC-Mastermind complex	Q92585,P46531,Q06330	Q92585,P46531,Q06330	1
2891	Gamma-secretase complex (APH1A, PSEN1, PSENEN, NCSTN)	presenilin complex	Q96BI3,Q92542,P49768,Q9NZ42	Q96BI3,Q92542,P49768,Q9NZ42	1
2892	BCR-ABL (p185 fusion protein)-GRB2 complex		Q13745,P62993	P62993	0.5
2893	BCR-ABL (p210 fusion protein)-GRB2-SOS1 complex		A1Z199,P62993,Q07889	P62993	0.333333
2895	SHC-GRB2 complex		P62993,P29353	P62993,P29353	1
2896	ITGA2b-ITGB3-CD47-FAK complex		Q08722,P08514,P05106,Q05397	Q08722,P05106,Q05397	0.75
2897	RBPJ-NotchIC-Mastermind complex	Mam1-RBPJ-Notch1IC complex	Q92585,P46531,Q06330	Q92585,P46531,Q06330	1
2898	Respiratory chain complex I (intermediate I/200kD and III/250kD), mitochondrial	NADH:ubiquinone oxidoreductase (EC 1.6.5.3) subcomplex I and III	Q16795,O75306,O75489	Q16795,O75306,O75489	1
2901	Respiratory chain complex I (intermediate IV/310kD), mitochondrial	NADH:ubiquinone oxidoreductase (EC 1.6.5.3) subcomplex IV	P03886,Q16795,O75306,O75489	P03886,Q16795,O75306,O75489	1
2903	Respiratory chain complex I (intermediate V/380kD and VI/480kD), mitochondrial	NADH:ubiquinone oxidoreductase (EC 1.6.5.3) subcomplex V and VI	P03886,O43678,Q16795,O75306,O75489	P03886,O43678,Q16795,O75306,O75489	1
2904	Respiratory chain complex I (intermediate VII/650kD), mitochondrial	NADH:ubiquinone oxidoreductase (EC 1.6.5.3) subcomplex VII	P03886,O43678,P56556,Q16795,O75306,O75489,O43181,O43920,O75251,P19404	P03886,O43678,P56556,Q16795,O75306,O75489,O43181,O43920,O75251,P19404	1
2905	Respiratory chain complex I (holoenzyme), mitochondrial	NADH:ubiquinone oxidoreductase (EC 1.6.5.3) holoenzyme	P03886,O43678,P56556,Q16795,O95139,O75306,O75489,O43181,O43920,O75251,P19404	P03886,O43678,P56556,Q16795,O95139,O75306,O75489,O43181,O43920,O75251,P19404	1
2906	Respiratory chain complex I (intermediate II/230kD), mitochondrial	NADH:ubiquinone oxidoreductase (EC 1.6.5.3) subcomplex II	O43181,O75251,P19404	O43181,O75251,P19404	1
2907	RBP-Jkappa-Notch1 complex		P46531,Q06330	P46531,Q06330	1
2908	RBP-Jkappa-SHARP complex		Q06330,Q96T58	Q06330,Q96T58	1
2909	PLC-gamma-2-Syk-LAT-FcR-gamma complex		P12314,O43561,P16885,P43405	P16885,P43405	0.5
2910	PLC-gamma-2-Lyn-FcR-gamma complex		P12314,P07948,P16885	P07948,P16885	0.666667
2911	SMRT-SKIP-CBF1 complex		Q9Y618,Q06330,Q13573	Q9Y618,Q06330,Q13573	1
2912	PLC-gamma-2-SLP-76 complex		Q13094,P16885	Q13094,P16885	1
2913	PLC-gamma-2-LAT complex		O43561,P16885	P16885	0.5
2914	Respiratory chain complex I (beta subunit) mitochondrial	NADH:ubiquinone oxidoreductase (EC 1.6.5.3) beta subunit	P03905,P03915,O00483,O14561,O75438,O96000,Q9NX14,O95178,O43676,O95168,O43674,O95139,P17568,O95169,Q9Y6M9,O95298	P03905,P03915,O00483,O14561,O75438,O96000,Q9NX14,O95178,O43676,O95168,O43674,O95139,P17568,O95169,Q9Y6M9,O95298	1
2917	Grb2-Sos complex, Fc receptor gamma-R1 stimulated		P62993,Q07889	P62993	0.5
2918	Ku antigen-YY1-alphaMyHC promoter complex	Ku70-Ku80-YY1-alphaMyHC promoter complex	P13010,P12956,P25490	P13010,P12956,P25490	1
2919	Respiratory chain complex I (gamma subunit) mitochondrial	NADH:ubiquinone oxidoreductase (EC 1.6.5.3) gamma subunit	P03886,P03891,P03897,P03901,P03923,O15239,O95299,O95167,P56556,P51970,Q16795,O43677,O43920	P03886,P03923,O15239,O95299,O95167,P56556,P51970,Q16795,O43677,O43920	0.769231
2920	Respiratory chain complex I (lambda subunit) mitochondrial	NADH:ubiquinone oxidoreductase (EC 1.6.5.3) lambda subunit	Q86Y39,Q9UI09,Q9P0J0,O43678,Q16718,O95182,P28331,O75306,O75489,O43181,O75380,O75251,O00217,P49821,P19404,P56181	Q86Y39,Q9UI09,Q9P0J0,O43678,Q16718,O95182,P28331,O75306,O75489,O43181,O75380,O75251,O00217,P49821,P19404,P56181	1
2921	SHARP-CtBP complex		Q13363,P56545,Q96T58	Q13363,P56545,Q96T58	1
2922	LAT-PLC-gamma-1-p85-GRB2-SOS signaling complex, C305 activated		P62993,O43561,P27986,P19174,Q07889	P62993,P27986,P19174	0.6
2923	SHARP-CtBP1-CtIP complex		Q13363,Q99708,Q96T58	Q13363,Q99708,Q96T58	1
2930	SHARP-CtIP-RBP-Jkappa complex		Q99708,Q06330,Q96T58	Q99708,Q06330,Q96T58	1
2931	SHARP-CtBP1-CtIP-RBP-Jkappa corepressor complex		Q13363,Q99708,Q06330,Q96T58	Q13363,Q99708,Q06330,Q96T58	1
2936	Ecsit complex (ECSIT, MT-CO2, GAPDH, TRAF6, NDUFAF1)		Q9BQ95,P04406,P00403,Q9Y375,Q9Y4K3	Q9BQ95,P04406,P00403,Q9Y375,Q9Y4K3	1
2937	PTF1-bHLH complex		Q7RTS3,Q99081	Q99081	0.5
2938	Ecsit complex (ECSIT, NDUFS3, TOM20)		Q9BQ95,O75489,Q15388	Q9BQ95,O75489,Q15388	1
2939	Ecsit complex (ECSIT, MT-CO2, NDUFA1, MT-ND1, TRAF6, NDUFAF1)		Q9BQ95,P00403,P03886,O15239,Q9Y375,Q9Y4K3	Q9BQ95,P00403,P03886,O15239,Q9Y375,Q9Y4K3	1
2942	Ecsit complex (ECSIT, NDUFS3, NDUFAF1)		Q9BQ95,Q9Y375,O75489	Q9BQ95,Q9Y375,O75489	1
2943	Respiratory chain complex I (incomplete NDUFAF1 assembly), mitochondrial	NADH:ubiquinone oxidoreductase (EC 1.6.5.3) incomplete intermediate	P03886,Q9Y375	P03886,Q9Y375	1
2944	Notch1-p56lck-PI3K complex		P06239,P46531,P27986	P46531,P27986	0.666667
2945	RBP-Jkappa-RING1-KyoT2 complex		Q13642,Q06330,Q06587	Q13642,Q06330,Q06587	1
2946	YY1-Notch1-RBP-Jkappa complex		P46531,Q06330,P25490	P46531,Q06330,P25490	1
2947	YY1-Notch1 complex		P46531,P25490	P46531,P25490	1
2948	Respiratory chain complex I (incomplete intermediate), mitochondrial	NADH:ubiquinone oxidoreductase (EC 1.6.5.3) incomplete intermediate	O95299,Q16795,O95169,P28331,O75306,O43181,O75380,O75251,P49821,P19404,P56181	O95299,Q16795,O95169,P28331,O75306,O43181,O75380,O75251,P49821,P19404,P56181	1
2955	LCK-SLP76-PLC-gamma-1-LAT complex, pervanadate-activated		O43561,P06239,Q13094,P19174	Q13094,P19174	0.5
2956	PLC-gamma-1-LAT-c-CBL complex, OKT3 stimulated		P22681,O43561,P19174	P22681,P19174	0.666667
2957	LAT-GRB2 complex, Fyn-mLck(KA) or Syk kinase activated		P62993,O43561	P62993	0.5
2958	SMAD1-CBP complex		Q92793,Q15797	Q92793,Q15797	1
2960	SLP-76-PLC-gamma-1-ITK complex, alpha-TCR stimulated		Q08881,Q13094,P19174	Q13094,P19174	0.666667
2961	SLP-76-PLC-gamma-1-VAV complex, alpha-TCR stimulated		Q13094,P19174,P15498	Q13094,P19174	0.666667
2962	CRK-BCAR1-DOCK1 complex		P56945,P46108,Q14185	P56945,P46108,Q14185	1
2963	ITK-SLP-76 complex, anti-TCR stimulated		Q08881,Q13094	Q13094	0.5
2966	NuMA-LGN-G-alpha-i-1 complex		P63096,P81274,Q14980	P63096,P81274,Q14980	1
2968	Axin-SMAD3 complex		O15169,P84022	O15169,P84022	1
2969	mTORC2 complex (mTOR/FRAP1, LST8, mAVO3/RICTOR)		P42345,Q9BVC4,Q6R327	P42345,Q9BVC4,Q6R327	1
2970	mTORC1 complex (mTOR/FRAP1, LST8, RAPTOR)		P42345,Q9BVC4,Q8N122	P42345,Q9BVC4,Q8N122	1
2971	ITGA9-ITGB1-VEGFC complex	integrin complex	Q13797,P05556,P49767	Q13797,P05556	0.666667
2972	ITGA9-ITGB1-VEGFA complex	integrin complex	Q13797,P05556,P15692	Q13797,P05556,P15692	1
2975	SMAD3-E2F4/5-p107-DP1 complex		Q16254,Q15329,P28749,P84022,Q14186	Q16254,Q15329,P28749,P84022,Q14186	1
2985	mTOR-signaling complex	Nutrient-sensitive complex NSC	P42345,Q8N122	P42345,Q8N122	1
2989	ITGA9-ITGB1-ADAM8 complex	integrin complex	P78325,Q13797,P05556	P78325,Q13797,P05556	1
2990	mTOR-signaling complex (FRAP1/mTOR, GBL, RAPTOR)		P42345,Q9BVC4,Q8N122	P42345,Q9BVC4,Q8N122	1
2991	mTOR-signaling complex (mTOR/FRAP1, RAPTOR)		P42345,Q8N122	P42345,Q8N122	1
2992	SMAD7-SMURF2 complex		O15105,Q9HAU4	Q9HAU4	0.5
2998	Axin-PP2A A-PP2A C-GSK3-beta-beta-catenin complex		O15169,P35222,P49841,Q15172	O15169,P35222,P49841,Q15172	1
3004	APC-Axin-1-beta-catenin complex	23S APC-containing complex	P25054,O15169,P35222	P25054,O15169,P35222	1
3008	60S APC containing complex		P25054,P46940,Q71U36,P68363,Q9BQE3,P23258,Q9NRH3	P25054,P46940,Q71U36,P68363,Q9BQE3,P23258,Q9NRH3	1
3009	TFIID complex	TFIID holoenzyme complex	P21675,Q15544,Q16514,Q6P1X5,O00268,Q15542,P49848,Q16594,P20226	P21675,Q15544,Q16514,Q6P1X5,O00268,Q15542,P49848,Q16594,P20226	1
3010	TFIID subcomplex	TFIID (stable core) subcomplex	Q16514,O00268,Q15542,P49848,Q16594	Q16514,O00268,Q15542,P49848,Q16594	1
3015	p27-cyclinE-Cdk2 - Ubiquitin E3 ligase (SKP1A, SKP2, CUL1, CKS1B, RBX1) complex		P24864,P24941,P46527,P61024,Q13616,P62877,P63208,Q13309	P24864,P24941,P46527,P61024,Q13616,P62877,P63208,Q13309	1
3025	TGF-beta receptor II-TGF-beta3 complex		P10600,P37173	P10600,P37173	1
3026	TGF-beta receptor II-TGF-beta1 complex		P01137,P37173	P01137,P37173	1
3027	TGF-beta receptor II-TGF-beta receptor I-TGF-beta1 complex		P01137,P36897,P37173	P01137,P36897,P37173	1
3028	TGF-beta receptor II-TGF-beta receptor I-TGF-beta3 complex		P10600,P36897,P37173	P10600,P36897,P37173	1
3032	RNA-induced silencing complex, RISC		Q9UPY3,Q9UKV8,P08238,Q15633	Q9UPY3,Q9UKV8,P08238,Q15633	1
3033	PAC3-PAC4 complex		Q9BT73,Q5JS54	Q9BT73,Q5JS54	1
3034	PAC1-PAC2 complex		O95456,Q969U7	O95456,Q969U7	1
3035	LAT2-ITGB1 complex		P05556,Q9UHI5	P05556	0.5
3036	Ubiquitin E3 ligase (SKP1A, SKP2, CUL1, CKS1B, RBX1)		P61024,Q13616,P62877,P63208,Q13309	P61024,Q13616,P62877,P63208,Q13309	1
3038	SMAD2-SMAD4-FAST1 complex		O75593,Q15796,Q13485	Q15796,Q13485	0.666667
3039	SMAD2-FAST1 complex		O75593,Q15796	Q15796	0.5
3040	Multisynthetase complex	Aminoacyl tRNAsynthetase multienzyme complex	P14868,O43324,P07814,P41252,Q13155,Q15046,Q9P2J5,P56192,P47897,P54136,Q12904	P14868,O43324,P07814,P41252,Q13155,Q15046,Q9P2J5,P56192,P47897,P54136,Q12904	1
3041	TGF-beta-receptor type II homodimer complex		P37173	P37173	1
3042	TGF-beta-receptor II-TGF-beta1 complex		P01137,P37173	P01137,P37173	1
3043	BMP2-BRIA complex		P12643,P12644,P36894	P12643,P36894	0.666667
3044	SKI-NCOR1-SIN3A-HDAC1 complex		Q13547,O75376,Q96ST3,P12755	Q13547,O75376,Q96ST3,P12755	1
3045	hs4 enhancer complex (faster migrating complex)		P19838,P14859,P09086,Q04206,P25490	P19838,P14859,Q04206,P25490	0.8
3046	hs4 enhancer complex (slow migrating complex)		Q01201,P25490	Q01201,P25490	1
3048	mSin3A complex		Q13547,Q92769,Q09028,Q16576,Q96ST3	Q13547,Q92769,Q09028,Q16576,Q96ST3	1
3051	MAD-MAX complex		P61244,Q05195	P61244	0.5
3052	MYC-MAX complex		P61244,P01106	P61244,P01106	1
3053	mSin3A-HDAC1-HDAC2 complex		Q13547,Q92769,Q96ST3	Q13547,Q92769,Q96ST3	1
3054	MAD1-mSin3A-HDAC2 complex		Q92769,Q05195,Q96ST3	Q92769,Q96ST3	0.666667
3055	Nop56p-associated pre-rRNA complex	Nop56p-associated pre-ribosomal ribonucleoprotein complex	P62736,P63267,Q8TDN6,Q9NR30,Q08211,Q99848,P68104,P13639,P22087,Q9BVP2,Q92522,P16402,Q99879,P09651,P52272,Q00839,Q9NZI8,Q12905,Q12906,Q9Y383,Q9NX58,Q9BQG0,P55209,P19338,P55769,Q9Y2X3,O00567,Q14978,P06748,Q13610,Q9NW13,P27635,P62906,P62913,P30050,P26373,P40429,P50914,P61313,P18621,Q07020,Q02543,P84098,P46778,P35268,P62829,P62750,P83731,P61254,P61353,P46776,P46779,P47914,P39023,P62888,P62899,P62910,…	P62736,P63267,Q8TDN6,Q9NR30,Q08211,Q99848,P68104,P13639,P22087,Q9BVP2,Q92522,P16402,Q99879,P09651,P52272,Q00839,Q9NZI8,Q12905,Q12906,Q9Y383,Q9NX58,Q9BQG0,P55209,P19338,P55769,Q9Y2X3,O00567,Q14978,P06748,Q13610,Q9NW13,P27635,P62906,P62913,P30050,P26373,P40429,P50914,P61313,P18621,Q07020,Q02543,P84098,P46778,P35268,P62829,P62750,P83731,P61254,P61353,P46776,P46779,P47914,P39023,P62888,P62899,P62910,…	0.990385
3056	Microprocessor complex	small Drosha complex (DGCR8-DROSHA)	Q8WYQ5,Q9NRR4	Q8WYQ5,Q9NRR4	1
3057	ITGA10-ITGB1 complex		O75578,P05556	P05556	0.5
3058	ITGA11-ITGB1 complex		Q9UKX5,P05556	Q9UKX5,P05556	1
3059	ITGA11-ITGB1-COL1A1 complex	integrin complex	P02452,Q9UKX5,P05556	P02452,Q9UKX5,P05556	1
3060	RNA polymerase II complex (RPB1, RAP74, CDK8, CYCC, SRB7, BAF190, BAF47), chromatin structure modifying		P24863,P49336,P35269,Q13503,P24928,Q12824,P51531,P51532	P24863,P49336,P35269,Q13503,P24928,Q12824,P51531,P51532	1
3061	RNA polymerase II complex (CBP, PCAF, RPB1, BAF47, CYCC, CDK8), chromatin structure modifying		P24863,P49336,Q92793,Q92831,P24928,Q12824	P24863,P49336,Q92793,Q92831,P24928,Q12824	1
3062	RNA polymerase II complex, incomplete (CBP, RPBI, PCAF, BAF47), chromatin structure modifying		Q92793,Q92831,P24928,Q12824	Q92793,Q92831,P24928,Q12824	1
3063	Brg1-associated complex II		O96019,O14497,O14744,P51532,Q12824,Q92922,Q8TAQ2	O96019,O14497,O14744,P51532,Q12824,Q92922,Q8TAQ2	1
3064	RNA polymerase II complex, chromatin structure modifying		P24863,P49336,Q14919,Q00403,P29083,P35269,P32780,Q13503,Q6UW60,P24928,Q12824,Q92922,Q8TAQ2,P20226,P51531,P51532,Q96GM5,Q92925,Q6STE5	P24863,P49336,Q14919,Q00403,P29083,P35269,P32780,Q13503,P24928,Q12824,Q92922,Q8TAQ2,P20226,P51531,P51532,Q96GM5,Q92925,Q6STE5	0.947368
3065	RNA polymerase II complex, chromatin structure modifying		O96019,P24863,P49336,Q13503,Q12824,Q92922,Q8TAQ2,Q969G3,Q96GM5,Q92925,Q6STE5	O96019,P24863,P49336,Q13503,Q12824,Q92922,Q8TAQ2,Q969G3,Q96GM5,Q92925,Q6STE5	1
3066	RNA polymerase II complex, chromatin structure modifying		P24863,P49336,Q92793,P19447,Q00403,P35269,Q13889,Q13503,Q92831,P24928,P51531,P51532,Q12824	P24863,P49336,Q92793,P19447,Q00403,P35269,Q13889,Q13503,Q92831,P24928,P51531,P51532,Q12824	1
3067	RNA polymerase II complex, incomplete (CDK8 complex), chromatin structure modifying		P24863,P51946,P49336,P35269,Q13503,Q12824,Q92922,Q8TAQ2	P24863,P51946,P49336,P35269,Q13503,Q12824,Q92922,Q8TAQ2	1
3070	CTF18-cohesion-RFC-POLH complex		Q8WVB6,P0CG12,Q9BVC3,Q9Y253,P35250,P40938,P35249,P40937	Q8WVB6,P0CG12,Q9BVC3,Q9Y253,P35250,P40938,P35249,P40937	1
3071	CTLH complex	RANBPM-MKLN1-MAEA-RMND5A-ARMC8 complex	Q8IUR7,Q7L5Y9,Q9UL63,Q96S59,Q9H871	Q8IUR7,Q7L5Y9,Q9UL63,Q96S59,Q9H871	1
3075	UTX-MLL2/3 complex		Q9UBL3,Q86XN7,O14686,Q8NEZ4,Q86UW6,Q14686,Q6ZW49,Q15291,Q5H9R7,O15550,P61964,Q9Y2X9	Q9UBL3,Q86XN7,O14686,Q8NEZ4,Q86UW6,Q14686,Q6ZW49,Q15291,Q5H9R7,P61964,Q9Y2X9	0.916667
3078	DGCR8-NCL complex		Q8WYQ5,P19338	Q8WYQ5,P19338	1
3079	DGCR8-ILF3 complex		Q8WYQ5,Q12906	Q8WYQ5,Q12906	1
3080	ILF3-XPO5 complex		Q12906,Q9HAV4	Q12906,Q9HAV4	1
3081	Microprocessor complex	small Drosha complex (DGCR8-DROSHA)	Q8WYQ5,Q9NRR4	Q8WYQ5,Q9NRR4	1
3082	DGCR8 multiprotein complex		Q92841,P17844,Q8WYQ5,Q08211,P35637,P31943,O43390,Q00839,P11021,Q12906,P19338	Q92841,P17844,Q8WYQ5,Q08211,P35637,P31943,O43390,Q00839,P11021,Q12906,P19338	1
3083	Nucleic and chromatin Fanconi complex		O15360,Q00597,Q9HB96,Q9NPI8,O15287	O15360,Q00597,Q9HB96,Q9NPI8,O15287	1
3084	CCND1-CDK4 complex		P24385,P11802	P24385,P11802	1
3085	CCND2-CDK4 complex		P30279,P11802	P30279,P11802	1
3086	CCND3-CDK4 complex		P30281,P11802	P30281,P11802	1
3087	CCND1-CDK6 complex		P24385,Q00534	P24385,Q00534	1
3088	CCND2-CDK6 complex		P30279,Q00534	P30279,Q00534	1
3089	CCND3-CDK6 complex		P30281,Q00534	P30281,Q00534	1
3092	APP-TOMM40 complex		P05067,O96008	P05067,O96008	1
3093	APP-TIMM23 complex		P05067,O14925	P05067,O14925	1
3096	ITGA6-ITGB4-SHC1-GRB2 complex		P62993,P23229,P16144,P29353	P62993,P23229,P16144,P29353	1
3097	TIMM17-TIMM23 complex		Q99595,O14925	Q99595,O14925	1
3098	TIM50a-SMN1 complex		Q16637,Q3ZCQ8	Q16637,Q3ZCQ8	1
3099	TIM50a-coilin complex		P38432,Q3ZCQ8	P38432,Q3ZCQ8	1
3102	DHX9-ADAR-vigilin-DNA-PK-Ku antigen complex		P55265,Q08211,Q00341,P78527,P13010,P12956	P55265,Q08211,P78527,P13010,P12956	0.833333
3103	ITGAV-ITGB3-SLC3A2 complex	integrin complex	P06756,P05106,P08195	P06756,P05106,P08195	1
3104	ITGB1-NRP1 complex		P05556,O14786	P05556,O14786	1
3110	ITGAV-P2RY2-GNA12 complex		Q03113,P06756,P41231	Q03113,P06756	0.666667
3111	ITGA9-ITGB1-SPP1 complex	integrin complex	Q13797,P05556,P10451	Q13797,P05556	0.666667
3112	ITGA5-ITGB1-SPP1 complex	integrin complex	P08648,P05556,P10451	P08648,P05556	0.666667
3113	MAML1-RBP-Jkappa-Notch1 complex		Q92585,P46531,Q06330	Q92585,P46531,Q06330	1
3115	ITGA2B-ITGB3-ICAM4 complex		Q14773,P08514,P05106	P05106	0.333333
3117	ITGB5-ITGAV-VTN complex	integrin complex	P06756,P18084,P04004	P06756,P18084,P04004	1
3118	SMN1-SIP1-SNRP complex		O14893,Q16637,P14678,P62314,P62316,P62318,P62304	O14893,Q16637,P14678,P62314,P62316,P62318,P62304	1
3120	OCT1-OBF1-DNA-TLE1 complex		Q16633,P14859,Q04724	P14859,Q04724	0.666667
3121	OCT2-TLE4 complex		P09086,Q04727	Q04727	0.5
3122	OCT1-OBF1-DNA complex		Q16633,P14859	P14859	0.5
3123	TLE2 homodimer complex		Q04725	Q04725	1
3124	TLE1-TLE2 complex		Q04724,Q04725	Q04724,Q04725	1
3125	TLE1 homodimer complex		Q04724	Q04724	1
3127	TLE-Histone H3 complex		P84243,P68431,Q71DI3,Q04724,Q04725,Q04726,Q04727	P84243,P68431,Q71DI3,Q04724,Q04725,Q04726,Q04727	1
3128	Gamma-secretase complex (APH1B, PSEN1, PSENEN, NCSTN)		Q8WW43,Q92542,P49768,Q9NZ42	Q8WW43,Q92542,P49768,Q9NZ42	1
3129	STAT6-p100-RHA complex		Q08211,Q7KZF4,P42226	Q08211,Q7KZF4,P42226	1
3132	OCT1-OBF1-DNA complex		Q16633,P14859	P14859	0.5
3133	Phosphatidylinositol 3-kinase (PIK3CA, PIK3R1)		P42336,P27986	P42336,P27986	1
3135	TLE1 corepressor complex (MASH1 promoter-corepressor complex)		P34932,P19338,Q15233,P06748,P09874,Q92878,Q04724,Q02880	P34932,P19338,Q15233,P06748,P09874,Q92878,Q04724,Q02880	1
3137	MASH1 promoter-coactivator complex		Q92793,Q14469,P62805,Q15233,P09874,Q92831,P24928,P12931,P84243,P68431,Q71DI3	Q92793,Q14469,P62805,Q15233,P09874,Q92831,P24928,P12931,P84243,P68431,Q71DI3	1
3138	POSH-AKT2 complex		P31751,Q7Z6J0	P31751,Q7Z6J0	1
3140	CRLR-RAMP2 complex		Q16602,O60895	Q16602	0.5
3141	CRLR-RAMP3 complex		Q16602,O60896	Q16602	0.5
3142	CAMK2-delta-MASH1 promoter-coactivator complex		Q13557,Q92793,Q14469,Q15233,P09874,Q92831,P24928,P12931	Q13557,Q92793,Q14469,Q15233,P09874,Q92831,P24928,P12931	1
3149	NK-3-Groucho-HIPK2-SIN3A-RbpA48-HDAC1 complex		Q13547,Q9H2X6,Q09028,Q96ST3,Q99801,P78367,Q04724,Q04725,Q04726,Q04727,Q9H808	Q13547,Q9H2X6,Q09028,Q96ST3,Q99801,P78367,Q04724,Q04725,Q04726,Q04727	0.909091
3150	NK-3-Groucho complex		Q99801,P78367,Q04724,Q04725,Q04726,Q04727,Q9H808	Q99801,P78367,Q04724,Q04725,Q04726,Q04727	0.857143
3151	Sulphiredoxin-peroxiredoxin complex		Q06830,Q9BYN0	Q06830,Q9BYN0	1
3153	GNAQ-GEFT-RHOA complex		Q86VW2,P50148,P61586	Q86VW2,P50148,P61586	1
3154	Notch2(N-TM)-Notch2(N-EC)-Delta complex		Q04721,O00548,Q9NYJ7,Q9NR61	Q04721,Q9NYJ7	0.5
3155	Bipartite complex (TFC4, CTNNB1)		P35222,Q9NQB0	P35222,Q9NQB0	1
3156	CBF1-HDAC1-SMRT complex		Q13547,Q9Y618,Q06330	Q13547,Q9Y618,Q06330	1
3157	Prolactin (PRL) - PRL receptor (PRLR) complex	H1:R2 complex	P01236,P16471		0
3159	RIAM-profilin complex		Q7Z5R6,P07737	P07737	0.5
3160	RIAM-VASP complex		Q7Z5R6,P50552	P50552	0.5
3161	PRL receptor (PRLR) dimer complex		P16471		0
3162	TF-FVIIa-FXa-TFPI complex		P00742,P13726,P08709,P10646	P00742,P13726,P10646	0.75
3164	HESX1-TLE1 complex		Q9UBX0,Q04724	Q04724	0.5
3166	AXIN-APC-betaCatenin-GSK3B complex		P25054,O15169,P35222,P49841	P25054,O15169,P35222,P49841	1
3167	NCOR-SIN3-HDAC-HESX1 complex		Q13547,Q92769,Q9UBX0,Q9Y618,Q96ST3,O75182	Q13547,Q92769,Q9Y618,Q96ST3,O75182	0.833333
3168	DAXX-AXIN complex		O15169,Q9UER7	O15169,Q9UER7	1
3170	Daxx-Axin-p53 complex		O15169,Q9UER7,P04637	O15169,Q9UER7,P04637	1
3172	NUMB-TP53-MDM2 complex		Q00987,P49757,P04637	Q00987,P49757,P04637	1
3173	CIN85 homotetramer complex		Q96B97	Q96B97	1
3174	CIN85-BLNK complex		Q8WV28,Q96B97	Q8WV28,Q96B97	1
3175	CIN85-c-CBL complex		P22681,Q96B97	P22681,Q96B97	1
3176	USP1-UAF1 complex		O94782,Q8TAF3	O94782,Q8TAF3	1
3177	GNA14-p115RhoGEF complex		Q92888,O95837	Q92888,O95837	1
3181	LMO4-CREB complex		P16220,P61968	P16220,P61968	1
3182	FHL2 homodimer complex		Q14192	Q14192	1
3183	PDGFRA-SHP-2 complex, PDGF stimulated		P16234,Q06124	P16234,Q06124	1
3184	FHL3 homodimer complex		Q13643	Q13643	1
3185	ACT homodimer complex		Q5TD97	Q5TD97	1
3186	GRB2-SHP-2 complex, PDGF stimulated		P62993,Q06124	P62993,Q06124	1
3187	FHL2-FHL3 complex		Q14192,Q13643	Q14192,Q13643	1
3188	FHL2-ACT complex		Q14192,Q5TD97	Q14192,Q5TD97	1
3189	FHL2-CREB complex		P16220,Q14192	P16220,Q14192	1
3190	FHL3-CREB complex		P16220,Q13643	P16220,Q13643	1
3191	ACT-CREB complex		P16220,Q5TD97	P16220,Q5TD97	1
3196	FHL4/STX11-ACT complex		Q5TD97,O75558	Q5TD97,O75558	1
3197	SMAD4-SNO-SKI complex		P12755,P12757,Q13485	P12755,P12757,Q13485	1
3198	SMAD2-SKI complex		P12755,Q15796	P12755,Q15796	1
3199	SMAD3-SKI complex		P12755,P84022	P12755,P84022	1
3200	SMAD4-SKI complex		P12755,Q13485	P12755,Q13485	1
3204	SMAD2-SKI-NCOR complex		O75376,P12755,Q15796	O75376,P12755,Q15796	1
3205	SMAD3-SKI-NCOR complex		O75376,P12755,P84022	O75376,P12755,P84022	1
3206	SMAD4-SKI-NCOR complex		O75376,P12755,Q13485	O75376,P12755,Q13485	1
3207	LIN2-LIN7-SAP97-MINT1 complex		Q02410,O14936,Q12959,O14910	Q02410,O14936,Q12959,O14910	1
3208	LIN2-LIN7 complex		O14936,O14910	O14936,O14910	1
3213	ULBP1-KLRK1-HCST complex		Q9UBK5,P26718,Q9BZM6	Q9BZM6	0.333333
3229	Heterodimer complex (CDK9, IL6ST)		P50750,P40189	P50750,P40189	1
3231	Eps15-stonin2 complex		P42566,Q8WXE9	P42566,Q8WXE9	1
3262	SCAMP1-SCAMP2-SCAMP3 complex		O15126,O15127,O14828	O15126,O15127,O14828	1
3263	HERP1/HEY2-NCOR-SIN3A complex		Q13547,Q9UBP5,Q9Y618,Q96ST3	Q13547,Q9UBP5,Q9Y618,Q96ST3	1
3269	RB1-HDAC1-BRG1 complex		Q13547,P06400,P51532	Q13547,P06400,P51532	1
3270	Delta1 homodimer complex		O00548		0
3271	Gamma-secretase-Delta1 complex		Q96BI3,O00548,Q92542,P49768,Q9NZ42	Q96BI3,Q92542,P49768,Q9NZ42	0.8
3284	SMN complex (GEMIN5,2,3,4, SMN)		Q9UHI6,P57678,Q8TEQ6,O14893,Q16637	Q9UHI6,P57678,Q8TEQ6,O14893,Q16637	1
3296	SMN complex (GEMIN5,4,3), SMN-independent intermediate		Q9UHI6,P57678,Q8TEQ6	Q9UHI6,P57678,Q8TEQ6	1
3297	SMN complex (GEMIN6,7, UNRIP), SMN-independent intermediate		Q8WXD5,Q9H840,Q9Y3F4	Q8WXD5,Q9H840,Q9Y3F4	1
3298	SMN complex (GEMIN2,5, SMN)		Q8TEQ6,O14893,Q16637	Q8TEQ6,O14893,Q16637	1
3335	Homotetrameric complex NIAP		Q13075	Q13075	1
3492	Bax homooligomeric complex, after apoptotic stimulation		Q07812	Q07812	1
3522	COG complex	Conserved oligomeric golgi tethering complex	Q8WTW3,Q14746,Q96JB2,Q9H9E3,Q9UP83,Q9Y2V7,P83436,Q96MW5	Q8WTW3,Q14746,Q96JB2,Q9H9E3,Q9UP83,Q9Y2V7,P83436,Q96MW5	1
3525	Tetrameric COG subcomplex		Q9UP83,Q9Y2V7,P83436,Q96MW5	Q9UP83,Q9Y2V7,P83436,Q96MW5	1
3529	Ternary COG subcomplex		Q9UP83,Q9Y2V7,P83436	Q9UP83,Q9Y2V7,P83436	1
3530	Binary COG subcomplex		Q9UP83,P83436	Q9UP83,P83436	1
3532	COG1-COG8 subcomplex		Q8WTW3,Q96MW5	Q8WTW3,Q96MW5	1
3544	COG2-COG3-COG4 subcomplex		Q14746,Q96JB2,Q9H9E3	Q14746,Q96JB2,Q9H9E3	1
3545	COG5-COG6-COG7 subcomplex		Q9UP83,Q9Y2V7,P83436	Q9UP83,Q9Y2V7,P83436	1
3551	COG1-COG8-COG2-COG3-COG4 subcomplex		Q8WTW3,Q14746,Q96JB2,Q9H9E3,Q96MW5	Q8WTW3,Q14746,Q96JB2,Q9H9E3,Q96MW5	1
3552	COG1-COG8-COG5-COG6-COG7 subcomplex		Q8WTW3,Q9UP83,Q9Y2V7,P83436,Q96MW5	Q8WTW3,Q9UP83,Q9Y2V7,P83436,Q96MW5	1
3556	COG complex	COG1-COG8-COG2-COG3-COG4-COG5-COG6-COG7 complex	Q8WTW3,Q14746,Q96JB2,Q9H9E3,Q9UP83,Q9Y2V7,P83436,Q96MW5	Q8WTW3,Q14746,Q96JB2,Q9H9E3,Q9UP83,Q9Y2V7,P83436,Q96MW5	1
3618	GammaH2AFX-NDHII-Ku70-DNA complex		Q08211,P16104,P12956	Q08211,P16104,P12956	1
3634	NR3C2-UBC9-SRC-1 complex		Q15788,P08235,P63279	Q15788,P08235,P63279	1
3677	RIN1-STAM2-HRS complex		O14964,Q13671,O75886	O14964,Q13671,O75886	1
3678	RIN1-STAM2-EGFR complex, EGF stimulated		P00533,Q13671,O75886	P00533,Q13671,O75886	1
3710	CHL2-BMP2 complex		P12643,Q6WN34	P12643,Q6WN34	1
3711	CHL2-BMP2-TSG complex		P12643,Q6WN34,Q9GZX9	P12643,Q6WN34,Q9GZX9	1
3714	Pericentrin-GCP complex		O95613,Q9BSJ2,Q96CW5	O95613,Q9BSJ2,Q96CW5	1
3729	SKI-SMAD2 hexameric complex		P12755,Q15796	P12755,Q15796	1
3733	SKI-SMAD3 hexameric complex		P12755,P84022	P12755,P84022	1
3739	SKI-SMAD2-SMAD4 pentameric complex		P12755,Q15796,Q13485	P12755,Q15796,Q13485	1
3740	SKI-SMAD3-SMAD4 pentameric complex		P12755,P84022,Q13485	P12755,P84022,Q13485	1
3749	CREBBP-SMAD2 hexameric complex		Q92793,Q15796	Q92793,Q15796	1
3750	CREBBP-SMAD3 hexameric complex		Q92793,P84022	Q92793,P84022	1
3753	CREBBP-SMAD2-SMAD4 pentameric complex		Q92793,Q15796,Q13485	Q92793,Q15796,Q13485	1
3754	CREBBP-SMAD3-SMAD4 pentameric complex		Q92793,P84022,Q13485	Q92793,P84022,Q13485	1
3828	DRIP78-PHLP complex		Q6Y2X3,Q13371	Q6Y2X3,Q13371	1
3830	ADRB2 homodimer complex		P07550	P07550	1
3847	TCL1(trimer)-AKT1 complex		P31749,P56279	P31749	0.5
3848	TCL1(trimer)-AKT2 complex		P31751,P56279	P31751	0.5
3849	TCL1(homotrimer) complex		P56279		0
3853	Rb-HDAC1 complex		Q13547,P06400	Q13547,P06400	1
3900	GABP(gamma)1-E2F1-DP1 complex		Q01094,Q8TAK5,Q14186	Q01094,Q8TAK5,Q14186	1
3917	Ternary complex (GATA4, SRF, MYOCD)		P43694,Q8IZQ8,P11831	P43694,Q8IZQ8,P11831	1
3941	RCP-Rab11 complex		P62491,Q6WKZ4	P62491,Q6WKZ4	1
3959	SMAD3-SMAD4-cSKI, TGF(beta)-dependent		P12755,P84022,Q13485	P12755,P84022,Q13485	1
3961	SMAD3-cSKI-SIN3A-HDAC1 complex		Q13547,Q96ST3,P12755,P84022	Q13547,Q96ST3,P12755,P84022	1
3972	SMURF2-SMAD3-SnoN complex, TGF(beta)-dependent		P12757,P84022,Q9HAU4	P12757,P84022,Q9HAU4	1
3979	mTORC2 complex (mTOR/FRAP1, LST8, mAVO3/RICTOR, SIN1)		P42345,Q9BVC4,Q9BPZ7,Q6R327	P42345,Q9BVC4,Q9BPZ7,Q6R327	1
3980	mTOR-RAPTOR complex		P42345,Q9BVC4,Q8N122	P42345,Q9BVC4,Q8N122	1
3988	ClpP complex, heptameric		Q16740	Q16740	1
3991	ClpX complex, hexameric		O76031	O76031	1
3992	ClpXP complex		Q16740,O76031	Q16740,O76031	1
4025	Affixin-actinin(alpha) complex		P12814,Q9HBI1	P12814,Q9HBI1	1
4039	PAR4-BACE1 complex		P56817,Q96IZ0	P56817,Q96IZ0	1
4043	NEMO-HIF2(alpha)-ARNT complex		P27540,Q99814,Q9Y6K9	P27540,Q9Y6K9	0.666667
4062	NRP1-VEGFR2-VEGF(165) complex		P35968,O14786,P15692	P35968,O14786,P15692	1
4072	Heterotrimeric SKP1-CUL1-ROC1 complex		Q13616,P62877,P63208	Q13616,P62877,P63208	1
4081	Ku70/Ku86 complex	Ku complex	P13010,P12956	P13010,P12956	1
4082	Ku70/Ku86/Werner complex		Q14191,P13010,P12956	Q14191,P13010,P12956	1
4089	SMAD6-HOXC8 complex		P31273,O43541	P31273,O43541	1
4090	SMAD6-HOXA9 complex		P31269,O43541	P31269,O43541	1
4095	Catulin (alpha) - catenin (beta) complex		Q9UBT7,P35222	Q9UBT7,P35222	1
4096	Catenin (alpha) - catenin (beta) complex		P35221,P35222	P35221,P35222	1
4158	HSP90-FKBP38-CAM-Ca(2+) complex		P62158,Q14318,P07900,P08238	P62158,Q14318,P07900,P08238	1
4200	DLP1-hFIS1 complex		O00429,Q9Y3D6	O00429,Q9Y3D6	1
4216	GR-hnRNP U complex		Q00839,P04150	Q00839,P04150	1
4389	EIF3 core complex (EIF3A, EIF3B, EIF3G, EIF3I)		Q14152,P55884,O75821,Q13347	Q14152,P55884,O75821,Q13347	1
4392	EIF3 complex (EIF3A, EIF3B, EIF3G, EIF3I, EIF3C)		Q14152,P55884,Q99613,O75821,Q13347	Q14152,P55884,Q99613,O75821,Q13347	1
4395	EIF3 complex (EIF3B, EIF3G, EIF3I)		P55884,O75821,Q13347	P55884,O75821,Q13347	1
4399	EIF3 complex (EIF3B, EIF3J, EIF3I)		P55884,Q13347,O75822	P55884,Q13347,O75822	1
4403	EIF3 complex (EIF3A, EIF3B, EIF3G, EIF3I, EIF3J)		Q14152,P55884,O75821,Q13347,O75822	Q14152,P55884,O75821,Q13347,O75822	1
4478	CBF-DNA complex		P23511,P25208,Q13952	P23511,P25208,Q13952	1
4498	p32-CBF-DNA complex		Q07021,P23511,P25208,Q13952	Q07021,P23511,P25208,Q13952	1
4869	beta(1)-AR receptosome (ADRB1-SAP97-AKAP79-PRKAR2A)		P08588,P24588,Q12959,P13861	P24588,Q12959,P13861	0.75
4976	SVIP-p97/VCP-DERL1 complex		Q9BUN8,Q8NHG7,P55072	Q9BUN8,Q8NHG7,P55072	1
4977	gp78-p97/VCP-DERL1 complex		Q9UKV5,Q9BUN8,P55072	Q9UKV5,Q9BUN8,P55072	1
4997	p97/VCP-VIMP-DERL1 complex		Q9BUN8,Q9BQE4,P55072	Q9BUN8,Q9BQE4,P55072	1
4998	p97/VCP-VIMP-DERL2 complex		Q9GZP9,Q9BQE4,P55072	Q9GZP9,Q9BQE4,P55072	1
4999	p97/VCP-VIMP-DERL1-DERL2-HRD1-SEL1L complex		Q9BUN8,Q9GZP9,Q9UBV2,Q9BQE4,Q86TM6,P55072	Q9BUN8,Q9GZP9,Q9UBV2,Q9BQE4,Q86TM6,P55072	1
5772	ZO1-(beta)cadherin-(VE)cadherin-VEGFR2 complex		P33151,P35222,P35968,Q07157	P33151,P35222,P35968	0.75
5099	RB1(hypophosphorylated)-E2F4 complex		Q16254,P06400	Q16254,P06400	1
5100	CyclinD3-CDK4-CDK6 complex		P30281,P11802,Q00534	P30281,P11802,Q00534	1
5101	CyclinD3-CDK4-CDK6-p21 complex		P30281,P11802,Q00534,P38936	P30281,P11802,Q00534,P38936	1
5107	p34(SEI-1)-CDK4-CyclinD2 complex		P30279,P11802,Q9UHV2	P30279,P11802	0.666667
5117	pRb2/p130-multimolecular complex (DNMT1, E2F4, SuV39H1, HDAC1, RBL2)		P26358,Q16254,Q13547,Q08999,O43463	P26358,Q16254,Q13547,Q08999,O43463	1
5118	pRb2/p130-multimolecular complex (RB2, E2F4, HDAC1, SUV39H1, P300)		Q16254,Q09472,Q13547,Q08999,O43463	Q16254,Q09472,Q13547,Q08999,O43463	1
5143	E2F1-Rb complex		Q01094,P06400	Q01094,P06400	1
5144	E2F1-p107-cyclinA complex		P20248,Q01094,P28749	P20248,Q01094,P28749	1
5146	RB1-TFAP2A complex		P06400,P05549	P06400,P05549	1
5153	CTFC-TAF1 complex		P49711,Q01105	P49711,Q01105	1
5154	CTCF-nucleophosmin complex		P49711,P06748	P49711,P06748	1
5158	SMARCA2/BRM-BAF57-MECP2 complex		P51608,P51531,Q969G3	P51608,P51531,Q969G3	1
5159	E2F4-p107-cyclinE complex		P24864,Q16254,P28749	P24864,Q16254,P28749	1
5160	E2F4-p130 complex		Q16254,Q08999	Q16254,Q08999	1
5162	ELK1-SRF-ELK3 complex		P19419,P41970,P11831	P19419,P41970,P11831	1
5165	AP1G1-PACS1-FURIN complex		O43747,P09958,Q6VY07	O43747,P09958,Q6VY07	1
5171	SH3KBP1-CBLB-EGFR complex		Q13191,P00533,Q96B97	Q13191,P00533,Q96B97	1
5176	MGC1-DNA-PKcs-Ku complex		Q14676,P78527,P13010,P12956	Q14676,P78527,P13010,P12956	1
5177	Polycystin-1 multiprotein complex (ACTN1, CDH1, SRC, JUP, VCL, CTNNB1, PXN, BCAR1, PKD1, PTK2, TLN1)		P12814,P56945,P12830,P35222,P14923,P98161,Q05397,P49023,P12931,Q9Y490,P18206	P12814,P56945,P12830,P35222,P14923,Q05397,P49023,P12931,Q9Y490,P18206	0.909091
5179	NCOA6-DNA-PK-Ku-PARP1 complex		Q14686,P09874,P78527,P13010,P12956	Q14686,P09874,P78527,P13010,P12956	1
5182	DNA-PK-Ku complex	DNA-PK-Ku70-Ku80 complex	P78527,P13010,P12956	P78527,P13010,P12956	1
5183	DNA-PK-Ku-eIF2-NF90-NF45 complex		P05198,P20042,P41091,Q12905,Q12906,P78527,P13010,P12956	P05198,P20042,P41091,Q12905,Q12906,P78527,P13010,P12956	1
5184	SWI/SNF chromatin-remodeling complex		Q13547,P51608,Q96ST3,P51531,Q969G3	Q13547,P51608,Q96ST3,P51531,Q969G3	1
5189	YWHAQ-CALM1-CABIN1 complex		Q9Y6J0,P62158,P27348	Q9Y6J0,P62158,P27348	1
5190	TIAM1-EFNB1-EPHA2 complex		P98172,P29317,Q13009	P98172,P29317,Q13009	1
5193	TNF-alpha/NF-kappa B signaling complex (CHUK, KPNA3, NFKB2, NFKBIB, REL, IKBKG, NFKB1, NFKBIE, RELB, NFKBIA, RELA, TNIP2)		O15111,Q9Y6K9,O00505,P19838,Q00653,P25963,Q15653,O00221,Q04864,Q04206,Q01201,Q8NFZ5	O15111,Q9Y6K9,O00505,P19838,Q00653,P25963,Q15653,O00221,Q04864,Q04206,Q01201,Q8NFZ5	1
5194	TNF-alpha/NF-kappa B signaling complex (SEC16A, CHUK, IKBKB, NFKB2, REL, IKBKG, MAP3K14, RELA, FBXW7, USP2)		O15111,Q969H0,O14920,Q9Y6K9,Q99558,Q00653,Q04864,Q04206,O15027,O75604	O15111,Q969H0,O14920,Q9Y6K9,Q00653,Q04864,Q04206,O15027,O75604	0.9
5195	PTIP-HMT complex		Q9UBL3,Q9C005,Q8NEZ4,Q14686,Q9BTK6,Q6ZW49,Q15291,O15550,Q9UMN6,P61964	Q9UBL3,Q9C005,Q8NEZ4,Q14686,Q9BTK6,Q6ZW49,Q15291,Q9UMN6,P61964	0.9
5196	TNF-alpha/NF-kappa B signaling complex (CHUK, BTRC, NFKB2, PPP6C, REL, CUL1, IKBKE, SAPS2, SAPS1, ANKRD28, RELA, SKP1)		O15084,Q9Y297,O15111,Q13616,Q14164,Q00653,O00743,Q04864,Q04206,Q9UPN7,O75170,P63208	O15084,Q9Y297,O15111,Q13616,Q14164,Q00653,O00743,Q04864,Q04206,Q9UPN7,O75170,P63208	1
5197	PTIP-DNA damage response complex		P54132,P49959,O60934,Q6ZW49,Q92878,Q12888	P54132,P49959,O60934,Q6ZW49,Q92878,Q12888	1
5198	CBP-RARA-RXRA-DNA complex, ligand stimulated		Q92793,P10276,P19793	Q92793,P10276,P19793	1
5199	Kinase maturation complex 1		Q16543,P07900,P08238,P34932,Q13163,Q99759,Q7KZI7,Q9NUG6,Q9UHV9,Q6Q0C0,P31946,P62258,P61981,Q04917,P27348,P63104	Q16543,P07900,P08238,P34932,Q13163,Q99759,Q7KZI7,Q9NUG6,Q9UHV9,Q6Q0C0,P31946,P62258,P61981,Q04917,P27348,P63104	1
5727	TBP-TAF complex		Q15573,Q53T94,Q15572,P20226	Q15573,Q53T94,Q15572,P20226	1
5209	Ubiquilin-proteasome complex		P25786,P25787,P60900,Q05086,Q9UMX0,Q9UHD9	P25786,P25787,P60900,Q05086,Q9UMX0,Q9UHD9	1
5210	TANK-TRAF2-TRAF3 complex		Q92844,Q12933,Q13114	Q92844,Q12933,Q13114	1
5211	RAF1-PPP2-PIN1 complex		Q13526,P62714,P30153,P63151,P04049	Q13526,P62714,P30153,P63151,P04049	1
5212	Kinase maturation complex 2		Q9H6S1,Q16543,P07900,P08238,Q92844,Q9UHD2,A7MCY6,Q12933	Q9H6S1,Q16543,P07900,P08238,Q92844,Q9UHD2,A7MCY6,Q12933	1
5213	Pex26-Pex6-Pex1 complex		O43933,Q7Z412,Q13608	O43933,Q7Z412,Q13608	1
5215	CS-MAP3K7IP1-MAP3K7IP2 complex		O75390,Q15750,Q9NYJ8	O75390,Q15750,Q9NYJ8	1
5217	Calreticulin oligomer complex		P27797	P27797	1
5220	CHUK-IQGAP2-AKAP8L-RELA-TNIP2 complex		Q9ULX6,O15111,Q13576,Q04206,Q8NFZ5	Q9ULX6,O15111,Q13576,Q04206,Q8NFZ5	1
5222	p14-Mp1-MEK1 complex		Q02750,Q9Y2Q5,Q9UHA4	Q02750,Q9Y2Q5,Q9UHA4	1
5223	Casein kinase II (beta-dimer, alpha'-dimer)		P19784,P67870	P19784,P67870	1
5224	Casein kinase II (beta-dimer, alpha, alpha')		P68400,P19784,P67870	P68400,P19784,P67870	1
5225	Casein kinase II (beta-dimer, alpha-dimer)		P68400,P67870	P68400,P67870	1
5226	p14-Mp1-ERK2 complex		Q9Y2Q5,P28482,Q9UHA4	Q9Y2Q5,P28482,Q9UHA4	1
5228	REL-MAP3K8-RELA-TNIP2-PAPOLA complex		P41279,P51003,Q04864,Q04206,Q8NFZ5	P41279,P51003,Q04864,Q04206,Q8NFZ5	1
5229	RPA complex	replication complex	P27694,P15927,P35244	P27694,P15927,P35244	1
5230	CHUK-NFKB2-REL-IKBKG-SPAG9-NFKB1-NFKBIE-COPB2-TNIP1-NFKBIA-RELA-TNIP2 complex		O15111,P35606,Q9Y6K9,P19838,Q00653,P25963,O00221,Q04864,Q04206,O60271,Q15025,Q8NFZ5	O15111,P35606,Q9Y6K9,P19838,Q00653,P25963,O00221,Q04864,Q04206,O60271,Q15025,Q8NFZ5	1
5231	53BP1-containing complex	53BP1-Ku70-Ku80-RPA1-RPA2 complex	P27694,P15927,Q12888,P13010,P12956	P27694,P15927,Q12888,P13010,P12956	1
5232	TNF-alpha/Nf-kappa B signaling complex (RPL6, RPL30, RPS13, CHUK, DDX3X, NFKB2, NFKBIB, REL, IKBKG, NFKB1, MAP3K8, RELB, GLG1, NFKBIA, RELA, TNIP2, GTF2I)		O15111,O00571,Q92896,P78347,Q9Y6K9,P41279,P19838,Q00653,P25963,Q15653,Q04864,Q04206,Q01201,P62888,Q02878,P62277,Q8NFZ5	O15111,O00571,Q92896,P78347,Q9Y6K9,P41279,P19838,Q00653,P25963,Q15653,Q04864,Q04206,Q01201,P62888,Q02878,P62277,Q8NFZ5	1
5233	TNF-alpha/NF-kappa B signaling complex 5		O15446,O15111,Q13616,Q9UKB1,O14920,Q9Y6K9,Q13576,P52292,P42704,P23508,P46199,P19838,Q00653,Q15653,Q16342,O95602,Q9H9Y6,Q9Y2S0,Q9GZS1,P52434,P62875,Q9UJF2,Q04864,Q04206,P63208	O15446,O15111,Q13616,Q9UKB1,O14920,Q9Y6K9,Q13576,P52292,P42704,P23508,P46199,P19838,Q00653,Q15653,Q16342,O95602,Q9H9Y6,Q9Y2S0,Q9GZS1,P52434,P62875,Q9UJF2,Q04864,Q04206,P63208	1
5234	IKBKB-CDC37-KIAA1967-HSP90AB1-HSP90AA1 complex		Q16543,P07900,P08238,O14920,Q8N163	Q16543,P07900,P08238,O14920,Q8N163	1
5235	WRN-Ku70-Ku80-PARP1 complex		P09874,Q14191,P13010,P12956	P09874,Q14191,P13010,P12956	1
5239	CAP(C)-CAP(E) complex	SMC2-SMC4 complex	O95347,Q9NTJ3	O95347,Q9NTJ3	1
5241	SMC1-SMC3 complex		Q14683,Q9UQE7	Q14683,Q9UQE7	1
5243	XRCC1-LIG3-PNK-TDP1 complex		P49916,Q96T60,Q9NUW8,P18887	P49916,Q96T60,Q9NUW8,P18887	1
5244	Dolichol-phosphate mannose (DPM) synthase		O60762,O94777,Q9P2X0	O60762,Q9P2X0	0.666667
5251	Ku-ORC complex		Q13416,Q9UBD5,O43929,Q9Y5N6,P13010,P12956	Q13416,Q9UBD5,O43929,Q9Y5N6,P13010,P12956	1
5253	MNK1-eIF4F complex		P60842,P06730,Q9BUB5,Q04637,P78344	P60842,P06730,Q9BUB5,Q04637,P78344	1
5260	TCF4-CTNNB1-SUMO1-EP300-HADAC6 complex		P35222,Q09472,Q9UBN7,P63165,P15884	P35222,Q09472,Q9UBN7,P63165,P15884	1
5261	TCF4-CTNNB1-EP300 complex		P35222,Q09472,P15884	P35222,Q09472,P15884	1
5262	TCF4-CTNNB1 complex		P35222,P15884	P35222,P15884	1
5264	TCF4-CTNNB1-CREBBP complex		Q92793,P35222,P15884	Q92793,P35222,P15884	1
5266	TNF-alpha/NF-kappa B signaling complex 6		Q16543,O15111,P22087,P07900,P08238,O14920,Q9Y6K9,Q99558,P62888,P36578,Q02878,P62917,P62280,P62277	Q16543,O15111,P22087,P07900,P08238,O14920,Q9Y6K9,P62888,P36578,Q02878,P62917,P62280,P62277	0.928571
5267	VHL-VDU1-TCEB1-TCEB2 complex		Q15369,Q15370,Q8TEY7,P40337	Q15369,Q15370,Q8TEY7,P40337	1
5268	TNF-alpha/NF-kappa B signaling complex 7		Q16543,Q13451,P07900,P08238,O43318,Q15750,Q9NYJ8,Q8N5C8	Q16543,Q13451,P07900,P08238,O43318,Q15750,Q9NYJ8,Q8N5C8	1
5269	TNF-alpha/NF-kappa B signaling complex 8		Q16543,Q13451,P07900,P08238,Q14164,Q86UP2	Q16543,Q13451,P07900,P08238,Q14164,Q86UP2	1
5270	VHL-TCEB1-TCEB2 complex		Q15369,Q15370,P40337	Q15369,Q15370,P40337	1
5273	VHL-TBP1-HIF1A complex		Q16665,P17980,P40337	Q16665,P17980,P40337	1
5274	Cell-cell junction complex (ARHGAP10-CTNNA1)		A1A4S6,P35221	A1A4S6,P35221	1
5276	HIF1A-OS9-EGLN1 complex		Q9GZT9,Q16665,Q13438	Q9GZT9,Q16665,Q13438	1
5277	HIF1A-OS9-EGLN3 complex		Q9H6Z9,Q16665,Q13438	Q16665,Q13438	0.666667
5280	RAB9-TIP47-MPRI complex		P11717,O60664,P51151	P11717,O60664,P51151	1
5281	Cell-cell junction complex (CDH1-CTNNB1)		P12830,P35222	P12830,P35222	1
5282	CAS-SRC-FAK complex		P56945,Q05397,P12931	P56945,Q05397,P12931	1
5283	tRNA splicing endonuclease		Q92989,Q8WW01,Q8NCE0,Q9BSV6,Q7Z6J9	Q92989,Q8WW01,Q8NCE0,Q9BSV6,Q7Z6J9	1
5284	RNA endonuclease (SEN2deltaEx8, SEN54, CLP1)		Q92989,Q8NCE0,Q7Z6J9	Q92989,Q8NCE0,Q7Z6J9	1
5285	TNF-alpha/NF-kappa B signaling complex 9		Q16543,O15111,Q13451,P08238,Q15653	Q16543,O15111,Q13451,P08238,Q15653	1
5286	TNF-alpha/NF-kappa B signaling complex 10		Q676U5,Q8IX12,Q16543,O15111,P07900,P08238,Q9Y6K9,Q15653,Q9UHD2,P40222	Q676U5,Q8IX12,Q16543,O15111,P07900,P08238,Q9Y6K9,Q15653,Q9UHD2,P40222	1
5287	CDK4-CCND1 complex		P24385,P11802	P24385,P11802	1
5288	P53-BARD1-Ku70 complex		Q99728,P04637,P12956	Q99728,P04637,P12956	1
5293	ETS2-SMARCA4-INI1 complex		P15036,P51532,Q12824	P15036,P51532,Q12824	1
5317	LATS1-HTRA2-BIRC4 complex		O43464,O95835,P98170	O43464,O95835,P98170	1
5318	DDEF1-CTTN-PXN complex		Q14247,Q9ULH1,P49023	Q14247,Q9ULH1,P49023	1
5319	CDH1-CKS1B complex		P12830,P61024	P12830,P61024	1
5320	CDH1-SKP2 complex		P12830,Q13309	P12830,Q13309	1
5331	YY1-MDM2-p53 complex		Q00987,P04637,P25490	Q00987,P04637,P25490	1
5337	ELMO1-DOCK1 complex		Q14185,Q92556	Q14185,Q92556	1
5341	ELMO1-DOCK2 complex		Q92608,Q92556	Q92608,Q92556	1
5342	ELMO1-DOCK1-RAC1 complex		Q14185,Q92556,P63000	Q14185,Q92556,P63000	1
5343	ELMO1-DOCK1-CRKII complex		P46108,Q14185,Q92556	P46108,Q14185,Q92556	1
5360	AGO2-FXR1-TNF(alpha)ARE-RNP complex		Q9UKV8,P51114	Q9UKV8,P51114	1
5361	Cell division cycle complex (CDC27, CDC16, ANAPC7)		Q9UJX3,Q13042,P30260	Q9UJX3,Q13042,P30260	1
5363	Actin-ribonucleoprotein complex (POLR2A, GTF2F1, HNRNPU)		P35269,Q00839,P24928	P35269,Q00839,P24928	1
5367	THRB-RXRB complex		P28702,P10828	P28702,P10828	1
5369	ATM homodimer complex		Q13315	Q13315	1
5370	ERAP1-ERAP2 complex		Q9NZ08,Q6P179	Q9NZ08,Q6P179	1
5371	Grancalcin-sorcin complex		P28676,P30626	P28676,P30626	1
5372	SRI homodimer complex		P30626	P30626	1
5373	Chromatin remodeling complex (TACC2, TACC3, PCAF)		Q92831,O95359,Q9Y6A5	Q92831,O95359,Q9Y6A5	1
5375	EGR-EP300 complex		P18146,Q09472	P18146,Q09472	1
5377	RNA-induced silencing complex, RISC	TRBP containing complex (DICER, TRBP, AGO2)	Q9UPY3,Q9UKV8,Q15633	Q9UPY3,Q9UKV8,Q15633	1
5378	TRBP containing complex (DICER, TRBP, AGO2, RPL7A, EIF6, MOV10)		Q9UPY3,Q9UKV8,P56537,Q9HCE1,P62424,Q15633	Q9UPY3,Q9UKV8,P56537,Q9HCE1,P62424,Q15633	1
5380	TRBP containing complex (DICER, RPL7A, EIF6, MOV10 and subunits of the 60S ribosomal particle)		Q9UHA3,Q9UPY3,P56537,Q9HCE1,P62906,P62913,P30050,P26373,P50914,P61313,Q02543,P84098,P46778,P61353,P46779,P62888,P62910,P49207,P18077,Q9Y3U8,P61513,P18124,P62424,P05386,P05387	Q9UHA3,Q9UPY3,P56537,Q9HCE1,P62906,P62913,P30050,P26373,P50914,P61313,Q02543,P84098,P46778,P61353,P46779,P62888,P62910,P49207,P18077,Q9Y3U8,P61513,P18124,P62424,P05386,P05387	1
5381	RNA-induced silencing complex, RISC	TRBP containing complex (DICER, TRBP, AGO2)	Q9UPY3,Q9UKV8,Q15633	Q9UPY3,Q9UKV8,Q15633	1
5382	ARNT-HIF1A complex		P27540,Q16665	P27540,Q16665	1
5383	TRIB3-DDIT3 complex		P35638,Q96RU7		0
5384	RAG1-RAG2 tetramer complex		P15918,P55895		0
5385	GAIT complex		P07814,P04406,P40429,O60506	P07814,P04406,P40429,O60506	1
5386	MLL1-WDR5 complex		Q9UBL3,Q8IXM2,Q6PI98,Q9HCK8,O75461,P51610,P34932,Q7Z3B3,Q9Y4W2,Q96EZ8,O43451,Q03164,Q9H7Z6,Q8IZL8,Q9BVI0,Q8WWY3,Q15291,Q99496,Q9Y265,Q9H4L4,P21675,O00268,P49848,Q15545,Q16594,Q9NXF1,P61964	Q9UBL3,Q8IXM2,Q6PI98,Q9HCK8,O75461,P51610,P34932,Q7Z3B3,Q9Y4W2,Q96EZ8,O43451,Q03164,Q9H7Z6,Q8IZL8,Q9BVI0,Q8WWY3,Q15291,Q99496,Q9Y265,Q9H4L4,P21675,O00268,P49848,Q15545,Q16594,Q9NXF1,P61964	1
5388	SERPINA1-ELA2 complex		P08246,P01009	P01009	0.5
5389	SERPINA3-CTSG complex		P08311,P01011	P01011	0.5
5391	SERPINA1-CTSG complex		P08311,P01009	P01009	0.5
5400	BRCC complex		P38398,P51587,P46736,Q9NXR7,Q06609	P38398,P51587,P46736,Q9NXR7,Q06609	1
5401	PLEKHM2-KIF5B complex	SKIP-kinesin complex	P33176,Q8IWE5	P33176,Q8IWE5	1
5407	NGF-TrkA complex		P01138,P04629		0
5408	Neurotrophin-3-p75 complex		P08138,P20783		0
5409	TIAM1-GRIN1 complex		Q05586,Q13009	Q13009	0.5
5411	EDG1-HTR1D complex		P21453,P28221		0
5412	HTR1D homodimer complex		P28221		0
5414	HTR1A-HTR1D complex		P08908,P28221	P08908	0.5
5415	HTR1B homodimer complex		P28222		0
5416	HTR1A-HTR1B complex		P08908,P28222	P08908	0.5
5417	HTR1D-HTR1B complex		P28222,P28221		0
5418	GABBR2-HTR1A complex		O75899,P08908	P08908	0.5
5419	HTR1A-GPR26 complex		Q8NDV2,P08908	P08908	0.5
5420	HTR1A-EDG3 complex		Q99500,P08908	Q99500,P08908	1
5421	HTR1A homodimer complex		P08908	P08908	1
5422	HTR1A-EDG1 complex		P21453,P08908	P08908	0.5
5423	HSP70-BAG5-PARK2 complex		Q9UL15,O60260,P0DMV8,P34932	Q9UL15,P0DMV8,P34932	0.75
5424	NGF-p75 complex		P01138,P08138		0
5426	ANCO1-HDAC3 complex		Q6UB99,O15379	Q6UB99,O15379	1
5432	Sororin-cohesin complex		Q96FF9,Q29RF7,Q9NTI5,O60216,Q14683,Q9UQE7	Q96FF9,Q29RF7,Q9NTI5,O60216,Q14683,Q9UQE7	1
5441	NRG1-IKZF4 complex		Q9H2S9,Q02297	Q9H2S9,Q02297	1
5442	EPOR receptor complex		P19235		0
5444	CRKII-C3G complex		P46108,Q13905	P46108,Q13905	1
5446	EPO-EPOR complex		P01588,P19235		0
5449	Splicing-associated factors complex	-20/24 complex	P35659,Q9Y5S9,Q15287,Q8IYB3,Q86V81	P35659,Q9Y5S9,Q15287,Q8IYB3,Q86V81	1
5450	Mediator complex		Q15648,Q9BTT4,Q9P086,Q9UHV7,Q71F56,O60244,Q96RN5,Q9Y2X0,Q9NVC6,Q9BUE0,Q9H944,Q13503,Q15528,Q9ULK4,O75448,Q71SY5,O95402,Q6P2C8,Q9NX70,Q96HR3,Q9Y3C7,Q9NPJ6,O75586,O43513,Q96G25,A0JLT2,O60313	Q15648,Q9BTT4,Q9P086,Q9UHV7,Q71F56,O60244,Q96RN5,Q9Y2X0,Q9NVC6,Q9BUE0,Q9H944,Q13503,Q15528,Q9ULK4,O75448,Q71SY5,O95402,Q6P2C8,Q9NX70,Q96HR3,Q9Y3C7,Q9NPJ6,O75586,O43513,Q96G25,A0JLT2,O60313	1
5451	MED18-MED20-MED29 mediator subcomplex		Q9BUE0,Q9H944,Q9NX70	Q9BUE0,Q9H944,Q9NX70	1
5460	p50-p65 NF(kappa)B complex		P19838,Q04206	P19838,Q04206	1
5461	p50-p65 NF(kappa)B-SRC1 complex		Q15788,P19838,Q04206	Q15788,P19838,Q04206	1
5464	I(kappa)B(alpha)-NF(kappa)Bp50-NF(kappa)Bp65 complex		P19838,P25963,Q04206	P19838,P25963,Q04206	1
5465	IKB(epsilon)-RELA-cREL complex		O00221,Q04864,Q04206	O00221,Q04864,Q04206	1
5466	IKB(beta)-RELA-cREL complex		Q15653,Q04864,Q04206	Q15653,Q04864,Q04206	1
5467	IKB(alpha)-RELA-cREL complex		P25963,Q04864,Q04206	P25963,Q04864,Q04206	1
5473	FAS-FADD-CASP8 complex		Q14790,Q13158,P25445	Q14790,Q13158,P25445	1
5475	MURR1-NF(kappa)Bp65-IKBA complex		Q8N668,P25963,Q04206	Q8N668,P25963,Q04206	1
5492	IKBA-NF(kappa)Bp65-NF(kappa)Bp50 complex		P19838,P25963,Q04206	P19838,P25963,Q04206	1
5495	TFIIH transcription factor complex (ERCC2, ERCC3, GTF2H1, CDK7, CCNH, GTF2H2)		P51946,P50613,P18074,P19447,P32780,Q13888	P51946,P50613,P18074,P19447,P32780,Q13888	1
5498	ILK-PARVB-ARHGEF6 complex		Q15052,Q13418,Q9HBI1	Q15052,Q13418,Q9HBI1	1
5499	PARVB-ARHGEF6 complex		Q15052,Q9HBI1	Q15052,Q9HBI1	1
5502	EED-EZH-YY1 polycomb complex		O75530,Q15910,P25490	O75530,Q15910,P25490	1
5513	Polycomb repressive complex	hPc2-RING1-BMI1-HPH1 complex	P35226,O00257,P78364,Q06587	O00257,P78364,Q06587	0.75
5518	BMI1-HPH1-HPH2 complex		P35226,P78364,Q8IXK0	P78364,Q8IXK0	0.666667
5521	EED-EZH polycomb complex		O75530,Q15910	O75530,Q15910	1
5526	CALM1-FKBP38-BCL2 complex		P10415,P62158,Q14318	P10415,P62158,Q14318	1
5529	TRAF2-cIAP1/BIRC2 complex		Q13490,Q12933	Q13490,Q12933	1
5530	Homodimeric complex LTBR		P36941	P36941	1
5531	Tumor necrosis factor receptor 1 signaling complex		Q13490,P19438,Q15628,Q12933	Q13490,P19438,Q15628,Q12933	1
5534	PLCB1-PARD3-PARD6A complex		Q8TEW0,Q9NPB6,Q9NQ66	Q8TEW0,Q9NPB6,Q9NQ66	1
5535	PLCB3-PARD3-PARD6A complex		Q8TEW0,Q9NPB6,Q01970	Q8TEW0,Q9NPB6,Q01970	1
5540	TRAF2-TRADD complex		Q15628,Q12933	Q15628,Q12933	1
5541	Ternary complex (TRAF2, FADD, TRADD)		Q13158,Q15628,Q12933	Q13158,Q15628,Q12933	1
5542	CCNB2-CDC2 complex		O95067,P06493	O95067,P06493	1
5543	CCNB1-CDC2 complex		P14635,P06493	P14635,P06493	1
5544	CDC2-PCNA-CCNB1-GADD45A complex		P14635,P06493,P24522,P12004	P14635,P06493,P24522,P12004	1
5545	CDC2-PCNA-CCNB1-GADD45B complex		P14635,P06493,O75293,P12004	P14635,P06493,P12004	0.75
5546	CDC2-PCNA-CCNB1-GADD45G complex		P14635,P06493,O95257,P12004	P14635,P06493,P12004	0.75
5548	IL-12 heterodimer complex		P29459,P29460		0
5549	IL-12 subunit p40 homodimer complex		P29460		0
5550	CDC2-CCNB1-CCNF complex		P14635,P41002,P06493	P14635,P41002,P06493	1
5551	CDC2-CCNB1-PTCH1 complex		P14635,P06493,Q13635	P14635,P06493,Q13635	1
5556	CDK2-CCNA2 complex		P20248,P24941	P20248,P24941	1
5557	CDC2-CCNA2 complex		P20248,P06493	P20248,P06493	1
5558	PAR6-CDC42 complex		P60953,Q9BYG5	P60953,Q9BYG5	1
5559	CDC2-CCNA2-CDK2 complex		P20248,P06493,P24941	P20248,P06493,P24941	1
5560	CDK2-CCNE1 complex		P24864,P24941	P24864,P24941	1
5564	LMO4-gp130 complex		P40189,P23458,P61968,Q06124,O14543	P40189,P23458,P61968,Q06124,O14543	1
5573	Stat1-alpha-dimer-CBP DNA-protein complex		Q92793,P42224	Q92793,P42224	1
5575	SHP-NR5A2 complex		Q15466,O00482	O00482	0.5
5579	CNTF-CNTFR-gp130-LIFR complex		P26441,P26992,P40189,P42702	P26992,P40189,P42702	0.75
5582	LIFR-LIF-gp130 complex		P40189,P15018,P42702	P40189,P42702	0.666667
5589	LINC complex, S-phase		Q96GY3,Q52LA3,Q6MZP7,Q5TKA1,P10244,Q09028,P28749	Q96GY3,Q52LA3,Q6MZP7,Q5TKA1,P10244,Q09028,P28749	1
5593	LINC core complex		Q96GY3,Q52LA3,Q6MZP7,Q5TKA1,Q09028	Q96GY3,Q52LA3,Q6MZP7,Q5TKA1,Q09028	1
5596	LINC complex, quiescent cells		Q16254,Q96GY3,Q52LA3,Q6MZP7,Q5TKA1,Q09028,Q08999	Q16254,Q96GY3,Q52LA3,Q6MZP7,Q5TKA1,Q09028,Q08999	1
5604	Emerin complex 1		P60709,Q15417,P50402,Q8WWI1,P35579,Q12965,Q9BRV8,Q13813	P60709,Q15417,P50402,Q8WWI1,P35579,Q12965,Q9BRV8,Q13813	1
5606	Emerin-actin-NMI-(alphaII)spectrin complex		P60709,P50402,Q13287,Q13813	P60709,P50402,Q13287,Q13813	1
5607	Emerin-actin-NMI complex		P60709,P50402,Q13287	P60709,P50402,Q13287	1
5608	Emerin architectural complex		P60709,P50402,P02545,P20700,Q13287,Q13813	P60709,P50402,P02545,P20700,Q13287,Q13813	1
5609	Emerin regulatory complex		P60709,O75531,P50402,Q13547,O15379,Q02539,P68431,Q8WWI1,P28749	P60709,O75531,P50402,Q13547,O15379,Q02539,P68431,Q8WWI1,P28749	1
5611	Emerin complex 24		Q9H503,Q07021,P50402,Q02539,P68431,Q00839,P02545,P20700,P49736,P33991,Q14566,Q13287,P06400,Q08999,Q9H0E3	Q9H503,Q07021,P50402,Q02539,P68431,Q00839,P02545,P20700,P49736,P33991,Q14566,Q13287,P06400,Q08999,Q9H0E3	1
5613	Emerin complex 25		P60709,O75531,Q9P287,Q16543,P50402,Q13283,P61978,P20700,Q9Y333,O95777,Q9H0E3,P62314,P05455,P31946,P62258,O95218	P60709,O75531,Q9P287,Q16543,P50402,Q13283,P61978,P20700,Q9Y333,O95777,Q9H0E3,P62314,P05455,P31946,P62258,O95218	1
5614	Emerin complex 32		P60709,Q9H503,Q14839,Q9C005,P50402,Q13547,O15379,P68431,P20700,Q9NPJ6,Q13287,P28749,Q08999,Q9UKL0,O00422,Q12824,Q92922,Q8TAQ2,Q13813,Q9BZK7,Q9BQ87,Q13263	P60709,Q9H503,Q14839,Q9C005,P50402,Q13547,O15379,P68431,P20700,Q9NPJ6,Q13287,P28749,Q08999,Q9UKL0,O00422,Q12824,Q92922,Q8TAQ2,Q13813,Q9BZK7,Q9BQ87,Q13263	1
5615	Emerin complex 52		P60709,Q9BZZ5,Q07021,P12277,O00148,P50402,P51858,Q02539,P61978,P14866,Q00839,Q12906,P46940,Q9Y2U8,P20700,O95777,Q13287,Q53EL6,Q08999,P62314,P10827,P62258,P27348	P60709,Q9BZZ5,Q07021,P12277,O00148,P50402,P51858,Q02539,P61978,P14866,Q00839,Q12906,P46940,Q9Y2U8,P20700,O95777,Q13287,Q53EL6,Q08999,P62314,P10827,P62258,P27348	1
5622	HSP90-CIP1-FKBPL complex		P38936,Q9UIM3,P07900	P38936,Q9UIM3,P07900	1
5641	PSD95-FYN-NR2A complex		P78352,P06241,Q12879	P78352,P06241	0.666667
5642	Securin-separase complex		Q14674,O95997	Q14674,O95997	1
5643	ESPL1-CDC2 complex		P06493,Q14674	P06493,Q14674	1
5646	FARP2-NRP1-PlexinA1 complex		O94887,O14786,Q9UIW2	O94887,O14786,Q9UIW2	1
5647	FARP2-NRP1-PlexinA2 complex		O94887,O14786,O75051	O94887,O14786,O75051	1
5648	FARP2-NRP1-PlexinA3 complex		O94887,O14786,P51805	O94887,O14786,P51805	1
5649	FARP2-NRP1-PlexinA4 complex		O94887,O14786,Q9HCM2	O94887,O14786	0.666667
5654	SEMA4A-PlexinD1 complex		Q9Y4D7,Q9H3S1	Q9Y4D7	0.5
5655	Ternary complex (LRRC7, CAMK2a, ACTN4)		O43707,Q9UQM7,Q96NW7	O43707,Q9UQM7	0.666667
5656	CEBPE-E2F1-RB1 complex		Q15744,Q01094,P06400	Q01094,P06400	0.666667
5663	TRIM27-RB1 complex		P06400,P14373	P06400,P14373	1
5683	hRAD51C-hXRCC3 complex		Q06609,O43543	Q06609,O43543	1
5684	Membrane protein complex (DERL1, SELS, VCP)		Q9BUN8,Q9BQE4,P55072	Q9BUN8,Q9BQE4,P55072	1
5685	Membrane protein complex (VCP, UFD1L, SEC61B)		P60468,Q92890,P55072	P60468,Q92890,P55072	1
5689	SEMA6D-PlexinA1-NRP1 complex		O14786,Q9UIW2,Q8NFY4	O14786,Q9UIW2,Q8NFY4	1
5691	TALL1 homo-oligomer complex		Q9Y275		0
5694	Nucleolar remodeling complex (NoRC complex)		Q9UIF9,O60264	Q9UIF9,O60264	1
5695	TIP5-DNMT-HDAC1 complex		Q9UIF9,P26358,Q9UBC3,Q13547	Q9UIF9,P26358,Q9UBC3,Q13547	1
5696	VEGFA(165)-KDR-NRP1 complex		P35968,O14786,P15692	P35968,O14786,P15692	1
5698	VEGFA(165)-VEGFR2-NRP1 complex		P35968,O14786,P15692	P35968,O14786,P15692	1
5701	NRP1-VEGF(165/121) complex		O14786,P15692	O14786,P15692	1
5710	PRMT2 homo-oligomer complex		P55345	P55345	1
5724	CIN85-SH3GL3-CBL complex		P22681,Q99963,Q96B97	P22681,Q99963,Q96B97	1
5730	IKBKG homotrimer complex		Q9Y6K9	Q9Y6K9	1
5731	NRP1-VEGFC complex, heparin dependent		O14786,P49767	O14786	0.5
5732	NRP2-VEGFC complex		O60462,P49767	O60462	0.5
5733	NRP2-VEGFD complex, heparin dependent		O43915,O60462	O60462	0.5
5734	NRP1-VEGFD complex, heparin dependent		O43915,O14786	O14786	0.5
5735	TGF-beta receptor-SMAD3 complex		P84022,P36897,P37173	P84022,P36897,P37173	1
5736	Pre-initiation complex (PIC)		P60709,P24928,P20226	P60709,P24928,P20226	1
5740	NRP2-VEGFR3 complex		P35916,O60462	P35916,O60462	1
5745	PlexinA1-NRP1 complex		O14786,Q9UIW2	O14786,Q9UIW2	1
5746	PlexinA1-NRP1-SEMA3A complex		O14786,Q9UIW2,Q14563	O14786,Q9UIW2,Q14563	1
5747	2AR-mGluR2 complex		P08913,P42262	P08913	0.5
5748	2AR-mGluR2 complex		P08913,P42262	P08913	0.5
5749	MRIT complex		Q07817,Q14790,O15519	Q07817,Q14790,O15519	1
5755	SUMO1-SUA1-UBA2 complex		Q9UBE0,P63165,Q9UBT2	Q9UBE0,P63165,Q9UBT2	1
5756	SUA1-UBA2 complex		Q9UBE0,Q9UBT2	Q9UBE0,Q9UBT2	1
5758	PLXNA2-RANBPM complex		O75051,Q96S59	O75051,Q96S59	1
5759	PLXNA3-RANBPM complex		P51805,Q96S59	P51805,Q96S59	1
5760	PLXNA4-RANBPM complex		Q9HCM2,Q96S59	Q96S59	0.5
5762	CRMP-MICAL-PlexinA1 complex, induced by SEMA3A		Q14194,Q8TDZ2,Q9UIW2	Q14194,Q8TDZ2,Q9UIW2	1
5770	RUNX1-CBF-beta-DNA complex		Q13951,Q01196	Q13951,Q01196	1
5798	Death induced signaling complex II (FADD, CASP8, CFLAR), cytosolic, CD95L induced		Q14790,O15519,Q13158	Q14790,O15519,Q13158	1
5799	Death induced signaling complex DISC (FAS, FADD, CASP8, CFLAR), membrane-associated, CD95L induced		Q14790,O15519,Q13158,P25445	Q14790,O15519,Q13158,P25445	1
5800	Death-inducing signaling complex DISC (type I cells associated), stimulated		Q14790,Q13158,P25445	Q14790,Q13158,P25445	1
5805	PGAM5-KEAP1-NRF2 complex		Q14145,Q16236,Q96HS1	Q14145,Q16236,Q96HS1	1
5809	GABAA receptor		P14867,P47870,P18507		0
5816	Apoptosome-procaspase 9 complex		O14727,P55211,P99999	O14727,P55211,P99999	1
5823	MCL1-BAK1 complex		Q16611,Q07820	Q16611,Q07820	1
5827	IKBKG tetramer complex		Q9Y6K9	Q9Y6K9	1
5828	IKBKG-IKBKB complex		O14920,Q9Y6K9	O14920,Q9Y6K9	1
5829	IKBKG-CHUK complex		O15111,Q9Y6K9	O15111,Q9Y6K9	1
5830	DJ-1-SNCA complex, high molecular weight complex		Q99497,P37840	Q99497,P37840	1
5877	MAP2K1-BRAF-RAF1-YWHAE-KSR1 complex		P15056,Q8IVT5,Q02750,P04049,P62258	P15056,Q8IVT5,Q02750,P04049,P62258	1
5832	PINK1-MIRO2-Milton complex		Q9BXM7,Q8IXI1,Q9UPV9	Q8IXI1,Q9UPV9	0.666667
5836	MIRO2-Milton complex		Q8IXI1,Q9UPV9	Q8IXI1,Q9UPV9	1
5837	PPD complex	Parkin-PINK1-DJ1 complex	O60260,Q99497,Q9BXM7	Q99497	0.333333
5843	AIF-CYPA-DNA complex		O95831,P62937	O95831,P62937	1
5844	I-kappa-B kinase (IKK) complex		O15111,O14920,Q9Y6K9	O15111,O14920,Q9Y6K9	1
5849	HSP90-CDC37-LRRK2 complex		Q16543,P08238,Q5S007	Q16543,P08238,Q5S007	1
5859	FAS-FADD-CASP8-CASP10 complex		Q92851,Q14790,Q13158,P25445	Q92851,Q14790,Q13158,P25445	1
5860	FAS-FADD-CASP8 complex		Q14790,Q13158,P25445	Q14790,Q13158,P25445	1
5861	FAS-FADD-CASP10 complex		Q92851,Q13158,P25445	Q92851,Q13158,P25445	1
5862	CAV1-VDAC1-ESR1 complex		Q03135,P03372,P21796	Q03135,P03372,P21796	1
5870	FE65-TSHZ3-HDAC1 complex		O00213,Q13547,Q63HK5	O00213,Q13547,Q63HK5	1
5872	BRAF-MAP2K1-MAP2K2-YWHAE complex		P15056,Q02750,P36507,P62258	P15056,Q02750,P36507,P62258	1
5873	RAF1-MAP2K1-YWHAE complex		Q02750,P04049,P62258	Q02750,P04049,P62258	1
5876	PPP2R1A-PPP2R1B-PPP2CA-PPME1-EIF4A1 complex		P60842,Q9Y570,P67775,P30153,P30154	P60842,Q9Y570,P67775,P30153,P30154	1
5918	KSR1 homooligomer complex		Q8IVT5	Q8IVT5	1
5919	BRAF-RAF1-14-3-3 complex		P15056,P04049,P31947,P31946,P62258,P61981,Q04917,P27348,P63104	P15056,P04049,P31947,P31946,P62258,P61981,Q04917,P27348,P63104	1
5920	KSR1-RAF1-MEK complex		Q8IVT5,P04049,Q02750,P36507	Q8IVT5,P04049,Q02750,P36507	1
5921	KSR1-BRAF-MEK complex		P15056,Q8IVT5,Q02750,P36507	P15056,Q8IVT5,Q02750,P36507	1
5922	RAF1-RAS complex, EGF induced		P04049,P01112,P01116,P01111	P04049,P01112,P01116,P01111	1
5923	RAF1-BRAF complex, RAS stimulated		P15056,P04049	P15056,P04049	1
5924	RAF1-CNK1 complex, RAS stimulated		Q969H4,P04049	Q969H4,P04049	1
5925	BRAF-CNK1 complex, not RAS stimulated		P15056,Q969H4	P15056,Q969H4	1
5926	CNK1 homodimer complex		Q969H4	Q969H4	1
5928	CNK1-SRC-RAF1 complex		Q969H4,P04049,P12931	Q969H4,P04049,P12931	1
5980	LRRK2-CHIP-HSP90 complex		P08238,Q5S007,Q9UNE7	P08238,Q5S007,Q9UNE7	1
5991	LRRK2-FADD-CASP8		Q14790,Q13158,Q5S007	Q14790,Q13158,Q5S007	1
6023	Calcineurin		Q08209,P63098	Q08209,P63098	1
6025	UBC13-UEV1a complex		P61088,Q13404	P61088,Q13404	1
6036	PARK2-EPS15-EGFR		P00533,P42566,O60260	P00533,P42566	0.666667
6037	CHIP-HSC70 complex		P11142,Q9UNE7	P11142,Q9UNE7	1
6041	DISC-FEZ1 complex		Q9NRI5,Q99689	Q9NRI5	0.5
6043	DISC-FEZ1-F-actin complex		Q6PJ43,Q9NRI5,Q99689	Q9NRI5	0.333333
6045			Q9NRI5,Q15049	Q9NRI5	0.5
6046			Q9NRI5,Q07343	Q9NRI5,Q07343	1
6052	BAG3-HSC70-HSPB8-CHIP complex		O95817,P11142,Q9UJY1,Q9UNE7	O95817,P11142,Q9UJY1,Q9UNE7	1
6053	LKB1-STRAD-MO25 complex		Q9Y376,Q15831,Q7RTN6	Q9Y376,Q15831,Q7RTN6	1
6061	DISC1-ZNF365 complex		Q9NRI5,Q70YC5	Q9NRI5	0.5
6066	Xanthine oxidase		P47989	P47989	1
6067	ESR1-SP1 complex		P03372,P08047	P03372,P08047	1
6068	ESR1-CEBPB complex		P17676,P03372	P17676,P03372	1
6069	ESR1-GRIP1 complex		P03372,Q9Y3R0	P03372,Q9Y3R0	1
6072	TRA2B1-SRp30c-SRp55 complex		Q13247,Q13242,P62995	Q13247,Q13242,P62995	1
6073	SRp30c-SRp55 complex		Q13247,Q13242	Q13247,Q13242	1
