# Supplementary material for: An Optimized Shotgun Strategy for the Rapid Generation of Comprehensive Human Proteomes
Source: Cell Syst. 2017 Jun 28;4(6):587–599.e4. doi: 10.1016/j.cels.2017.05.009 (PMC5493283; doi:10.1016/j.cels.2017.05.009)
Supplement: Table S5. List of all HeLa Post-Translational Modifications, Related to Figure 5 [file mmc6.xlsx]

## Sheet: HeLa-Phosphoproteome-All
Table S5. List of all HeLa post-translational modifications. Related to Figure 5.
Proteins	Positions within proteins	Leading proteins	Position	Protein names	Gene names	Amino acid	Charge	Localization prob	PEP	Score	Delta score	Score for localization	Mass error [ppm]	Intensity	Sequence window	Number of Phospho (STY)	Class1 [Sharma et al, Cell Reports 2014]	Class 1 site TiO2-enriched Phoshoproteome [This HeLa dataset]	Class 1 site Non-enriched HeLa Proteome [This dataset]	MS_LIT [PhosphoSite.org]	Av.HeLa-iBAQ protein abundance [Log2]	Site Intensity TiO2-Bekker Av. [Log2]	Site Intensity Proteome-Bekker-Av. [Log2]
Q15019;Q15019-2;C9JB25;C9J938;C9IZU3;C9JQJ4;C9JZI2;A0A0K0K1E7;C9JFT1;F8WB65;C9JT15;C9JSE7;Q15019-3	14;49;14;14;14;25;14;14;14;14;14;14;14	Q15019;Q15019-3	14	Septin-2	SEP2	T	3	1	6.06842e-70	204.88	195.32	192.22	-0.68228	365880000	__MSKQQPTQFINPETPGYVGFANLPNQVHR	1		+	+	4	32.4736	24.2323	24.7519
Q15019;Q15019-2;H7C2Y0;Q15019-3	218;253;73;228	Q15019;Q15019-3	218	Septin-2	SEP2	S	3	1	2.96528e-62	239	219.24	136.64	0.34648	130700000000	IEEHNIKIYHLPDAESDEDEDFKEQTRLLKA	1		+	+	59	32.4736	31.1828	27.8448
B1AMS2;Q14141;Q14141-2;Q14141-4	418;418;418;418	B1AMS2;Q14141;Q14141-2;Q14141-4	418	Septin-6	SEP6	T	2	0.995662	2.8945e-191	322.59	322.59	225.56	-0.093576	4861900000	AELLQSQGSQAGGSQTLKRDKEKKN______	1		+	+	5	28.5624	23.9286	25.4698
E7ES33;G3V1Q4;Q16181;Q16181-2;E7EPK1;H0Y3Y4	314;281;334;333;334;312	E7ES33;G3V1Q4;Q16181;Q16181-2	334	Septin-7	SEP7	S	3	1	3.39438e-48	229.96	229.96	81.119	-0.80409	7508900000	YNGVDNNKNKGQLTKSPLAQMEEERREHVAK	1		+	+	21	19.6781	25.8872	25.4691
Q9UHD8-2	20	Q9UHD8-2	20	Septin-9	SEP9	T	3	0.999999	1.87147e-38	167.52	158.47	139.43	-2.1864	1345800000	RISALKRSFEVEEVETPNSTPPRRVQTPLLR	2;3		+	+	7	28.2779	24.5694	25.9069
Q9UHD8;K7EPY1;K7EJV0	38;45;23	Q9UHD8	38	Septin-9	SEP9	T	3	0.999999	1.87147e-38	167.52	158.47	139.43	-2.1864	1345800000	SGPALKRSFEVEEVETPNSTPPRRVQTPLLR	2;3		+	+	7	31.119	24.5694	25.9069
K7ENL0;Q9UHD8;K7EPY1;K7EJV0;Q9UHD8-2;Q9UHD8-5;Q9UHD8-7	34;49;56;34;31;42;30	K7ENL0;Q9UHD8;Q9UHD8-2;Q9UHD8-5;Q9UHD8-7	49	Septin-9	SEP9	T	2	1	5.24645e-38	163.87	154.2	154.35	0.77843	1022700000	EEVETPNSTPPRRVQTPLLRATVASSTQKFQ	1;2;3		+	+	13	22.4584	26.4591	25.4393
K7ENL0;Q9UHD8;K7EPY1;K7EJV0;Q9UHD8-2;Q9UHD8-5;Q9UHD8-7	67;82;89;67;64;75;63	K7ENL0;Q9UHD8;Q9UHD8-2;Q9UHD8-5;Q9UHD8-7	82	Septin-9	SEP9	S	2	0.93187	6.79909e-05	94.287	80.352	87.989	-0.33908	1015800000	GVKNSEPSARHVDSLSQRSPKASLRRVELSG	1;2		+	+	5	22.4584	26.691	24.786
K7ENL0;Q9UHD8;K7EPY1;K7EJV0;Q9UHD8-2;Q9UHD8-5;Q9UHD8-7	70;85;92;70;67;78;66	K7ENL0;Q9UHD8;Q9UHD8-2;Q9UHD8-5;Q9UHD8-7	85	Septin-9	SEP9	S	3	0.999999	1.33092e-70	267.83	267.83	214.14	0.30835	48913000000	NSEPSARHVDSLSQRSPKASLRRVELSGPKA	1;2		+	+	24	22.4584	31.8782	27.8029
K7ENL0;Q9UHD8;K7EJ51;K7ER34;Q9UHD8-2;Q9UHD8-5;Q9UHD8-7	127;142;36;36;124;135;123	K7ENL0;Q9UHD8;Q9UHD8-2;Q9UHD8-5;Q9UHD8-7	142	Septin-9	SEP9	T	2	1	2.67005e-14	162.09	70.468	162.09	-2.8598	9787700000	PSRFGLKRAEVLGHKTPEPAPRRTEITIVKP	1		+	+	15	22.4584	28.1303	27.7588
Q9UHD8;K7EJ51;Q9UHD8-2;Q9UHD8-3;Q9UHD8-5;Q9UHD8-7	203;97;185;39;196;184	Q9UHD8;Q9UHD8-2;Q9UHD8-3;Q9UHD8-5;Q9UHD8-7	203	Septin-9	SEP9	S	3	0.999967	2.05748e-170	257.05	238.51	182.3	-0.26176	483650000	VEIQMPKPAEAPTAPSPAQTLENSEPAPVSQ	1		+	+	5	31.119	24.1266	23.7914
K7EJL9;K7ER14	12;20	K7EJL9;K7ER14	NaN	Septin-9	SEP9	S	3	0.994409	2.32285e-36	153.86	139.26	153.86	-0.46499	339310000	____MPKPAEAPTAPSPAQTLENSEPAPVSQ	1		+	+	5	22.5831	24.1266	23.7914
K7ENL0;Q9UHD8-5;Q9UHD8-7	27;35;23	K7ENL0;Q9UHD8-5;Q9UHD8-7	NaN	Septin-9	SEP9	T	3	0.992924	5.94376e-75	206.53	198.12	139.55	-1.6223	4181300000	LKRSFEVEEVETPNSTPPRRVQTPLLRATVA	1;2;3		+	+	11	22.4584	26.9083	26.6919
K7ENL0;Q9UHD8-5;Q9UHD8-7	23;31;19	K7ENL0;Q9UHD8-5;Q9UHD8-7	NaN	Septin-9	SEP9	T	3	0.999999	1.87147e-38	167.52	158.47	139.43	-2.1864	1345800000	DFEALKRSFEVEEVETPNSTPPRRVQTPLLR	2;3		+	+	7	22.4584	24.5694	25.9069
K7ENL0;Q9UHD8-5;Q9UHD8-7	26;34;22	K7ENL0;Q9UHD8-5;Q9UHD8-7	NaN	Septin-9	SEP9	S	4	0.766683	5.24645e-38	163.87	154.2	50.224	0.62741	2226100000	ALKRSFEVEEVETPNSTPPRRVQTPLLRATV	1;2;3		+	+	3	22.4584	23.3869	26.6919
Q9NVA2;D6RGI3;D6RER5	9;9;9	Q9NVA2	9	Septin-11	SEP11	S	2	1	2.00318e-10	169.25	139.67	67.994	1.3297	886980000	_______MAVAVGRPSNEELRNLSLSGHVGF	1		+	+	4	31.7754	26.6009	25.1511
Q9NRG9;Q9NRG9-2;F8VZ44	495;462;371	Q9NRG9	495	Aladin	AAAS	S	3	1	7.38362e-54	197.73	197.73	105.17	1.2135	2595300000	AHIPLYFVNAQFPRFSPVLGRAQEPPAGGGG	1		+	+	19	28.3208	23.2326	27.2453
Q9NRG9;Q9NRG9-2;F8VZ44	522;489;398	Q9NRG9	522	Aladin	AAAS	S	4	0.86994	1.07756e-31	121.34	117.21	121.34	-0.76637	630710000	GGGGSIHDLPLFTETSPTSAPWDPLPGPPPV	1;2		+	+	0	28.3208	27.5271	25.7536
Q9NRG9;Q9NRG9-2;F8VZ44	541;508;417	Q9NRG9	541	Aladin	AAAS	S	5	0.954335	1.07756e-31	121.34	117.21	85.526	-0.1412	1404800000	APWDPLPGPPPVLPHSPHSHL__________	1;2		+	+	2	28.3208	27.8561	26.6674
A0A096LNZ0;A0A096LP25;Q6ZSR9	217;249;93	A0A096LNZ0;A0A096LP25	249	Uncharacterized protein FLJ45252	AAK1	S	2	1	5.74264e-09	142.89	112.02	64.092	-0.91181	3967600000	PGKLGGAVPFAPPEVSPEQAKTVQGGRKNQF	1		+	+	13	27.7542	28.4814	26.0472
Q2M2I8;Q2M2I8-2;E9PG46	389;389;389	Q2M2I8	389	AP2-associated protein kinase 1	AAK1	T	3	1	4.15756e-67	207.76	198.27	207.76	0.43198	208150000	QTQPNPGILPIQPALTPRKRATVQPPPQAAG	1		+	+	17	27.616	24.5496	25.1102
A0A096LP25;Q6ZSR9	450;294	A0A096LP25	450	Uncharacterized protein FLJ45252	AAK1	S	2	1	1.03371e-94	249.32	241.86	249.32	-0.25487	514770000	KPFRPQSLSKYSRHYSPEDEPSPEAQPIAAY	1;2		+	+	5	27.7542	24.1284	24.0022
Q2M2I8;Q2M2I8-2;E9PG46	606;606;606	Q2M2I8	606	AP2-associated protein kinase 1	AAK1	T	2	0.99988	2.77556e-07	156.25	75.963	148.7	-0.98147	1572000000	PAIQAPVRQQPKVQTTPPPAVQGQKVGSLTP	1		+	+	25	27.616	27.9406	25.5456
Q2M2I8;Q2M2I8-2;E9PG46	620;620;620	Q2M2I8	620	AP2-associated protein kinase 1	AAK1	T	2	0.999998	1.71833e-07	198.25	174.95	113.19	0.076364	4872200000	TTPPPAVQGQKVGSLTPPSSPKTQRAGHRRI	1;2;3		+	+	33	27.616	28.6344	26.0567
Q2M2I8;Q2M2I8-2;E9PG46	637;637;637	Q2M2I8	637	AP2-associated protein kinase 1	AAK1	S	2	1	1.19681e-72	245.94	218.42	239.56	0.27394	6693700000	PSSPKTQRAGHRRILSDVTHSAVFGVPASKS	1		+	+	27	27.616	28.4249	26.7785
Q9BZC7;Q9BZC7-3;J3QSS3;A0A087WXK5;Q9BZC7-2;H0Y8D6;H0Y8C9	1327;1328;1328;1358;1327;678;675	Q9BZC7	1327	ATP-binding cassette sub-family A member 2	ABCA2	S	2	1	1.51889e-127	292.29	277.45	174.01	-1.0918	318610000	TTLEEVFLKVSEEDQSLENSEADVKESRKDV	2		+	+	8	25.4771	26.2158	24.7941
Q9BZC7;Q9BZC7-3;J3QSS3;A0A087WXK5;Q9BZC7-2;H0Y8D6;H0Y8C9	1331;1332;1332;1362;1331;682;679	Q9BZC7	1331	ATP-binding cassette sub-family A member 2	ABCA2	S	2	1	1.51889e-127	292.29	277.45	174.01	-1.0918	360730000	EVFLKVSEEDQSLENSEADVKESRKDVLPGA	1;2		+	+	9	25.4771	26.5472	25.7303
P33527;P33527-9;I3L4X2;P33527-3;P33527-2;P33527-4;P33527-5;A0A0A0MS99;P33527-7;P33527-6;P33527-8	918;928;827;862;859;918;803;602;862;859;803	P33527	918	Multidrug resistance-associated protein 1	ABCC1	S	2	0.877179	7.66831e-07	118.36	118.36	110.44	1.0487	472870000	TDSAGKQLQRQLSSSSSYSGDISRHHNSTAE	1;2;3		+	+	7	28.7996	25.38	24.3675
P33527;P33527-9;I3L4X2;P33527-3;P33527-2;P33527-4;P33527-5;A0A0A0MS99;P33527-7;P33527-6;P33527-8	919;929;828;863;860;919;804;603;863;860;804	P33527	919	Multidrug resistance-associated protein 1	ABCC1	S	2	0.976877	1.87914e-06	121.26	104.69	100.41	0.43411	504280000	DSAGKQLQRQLSSSSSYSGDISRHHNSTAEL	1;2;3		+	+	5	28.7996	24.3881	24.3675
O15439;O15439-2;O15439-3;O15439-4	646;646;646;571	O15439	646	Multidrug resistance-associated protein 4	ABCC4	T	2	0.998793	2.14182e-229	347.71	315.92	298.32	-1.0184	9292000000	LKKDNEESEQPPVPGTPTLRNRTFSESSVWS	1		+	+	19	27.2785	27.5582	25.652
Q5STZ8;Q8NE71;Q8NE71-2;A0A0G2JIC2	20;20;20;20	Q5STZ8;Q8NE71	20	ATP-binding cassette sub-family F member 1	ABCF1	S	3	0.911655	1.88761e-22	162.01	142.45	140.03	-0.92496	100860000	PKQQPPEPEWIGDGESTSPSDKVVKKGKKDK	2		+	+	3	25.3593	23.4995	24.0584
Q5STZ8;Q8NE71;Q8NE71-2;A0A0G2JIC2	22;22;22;22	Q5STZ8;Q8NE71	22	ATP-binding cassette sub-family F member 1	ABCF1	S	2	0.966092	2.79871e-95	250.13	250.13	250.13	-0.14133	12033000000	QQPPEPEWIGDGESTSPSDKVVKKGKKDKKI	1;2		+	+	20	25.3593	28.9732	27.1551
Q5STZ8;Q8NE71;Q8NE71-2;F5GYK6	106;105;105;8	Q5STZ8;Q8NE71	105	ATP-binding cassette sub-family F member 1	ABCF1	S	3	1	8.149e-67	219.84	219.84	68.386	-0.68632	12116000000	DDGEEKELMERLKKLSVPTSDEEDEVPAPKP	1;2;3		+	+	29	25.3593	27.5366	26.789
Q5STZ8;Q8NE71;Q8NE71-2;F5GYK6	109;108;108;11	Q5STZ8;Q8NE71	108	ATP-binding cassette sub-family F member 1	ABCF1	T	3	1	1.78987e-93	256.71	243.9	68.386	-0.68632	32044000000	EEKELMERLKKLSVPTSDEEDEVPAPKPRGG	1;2;3		+	+	37	25.3593	29.019	28.5164
Q5STZ8;Q8NE71;Q8NE71-2;F5GYK6	110;109;109;12	Q5STZ8;Q8NE71	109	ATP-binding cassette sub-family F member 1	ABCF1	S	2	1	9.13218e-110	270.01	243.27	244.98	-1.4389	63455000000	EKELMERLKKLSVPTSDEEDEVPAPKPRGGK	1;2;3		+	+	47	25.3593	30.3272	26.8813
Q5STZ8;Q8NE71;Q8NE71-2;F5GYK6	141;140;140;43	Q5STZ8;Q8NE71	140	ATP-binding cassette sub-family F member 1	ABCF1	S	2	1	0	406.47	406.47	263.27	-1.2653	17802000000	KTKGGNVFAALIQDQSEEEEEEEKHPPKPAK	1		+	+	23	25.3593	27.8619	27.5883
A0A0A0MRT6;Q8IZP0-2;Q8IZP0-10;Q8IZP0-5;Q8IZP0-9;Q8IZP0;Q8IZP0-3;Q8IZP0-7;B6VEX4;Q8IZP0-8;Q8IZP0-12;Q8IZP0-11	178;178;178;178;183;183;183;183;183;183;200;119	A0A0A0MRT6;Q8IZP0-5;Q8IZP0-9	178	Abl interactor 1	ABI1	S	3	0.999946	2.95074e-31	200.14	184.24	157.75	0.28608	8144600000	TGTLSRTNPPTQKPPSPPMSGRGTLGRNTPY	1;2		+	+	22	29.699	28.1959	26.9662
A0A0A0MRT6;Q8IZP0-2;Q8IZP0-10;Q8IZP0-5;Q8IZP0-9;Q8IZP0;Q8IZP0-3;Q8IZP0-7;B6VEX4;Q8IZP0-8;Q8IZP0-12;Q8IZP0-11	186;186;186;186;191;191;191;191;191;191;208;127	A0A0A0MRT6;Q8IZP0-5;Q8IZP0-9	186	Abl interactor 1	ABI1	T	3	0.889875	1.65992e-30	163.85	148.41	158.8	0.25003	1938900000	PPTQKPPSPPMSGRGTLGRNTPYKTLEPVKP	2		+	+	2	29.699	28.3488	27.7718
A0A0A0MRT6;Q8IZP0-2;Q8IZP0-10;Q8IZP0-5;Q8IZP0-9;Q8IZP0;Q8IZP0-3;Q8IZP0-7;B6VEX4;Q8IZP0-8;Q8IZP0-12;Q8IZP0-11	211;211;211;211;216;216;216;216;216;216;233;152	A0A0A0MRT6;Q8IZP0-5;Q8IZP0-9	211	Abl interactor 1	ABI1	S	2	0.998336	4.26379e-22	156.51	137.89	144.73	0.66518	447130000	LEPVKPPTVPNDYMTSPARLGSQHSPGRTAS	1;2		+	+	7	29.699	24.1563	24.8033
A0A0A0MRT6;Q8IZP0-2;Q8IZP0-10;Q8IZP0-5;Q8IZP0-9;Q8IZP0;Q8IZP0-3;Q8IZP0-7;B6VEX4;Q8IZP0-8;Q8IZP0-12;Q8IZP0-11	220;220;220;220;225;225;225;225;225;225;242;161	A0A0A0MRT6;Q8IZP0-5;Q8IZP0-9	220	Abl interactor 1	ABI1	S	3	0.999984	4.48537e-33	183.63	162.1	183.63	-0.31882	5301000000	PNDYMTSPARLGSQHSPGRTASLNQRPRTHS	1;2		+	+	21	29.699	27.6426	27.8728
Q9NYB9-2;Q9NYB9;E7EW77;A0A0C4DG21;F8WAL6;Q9NYB9-4;E7EP65;H0Y6B5;H7C3Q7;Q9NYB9-3;B7Z836	185;191;191;185;191;185;191;32;57;140;129	Q9NYB9-2;Q9NYB9-3	185	Abl interactor 2	ABI2	T	3	1	6.48008e-08	108.71	95.809	95.236	-0.22218	373320000	PPTQKPPSPPMSGKGTLGRHSPYRTLEPVRP	1;2		+	+		28.3982	24.853	25.8593
Q9NYB9-2;Q9NYB9;E7EW77;A0A0C4DG21;F8WAL6;Q9NYB9-4;E7EP65;H0Y6B5;H7C3Q7;Q9NYB9-3;B7Z836	190;196;196;190;196;190;196;37;62;145;134	Q9NYB9-2;Q9NYB9-3	190	Abl interactor 2	ABI2	S	3	1	6.68258e-34	146.03	134.2	95.236	-0.22218	875570000	PPSPPMSGKGTLGRHSPYRTLEPVRPPVVPN	1;2		+	+	4	28.3982	24.2716	27.7855
Q9NYB9-2;Q9NYB9;E7EW77;A0A0C4DG21;F8WAL6;Q9NYB9-4;E7EP65;H0Y6B5;H7C3Q7;Q9NYB9-3;B7Z836	221;227;227;221;227;221;227;68;93;176;165	Q9NYB9-2;Q9NYB9-3	221	Abl interactor 2	ABI2	S	2	1	8.84094e-137	295.72	267.11	172.57	-1.1036	6208700000	DYVPSPTRNMAPSQQSPVRTASVNQRNRTYS	1		+	+	18	28.3982	26.3182	25.9029
P00519;P00519-2	569;588	P00519;P00519-2	588	Tyrosine-protein kinase ABL1	ABL1	S	3	1	5.95288e-92	233.65	220.6	131.62	-0.48583	4862100000	KGQGESDPLDHEPAVSPLLPRKERGPPEGGL	1		+	+	24	19.3694	25.5624	27.3394
P00519;P00519-2	852;871	P00519;P00519-2	871	Tyrosine-protein kinase ABL1	ABL1	T	2	0.81728	4.03458e-08	123.06	107.04	120.25	-0.86396	324770000	GKGSALGTPAAAEPVTPTSKAGSGAPGGTSK	1		+	+	8	19.3694	24.2858	24.5616
P00519;P00519-2	917;936	P00519;P00519-2	936	Tyrosine-protein kinase ABL1	ABL1	S	2	0.999074	1.16599e-106	249.13	228.02	242.76	0.54471	527540000	PPAASAGKAGGKPSQSPSQEAAGEAVLGAKT	1		+	+	6	19.3694	23.6226	24.8382
P42684;P42684-3;P42684-2;P42684-5;P42684-6	631;616;595;631;610	P42684;P42684-3;P42684-5;P42684-6	631	Abelson tyrosine-protein kinase 2	ABL2	S	3	0.999961	1.60106e-83	275.03	221.72	179.46	-0.031659	2576100000	ASSGSPALPRKQRDKSPSSLLEDAKETCFTR	1		+	+	25	25.7139	25.789	26.3192
P42684;P42684-3;P42684-2;P42684-6	783;768;747;762	P42684;P42684-3;P42684-6	783	Abelson tyrosine-protein kinase 2	ABL2	S	2	0.995713	5.81725e-40	207.76	184.73	207.76	-1.0579	234770000	PTASDDTSKPFPRSNSTSSMSSGLPEQDRMA	1		+	+	7	25.7139	24.1779	24.0132
P42684;P42684-3;P42684-2;P42684-5;P42684-6	936;921;900;833;915	P42684;P42684-3;P42684-5;P42684-6	936	Abelson tyrosine-protein kinase 2	ABL2	S	2	0.986179	2.38978e-10	182.25	110.06	182.25	-0.61345	625330000	PVLPTTHNHKVPVLISPTLKHTPADVQLIGT	1		+	+	18	25.7139	26.8752	24.9843
O14639-6	321	O14639-6	321	Actin-binding LIM protein 1	ABLIM1	S	3	0.959586	2.9867e-17	122.89	99.592	84.509	-0.12611	163890000	RRTGRSPSLQPTRTSSESIYSRPGSSIPGSP	1		+	+	1	20.0043	23.4197	25.5062
O14639;O14639-2;F8W8M4;A0A0A0MRL6;O14639-3;O14639-5;H0Y7N6;F6XFR5	353;293;293;321;37;65;18;37	O14639;O14639-3	353	Actin-binding LIM protein 1	ABLIM1	S	3	0.959586	2.9867e-17	122.89	99.592	84.509	-0.12611	163890000	QSTKTEEKLRPTRTSSESIYSRPGSSIPGSP	1		+	+	3	28.0377	23.4197	25.5062
O14639;O14639-2;F8W8M4;A0A0A0MRL6;O14639-3;O14639-5;H0Y7N6;F6XFR5	367;307;307;335;51;79;32;51	O14639;O14639-3	367	Actin-binding LIM protein 1	ABLIM1	S	5	0.999571	6.89337e-126	241.12	225.32	132.01	-0.63985	2139900000	SSESIYSRPGSSIPGSPGHTIYAKVDNEILD	1;2;3		+	+	9	28.0377	27.8153	25.7106
O14639;O14639-2;F8W8M4;A0A0A0MRL6;O14639-3;O14639-5;O14639-4;J3QSX6;H0Y7N6;F6XFR5;O14639-6	426;366;366;394;110;138;84;84;91;110;394	O14639;O14639-3;O14639-6	426	Actin-binding LIM protein 1	ABLIM1	S	2	1	6.44015e-106	235.77	204.41	110.08	1.696	1840900000	TSGYDDKQERQSLGESPRTLSPTPSAEGYQD	1;2;3		+	+	9	28.0377	24.903	25.8058
O14639;O14639-2;F8W8M4;A0A0A0MRL6;O14639-3;O14639-5;O14639-4;J3QSX6;H0Y7N6;F6XFR5;O14639-6	429;369;369;397;113;141;87;87;94;113;397	O14639;O14639-3;O14639-6	429	Actin-binding LIM protein 1	ABLIM1	T	3	0.970348	1.74656e-75	213.6	213.6	84.183	-1.0144	197620000	YDDKQERQSLGESPRTLSPTPSAEGYQDVRD	2;3		+	+	10	28.0377	23.5522	25.8494
O14639;O14639-2;F8W8M4;A0A0A0MRL6;O14639-3;O14639-5;O14639-4;J3QSX6;H0Y7N6;F6XFR5;O14639-6	431;371;371;399;115;143;89;89;96;115;399	O14639;O14639-3;O14639-6	431	Actin-binding LIM protein 1	ABLIM1	S	2	0.99996	5.10346e-117	282.97	262.5	168.69	-0.047962	9592100000	DKQERQSLGESPRTLSPTPSAEGYQDVRDRM	1;2;3		+	+	29	28.0377	28.8396	27.0954
O14639;O14639-2;F8W8M4;A0A0A0MRL6;O14639-3;O14639-5;O14639-4;J3QSX6;H0Y7N6;F6XFR5;O14639-6	452;392;392;420;136;164;110;110;117;136;420	O14639;O14639-3;O14639-6	452	Actin-binding LIM protein 1	ABLIM1	S	2	0.999759	1.08746e-12	167.29	167.29	157.74	-0.51375	2148600000	EGYQDVRDRMIHRSTSQGSINSPVYSRHSYT	1;2		+	+	19	28.0377	27.7407	25.3699
O14639;O14639-2;F8W8M4;A0A0A0MRL6;O14639-3;O14639-5;O14639-4;J3QSX6;H0Y7N6;F6XFR5;O14639-6	458;398;398;426;142;170;116;116;123;142;426	O14639;O14639-3;O14639-6	458	Actin-binding LIM protein 1	ABLIM1	S	2	0.999958	3.24543e-68	248.34	248.34	248.34	1.3718	376790000	RDRMIHRSTSQGSINSPVYSRHSYTPTTSRS	1;2		+	+	9	28.0377	26.7999	24.2272
O14639;O14639-2;F8W8M4;A0A0A0MRL6;O14639-3;O14639-5;O14639-4;J3QSX6;O14639-6	586;526;526;554;235;263;209;209;556	O14639;O14639-3;O14639-6	586	Actin-binding LIM protein 1	ABLIM1	S	3	0.85359	1.15313e-23	181.4	127.29	82.449	2.1849	1544700000	GPPSFAVVGPDMKRRSSGREEDDEELLRRRQ	1		+	+	5	28.0377	28.0044	23.3259
O14639;O14639-2;F8W8M4;A0A0A0MRL6;O14639-3;O14639-5;O14639-4;J3QSX6;O14639-6	640;580;580;608;289;317;263;263;610	O14639;O14639-3;O14639-6	640	Actin-binding LIM protein 1	ABLIM1	S	2	1	7.65945e-20	173.13	150.3	172.89	0.89575	883850000	KESRERSSLLASRYDSPINSASHIPSSKTAS	1;2		+	+	9	28.0377	26.1763	24.6956
O14639;O14639-2;F8W8M4;A0A0A0MRL6;O14639-3;O14639-5;O14639-4;J3QSX6;O14639-6	655;595;595;623;304;332;278;278;625	O14639;O14639-3;O14639-6	655	Actin-binding LIM protein 1	ABLIM1	S	2	0.999906	0.00242846	128.51	101.62	119.34	0.095415	1540000000	SPINSASHIPSSKTASLPGYGRNGLHRPVST	1		+	+	25	28.0377	27.839	25.4954
O14639;O14639-2;F8W8M4;A0A0A0MRL6;O14639-3;O14639-5;O14639-4;J3QSX6;O14639-6	706;646;646;674;355;383;329;329;676	O14639;O14639-3;O14639-6	706	Actin-binding LIM protein 1	ABLIM1	S	3	1	6.23899e-06	134.32	134.32	54.764	1.6794	2041000000	LPDGHMPAMRMDRGVSMPNMLEPKIFPYEML	1		+	+	21	28.0377	26.0177	24.7531
Q13085;A0A0C4DGT1;A0A087X2F8;A0A087X126	5;5;5;5	Q13085	5	Acetyl-CoA carboxylase 1;Biotin carboxylase	ACACA	S	2	1	6.11684e-60	231.06	209.16	167.51	0.38026	1646500000	___________MDEPSPLAQPLELNQHSRFI	1		+	+	7	30.0901	26.6947	25.7668
Q13085;A0A0C4DGT1;A0A087X2F8;A0A087X126;Q13085-4;A0A087WYK6	23;23;23;23;60;60	Q13085;Q13085-4	23	Acetyl-CoA carboxylase 1;Biotin carboxylase	ACACA	S	2	0.999882	3.33779e-59	215.4	215.4	202.66	-1.7702	440780000	AQPLELNQHSRFIIGSVSEDNSEDEISNLVK	1;2		+	+	15	30.0901	24.5623	23.7958
Q13085;A0A0C4DGT1;A0A087X2F8;A0A087X126;Q13085-4;A0A087WYK6	25;25;25;25;62;62	Q13085;Q13085-4	25	Acetyl-CoA carboxylase 1;Biotin carboxylase	ACACA	S	2	0.99949	3.60914e-111	262.18	243.56	155.46	-0.094134	210960000	PLELNQHSRFIIGSVSEDNSEDEISNLVKLD	1;2		+	+	17	30.0901	24.0433	23.9274
Q13085;A0A0C4DGT1;A0A087X2F8;A0A087X126;Q13085-4;A0A087WYK6	29;29;29;29;66;66	Q13085;Q13085-4	29	Acetyl-CoA carboxylase 1;Biotin carboxylase	ACACA	S	3	1	2.28132e-217	334.15	306.61	248.21	-0.56162	7109000000	NQHSRFIIGSVSEDNSEDEISNLVKLDLLEE	1;2		+	+	35	30.0901	29.9746	25.7515
Q13085;A0A0C4DGT1;Q13085-4;A0A087WYK6	50;50;87;87	Q13085;Q13085-4	50	Acetyl-CoA carboxylase 1;Biotin carboxylase	ACACA	S	3	0.996578	0	332.61	325.97	124.79	-0.030503	146210000	NLVKLDLLEEKEGSLSPASVGSDTLSDLGIS	1;2		+	+	8	30.0901	25.3425	23.8816
Q13085;Q13085-2;Q13085-3;Q13085-4	1259;1201;1181;1296	Q13085;Q13085-3;Q13085-4	1259	Acetyl-CoA carboxylase 1;Biotin carboxylase	ACACA	S	4	0.999643	6.95252e-203	287.35	278.32	227.37	0.3426	494310000	DFVRIFDEVMGCFSDSPPQSPTFPEAGHTSL	1;2		+	+	7	30.0901	23.4735	26.0594
Q9H3P7	43	Q9H3P7	43	Golgi resident protein GCP60	ACBD3	S	4	0.979811	2.51742e-123	198.37	188.33	198.37	-1.3198	1058500000	GAEGAPLLPPPLPPPSPPGSGRGPGASGEQP	1		+	+	3	30.1967	26.6239	26.5089
A0A0C4DGT6;Q96AP0;Q96AP0-2;R4GNJ5	24;110;110;24	A0A0C4DGT6	24	Adrenocortical dysplasia protein homolog	ACD	S	2	0.839568	4.69077e-39	228.51	195.24	228.51	-0.28293	581080000	LRPWIRELILGSETPSSPRAGQLLEVLQDAE	1		+	+	0	27.0626	27.8837	25.8452
A0A0C4DGT6;Q96AP0;Q96AP0-2;R4GNJ5	339;425;422;336	A0A0C4DGT6	339	Adrenocortical dysplasia protein homolog	ACD	S	2	0.861023	2.95558e-50	223.46	191.95	223.46	-0.47671	114640000	ATLTPRSPHASRTPSSPLQSCTPSLSPRSHV	1;2		+	+	12	27.0626	22.4526	22.7056
E7EQT4;Q9UKV3;Q9UKV3-5;S4R3H4	116;116;116;58	E7EQT4;Q9UKV3;Q9UKV3-5;S4R3H4	58	Apoptotic chromatin condensation inducer in the nucleus	ACIN1	T	3	0.853279	4.08578e-29	149.29	135.39	149.29	-0.22121	324550000	RLKGALMLENLQKHSTPHAAFQPNSQIGEEM	1		+	+	0	25.3203	23.7814	24.3843
E7EQT4;Q9UKV3;Q9UKV3-5;S4R3H4	200;240;240;182	E7EQT4;Q9UKV3;Q9UKV3-5;S4R3H4	182	Apoptotic chromatin condensation inducer in the nucleus	ACIN1	S	3	1	2.28579e-258	359.7	328.77	88.504	0.87644	2657300000	ERRSSRVRQARAAKLSEGSQPAEEEEDQETP	1;2		+	+	23	25.3203	27.0797	26.0006
E7EQT4;Q9UKV3;Q9UKV3-5;S4R3H4	203;243;243;185	E7EQT4;Q9UKV3;Q9UKV3-5;S4R3H4	185	Apoptotic chromatin condensation inducer in the nucleus	ACIN1	S	3	1	1.72319e-107	248.88	239.41	88.504	0.87644	1899800000	SSRVRQARAAKLSEGSQPAEEEEDQETPSRN	1;2		+	+	22	25.3203	26.4659	25.0453
E7EQT4;Q9UKV3;Q9UKV3-5;S4R3H4	214;254;254;196	E7EQT4;Q9UKV3;Q9UKV3-5;S4R3H4	196	Apoptotic chromatin condensation inducer in the nucleus	ACIN1	T	3	0.967582	9.61984e-93	235.73	206.39	235.73	0.46206	655130000	LSEGSQPAEEEEDQETPSRNLRVRADRNLKT	1;2		+	+	14	25.3203	24.7471	25.032
E7EQT4;Q9UKV3;Q9UKV3-5;S4R3H4	288;328;328;270	E7EQT4;Q9UKV3;Q9UKV3-5;S4R3H4	270	Apoptotic chromatin condensation inducer in the nucleus	ACIN1	S	2	0.99318	1.06966e-11	188.85	121.01	140.68	-0.65928	311530000	RVKPEEMMDERPKTRSQEQEVLERGGRFTRS	1		+	+	14	25.3203	25.7992	25.4479
E7EQT4;Q9UKV3;Q9UKV3-5;S4R3H4	325;365;365;307	E7EQT4;Q9UKV3;Q9UKV3-5;S4R3H4	307	Apoptotic chromatin condensation inducer in the nucleus	ACIN1	S	3	0.999946	2.16446e-10	173.19	141.28	123.29	0.016908	1560100000	SHLARQQQEKEMKTTSPLEEEEREIKSSQGL	1		+	+	20	25.3203	25.5125	26.2826
E7EQT4;Q9UKV3;Q9UKV3-5;S4R3H4	344;384;384;326	E7EQT4;Q9UKV3;Q9UKV3-5;S4R3H4	326	Apoptotic chromatin condensation inducer in the nucleus	ACIN1	S	3	1	0.000169185	122.49	91.542	84.581	-0.098658	4049400000	EEEREIKSSQGLKEKSKSPSPPRLTEDRKKA	2;3		+	+	16	25.3203	27.207	26.4968
E7EQT4;Q9UKV3;Q9UKV3-5;S4R3H4	346;386;386;328	E7EQT4;Q9UKV3;Q9UKV3-5;S4R3H4	328	Apoptotic chromatin condensation inducer in the nucleus	ACIN1	S	3	1	2.0534e-05	120.49	120.49	103.71	-0.67775	11327000000	EREIKSSQGLKEKSKSPSPPRLTEDRKKASL	1;2;3		+	+	19	25.3203	29.5181	27.1847
E7EQT4;Q9UKV3;Q9UKV3-5;S4R3H4	348;388;388;330	E7EQT4;Q9UKV3;Q9UKV3-5;S4R3H4	330	Apoptotic chromatin condensation inducer in the nucleus	ACIN1	S	3	0.999996	2.0534e-05	122.49	91.542	103.71	-0.67775	12274000000	EIKSSQGLKEKSKSPSPPRLTEDRKKASLVA	1;2;3		+	+	24	25.3203	29.5912	27.1847
E7EQT4;Q9UKV3;Q9UKV3-5;S4R3H4	360;400;400;342	E7EQT4;Q9UKV3;Q9UKV3-5;S4R3H4	342	Apoptotic chromatin condensation inducer in the nucleus	ACIN1	S	3	0.9999	3.35586e-13	114.59	108.36	114.59	0.14388	340820000	KSPSPPRLTEDRKKASLVALPEQTASEEETP	1		+	+	7	25.3203	24.8228	24.2588
E7EQT4;Q9UKV3;Q9UKV3-5;S4R3H4	370;410;410;352	E7EQT4;Q9UKV3;Q9UKV3-5;S4R3H4	352	Apoptotic chromatin condensation inducer in the nucleus	ACIN1	S	3	0.999983	7.81154e-90	222.63	201.86	184.97	-0.87566	5807800000	DRKKASLVALPEQTASEEETPPPLLTKEASS	1;2		+	+	23	25.3203	27.8057	25.5025
E7EQT4;Q9UKV3;Q9UKV3-5;S4R3H4	450;490;490;432	E7EQT4;Q9UKV3;Q9UKV3-5;S4R3H4	432	Apoptotic chromatin condensation inducer in the nucleus	ACIN1	S	3	1	4.45991e-68	230.63	219.29	137.04	0.21694	4481700000	GGLSPLSSPSDTKAESPAEKVPEESVLPLVQ	1		+	+	29	25.3203	28.8943	26.7261
E7EQT4;Q9UKV3;Q9UKV3-5;S4R3H4	521;561;561;503	E7EQT4;Q9UKV3;Q9UKV3-5;S4R3H4	503	Apoptotic chromatin condensation inducer in the nucleus	ACIN1	S	2	0.999444	0.000123625	110.35	73.716	105.83	0.15237	787940000	CLKQPSLEQKEGRRASHTLLPSHRLKQSADS	1		+	+	14	25.3203	23.0862	25.3322
E7EQT4;Q9UKV3;Q9UKV3-5;S4R3H4	615;655;655;597	E7EQT4;Q9UKV3;Q9UKV3-5;S4R3H4	597	Apoptotic chromatin condensation inducer in the nucleus	ACIN1	S	2	1	2.1347e-39	200.63	165.98	80.853	-0.13549	6687300000	RSRSRSRSASSNSRKSLSPGVSRDSSTSYTE	2;3		+	+	19	25.3203	29.0214	28.8257
E7EQT4;Q9UKV3;Q9UKV3-5;S4R3H4	617;657;657;599	E7EQT4;Q9UKV3;Q9UKV3-5;S4R3H4	599	Apoptotic chromatin condensation inducer in the nucleus	ACIN1	S	2	1	2.1347e-39	200.63	165.98	80.853	-0.13549	8104500000	RSRSRSASSNSRKSLSPGVSRDSSTSYTETK	1;2;3		+	+	27	25.3203	29.3974	29.0851
E7EQT4;Q9UKV3;Q9UKV3-5;S4R3H4	642;682;682;624	E7EQT4;Q9UKV3;Q9UKV3-5;S4R3H4	624	Apoptotic chromatin condensation inducer in the nucleus	ACIN1	T	2	1	1.66241e-123	273.96	256.6	195.41	-0.88362	1159800000	SYTETKDPSSGQEVATPPVPQLQVCEPKERT	1;2		+	+	13	25.3203	25.048	25.4349
E7EQT4;Q9UKV3;Q9UKV3-5;S4R3H4	670;710;710;652	E7EQT4;Q9UKV3;Q9UKV3-5;S4R3H4	652	Apoptotic chromatin condensation inducer in the nucleus	ACIN1	S	2	1	3.2212e-15	201.65	127.5	147.36	-0.8538	1351500000	ERTSTSSSSVQARRLSQPESAEKHVTQRLQP	1;2		+	+	35	25.3203	25.763	26.8157
E7EQT4;Q9UKV3;Q9UKV3-3;Q9UKV3-5;S4R3H4;Q9UKV3-2	964;1004;246;991;946;277	E7EQT4;Q9UKV3;Q9UKV3-3;Q9UKV3-5;S4R3H4	946	Apoptotic chromatin condensation inducer in the nucleus	ACIN1	S	2	1	9.40917e-29	168.26	168.26	109.99	-0.52071	20529000000	VSITIDDPVRTAQVPSPPRGKISNIVHISNL	1		+	+	40	25.3203	29.3349	29.0859
P25106	347	P25106	347	Atypical chemokine receptor 3	ACKR3	S	3	0.999956	5.27459e-22	156.73	156.73	156.73	0.90149	56562000	FKYSAKTGLTKLIDASRVSETEYSALEQSTK	2		+	+	1	25.8482	23.1579	23.7022
P25106	350	P25106	350	Atypical chemokine receptor 3	ACKR3	S	3	0.999737	1.79547e-128	279.93	264.52	156.73	0.90149	859860000	SAKTGLTKLIDASRVSETEYSALEQSTK___	1;2		+	+	3	25.8482	25.5629	25.5309
P25106	352	P25106	352	Atypical chemokine receptor 3	ACKR3	T	2	0.864892	1.02566e-06	112.91	78.036	82.877	0.81271	221680000	KTGLTKLIDASRVSETEYSALEQSTK_____	1;2		+	+		25.8482	21.7224	25.854
P53396;K7EIE7;P53396-2;P53396-3	447;121;447;186	P53396;P53396-2	447	ATP-citrate synthase	ACLY	T	2	0.954985	2.60783e-43	190.8	167.5	102.97	-0.071169	1070400000	AHTANFLLNASGSTSTPAPSRTASFSESRAD	1;2		+	+	2	33.1771	23.9016	27.117
P53396;K7EIE7;P53396-2;P53396-3	455;129;455;194	P53396;P53396-2	455	ATP-citrate synthase	ACLY	S	2	0.999999	2.10485e-40	218.22	185.89	144.47	0.11004	51573000000	NASGSTSTPAPSRTASFSESRADEVAPAKKA	1;2		+	+	34	33.1771	28.7659	28.2754
P53396	481	P53396	481	ATP-citrate synthase	ACLY	S	2	0.999962	1.01069e-18	188.9	166.33	185.14	0.087089	28833000000	PAKKAKPAMPQDSVPSPRSLQGKSTTLFSRH	1		+	+	42	33.1771	29.4093	27.6423
Q15067;K7ELT1;I3L0T4;I3L2U4;Q15067-2	26;26;26;26;26	Q15067;Q15067-2	26	Peroxisomal acyl-coenzyme A oxidase 1	ACOX1	S	3	1	1.14095e-244	357.78	321.32	245.07	0.14585	583160000	SASFNPELLTHILDGSPEKTRRRREIENMIL	1		+	+	9	28.8519	24.6143	24.552
O95573	683	O95573	683	Long-chain-fatty-acid--CoA ligase 3	ACSL3	S	2	0.999992	1.0883e-147	290.1	290.1	290.1	0.55982	384700000	SASLEKFEIPVKIRLSPEPWTPETGLVTDAF	1		+	+	10	31.0412	27.2441	25.4343
O60488;O60488-2	674;633	O60488	674	Long-chain-fatty-acid--CoA ligase 4	ACSL4	S	3	0.999927	7.31506e-10	131.62	114.69	119.45	-1.5841	140730000	AMKLERFEIPIKVRLSPEPWTPETGLVTDAF	1		+	+	7	29.9402	25.3902	24.3583
C9IYL0;Q9NR19;Q9NR19-2;F8WCJ4;B4DEH9;C9JY31;C9JXD9	30;30;30;30;30;30;30	C9IYL0;Q9NR19	30	Acetyl-coenzyme A synthetase, cytoplasmic	ACSS2	S	2	0.999989	1.4917e-06	155.26	132.71	105.65	0.0044322	5348500000	RGQEEAGAGGRARSWSPPPEVSRSAHVPSLQ	1;2		+	+	25	20.2344	27.772	25.6286
Q9NR19;Q9NR19-2	267;267	Q9NR19	267	Acetyl-coenzyme A synthetase, cytoplasmic	ACSS2	S	2	0.999984	4.4043e-16	155.53	142.36	147.17	-0.68184	905150000	HLGRAELGMGDSTSQSPPIKRSCPDVQISWN	1		+	+	9	26.3943	25.6077	24.8124
P60709;P62736;P63261;P63267;P63267-2;P68032;P68133;A6NL76	323;325;323;324;281;325;325;202	P60709;P62736;P63261;P63267;P63267-2;P68032;P68133	323	Actin, cytoplasmic 1;Actin, cytoplasmic 1, N-terminally processed;Actin, aortic smooth muscle;Actin, cytoplasmic 2;Actin, cytoplasmic 2, N-terminally processed;Actin, gamma-enteric smooth muscle;Actin, alpha cardiac muscle 1;Actin, alpha skeletal muscle	ACTB;ACTA2;ACTG1;ACTG2;ACTC1;ACTA1	S	2	0.876798	8.81475e-05	146.59	117.28	128.15	0.70512	418510000	GIADRMQKEITALAPSTMKIKIIAPPERKYS	1		+	+	5	36.4942	24.8249	25.4225
P60709;P63261;Q6S8J3	239;239;939	P60709;P63261;Q6S8J3	239	Actin, cytoplasmic 1;Actin, cytoplasmic 1, N-terminally processed;Actin, cytoplasmic 2;Actin, cytoplasmic 2, N-terminally processed;POTE ankyrin domain family member E	ACTB;ACTG1;POTEE	S	3	0.999999	2.97665e-50	224.09	209.65	156.29	0.3685	3921800000	EQEMATAASSSSLEKSYELPDGQVITIGNER	1		+	+	9	36.4942	27.3578	25.5949
Q562R1	240	Q562R1	240	Beta-actin-like protein 2	ACTBL2	S	3	0.999999	2.97665e-50	224.09	209.65	156.29	0.3685	3921800000	EQEMVRAAASSSPERSYELPDGQVITIGNER	1		+	+	9	29.1536	27.3578	25.5949
C9JFL5;F8WB63;P62736;F6UVQ4;F6QUT6;P63267;B8ZZJ2;P68032;P68133;A6NL76	67;67;68;68;68;67;67;68;68;68	C9JFL5;F8WB63;P62736;P63267;P68032;P68133	68	Actin, aortic smooth muscle;Actin, gamma-enteric smooth muscle;Actin, alpha cardiac muscle 1;Actin, alpha skeletal muscle	ACTG2;ACTA2;ACTC1;ACTA1	T	4	1	1.42588e-21	136.66	136.66	136.66	0.59508	395920000	DSYVGDEAQSKRGILTLKYPIEHGIITNWDD	1		+	+	6	22.8039	24.377	27.0314
C9JFL5;C9JZR7;E7EVS6;F8WB63;I3L3I0;I3L1U9;J3KT65;K7EM38;P60709;G5E9R0;C9JUM1;C9JTX5;P62736;F6UVQ4;F6QUT6;P63261;I3L3R2;P63267;B8ZZJ2;P68032;P68133;A6NL76	53;52;52;53;52;52;52;52;52;52;55;52;54;54;54;52;52;53;53;54;54;54	C9JFL5;C9JZR7;E7EVS6;F8WB63;I3L3I0;J3KT65;K7EM38;P60709;P62736;P63261;P63267;P68032;P68133	52	Actin, cytoplasmic 1;Actin, cytoplasmic 1, N-terminally processed;Actin, aortic smooth muscle;Actin, cytoplasmic 2;Actin, cytoplasmic 2, N-terminally processed;Actin, gamma-enteric smooth muscle;Actin, alpha cardiac muscle 1;Actin, alpha skeletal muscle	ACTG2;ACTB;ACTG1;ACTA2;ACTC1;ACTA1	S	3	1	5.08263e-259	358.32	317.26	358.32	0.52223	484190000	RPRHQGVMVGMGQKDSYVGDEAQSKRGILTL	1		+	+	5	22.8039	24.3351	22.911
O96019;O96019-2	233;191	O96019;O96019-2	233	Actin-like protein 6A	ACTL6A	S	2	1	1.18401e-13	184	134.81	89.886	0.0039736	8171800000	VPPYMIASKEAVREGSPANWKRKEKLPQVTR	1		+	+	16	31.3244	29.0455	27.4924
G3V5M4;O43707;P12814;P12814-2;H9KV75;G3V2W4;G3V2N5;G3V2X9;G3V2E8;P12814-3;P12814-4;P35609;P35609-2;Q08043;A0A087WSZ2	117;159;140;140;75;75;119;75;75;140;140;147;147;154;197	G3V5M4;O43707;P12814;P12814-2;P12814-3;P12814-4;P35609;P35609-2;Q08043	159	Alpha-actinin-4;Alpha-actinin-1;Alpha-actinin-2;Alpha-actinin-3	ACTN1;ACTN4;ACTN2;ACTN3	S	3	0.99989	1.41541e-19	189.77	164.89	119.92	0.0015881	342430000	GMIWTIILRFAIQDISVEETSAKEG______	1		+	+	11	34.3116	24.4829	24.6489
O43707;O43707-2	367;148	O43707;O43707-2	367	Alpha-actinin-4	ACTN4	S	3	1	0.000377877	96.917	96.917	96.917	-0.2672	57750000	QLEINFNTLQTKLRLSNRPAFMPSEGKMVSD	1;2		+	+	2	34.3116	22.2134	25.1402
Q9H981;Q9H981-2;H0Y849;Q9H981-3	412;301;166;117	Q9H981	412	Actin-related protein 8	ACTR8	S	3	1	1.70645e-30	168.26	157.91	103.02	-0.50146	388150000	TFGIVGQKMTTLQHRSQGDPEDPHDEHYLLA	1		+	+	11	27.7947	24.9247	23.9303
P78536	791	P78536	791	Disintegrin and metalloproteinase domain-containing protein 17	ADAM17	S	2	1	6.5867e-94	280.97	250.76	198.81	0.19119	1978600000	GFEKDPFPNSSTAAKSFEDLTDHPVTRSEKA	1		+	+	23	27.0156	25.8225	24.2151
Q9P0K1;Q9P0K1-5;Q9P0K1-3;Q9P0K1-2;Q9P0K1-4	834;798;834;798;798	Q9P0K1;Q9P0K1-2	798	Disintegrin and metalloproteinase domain-containing protein 22	ADAM22	S	2	0.999944	5.39668e-14	177.63	152.05	177.63	0.42397	914560000	KHISDICENGRPRSNSWQGNLGGNKKKIRGK	1		+	+	14	22.9446	26.4841	23.7927
Q13443	758	Q13443	758	Disintegrin and metalloproteinase domain-containing protein 9	ADAM9	S	3	1	6.42023e-47	206.7	166.26	110.4	-1.1883	3580300000	QANPSRQPGSVPRHVSPVTPPREVPIYANRF	1;2		+	+	21	27.3572	29.1496	26.314
Q13443	761	Q13443	761	Disintegrin and metalloproteinase domain-containing protein 9	ADAM9	T	3	1	2.86687e-32	189.07	163.82	110.4	-1.1883	5284000000	PSRQPGSVPRHVSPVTPPREVPIYANRFAVP	1;2		+	+	22	27.3572	28.904	26.6562
P55265;P55265-5;P55265-2;H0YCK3;P55265-3;P55265-4	484;189;484;479;484;527	P55265;P55265-2;P55265-3;P55265-4	484	Double-stranded RNA-specific adenosine deaminase	ADAR	S	3	0.927914	1.39374e-07	115.5	104.16	115.5	1.0444	135000000	APGEFRAIMEMPSFYSHGLPRCSPYKKLTEC	1		+	+	0	30.135	22.4822	25.9621
P55265;P55265-5;P55265-2;H0YCK3;P55265-3;P55265-4	491;196;491;486;491;534	P55265;P55265-2;P55265-3;P55265-4	491	Double-stranded RNA-specific adenosine deaminase	ADAR	S	3	0.999756	6.08055e-22	153.83	153.83	115.55	-1.5846	1322900000	IMEMPSFYSHGLPRCSPYKKLTECQLKNPIS	1		+	+	2	30.135	25.7583	26.6167
P55265;P55265-5;P55265-2;H0YCK3;P55265-3;P55265-4	601;306;601;596;601;644	P55265;P55265-2;P55265-3;P55265-4	601	Double-stranded RNA-specific adenosine deaminase	ADAR	T	2	0.999941	5.98741e-84	247.58	229.23	247.58	0.78565	1032900000	HYSTEKESEKTAESQTPTPSATSFFSGKSPV	1		+	+	17	30.135	26.1434	24.8634
P55265;P55265-5;P55265-4	823;528;866	P55265;P55265-4	823	Double-stranded RNA-specific adenosine deaminase	ADAR	S	3	0.803849	6.73884e-05	98.062	74.128	81.854	-0.78444	5060900000	TPVTGASLRRTMLLLSRSPEAQPKTLPLTGS	1		+	+	8	30.135	27.602	25.8019
P55265;P55265-5;P55265-4	825;530;868	P55265;P55265-4	825	Double-stranded RNA-specific adenosine deaminase	ADAR	S	2	0.999804	9.05748e-55	244.18	222.41	216.16	0.23497	14285000000	VTGASLRRTMLLLSRSPEAQPKTLPLTGSTF	1		+	+	20	30.135	28.8081	27.5691
P78563;P78563-5;P78563-3;A0A0A0MSG8;P78563-2;P78563-4;P78563-6	26;75;26;26;26;54;26	P78563;P78563-2	26	Double-stranded RNA-specific editase 1	ADARB1	S	2	1	7.08827e-07	162.64	128.64	72.2	0.88197	334750000	SSSTDVKENRNLDNVSPKDGSTPGPGEGSQL	1		+	+	6	27.358	26.2987	26.7791
O60266;A0A0A0MSC1;H7C1A6;C9JLX3;U3KQ91;O60266-2	525;525;281;475;218;158	O60266;C9JLX3;U3KQ91	525	Adenylate cyclase type 3	ADCY3	S	2	0.999105	0.00213986	94.547	72.801	94.547	-0.21611	224280000	GSALPNGAPASSKSSSPALIETK________	1		+	+	3	24.673	24.7778	24.1971
O60266;A0A0A0MSC1;U3KQ91;O60266-2	580;580;273;213	O60266;U3KQ91	580	Adenylate cyclase type 3	ADCY3	S	3	1	4.90274e-108	247.85	235.63	53.033	0.32288	74660000	RRLRLQDLADRVVDASEDEHELNQLLNEALL	1		+	+	1	24.673	23.7644	24.0683
O43306;O43306-2	54;54	O43306	54	Adenylate cyclase type 6	ADCY6	S	4	0.989318	9.56967e-17	123.35	106.52	108.08	0.44386	418080000	CTPRYMSCLRDAEPPSPTPAGPPRCPWQDDA	1		+	+	10	25.7084	24.8569	24.2546
O60503;I3NI20	688;235	O60503	688	Adenylate cyclase type 9	ADCY9	S	2	0.993243	6.95876e-16	159.41	159.41	159.41	0.4214	191870000	QNGLLSPPQEEKLTNSQTSLCEILQEKGRWA	2		+	+	2	25.2006	24.0915	24.9502
O60503;I3NI20	691;238	O60503	691	Adenylate cyclase type 9	ADCY9	S	2	0.984339	6.95876e-16	159.41	159.41	91.589	-0.87998	207210000	LLSPPQEEKLTNSQTSLCEILQEKGRWAGVS	1;2		+	+	2	25.2006	23.7759	24.9502
P35611;P35611-2;E7EV99;P35611-3;H0Y9H2;P35611-4	358;358;358;358;64;358	P35611;P35611-2;P35611-3;P35611-4	358	Alpha-adducin	ADD1	S	2	1	5.28089e-209	298.43	298.43	181.94	0.36571	8616100000	LLNPEKYKAKSRSPGSPVGEGTGSPPKWQIG	1;2		+	+	41	29.3392	27.2179	27.4057
P35611;P35611-2;E7EV99;P35611-3;H0Y9H2;P35611-4	366;366;366;366;72;366	P35611;P35611-2;P35611-3;P35611-4	366	Alpha-adducin	ADD1	S	2	0.999996	5.28089e-209	298.43	298.43	197.62	-0.79989	496130000	AKSRSPGSPVGEGTGSPPKWQIGEQEFEALM	1;2		+	+	6	29.3392	24.1308	24.2421
P35611;P35611-2;E7EV99;P35611-4	465;465;465;465	P35611;P35611-2;P35611-4	465	Alpha-adducin	ADD1	S	2	0.999993	0	363.48	342.8	360.93	-0.29179	12538000000	SGRGDEASEEGQNGSSPKSKTKWTKEDGHRT	1		+	+	26	29.3392	26.8563	26.398
P35611-3;H0Y9H2	465;171	P35611-3	465	Alpha-adducin	ADD1	S	2	0.999993	0	363.48	342.8	360.93	-0.29179	12538000000	SGRGDEASEEGQNGSSPKSKTKVWTNITHDH	1		+	+		22.655	26.8563	26.398
P35611;P35611-2;E7EV99;P35611-3;H0Y9H2;P35611-4	586;586;586;617;323;617	P35611;P35611-2;P35611-3;P35611-4	586	Alpha-adducin	ADD1	S	3	1	2.93109e-16	186.77	154.25	98.062	0.6557	221590000	ELEEYRREVERKQKGSEENLDEAREQKEKSP	1		+	+	12	29.3392	25.148	25.6463
P35611;P35611-3;H0Y9H2	600;631;337	P35611;P35611-3	600	Alpha-adducin	ADD1	S	3	1	7.21964e-41	188.39	169.37	183.79	-0.68617	758730000	GSEENLDEAREQKEKSPPDQPAVPHPPPSTP	1;2		+	+	8	29.3392	27.2505	26.1135
P35611;P35611-3	707;738	P35611;P35611-3	707	Alpha-adducin	ADD1	S	4	1	3.09674e-126	208.23	203.91	167.62	-0.44715	767510000	AAPSAVEEGAAADPGSDGSPGKSPSKKKKKF	2;3		+	+	4	29.3392	26.6464	22.6646
Q9UEY8;Q9UEY8-2;A0A087WX08	12;12;12	Q9UEY8;Q9UEY8-2	12	Gamma-adducin	ADD3	T	2	0.991215	2.42912e-39	177.38	137.25	177.38	-0.3397	922650000	____MSSDASQGVITTPPPPSMPHKERYFDR	1		+	+	6	29.7189	24.0873	25.0718
Q9UEY8;Q9UEY8-2;A0A087WX08	42;42;42	Q9UEY8;Q9UEY8-2	42	Gamma-adducin	ADD3	S	3	1	5.38695e-19	162.77	148.19	54.306	0.37658	780150000	RINENDPEYIRERNMSPDLRQDFNMMEQRKR	1		+	+	17	29.7189	23.8205	23.6413
Q9UEY8;Q9UEY8-2	423;423	Q9UEY8;Q9UEY8-2	423	Gamma-adducin	ADD3	S	4	0.999607	2.17928e-107	244.18	226.72	99.66	-0.37009	1591300000	ATVTAFSFEDDTVPLSPLKYMAQRQQREKTR	1;2		+	+	12	29.7189	25.5546	27.2446
Q9UEY8	600	Q9UEY8	600	Gamma-adducin	ADD3	S	3	0.916795	5.69458e-75	178.2	165.91	165.95	-0.50384	140580000	SDDASSVSQIQSQTQSPQNVPEKLEENHELF	1		+	+		29.7189	22.6977	21.2435
Q9UEY8;Q9UEY8-2;A0A087WX08	673;641;639	Q9UEY8;Q9UEY8-2	673	Gamma-adducin	ADD3	S	2	1	2.74395e-39	214.9	160.81	203.06	0.4814	2864100000	IEITIKSPEKIEEVLSPEGSPSKSPSKKKKK	2;3		+	+	17	29.7189	28.5193	25.1055
Q9UEY8;Q9UEY8-2;A0A087WX08	677;645;643	Q9UEY8;Q9UEY8-2	677	Gamma-adducin	ADD3	S	2	0.997819	1.36727e-70	245.98	245.98	214.9	0.30917	8448800000	IKSPEKIEEVLSPEGSPSKSPSKKKKKFRTP	1;2;3		+	+	19	29.7189	29.2307	26.4767
Q9UEY8;Q9UEY8-2;A0A087WX08	679;647;645	Q9UEY8;Q9UEY8-2	679	Gamma-adducin	ADD3	S	2	0.751606	9.52275e-41	228.49	228.49	228.49	-0.32505	1469900000	SPEKIEEVLSPEGSPSKSPSKKKKKFRTPSF	1;2		+	+	5	29.7189	22.5347	26.7119
Q9UEY8;Q9UEY8-2;A0A087WX08	681;649;647	Q9UEY8;Q9UEY8-2	681	Gamma-adducin	ADD3	S	2	0.999301	2.49971e-99	264.97	228.37	185.58	0.4681	14643000000	EKIEEVLSPEGSPSKSPSKKKKKFRTPSFLK	1;2;3		+	+	22	29.7189	29.9363	27.2218
B1ALU1;H0Y3V3;B1ALU3;O95490-5;O95490;O95490-6;H0Y5C0;O95490-2;O95490-7	1355;442;1402;1387;1430;1445;1322;1374;1432	B1ALU1;B1ALU3;O95490-2	1402	Latrophilin-2	ADGRL2;LPHN2	S	2	1	7.73455e-07	148.41	119.45	111.64	0.30242	1284900000	AGHQLQMCYQISRGNSDGYIIPINKEGCIPE	1		+	+	8	24.2687	26.1676	23.5948
Q9H2P0;E9PQK8	98;98	Q9H2P0	98	Activity-dependent neuroprotector homeobox protein	ADNP	S	3	1	1.50524e-22	191.69	166.31	91.939	0.50382	1770000000	SKFFSAYKSHFRNVHSEDFENRILLNCPYCT	1		+	+	20	29.3558	28.1949	27.4092
Q9H2P0	704	Q9H2P0	704	Activity-dependent neuroprotector homeobox protein	ADNP	S	3	0.85585	0.00274559	63.869	63.869	63.869	0.44867	454510000	GVGKTQNGQDKTNAPSRLNQSPSLAPVKRTY	1		+	+		29.3558	22.5647	25.3347
Q9H2P0	709	Q9H2P0	709	Activity-dependent neuroprotector homeobox protein	ADNP	S	2	0.999802	2.59273e-31	178.19	178.19	80.632	-0.21814	1649200000	QNGQDKTNAPSRLNQSPSLAPVKRTYEQMEF	1		+	+	13	29.3558	24.6803	25.7709
Q9H2P0	738	Q9H2P0	738	Activity-dependent neuroprotector homeobox protein	ADNP	S	3	0.978951	4.13726e-154	274.22	262.31	274.22	0.87007	319870000	EFPLLKKRKLDDDSDSPSFFEEKPEEPVVLA	1		+	+	3	29.3558	25.4465	25.6233
Q9H2P0	740	Q9H2P0	740	Activity-dependent neuroprotector homeobox protein	ADNP	S	4	0.989029	3.59234e-36	153.55	149.68	70.473	-0.12171	160750000	PLLKKRKLDDDSDSPSFFEEKPEEPVVLALD	1		+	+	0	29.3558	24.032	24.0234
Q9H2P0	921	Q9H2P0	921	Activity-dependent neuroprotector homeobox protein	ADNP	S	2	0.988523	3.42756e-06	141.34	141.34	140.27	0.74616	1664100000	DNPEEHVLKVIPEDASESEEKLDQKEDGSKY	1		+	+	11	29.3558	27.8433	25.8835
Q9H2P0	953	Q9H2P0	953	Activity-dependent neuroprotector homeobox protein	ADNP	S	3	1	1.85755e-243	348.62	331.46	54.3	-0.15117	8146100000	TIHLTEEPTKLMHNASDSEVDQDDVVEWKDG	1;2		+	+	22	29.3558	28.9623	26.5657
Q9H2P0	955	Q9H2P0	955	Activity-dependent neuroprotector homeobox protein	ADNP	S	3	1	6.02237e-128	278.22	269.8	54.3	-0.15117	4779700000	HLTEEPTKLMHNASDSEVDQDDVVEWKDGAS	1;2		+	+	21	29.3558	27.76	27.6688
P08913	324	P08913	324	Alpha-2A adrenergic receptor	ADRA2A	S	3	1	3.60053e-10	157.53	127.28	89.631	0.04617	1142200000	RRPERGPRGKGKARASQVKPGDSLPRRGPGA	1;2		+	+	2	26.6683	27.1298	26.4161
P08913	331	P08913	331	Alpha-2A adrenergic receptor	ADRA2A	S	2	1	7.81944e-44	166.66	126.65	107.57	0.28536	3103000000	RGKGKARASQVKPGDSLPRRGPGATGIGTPA	1;2		+	+	2	26.6683	28.671	25.3343
P25098	670	P25098	670	Beta-adrenergic receptor kinase 1	ADRBK1	S	4	1	2.14653e-08	165.16	77.636	49.765	0.1146	1994700000	QQLVQRVPKMKNKPRSPVVELSKVPLVQRGS	1		+	+	13	27.221	25.6192	25.5236
Q16186;A0A087WX59	217;178	Q16186	217	Proteasomal ubiquitin receptor ADRM1	ADRM1	T	2	0.992887	3.92121e-19	166.38	147.38	166.38	1.0313	468240000	GSSSSSSSRSQSAAVTPSSTTSSTRATPAPS	1		+	+	9	30.7999	24.4459	28.3825
P30566;A0A0A6YY92;P30566-2;A0A096LNY5;A0A096LNY4;B4DEP1;A0A096LP72	9;9;9;9;9;9;9	P30566	9	Adenylosuccinate lyase	ADSL	S	3	0.999999	7.67201e-111	271.22	252.85	141.45	-0.56338	7001100000	_______MAAGGDHGSPDSYRSPLASRYASP	1;2		+	+	16	31.4586	27.3906	26.5382
Q6ZN18;Q6ZN18-2	18;18	Q6ZN18	18	Zinc finger protein AEBP2	AEBP2	S	3	0.99936	3.58698e-209	292.73	282.86	236.36	1.0107	1426200000	AAITDMADLEELSRLSPLPPGSPGSAARGRA	1;2		+	+	12	26.7611	26.9617	23.1912
Q6ZN18;Q6ZN18-2	24;24	Q6ZN18	24	Zinc finger protein AEBP2	AEBP2	S	2	0.996877	3.58698e-209	292.73	282.86	137.3	0.27369	1434300000	ADLEELSRLSPLPPGSPGSAARGRAEPPEEE	1;2		+	+	12	26.7611	27.5328	23.1912
Q6ZN18;Q6ZN18-2	141;141	Q6ZN18	141	Zinc finger protein AEBP2	AEBP2	S	2	0.999901	1.12615e-19	157	128.72	157	0.22864	87296000	VGSSGGSSSDETRSLSPGAASSSSGDGDGKE	1		+	+	8	26.7611	25.1828	24.2976
Q6ZN18;Q6ZN18-2	206;206	Q6ZN18	206	Zinc finger protein AEBP2	AEBP2	S	2	1	1.12395e-61	244.46	217.97	156.23	-0.63516	2676000000	TGGGGSSATSGGRRGSLEMSSDGEPLSRMDS	1;2;3		+	+	19	26.7611	26.204	25
Q6ZN18;Q6ZN18-2	210;210	Q6ZN18	210	Zinc finger protein AEBP2	AEBP2	S	3	1	1.35564e-15	156.23	141.66	85.11	-0.82049	67680000	GSSATSGGRRGSLEMSSDGEPLSRMDSEDSI	1;2;3		+	+	9	26.7611	23.5686	23.7256
Q6ZN18;Q6ZN18-2	211;211	Q6ZN18	211	Zinc finger protein AEBP2	AEBP2	S	3	1	1.35564e-15	156.23	141.66	85.11	-0.82049	92240000	SSATSGGRRGSLEMSSDGEPLSRMDSEDSIS	2;3		+	+	11	26.7611	24.6215	23.7256
Q8N556;Q8N556-2	278;278	Q8N556;Q8N556-2	278	Actin filament-associated protein 1	AFAP1	S	3	0.777885	8.49411e-22	140.66	140.66	47.058	-0.60107	249500000	PSSPVHKAELEKKLSSERPSSDGEGVVENGI	1;2;3		+	+	2	28.68	24.5274	26.233
Q8N556;Q8N556-2	283;283	Q8N556;Q8N556-2	283	Actin filament-associated protein 1	AFAP1	S	3	0.999821	0	420.21	376.59	204.23	0.059796	3330200000	HKAELEKKLSSERPSSDGEGVVENGITTCNG	1;2;3		+	+	8	28.68	27.3775	26.819
Q8N556;Q8N556-2	548;632	Q8N556;Q8N556-2	548	Actin filament-associated protein 1	AFAP1	S	2	0.999719	4.63459e-15	184.04	122.08	69.276	0.32779	907910000	QPKKADPAAVVKRTGSNAAQYKYGKNRVEAD	1		+	+	10	28.68	28.5724	25.8717
Q8N556;Q8N556-2	664;748	Q8N556;Q8N556-2	664	Actin filament-associated protein 1	AFAP1	S	2	0.985318	5.08614e-06	144.51	80.813	102.15	1.0599	1355000000	GGVTLGLAIEPKSGTSSPQSPVFRHRTLENS	1;2;3		+	+	5	28.68	26.138	28.1538
Q8N556;Q8N556-2	668;752	Q8N556;Q8N556-2	668	Actin filament-associated protein 1	AFAP1	S	2	0.99999	1.11936e-37	265.27	176.1	160.5	-0.11487	9958700000	LGLAIEPKSGTSSPQSPVFRHRTLENSPISS	1;2;3		+	+	24	28.68	30.2884	28.668
Q8N556;Q8N556-2	679;763	Q8N556;Q8N556-2	679	Actin filament-associated protein 1	AFAP1	S	3	0.994818	1.04389e-76	195.74	186.11	180.25	-0.33122	127650000	SSPQSPVFRHRTLENSPISSCDTSDTEGPVP	1;2		+	+	5	28.68	24.5273	25.0389
F5GXF9;P51825-2;P51825-3;P51825	697;704;697;697	F5GXF9;P51825-2;P51825-3	704	AF4/FMR2 family member 1	AFF1	T	4	1	3.88285e-19	120.06	111.53	89.112	-0.44174	191120000	ALSGPEPAKDNVEDRTPEHFALVPLTESQGP	1		+	+	8	24.0602	23.481	24.4015
Q9UHB7;Q9UHB7-2;Q9UHB7-3	180;180;180	Q9UHB7	180	AF4/FMR2 family member 4	AFF4	S	3	0.996666	1.53408e-55	196.78	175.72	183.87	1.3255	2696900000	KKGQHGSEHSKSRSSSPGKPQAVSSLNSSHS	1;2		+	+	7	26.9674	25.5384	25.5053
Q9UHB7;Q9UHB7-2	487;487	Q9UHB7	487	AF4/FMR2 family member 4	AFF4	S	3	1	1.0504e-74	210.34	190.31	146	0.80328	1799900000	WQLDNWLNKVNPHKVSPASSVDSNIPSSQGY	1;2;3		+	+	16	26.9674	27.2157	26.4237
Q9UHB7;Q9UHB7-2	674;674	Q9UHB7	674	AF4/FMR2 family member 4	AFF4	T	3	0.935348	8.32308e-55	201.1	186.02	149.16	-0.3323	633670000	LPPSSQTPKYPESNRTPVKPSSVEEEDSFFR	1;2		+	+	9	26.9674	24.9806	28.1773
Q9UHB7;Q9UHB7-2	694;694	Q9UHB7	694	AF4/FMR2 family member 4	AFF4	S	2	1	0.00047859	169.93	142.8	89.679	-0.71637	980190000	SSVEEEDSFFRQRMFSPMEEKELLSPLSEPD	1		+	+	16	26.9674	25.4144	25.4616
Q9UHB7;Q9UHB7-2	703;703	Q9UHB7	703	AF4/FMR2 family member 4	AFF4	S	2	1	2.76537e-100	270.35	207.51	156.87	-0.55843	1362200000	FRQRMFSPMEEKELLSPLSEPDDRYPLIVKI	1;2		+	+	22	26.9674	25.2132	25.5682
Q9UHB7;Q9UHB7-2	706;706	Q9UHB7	706	AF4/FMR2 family member 4	AFF4	S	2	1	4.86297e-100	266.35	225.73	156.87	-0.55843	1062100000	RMFSPMEEKELLSPLSEPDDRYPLIVKIDLN	1;2		+	+	21	26.9674	26.677	24.5855
Q9UHB7;Q9UHB7-2	836;836	Q9UHB7	836	AF4/FMR2 family member 4	AFF4	S	3	0.99804	7.80559e-05	121.92	121.92	121.18	-0.21934	1749100000	SKDPKTEHGSRKRTISQSSSLKSSSNSNKET	1		+	+	15	26.9674	28.5988	26.8299
Q9UHB7	1043	Q9UHB7	1043	AF4/FMR2 family member 4	AFF4	S	2	0.999953	9.00284e-149	314.9	297.34	273.94	-1.2361	878200000	LTEHLKNSYNNSQAPSPGLGSKAVGMPSPVS	1		+	+	24	26.9674	26.4171	24.9857
Q9UHB7	1055	Q9UHB7	1055	AF4/FMR2 family member 4	AFF4	S	2	1	2.05297e-09	88.611	88.611	70.197	-0.42428	228130000	QAPSPGLGSKAVGMPSPVSPKLSPGNSGNYS	1;2		+	+	16	26.9674	25.3934	22.7945
Q9UHB7	1058	Q9UHB7	1058	AF4/FMR2 family member 4	AFF4	S	2	1	5.65787e-150	244.18	234.05	70.197	-0.42428	1059600000	SPGLGSKAVGMPSPVSPKLSPGNSGNYSSGA	1;2		+	+	18	26.9674	26.8016	25.5357
Q6ULP2;Q6ULP2-5;Q6ULP2-2;Q6ULP2-4;Q6ULP2-3;B8ZZI9	411;411;411;411;411;42	Q6ULP2	411	Aftiphilin	AFTPH	S	2	0.988432	2.29753e-137	261.79	228.83	261.79	0.33537	448980000	PNIDPTEENDLDDSLSVKNGDSSNDFVTCND	1		+	+	7	26.2246	26.1993	25.2664
E7EUN2	133	E7EUN2	133		AGAP1	S	3	0.991846	1.68984e-101	205.61	191.49	205.61	-0.27389	248860000	ADLAGSAPAEEEGRGSPASGSPDVEGARAAP	1;2		+	+		25.4476	23.3042	23.8533
E7EUN2	138	E7EUN2	138		AGAP1	S	3	0.952748	1.68984e-101	205.61	191.49	118.42	-0.16689	122050000	SAPAEEEGRGSPASGSPDVEGARAAPLRRSL	2		+	+		25.4476	23.3042	23.8533
E7ESL9;Q96P47;Q96P47-2;Q96P47-4;Q96P47-5;H7C5G0;Q96P47-3;Q96P47-6;H7C4U6	540;324;325;360;132;133;324;360;125	E7ESL9;Q96P47;Q96P47-3	324	Arf-GAP with GTPase, ANK repeat and PH domain-containing protein 3	AGAP3	T	3	0.956164	2.98751e-60	242.24	142.2	131.45	-1.6084	1521200000	ISQRELRIETIAASSTPTPIRKQSKRRSNIF	1;2		+	+	6	25.9225	26.2223	26.6444
P52594;P52594-3;P52594-4;P52594-2;B8ZZY2;C9J2I0	177;177;177;177;177;99	P52594	177	Arf-GAP domain and FG repeat-containing protein 1	AGFG1	T	2	0.99982	0	379.77	362.62	95.236	1.3241	10109000000	SLLGDSAPTLHLNKGTPSQSPVVGRSQGQQQ	1;2		+	+	21	29.4979	29.8317	28.3796
P52594;P52594-3;P52594-4;P52594-2;B8ZZY2;C9J2I0	181;181;181;181;181;103	P52594	181	Arf-GAP domain and FG repeat-containing protein 1	AGFG1	S	2	1	0	379.77	362.62	175.43	-0.42296	14080000000	DSAPTLHLNKGTPSQSPVVGRSQGQQQEKKQ	1;2		+	+	30	29.4979	29.7444	27.9145
Q8N302;Q8N302-3;Q8N302-2	7;7;7	Q8N302	7	Angiogenic factor with G patch and FHA domains 1	AGGF1	S	4	0.999984	1.78121e-171	284.98	270.2	165.87	0.25675	548630000	_________MASEAPSPPRSPPPPTSPEPEL	1;2		+	+	11	26.291	25.5128	24.041
Q8N302;Q8N302-3;Q8N302-2	11;11;11	Q8N302	11	Angiogenic factor with G patch and FHA domains 1	AGGF1	S	3	1	1.78121e-171	284.98	270.2	284.98	0.66655	563400000	_____MASEAPSPPRSPPPPTSPEPELAQLR	1;2		+	+	11	26.291	25.4903	24.041
Q8N302	344	Q8N302	344	Angiogenic factor with G patch and FHA domains 1	AGGF1	S	2	1	2.45586e-198	313.53	284.19	313.53	0.44424	1683900000	SPPKVTVPTSGNTIESPLHENISNSTSFKDE	1;2		+	+	3	26.291	25.7687	26.6845
O00116;B8ZZ81	65;65	O00116	65	Alkyldihydroxyacetonephosphate synthase, peroxisomal	AGPS	S	2	0.999999	1.00053e-36	163.75	151.31	89.751	0.76817	1084800000	REALSTNECKARRAASAATAAPTATPAAQES	1;2		+	+	10	30.5735	25.2487	25.2006
O00116;B8ZZ81	74;74	O00116	74	Alkyldihydroxyacetonephosphate synthase, peroxisomal	AGPS	T	3	0.997563	2.61757e-37	167.67	155.63	116.49	0.099912	443670000	KARRAASAATAAPTATPAAQESGTIPKKRQE	1		+	+	6	30.5735	23.2142	26.547
Q8WYP5;Q8WYP5-2;Q8WYP5-3	1105;1140;1114	Q8WYP5	1105	Protein ELYS	AHCTF1	T	3	0.966428	5.95961e-55	181.18	161.18	121.98	1.1069	348750000	VYSLPAPELPEAFFGTPISKASQKISRLLDL	1;2		+	+	0	28.6823	27.0103	24.2821
Q8WYP5;Q8WYP5-2;Q8WYP5-3	1160;1195;1169	Q8WYP5	1160	Protein ELYS	AHCTF1	S	2	1	1.18444e-08	132.39	113.12	110.18	0.48872	4397400000	YLVSRSLPSSSQLKGSPQAISRASELHLLET	1		+	+	17	28.6823	27.1929	26.9533
Q8WYP5;Q8WYP5-2;Q8WYP5-3	1222;1257;1231	Q8WYP5	1222	Protein ELYS	AHCTF1	S	2	1	2.87966e-68	232.84	218.74	210.43	0.31056	3204400000	LRSTPLASPSPSPGRSPQRLKETRISFVEED	1;2;3		+	+	17	28.6823	26.1462	24.6509
Q8WYP5;Q8WYP5-2;Q8WYP5-3	1229;1264;1238	Q8WYP5	1229	Protein ELYS	AHCTF1	T	4	0.980959	6.71595e-06	123.4	110.3	44.391	1.0886	599620000	SPSPSPGRSPQRLKETRISFVEEDVHPKWIP	1		+	+	2	28.6823	25.309	28.2053
Q8WYP5;Q8WYP5-2;Q8WYP5-3	1232;1267;1241	Q8WYP5	1232	Protein ELYS	AHCTF1	S	3	1	1.60027e-24	196.3	146.22	46.352	-0.18408	1313200000	PSPGRSPQRLKETRISFVEEDVHPKWIPGAA	1		+	+	15	28.6823	23.982	25.7792
Q8WYP5;Q8WYP5-2;Q8WYP5-3	1283;1318;1292	Q8WYP5	1283	Protein ELYS	AHCTF1	S	2	1	2.87813e-72	274.92	274.92	204.31	0.73123	5615600000	EWLKSKDRTTSFFLNSPEKEHQEMDEGSQSL	1;2;3		+	+	23	28.6823	28.5261	27.0437
Q8WYP5;Q8WYP5-2;Q8WYP5-3	1297;1332;1306	Q8WYP5	1297	Protein ELYS	AHCTF1	S	2	1	1.49812e-139	304.79	279.21	233.79	-0.081369	541970000	NSPEKEHQEMDEGSQSLEKLDVSKGNSSVSI	1;2		+	+	6	28.6823	25.5336	24.8268
Q8WYP5;Q8WYP5-2;Q8WYP5-3	1369;1404;1378	Q8WYP5	1369	Protein ELYS	AHCTF1	T	2	0.968224	1.48596e-10	157.84	140.63	148.36	-0.26569	321330000	QTEKDGDKDVFASEVTPSDLQKQMGNLEDAE	1		+	+	8	28.6823	26.0729	25.538
Q8WYP5;Q8WYP5-2;Q8WYP5-3	1402;1437;1411	Q8WYP5	1402	Protein ELYS	AHCTF1	S	3	0.953131	6.10357e-09	88.213	84.215	88.213	1.057	28536000	DLLVAAEAFSELNHLSPVQGTEASLCAPSVY	1		+	+	1	28.6823	21.926	24.5493
Q8WYP5;Q8WYP5-2;Q8WYP5-3	1513;1548;1522	Q8WYP5	1513	Protein ELYS	AHCTF1	S	3	0.999978	0	429.72	389.67	348.38	0.54601	5319900000	KESVDLPEEKLPISDSPPDTQEIHVIEQEKL	1;2		+	+	10	28.6823	29.9076	26.6064
Q8WYP5;Q8WYP5-2;Q8WYP5-3	1517;1552;1526	Q8WYP5	1517	Protein ELYS	AHCTF1	T	3	1	2.01811e-49	196.68	170.32	196.68	-0.59154	31711000	DLPEEKLPISDSPPDTQEIHVIEQEKLEAQD	1;2		+	+	3	28.6823	22.4409	24.633
Q8WYP5;Q8WYP5-2;Q8WYP5-3	1533;1568;1542	Q8WYP5	1533	Protein ELYS	AHCTF1	S	2	1	0.000197456	131.08	97.322	119.62	-1.1266	883650000	QEIHVIEQEKLEAQDSGEEARNLSFNELYPS	1		+	+	10	28.6823	28.5084	26.3716
Q8WYP5;Q8WYP5-2;Q8WYP5-3	1541;1576;1550	Q8WYP5	1541	Protein ELYS	AHCTF1	S	2	1	6.51976e-19	185.33	158.06	109.87	1.0806	1903400000	EKLEAQDSGEEARNLSFNELYPSGTLKLQYN	1;2		+	+	26	28.6823	28.0471	26.1591
Q8WYP5;Q8WYP5-2;Q8WYP5-3	1944;1979;1953	Q8WYP5	1944	Protein ELYS	AHCTF1	S	2	1	8.27328e-60	164.35	158.66	151.22	-0.30415	2326500000	QLRIKHVRRVRGREVSPSDVREDSNLESSQL	1		+	+	13	28.6823	28.9251	27.9299
Q8WYP5;Q8WYP5-2;Q8WYP5-3;H7C4S1	2120;2155;2129;68	Q8WYP5	2120	Protein ELYS	AHCTF1	S	3	0.998449	1.70676e-122	252.29	236.54	85.044	1.9141	1341900000	ILLPDLSEPNNEPLFSPASEVPRKAKAKKIE	1;2		+	+	7	28.6823	27.5912	25.8148
Q8WYP5;Q8WYP5-2;Q8WYP5-3	2212;2247;2221	Q8WYP5	2212	Protein ELYS	AHCTF1	S	2	1	1.15626e-09	165.78	139.49	165.78	-0.78534	562340000	KTKQASKNTEKESAWSPPPIEIRLISPLASP	1		+	+	13	28.6823	26.366	25.0932
O43865	2	O43865	2	Putative adenosylhomocysteinase 2	AHCYL1	S	2	1	0.000140295	94.188	83.573	87.793	-0.85937	131330000	______________MSMPDAMPLPGVGEELK	1		+	+	5	31.1743	23.9624	23.3903
Q96HN2;Q96HN2-2	2;2	Q96HN2;Q96HN2-2	2	Putative adenosylhomocysteinase 3	AHCYL2	S	2	0.999996	0.000792552	83.54	63.41	83.54	-0.40138	30179000	______________MSVQVVSAAAAAKVPEV	1		+	+	2	20.0028	22.6346	22.0246
Q8N157;Q8N157-2;Q8N157-3;E9PML3	45;45;45;45	Q8N157	45	Jouberin	AHI1	S	2	0.999799	5.04426e-05	150.22	88.981	150.22	0.80025	43511000	KKKLKKKLVRSEENISPDTIRSNLHYMKETT	1		+	+	3	25.4142	23.8179	22.7619
H0Y343;Q8N157;H0YEF1	623;1123;521	H0Y343;Q8N157	1123	Jouberin	AHI1	S	3	1	3.78336e-57	257.72	206.69	131.06	-0.063445	244750000	SETLYQELPPEIKERSPPLSPEEKTKIEKSP	1;2		+	+	6	20.9391	25.6553	23.983
H0Y343;Q8N157;H0YEF1	627;1127;525	H0Y343;Q8N157	1127	Jouberin	AHI1	S	3	1	3.78336e-57	257.72	206.69	101.42	-0.032573	91691000	YQELPPEIKERSPPLSPEEKTKIEKSPAPQK	2		+	+	4	20.9391	25.6417	23.983
Q09666;E9PLK4;E9PKR9;E9PJZ0;E9PJC6;E9PQE3;Q09666-2	41;41;41;41;41;41;41	Q09666;Q09666-2	41	Neuroblast differentiation-associated protein AHNAK	AHNAK	S	3	1	1.00851e-117	284.14	257.59	213.44	1.3761	3949600000	AQRDDGVFVQEVTQNSPAARTGVVKEGDQIV	1		+	+	22	32.1015	26.5572	26.5003
Q09666;E9PLK4;E9PKR9;E9PJZ0;E9PJC6;Q09666-2	93;93;93;93;93;93	Q09666;Q09666-2	93	Neuroblast differentiation-associated protein AHNAK	AHNAK	S	4	1	1.20206e-77	267.54	243.7	117.48	0.41753	47703000000	GHHTVGLKLHRKGDRSPEPGQTWTREVFSSC	1		+	+	28	32.1015	30.861	28.2455
Q09666;E9PLK4;E9PKR9	115;115;115	Q09666	115	Neuroblast differentiation-associated protein AHNAK	AHNAK	S	2	1	3.28084e-182	304.49	273.13	304.49	-1.0243	60704000	WTREVFSSCSSEVVLSGDDEEYQRIYTTKIK	1		+	+	7	32.1015	24.3815	23.1318
Q09666	135	Q09666	135	Neuroblast differentiation-associated protein AHNAK	AHNAK	S	2	1	1.01322e-230	352.5	270.9	152.89	-1.4259	6548800000	EYQRIYTTKIKPRLKSEDGVEGDLGETQSRT	1		+	+	25	32.1015	27.8859	25.7717
Q09666	176	Q09666	176	Neuroblast differentiation-associated protein AHNAK	AHNAK	S	2	1	0.00042176	111.85	79.284	111.85	-0.37756	442760000	TVDVTGREGAKDIDISSPEFKIKIPRHELTE	1;2		+	+	5	32.1015	23.4155	23.2832
Q09666	177	Q09666	177	Neuroblast differentiation-associated protein AHNAK	AHNAK	S	2	1	1.60677e-21	240.73	167.23	111.85	-0.37756	20519000000	VDVTGREGAKDIDISSPEFKIKIPRHELTEI	1;2		+	+	27	32.1015	30.6113	26.8733
Q09666	210	Q09666	210	Neuroblast differentiation-associated protein AHNAK	AHNAK	S	2	0.999898	7.87705e-107	251.73	222.67	180.03	0.62559	5139900000	VDVETQSGKTVIRLPSGSGAASPTGSAVDIR	1;2		+	+	30	32.1015	25.9149	25.268
Q09666	212	Q09666	212	Neuroblast differentiation-associated protein AHNAK	AHNAK	S	2	0.99993	2.72285e-230	335.45	289.03	251.57	-0.049442	7534500000	VETQSGKTVIRLPSGSGAASPTGSAVDIRAG	1;2;3		+	+	22	32.1015	27.8469	26.6361
Q09666	216	Q09666	216	Neuroblast differentiation-associated protein AHNAK	AHNAK	S	2	0.999824	2.72285e-230	335.45	289.03	234.08	1.0832	33305000000	SGKTVIRLPSGSGAASPTGSAVDIRAGAISA	1;2;3		+	+	31	32.1015	30.4092	27.4285
Q09666	490	Q09666	490	Neuroblast differentiation-associated protein AHNAK	AHNAK	T	3	1	1.3322e-05	157.37	139.9	92.773	-0.53203	4893200000	ATGGLEGKMKGTKVKTPEMIIQKPKISMQDV	1		+	+	18	32.1015	26.9054	27.2276
Q09666	511	Q09666	511	Neuroblast differentiation-associated protein AHNAK	AHNAK	S	2	0.999986	9.90831e-69	257.5	221.15	249.41	1.6335	10170000000	QKPKISMQDVDLSLGSPKLKGDIKVSAPGVQ	1		+	+	34	32.1015	29.5361	26.682
Q09666	551	Q09666	551	Neuroblast differentiation-associated protein AHNAK	AHNAK	T	3	0.997969	8.32474e-50	229.46	187.4	173	0.38344	318240000	LKGSRVDIETPNLEGTLTGPRLGSPSGKTGT	1		+	+	3	32.1015	24.4457	24.3158
Q09666	559	Q09666	559	Neuroblast differentiation-associated protein AHNAK	AHNAK	S	3	0.980723	4.50943e-172	283.63	264.39	146.92	0.40151	3572900000	ETPNLEGTLTGPRLGSPSGKTGTCRISMSEV	1		+	+	5	32.1015	27.8945	26.914
Q09666	570	Q09666	570	Neuroblast differentiation-associated protein AHNAK	AHNAK	S	2	0.999847	2.68243e-129	283.96	251.17	177.64	-0.4714	3474000000	PRLGSPSGKTGTCRISMSEVDLNVAAPKVKG	1		+	+	19	32.1015	25.0159	25.5528
Q09666	793	Q09666	793	Neuroblast differentiation-associated protein AHNAK	AHNAK	S	3	1	8.09479e-16	149.44	121.32	131.54	0.57285	282140000	VDISGPKIDVTAPDVSIEEPEGKLKGPKFKM	1		+	+	7	32.1015	25.851	24.0994
Q09666	1123	Q09666	1123	Neuroblast differentiation-associated protein AHNAK	AHNAK	S	3	1	9.34449e-15	175.16	142.38	67.11	-0.12213	100050000	VDIKAPDVEGQGLDWSLKIPKMKMPKFSMPS	1		+	+	4	32.1015	24.2131	23.7177
Q09666	1298	Q09666	1298	Neuroblast differentiation-associated protein AHNAK	AHNAK	S	2	1	1.52984e-16	160.27	160.27	68.952	1.0384	332550000	IDVSGPKVDVEVPDVSLEGPEGKLKGPKFKM	1		+	+	5	32.1015	25.6395	26.2263
Q09666	2397	Q09666	2397	Neuroblast differentiation-associated protein AHNAK	AHNAK	S	3	1	1.58177e-11	149.36	129.61	107.41	-0.36692	2435800000	KAPKISMPDLDLHLKSPKAKGEVDVDVPKLE	1;2		+	+	13	32.1015	27.8336	27.7213
Q09666	2580	Q09666	2580	Neuroblast differentiation-associated protein AHNAK	AHNAK	S	2	1	1.14031e-05	106.44	86.941	54.729	0.42637	221180000	PKLKMPEMNIKAPKISMPDFDLHLKGPKVKG	1		+	+	5	32.1015	24.1448	24.6582
Q09666	2845	Q09666	2845	Neuroblast differentiation-associated protein AHNAK	AHNAK	T	2	1	7.26514e-25	202.61	174.25	111.65	0.54184	829710000	FKTPKISMPDIDLNLTGPKIKGDVDVTGPKV	1		+	+	7	32.1015	26.2458	25.1679
Q09666	3411	Q09666	3411	Neuroblast differentiation-associated protein AHNAK	AHNAK	S	2	0.969732	1.48032e-05	151.26	103.95	151.26	0.042808	1308800000	GKVKGSKFKMPFLSISSPKVSMPDVELNLKS	1		+	+	2	32.1015	25.2392	25.2726
Q09666	3412	Q09666	3412	Neuroblast differentiation-associated protein AHNAK	AHNAK	S	2	0.919735	1.17168e-05	154.23	132.84	89.26	1.0822	1565400000	KVKGSKFKMPFLSISSPKVSMPDVELNLKSP	1		+	+	9	32.1015	26.621	26.3041
Q09666	3426	Q09666	3426	Neuroblast differentiation-associated protein AHNAK	AHNAK	S	3	1	1.85992e-13	168.62	148.37	87.676	-0.52185	7615900000	SSPKVSMPDVELNLKSPKVKGDLDIAGPNLE	1		+	+	15	32.1015	27.518	26.5825
Q09666	3716	Q09666	3716	Neuroblast differentiation-associated protein AHNAK	AHNAK	T	2	1	1.61331e-19	172.57	172.57	117.4	-0.023201	539300000	KGPEVDIKGPKVDIDTPDINIEGSEGKFKGP	1		+	+	10	32.1015	26.8868	25.3725
Q09666	4100	Q09666	4100	Neuroblast differentiation-associated protein AHNAK	AHNAK	T	3	1	1.02227e-10	138.05	128.51	85.203	-0.095957	1964800000	PKADIDVSGPKVDIDTPDIDIHGPEGKLKGP	1		+	+	15	32.1015	28.5284	26.4336
Q09666	4360	Q09666	4360	Neuroblast differentiation-associated protein AHNAK	AHNAK	S	2	1	2.89263e-12	146.68	118.05	91.889	1.3134	115940000	IEISGPKVDIDAPDVSIEGPDAKLKGPKFKM	1		+	+	3	32.1015	24.6493	24.6227
Q09666	4430	Q09666	4430	Neuroblast differentiation-associated protein AHNAK	AHNAK	T	2	1	2.96976e-147	297.03	252.26	265.53	0.93082	641860000	KGPEIDIKGPSLDIDTPDVNIEGPEGKLKGP	1		+	+	9	32.1015	26.6385	26.1366
Q09666	4516	Q09666	4516	Neuroblast differentiation-associated protein AHNAK	AHNAK	S	2	1	3.39612e-93	238.59	205.4	190.96	-1.0243	827300000	KLKGPKFKMPDVHFKSPQISMSDIDLNLKGP	1		+	+	10	32.1015	25.3843	25.4923
Q09666	4520	Q09666	4520	Neuroblast differentiation-associated protein AHNAK	AHNAK	S	2	0.99861	1.39037e-25	201.9	180.13	201.9	0.48643	67343000	PKFKMPDVHFKSPQISMSDIDLNLKGPKIKG	1		+	+	3	32.1015	23.6563	24.5987
Q09666	4564	Q09666	4564	Neuroblast differentiation-associated protein AHNAK	AHNAK	T	2	1	1.2321e-24	188.3	165.86	105.79	0.58585	1010000000	KGPKVDVKGPKVGIDTPDIDIHGPEGKLKGP	1		+	+	9	32.1015	27.1515	25.9839
Q09666	4766	Q09666	4766	Neuroblast differentiation-associated protein AHNAK	AHNAK	T	3	1	1.17152e-47	212.82	192.76	86.557	0.32034	4739800000	KGPEADIKGPKVDINTPDVDVHGPDWHLKMP	1		+	+	14	32.1015	27.2005	26.9064
Q09666	4953	Q09666	4953	Neuroblast differentiation-associated protein AHNAK	AHNAK	S	2	1	4.36441e-120	256.03	256.03	256.03	-0.44498	90950000	EGGEVDLKGPKVEAPSLDVHMDSPDINIEGP	1		+	+	5	32.1015	23.0713	20.07
Q09666	4960	Q09666	4960	Neuroblast differentiation-associated protein AHNAK	AHNAK	S	3	1	4.14736e-196	305.21	305.21	164.01	0.50724	1665100000	KGPKVEAPSLDVHMDSPDINIEGPDVKIPKF	1		+	+	10	32.1015	26.2203	25.3505
Q09666	4986	Q09666	4986	Neuroblast differentiation-associated protein AHNAK	AHNAK	S	2	1	3.81262e-05	135.5	105.58	86.548	-0.055664	1629500000	KIPKFKKPKFGFGAKSPKADIKSPSLDVTVP	1		+	+	13	32.1015	26.1762	25.9362
Q09666	4993	Q09666	4993	Neuroblast differentiation-associated protein AHNAK	AHNAK	S	2	0.999514	6.22058e-188	284.81	284.81	284.81	0.25008	1569400000	PKFGFGAKSPKADIKSPSLDVTVPEAELNLE	1;2		+	+	5	32.1015	26.3979	26.7031
Q09666	5099	Q09666	5099	Neuroblast differentiation-associated protein AHNAK	AHNAK	S	3	1	1.41477e-10	155.24	141.82	98.443	0.51013	5231800000	MFGKMYFPDVEFDIKSPKFKAEAPLPSPKLE	1;2		+	+	15	32.1015	27.877	25.4197
Q09666	5110	Q09666	5110	Neuroblast differentiation-associated protein AHNAK	AHNAK	S	5	1	2.96454e-170	259.72	242.64	94.065	0.4838	23182000000	FDIKSPKFKAEAPLPSPKLEGELQAPDLELS	1;2		+	+	30	32.1015	29.5508	27.9385
Q09666	5293	Q09666	5293	Neuroblast differentiation-associated protein AHNAK	AHNAK	S	2	0.99953	1.40594e-15	157.73	112.99	157.73	-1.0677	104530000	VSLKGPGVDLPSVNLSMPKVSGPDLDLNLKG	1		+	+	2	32.1015	24.4314	24.0794
Q09666	5400	Q09666	5400	Neuroblast differentiation-associated protein AHNAK	AHNAK	S	2	0.9999	9.08487e-93	245.93	227.55	183.75	0.43686	4811900000	VSVGAPDLSLEASEGSIKLPKMKLPQFGIST	1		+	+	13	32.1015	28.1225	26.9052
Q09666	5448	Q09666	5448	Neuroblast differentiation-associated protein AHNAK	AHNAK	S	3	1	6.1848e-136	291.14	268.57	55.662	0.036602	19929000000	LKGPGVDVNLKGPRISAPNVDFNLEGPKVKG	1		+	+	28	32.1015	29.7123	27.7267
Q09666	5552	Q09666	5552	Neuroblast differentiation-associated protein AHNAK	AHNAK	S	2	0.999999	1.73056e-158	310.96	265.74	266.77	0.47503	2718800000	AAPDISVKGPAFNMASPESDFGINLKGPKIK	1		+	+	16	32.1015	27.8107	26.2646
Q09666	5731	Q09666	5731	Neuroblast differentiation-associated protein AHNAK	AHNAK	S	2	0.999995	3.0714e-181	310.77	278.86	223.91	0.22825	25972000000	KFNFSKPKGKGGVTGSPEASISGSKGDLKSS	1;2;3		+	+	42	32.1015	30.4885	29.0734
Q09666	5735	Q09666	5735	Neuroblast differentiation-associated protein AHNAK	AHNAK	S	2	0.999809	5.18318e-32	188.01	171.7	188.01	0.53844	634960000	SKPKGKGGVTGSPEASISGSKGDLKSSKASL	1;2;3		+	+	8	32.1015	27.4873	25.5999
Q09666	5739	Q09666	5739	Neuroblast differentiation-associated protein AHNAK	AHNAK	S	1	0.99998	6.52709e-106	289.54	233.37	289.54	1.1962	10438000000	GKGGVTGSPEASISGSKGDLKSSKASLGSLE	1;2;3		+	+	15	32.1015	28.4901	29.0017
Q09666	5745	Q09666	5745	Neuroblast differentiation-associated protein AHNAK	AHNAK	S	3	0.829267	5.91304e-08	103.85	100.93	37.821	0.075504	328820000	GSPEASISGSKGDLKSSKASLGSLEGEAEAE	3		+	+	9	32.1015	22.1242	27.8407
Q09666	5746	Q09666	5746	Neuroblast differentiation-associated protein AHNAK	AHNAK	S	3	0.975596	2.93592e-60	192.91	178.9	192.91	0.93041	813100000	SPEASISGSKGDLKSSKASLGSLEGEAEAEA	1;3		+	+	9	32.1015	27.084	27.8407
Q09666	5749	Q09666	5749	Neuroblast differentiation-associated protein AHNAK	AHNAK	S	2	1	3.83526e-161	302.52	282.86	216.67	1.9546	12127000000	ASISGSKGDLKSSKASLGSLEGEAEAEASSP	1;2;3		+	+	26	32.1015	29.4653	24.803
Q09666	5752	Q09666	5752	Neuroblast differentiation-associated protein AHNAK	AHNAK	S	2	1	3.83526e-161	313.42	290.13	137.29	-0.26004	29036000000	SGSKGDLKSSKASLGSLEGEAEAEASSPKGK	1;2;3		+	+	37	32.1015	30.4907	27.6286
Q09666	5762	Q09666	5762	Neuroblast differentiation-associated protein AHNAK	AHNAK	S	2	0.828119	1.0393e-158	313.42	290.13	108.99	-0.19929	6501200000	KASLGSLEGEAEAEASSPKGKFSLFKSKKPR	1;2;3		+	+	6	32.1015	27.1075	26.57
Q09666	5763	Q09666	5763	Neuroblast differentiation-associated protein AHNAK	AHNAK	S	3	0.94388	1.39815e-128	282.1	258.89	141.69	-0.27226	13345000000	ASLGSLEGEAEAEASSPKGKFSLFKSKKPRH	1;2;3		+	+	33	32.1015	30.2856	25.9189
Q09666	5780	Q09666	5780	Neuroblast differentiation-associated protein AHNAK	AHNAK	S	2	0.999954	0	361.98	347.54	125.83	-0.069091	7964400000	KGKFSLFKSKKPRHRSNSFSDEREFSGPSTP	1;2;3		+	+	14	32.1015	29.4375	29.5836
Q09666	5782	Q09666	5782	Neuroblast differentiation-associated protein AHNAK	AHNAK	S	2	0.999992	0	442.47	421.35	186.82	0.61741	8731900000	KFSLFKSKKPRHRSNSFSDEREFSGPSTPTG	1;2;3		+	+	19	32.1015	29.0451	27.6538
Q09666	5784	Q09666	5784	Neuroblast differentiation-associated protein AHNAK	AHNAK	S	4	0.860042	0	378	347.39	88.13	-0.46445	1426300000	SLFKSKKPRHRSNSFSDEREFSGPSTPTGTL	1;2;3		+	+	7	32.1015	27.4367	27.6538
Q09666	5790	Q09666	5790	Neuroblast differentiation-associated protein AHNAK	AHNAK	S	3	0.999026	9.35414e-253	311.51	295.81	156.52	0.23417	1783600000	KPRHRSNSFSDEREFSGPSTPTGTLEFEGGE	1;2;3		+	+	7	32.1015	26.2878	24.6133
Q09666	5793	Q09666	5793	Neuroblast differentiation-associated protein AHNAK	AHNAK	S	4	0.860354	8.33159e-103	205.57	199.47	71.244	0.03322	335510000	HRSNSFSDEREFSGPSTPTGTLEFEGGEVSL	1;2;3		+	+	3	32.1015	24.1958	25.6581
Q09666	5794	Q09666	5794	Neuroblast differentiation-associated protein AHNAK	AHNAK	T	3	0.992099	9.35414e-253	311.51	295.81	124.17	1.4942	2001600000	RSNSFSDEREFSGPSTPTGTLEFEGGEVSLE	1;2;3		+	+	3	32.1015	28.438	25.2196
Q09666	5824	Q09666	5824	Neuroblast differentiation-associated protein AHNAK	AHNAK	T	2	1	2.43599e-05	124.3	77.416	108.5	0.11769	6168800000	EGGKVKGKHGKLKFGTFGGLGSKSKGHYEVT	1;2		+	+	11	32.1015	29.5139	26.4823
Q09666	5830	Q09666	5830	Neuroblast differentiation-associated protein AHNAK	AHNAK	S	2	1	0.00155483	114.7	74.92	96.866	0.33957	772560000	GKHGKLKFGTFGGLGSKSKGHYEVTGSDDET	1		+	+	17	32.1015	27.0898	24.3935
Q09666	5841	Q09666	5841	Neuroblast differentiation-associated protein AHNAK	AHNAK	S	2	0.999998	8.79682e-172	290.77	264.71	290.77	0.22379	29724000000	GGLGSKSKGHYEVTGSDDETGKLQGSGVSLA	1;2		+	+	25	32.1015	29.8558	26.9522
Q09666	5851	Q09666	5851	Neuroblast differentiation-associated protein AHNAK	AHNAK	S	2	1	1.20826e-05	135.81	70.991	58.123	0.15987	1691000000	YEVTGSDDETGKLQGSGVSLASKKSRLSSSS	1;2;3		+	+	9	32.1015	25.9639	25.2752
Q09666	5854	Q09666	5854	Neuroblast differentiation-associated protein AHNAK	AHNAK	S	2	1	6.3696e-07	148.51	113.75	58.123	0.15987	1895300000	TGSDDETGKLQGSGVSLASKKSRLSSSSSND	1;2;3		+	+	10	32.1015	26.8932	25.2752
Q09666	5857	Q09666	5857	Neuroblast differentiation-associated protein AHNAK	AHNAK	S	2	1	6.3696e-07	149.59	84.538	58.123	0.15987	3415400000	DDETGKLQGSGVSLASKKSRLSSSSSNDSGN	1;2;3		+	+	13	32.1015	27.627	26.0443
Q8IVF2;Q8IVF2-3	280;180	Q8IVF2;Q8IVF2-3	280	Protein AHNAK2	AHNAK2	S	2	0.999122	2.49557e-45	240.75	216.64	240.73	-1.0189	684020000	QSIKSKRGPGPQRSHSSSEAYEPRDAHDVSP	1		+	+	10	28.2578	24.4343	26.3737
Q8IVF2;Q8IVF2-3	294;194	Q8IVF2;Q8IVF2-3	294	Protein AHNAK2	AHNAK2	S	2	0.999986	0	404.08	391.18	294.36	-0.41629	5457900000	HSSSEAYEPRDAHDVSPTSTDTEAQLTVERQ	1;2		+	+	11	28.2578	27.9245	26.4978
Q8IVF2;Q8IVF2-3	298;198	Q8IVF2;Q8IVF2-3	298	Protein AHNAK2	AHNAK2	T	3	0.99284	7.38115e-192	325.7	317.29	147.98	0.70438	1565300000	EAYEPRDAHDVSPTSTDTEAQLTVERQEQKA	2		+	+	2	28.2578	27.4205	24.393
Q8IVF2;Q8IVF2-3	593;493	Q8IVF2;Q8IVF2-3	593	Protein AHNAK2	AHNAK2	S	2	0.999413	3.44648e-08	176.51	151.63	176.51	-0.53955	3361700000	GQIRMPKFKIPSLGWSPSKHTKTGREKATED	1		+	+	10	28.2578	27.9863	25.306
Q8IVF2;Q8IVF2-3	820;720	Q8IVF2;Q8IVF2-3	820	Protein AHNAK2	AHNAK2	S	2	1	0.000113684	135.91	56.253	86.803	-0.90097	55584000	APRAKLDGARLEGDLSLADKEVTAKDSKFKM	1		+	+		28.2578	24.4354	23.2774
Q8IVF2;Q8IVF2-3	842;742	Q8IVF2;Q8IVF2-3	842	Protein AHNAK2	AHNAK2	S	2	1	0.000147086	122.2	101.14	122.2	-0.12091	1539800000	TAKDSKFKMPKFKMPSFGVSAPGKSMEDSVD	1		+	+	7	28.2578	25.6568	25.2661
Q8IVF2;Q8IVF2-3	1997;1897	Q8IVF2;Q8IVF2-3	1997	Protein AHNAK2	AHNAK2	S	2	1	3.80532e-05	153.32	153.32	153.32	-0.26472	86348000	TAKDSKFKMPKFKMPSFGVSAPGRSIEASVD	1		+	+	7	28.2578	24.2752	23.5002
Q8IVF2;Q8IVF2-3	3408;3308	Q8IVF2;Q8IVF2-3	3408	Protein AHNAK2	AHNAK2	S	3	1	0.000425164	138.81	138.81	97.45	-0.34284	685910000	KVEMPSFKMPKVDLKSPQVDIKGPKLDLKVP	1		+	+	7	28.2578	25.969	24.6994
Q8IVF2;Q8IVF2-2;Q8IVF2-3	5707;705;5607	Q8IVF2;Q8IVF2-3	5707	Protein AHNAK2	AHNAK2	S	2	0.99398	3.12024e-05	169.65	100.38	169.65	-0.33959	1638200000	EKAGWFRFPKLGFSSSPTKKSKSTEDGAELE	1		+	+	2	28.2578	26.4119	25.3203
P02765	138	P02765	138	Alpha-2-HS-glycoprotein;Alpha-2-HS-glycoprotein chain A;Alpha-2-HS-glycoprotein chain B	AHSG	S	2	1	9.57245e-63	249.86	198.13	236.31	-1.0613	74196000000	GKFSVVYAKCDSSPDSAEDVRKVCQDCPLLA	1		+	+	26	20.595	30.963	29.768
Q96IF1	119	Q96IF1	119	LIM domain-containing protein ajuba	AJUBA	S	2	1	3.03404e-17	131.03	125.83	128.73	0.39222	981800000	SLPPDFRLEPTAPALSPRSSFASSSASDASK	1		+	+	16	26.599	27.615	25.2148
Q96IF1	175	Q96IF1	175	LIM domain-containing protein ajuba	AJUBA	S	4	1	4.89448e-115	212.81	207.67	212.81	0.52734	315690000	NRTSGISMGYDQRHGSPLPAGPCLFGPPLAG	1;2		+	+	3	26.599	26.7012	25.2732
Q96IF1	230	Q96IF1	230	LIM domain-containing protein ajuba	AJUBA	S	3	0.999958	4.21429e-207	265.97	238.99	157.2	0.5476	1028700000	YAQRPAGFGCQESRHSYPPALGSPGALAGAG	1		+	+	4	26.599	24.7608	25.3898
H0YJL9;Q96IF1	37;263	H0YJL9;Q96IF1	263	LIM domain-containing protein ajuba	AJUBA	S	3	0.99964	7.92433e-50	198.45	163.29	142.32	0.97732	1523400000	AAGPLERRGAQPGRHSVTGYGDCAVGARYQD	1		+	+	6	26.599	26.2589	26.1249
Q92667;Q92667-2;I3L2A2;I3L2N7	150;150;150;150	Q92667	150	A-kinase anchor protein 1, mitochondrial	AKAP1	S	2	0.784951	4.58193e-05	128.06	99.78	115.1	-2.3909	139320000	LTGGEAKSIPLECPLSSPKGVLFSSKSAEVC	1		+	+	2	28.6778	22.5807	24.7465
Q92667;Q92667-2	429;429	Q92667	429	A-kinase anchor protein 1, mitochondrial	AKAP1	S	3	1	4.85753e-28	131.94	125.26	128.42	-0.64119	6560600000	PPDAGLPLPGLPAEGSPPPKTYVSCLKSLLS	1		+	+	6	28.6778	27.2763	26.6264
I3NI36;Q92667;Q92667-2	27;445;445	I3NI36;Q92667	445	A-kinase anchor protein 1, mitochondrial	AKAP1	S	2	0.995433	0.00124576	161.93	86.11	161.93	-0.9202	3588900000	PPPKTYVSCLKSLLSSPTKDSKPNISAHHIS	1;2		+	+	8	28.6778	29.2594	27.1662
I3NI36;Q92667;Q92667-2	115;533;533	I3NI36;Q92667	533	A-kinase anchor protein 1, mitochondrial	AKAP1	T	2	1	6.74078e-48	198.64	184.65	198.64	0.57863	3863000000	DSCTETSSSPRDKAITPPLPESTVPFSNGVL	1		+	+	18	28.6778	26.4823	27.3011
O43572;E7EMD6;J3QR74	52;52;52	O43572	52	A-kinase anchor protein 10, mitochondrial	AKAP10	S	2	1	5.74662e-07	170.26	126.86	170.26	-0.17454	343140000	KTSDVKSIKASISVHSPQKSTKNHALLEAAG	1		+	+	7	26.8063	26.7633	24.7974
O43572;E7EMD6	187;187	O43572	187	A-kinase anchor protein 10, mitochondrial	AKAP10	S	2	0.974675	5.72166e-06	135.23	82.708	106.28	-1.4726	1086300000	HSLNTVKQSSLAEPVSPSKKHETTASFLTDS	1		+	+	5	26.8063	23.4605	26.0179
Q9UKA4	422	Q9UKA4	422	A-kinase anchor protein 11	AKAP11	S	3	1	1.44721e-148	290.25	267.13	220.69	-0.82715	893910000	ALPANVRKPTPRKPESPYGNLCDAPDSPRPV	1;2		+	+	11	24.8674	26.0647	24.9347
Q9UKA4	448	Q9UKA4	448	A-kinase anchor protein 11	AKAP11	S	2	1	3.50289e-07	172.86	122.07	108.69	1.4846	316690000	SPRPVKASREDSGLFSPIRSSAFSPLGGCTP	1;2		+	+	18	24.8674	24.3105	23.5648
Q9UKA4	981	Q9UKA4	981	A-kinase anchor protein 11	AKAP11	T	2	0.998403	2.62304e-23	178.84	178.84	157.85	-0.44683	492970000	VYKESLPVSGEESQLTPEKSPKFPDSQNQLT	1		+	+	4	24.8674	24.4227	25.2717
Q9UKA4	1136	Q9UKA4	1136	A-kinase anchor protein 11	AKAP11	T	3	0.996346	3.23554e-52	173.45	164.6	109.27	0.072041	286710000	TKKLKGELAKEFAPATPPSTPHNSSVGSLSE	1;2		+	+	1	24.8674	26.0992	24.1894
Q9UKA4	1140	Q9UKA4	1140	A-kinase anchor protein 11	AKAP11	T	3	0.921678	3.23554e-52	173.45	164.6	173.45	0.36275	115190000	KGELAKEFAPATPPSTPHNSSVGSLSENEQN	2		+	+	0	24.8674	25.9263	24.7691
Q9UKA4	1242	Q9UKA4	1242	A-kinase anchor protein 11	AKAP11	S	2	0.999794	7.10285e-31	191.36	146.62	191.36	0.028238	4687600000	KVKNPCLNVQSQRSVSPTFLNPSDENLKTLC	1		+	+	20	24.8674	27.5869	26.446
Q02952	75	Q02952	75	A-kinase anchor protein 12	AKAP12	S	3	1	0	412.3	389.38	194.06	0.44132	1051300000	GQLSTINGVAEQDELSLQEGDLNGQKGALNG	1		+	+	5	30.2505	25.3274	22.9726
Q02952;Q02952-3;Q02952-2	219;114;121	Q02952;Q02952-2	219	A-kinase anchor protein 12	AKAP12	S	2	1	1.78497e-107	237.34	225.42	114.33	1.1305	458260000	DEGEGAAGAGDHKDPSLGAGEAASKESEPKQ	1		+	+	2	30.2505	25.254	25.1846
Q02952;Q02952-3;Q02952-2	248;143;150	Q02952;Q02952-2	248	A-kinase anchor protein 12	AKAP12	S	3	0.999999	1.50338e-33	169.94	151.4	168.09	0.92334	1859600000	KQSTEKPEETLKREQSHAEISPPAESGQAVE	1		+	+	2	30.2505	23.2634	25.8597
Q02952;Q02952-3;Q02952-2	283;178;185	Q02952;Q02952-2	283	A-kinase anchor protein 12	AKAP12	S	2	0.998484	6.89435e-58	217.98	197.3	162.01	-0.47317	2841800000	EGEEKQEKEPSKSAESPTSPVTSETGSTFKK	1;2		+	+	12	30.2505	25.1095	25.1669
Q02952;Q02952-3;Q02952-2	286;181;188	Q02952;Q02952-2	286	A-kinase anchor protein 12	AKAP12	S	2	0.999633	5.30992e-80	234.36	214.15	160.84	-0.3192	8344400000	EKQEKEPSKSAESPTSPVTSETGSTFKKFFT	1;2		+	+	17	30.2505	24.4355	25.7178
Q02952;Q02952-3;Q02952-2	371;266;273	Q02952;Q02952-2	371	A-kinase anchor protein 12	AKAP12	S	3	1	0	435.47	403.34	435.47	-0.0084966	63571000000	AHPQEPAESAHEPRLSAEYEKVELPSEEQVS	1;2		+	+	9	30.2505	28.2919	27.7929
Q02952;Q02952-3;Q02952-2	381;276;283	Q02952;Q02952-2	381	A-kinase anchor protein 12	AKAP12	S	2	1	1.55073e-108	253.35	253.35	253.35	0.36752	6679600000	HEPRLSAEYEKVELPSEEQVSGSQGPSEEKP	1;2		+	+	10	30.2505	27.3105	26.3385
Q02952;Q02952-3;Q02952-2	386;281;288	Q02952;Q02952-2	386	A-kinase anchor protein 12	AKAP12	S	3	0.974856	1.32838e-64	211.98	184.31	204.12	-1.413	383850000	SAEYEKVELPSEEQVSGSQGPSEEKPAPLAT	1;2		+	+	1	30.2505	28.046	24.4041
Q02952;Q02952-3;Q02952-2	441;336;343	Q02952;Q02952-2	441	A-kinase anchor protein 12	AKAP12	S	3	0.991118	2.82957e-33	138.29	123.71	138.29	-0.47813	153460000	ERTEEQKTEVEETAGSVPAEELVEMDAEPQE	1		+	+		30.2505	22.693	23.9901
Q02952;Q02952-3;Q02952-2	483;378;385	Q02952;Q02952-2	483	A-kinase anchor protein 12	AKAP12	S	2	1	1.18926e-39	179.64	167.2	131.31	0.49755	930170000	ETCVSGEDPTQGADLSPDEKVLSKPPEGVVS	1		+	+	11	30.2505	21.3262	24.2315
Q02952;Q02952-3;Q02952-2	505;400;407	Q02952;Q02952-2	505	A-kinase anchor protein 12	AKAP12	S	3	0.956316	1.16033e-67	207.26	179.7	166.29	-0.30286	1526300000	SKPPEGVVSEVEMLSSQERMKVQGSPLKKLF	1		+	+	2	30.2505	25.9344	24.2495
Q02952;Q02952-3;Q02952-2	557;452;459	Q02952;Q02952-2	557	A-kinase anchor protein 12	AKAP12	S	3	0.988946	4.50125e-22	133.28	126.67	112.64	-1.1378	190680000	EESGEHTQVPADSPDSQEEQKGESSASSPEE	1		+	+	5	30.2505	24.1981	25.8793
Q02952;Q02952-3;Q02952-2	598;493;500	Q02952;Q02952-2	598	A-kinase anchor protein 12	AKAP12	S	3	0.98792	9.06367e-124	273	273	215.07	0.16163	3469700000	LAEVQQDGEAEEGATSDGEKKREGVTPWASF	1		+	+	20	30.2505	28.1865	24.8979
Q02952;Q02952-3;Q02952-2	612;507;514	Q02952;Q02952-2	612	A-kinase anchor protein 12	AKAP12	S	3	1	2.05347e-06	151.08	116.12	61.87	0.089887	4443200000	TSDGEKKREGVTPWASFKKMVTPKKRVRRPS	1;2		+	+	18	30.2505	27.9992	26.7903
Q02952;Q02952-3;Q02952-2	627;522;529	Q02952;Q02952-2	627	A-kinase anchor protein 12	AKAP12	S	3	1	2.70173e-77	271.3	232.41	50.916	-0.8732	10468000000	SFKKMVTPKKRVRRPSESDKEDELDKVKSAT	1;2		+	+	23	30.2505	29.8921	27.0083
Q02952;Q02952-3;Q02952-2	629;524;531	Q02952;Q02952-2	629	A-kinase anchor protein 12	AKAP12	S	3	1	1.41244e-20	202.62	178.04	50.916	-0.8732	4407600000	KKMVTPKKRVRRPSESDKEDELDKVKSATLS	1;2		+	+	16	30.2505	28.2458	25.6022
Q02952;Q02952-3;Q02952-2	648;543;550	Q02952;Q02952-2	648	A-kinase anchor protein 12	AKAP12	S	2	0.878709	1.66224e-80	234.39	214.27	234.39	-0.097393	516250000	DELDKVKSATLSSTESTASEMQEEMKGSVEE	1;2;3		+	+	4	30.2505	24.4287	24.2405
Q02952;Q02952-3;Q02952-2	651;546;553	Q02952;Q02952-2	651	A-kinase anchor protein 12	AKAP12	S	2	0.999945	4.83823e-168	306.37	283.32	306.37	-1.8038	1307500000	DKVKSATLSSTESTASEMQEEMKGSVEEPKP	1;2;3		+	+	3	30.2505	26.152	24.2917
Q02952;Q02952-3;Q02952-2	780;675;682	Q02952;Q02952-2	780	A-kinase anchor protein 12	AKAP12	S	4	1	2.75361e-229	301.6	277.73	301.6	0.60029	498380000	LVTPRKKSKSKLEEKSEDSIAGSGVEHSTPD	1;2		+	+	2	30.2505	24.8693	24.1926
Q02952;Q02952-3;Q02952-2	783;678;685	Q02952;Q02952-2	783	A-kinase anchor protein 12	AKAP12	S	4	1	0	350.91	350.91	301.6	0.60029	1538300000	PRKKSKSKLEEKSEDSIAGSGVEHSTPDTEP	1;2		+	+	2	30.2505	24.495	24.8897
Q02952;Q02952-3;Q02952-2	1116;1011;1018	Q02952;Q02952-2	1116	A-kinase anchor protein 12	AKAP12	T	2	0.994624	8.51929e-05	133.48	102.66	133.48	0.10098	1846700000	AKTEPFTQGKVVGQTTPESFEKAPQVTESIE	1		+	+	6	30.2505	27.1963	26.7084
Q02952;Q02952-3;Q02952-2	1119;1014;1021	Q02952;Q02952-2	1119	A-kinase anchor protein 12	AKAP12	S	2	0.997453	0.001169	97.902	83.667	97.902	1.1922	41702000	EPFTQGKVVGQTTPESFEKAPQVTESIESSE	1		+	+	1	30.2505	23.1588	24.9467
Q02952;Q02952-3;Q02952-2	1226;1121;1128	Q02952;Q02952-2	1226	A-kinase anchor protein 12	AKAP12	S	3	0.979938	3.48298e-108	273.8	226.58	173.56	0.16893	402620000	AEAVPAQKERPPAPSSFVFQEETKEQSKMED	1		+	+		30.2505	23.43	23.9284
Q02952;Q02952-3;Q02952-2	1331;1226;1233	Q02952;Q02952-2	1331	A-kinase anchor protein 12	AKAP12	S	4	1	7.3336e-97	260.77	237.88	197.02	0.19889	2594300000	KDDALELQSHAKSPPSPVEREMVVQVEREKT	1;2		+	+	22	30.2505	27.4629	25.0843
Q02952;Q02952-3;Q02952-2	1390;1285;1292	Q02952;Q02952-2	1390	A-kinase anchor protein 12	AKAP12	S	3	0.831149	1.00828e-55	192.58	174.58	109.41	1.3209	1025900000	LQTVNVPIIDGAKEVSSLEGSPPPCLGQEEA	1;2		+	+	3	30.2505	27.7707	26.8795
Q02952;Q02952-3;Q02952-2	1395;1290;1297	Q02952;Q02952-2	1395	A-kinase anchor protein 12	AKAP12	S	2	0.999999	7.4125e-93	235.69	218.98	129.72	0.74574	354280000	VPIIDGAKEVSSLEGSPPPCLGQEEAVCTKI	1;2		+	+	13	30.2505	26.1384	24.1778
Q02952;Q02952-3;Q02952-2	1727;1622;1629	Q02952;Q02952-2	1727	A-kinase anchor protein 12	AKAP12	S	3	0.979109	1.53343e-228	301.24	292.03	301.24	1.3439	248250000	SALADTDASGGLTKESPDTNGPKQKEKEDAQ	1		+	+	1	30.2505	23.8361	25.6214
Q12802;Q12802-2;Q12802-4;H0YMW2	815;815;815;815	Q12802;Q12802-4	815	A-kinase anchor protein 13	AKAP13	T	4	0.999972	2.55971e-157	260.12	237.54	260.12	0.62865	453890000	DALSFVPSQKEKGTATPELHTATDYRDGPDG	1		+	+	3	27.8878	26.3966	26.2656
Q12802;Q12802-2;Q12802-4;H0YMW2	953;953;953;953	Q12802;Q12802-4	953	A-kinase anchor protein 13	AKAP13	T	4	1	2.24056e-154	264.31	248.57	264.31	0.10015	384940000	KENALSSGTLQEEQRTPPPGQDTQQFHEKSI	1		+	+	5	27.8878	25.0196	26.3026
Q12802;Q12802-2;Q12802-4;H0YMW2	983;983;983;983	Q12802;Q12802-4	983	A-kinase anchor protein 13	AKAP13	S	2	0.999883	4.35492e-76	255.24	208.42	201.14	-1.2997	3256300000	ISADCAKDKALQLSNSPGASSAFLKAETEHN	1		+	+	20	27.8878	29.0388	25.3127
Q12802;Q12802-2;A0A087WTD7;A8MYJ1;A0A087WY36;H0YLH1;Q12802-4;H0YMW2	1559;1559;175;199;199;113;1559;1559	Q12802;Q12802-4	1559	A-kinase anchor protein 13	AKAP13	S	3	0.995657	1.19374e-05	111.45	92.51	69.422	1.0901	953290000	VPANCSVLRSSMRSLSPFRRHSWGPGKNAAS	2		+	+	6	27.8878	25.7015	25.7588
Q12802;Q12802-2;A0A087WTD7;A8MYJ1;A0A087WY36;H0YLH1;Q12802-4;H0YMW2	1565;1565;181;205;205;119;1565;1565	Q12802;Q12802-4	1565	A-kinase anchor protein 13	AKAP13	S	2	1	1.19374e-05	120.31	120.31	92.707	-0.087849	1101000000	VLRSSMRSLSPFRRHSWGPGKNAASDAEMNH	1;2		+	+	9	27.8878	26.3759	25.7588
Q12802-4;H0YMW2	1584;1584	Q12802-4	1584	A-kinase anchor protein 13	AKAP13	S	3	0.999941	0	345.76	330.76	278.2	-0.10268	3236800000	GKNAASDAEMNHRSFSLEGLTGGAGVGNKPS	1;2		+	+			27.0484	27.1693
Q12802;Q12802-2;A0A087WTD7;A8MYJ1;A0A087WY36;H0YLH1	1602;1606;218;224;224;178	Q12802	1602	A-kinase anchor protein 13	AKAP13	S	3	0.999941	0	345.76	330.76	278.2	-0.10268	3272900000	LGDVVRRPPIHRRSFSLEGLTGGAGVGNKPS	1;2		+	+	5	27.8878	27.0484	27.1693
Q12802;Q12802-2;A0A087WTD7;A8MYJ1;A0A087WY36;H0YLH1;Q12802-4;H0YMW2	1642;1646;258;264;264;218;1624;1624	Q12802;Q12802-4	1642	A-kinase anchor protein 13	AKAP13	S	3	1	4.01223e-40	180.44	161.52	145.58	0.35809	812520000	AEELRHPFSGEERVDSLVSLSEEDLESDQRE	1;2		+	+	12	27.8878	26.5528	23.2275
Q12802;Q12802-2;A0A087WTD7;A8MYJ1;A0A087WY36;H0YLH1;Q12802-4;H0YMW2	1645;1649;261;267;267;221;1627;1627	Q12802;Q12802-4	1645	A-kinase anchor protein 13	AKAP13	S	2	0.99998	9.5008e-59	214.08	200.07	180.44	-0.26864	611560000	LRHPFSGEERVDSLVSLSEEDLESDQREHRM	1;2		+	+	14	27.8878	26.7088	23.1054
Q12802;Q12802-2;A0A087WTD7;A8MYJ1;A0A087WY36;H0YLH1;Q12802-4;H0YMW2	1647;1651;263;269;269;223;1629;1629	Q12802;Q12802-4	1647	A-kinase anchor protein 13	AKAP13	S	2	0.999945	1.72377e-70	240.94	207.69	240.94	-0.049488	390310000	HPFSGEERVDSLVSLSEEDLESDQREHRMFD	1;2		+	+	14	27.8878	23.7064	25.1767
Q12802;Q12802-2;A0A087WTD7;A8MYJ1;A0A087WY36;Q12802-4;A0A087WX73	1876;1880;492;497;497;1858;138	Q12802;Q12802-4	1876	A-kinase anchor protein 13	AKAP13	S	3	1	1.16302e-196	310.48	295.9	163.78	-0.80656	5329900000	VIMRNKPSQPKERPRSAVLLVDETATTPIFA	1;2		+	+	15	27.8878	25.701	27.0271
Q12802;Q12802-2;A0A087WTD7;A8MYJ1;A0A087WY36;Q12802-4	1906;1910;522;527;527;1888	Q12802;Q12802-4	1906	A-kinase anchor protein 13	AKAP13	S	2	0.984953	3.98112e-123	264.1	235.04	264.1	0.26006	805120000	ANRRSQQSVSLSKSVSIQNITGVGNDENMSN	1		+	+	2	27.8878	24.047	24.7007
Q12802;Q12802-2;A0A087WTD7;A8MYJ1;A0A087WY36;Q12802-4	1929;1933;545;550;550;1911	Q12802;Q12802-4	1929	A-kinase anchor protein 13	AKAP13	S	2	0.988183	2.30701e-25	218.58	218.58	183.41	-1.188	5815800000	GNDENMSNTWKFLSHSTDSLNKISKVNESTE	1;2		+	+	20	27.8878	29.6494	27.149
Q12802;Q12802-2;A0A087WTD7;A8MYJ1;Q12802-4	2728;2732;1344;1349;2708	Q12802;Q12802-4	2728	A-kinase anchor protein 13	AKAP13	S	2	0.998543	1.97365e-50	241.87	197.36	241.87	0.35567	3557700000	PSIAKSGSLDSELSVSPKRNSISRTHKDKGP	1		+	+	25	27.8878	27.5062	26.7856
Q02040	537	Q02040	537	A-kinase anchor protein 17A	AKAP17A	S	2	1	9.24658e-11	160.84	118.53	99.941	-0.62192	572460000	CKEVQSSCRVVPEDGSPEKRCPGGVLSCIPD	1		+	+	23	27.0295	26.8061	25.2597
C9JVY5;Q9Y2D5-6;Q9Y2D5-4;Q9Y2D5-5;Q9Y2D5-7	44;226;226;84;84	C9JVY5;Q9Y2D5-6	226	A-kinase anchor protein 2	AKAP2	S	2	0.997849	4.28048e-273	353.03	325.47	259.42	0.53088	3743300000	DNYSATLLEPAASSLSPDHKNMEIEVSVAEC	1;2		+	+	4	30.023	29.0002	27.0258
C9JVY5;Q9Y2D5-6;Q9Y2D5-4;Q9Y2D5-5;Q9Y2D5;Q9Y2D5-7	80;262;262;120;31;120	C9JVY5;Q9Y2D5-6	262	A-kinase anchor protein 2	AKAP2	S	5	0.998189	4.43191e-39	145.18	138.24	145.18	0.97011	287990000	ITSTPHPMDHPSAFYSPPHNGLLTDHHESLD	1;2		+	+	1	30.023	24.9436	26.0723
C9JVY5;Q9Y2D5-6;Q9Y2D5-4;Q9Y2D5-5;Q9Y2D5;Q9Y2D5-7	170;352;352;210;121;210	C9JVY5;Q9Y2D5-6	352	A-kinase anchor protein 2	AKAP2	S	2	0.994246	6.00841e-231	334.22	312.87	334.22	-0.15549	1351500000	TASRQAPPHIELSNSSPDPMAEAERTNGHSP	1;2		+	+	5	30.023	26.118	29.0984
C9JVY5;Q9Y2D5-6;Q9Y2D5-4;Q9Y2D5-5;Q9Y2D5;Q9Y2D5-7	201;383;383;241;152;241	C9JVY5;Q9Y2D5-6	383	A-kinase anchor protein 2	AKAP2	S	2	0.995411	1.39345e-94	258.83	258.83	258.83	-0.60863	6546100000	SQPRDALGDSLQVPVSPSSTTSSRCSSRDGE	1;2		+	+	26	30.023	27.4326	26.2869
C9JVY5;Q9Y2D5-6;Q9Y2D5-4;Q9Y2D5-5;Q9Y2D5;Q9Y2D5-7	424;606;606;464;375;464	C9JVY5;Q9Y2D5-6	606	A-kinase anchor protein 2	AKAP2	S	3	1	4.55374e-112	214.11	192.63	209.73	-1.2368	175290000	GSVNSDKPLTNPRPPSVGGPPEDSGASAAKG	1		+	+	4	30.023	24.5091	24.542
C9JVY5;Q9Y2D5-6;Q9Y2D5-4;Q9Y2D5-5;Q9Y2D5;Q9Y2D5-7	442;624;624;482;393;482	C9JVY5;Q9Y2D5-6	624	A-kinase anchor protein 2	AKAP2	S	2	1	2.95779e-206	326.78	311.26	165.48	-0.59903	3768500000	GPPEDSGASAAKGQKSPGALETPSAAGSQGN	1		+	+	26	30.023	27.4062	26.7814
C9JVY5;Q9Y2D5-6;Q9Y2D5-4;Q9Y2D5-5;Q9Y2D5;Q9Y2D5-7	514;696;696;554;465;554	C9JVY5;Q9Y2D5-6	696	A-kinase anchor protein 2	AKAP2	S	2	0.999889	6.07459e-107	249.83	232.68	249.83	-0.6348	54542000	DDHGILDQFSRSVNVSLTQEELDSGLDELSV	1		+	+	6	30.023	22.1825	23.0215
C9JVY5	769	C9JVY5	769		AKAP2	S	2	0.999998	6.42917e-77	267.67	224.64	267.67	-0.30966	4236000000	MVGPFKLRSRKQRTLSMIEEEIRAA______	1		+	+	21		26.3741	26.2634
C9JVY5;Q9Y2D5-6;Q9Y2D5-4;Q9Y2D5-5;Q9Y2D5;Q9Y2D5-7	679;861;861;719;630;719	C9JVY5;Q9Y2D5-6	861	A-kinase anchor protein 2	AKAP2	S	2	0.87815	5.17568e-137	224	215.3	176.7	-1.9382	612840000	FGSEKPQSMFEPPQVSSPVQEKRDVLPKILP	1		+	+	2	30.023	24.384	26.4935
C9JVY5;Q9Y2D5-6;Q9Y2D5-4;Q9Y2D5-5;Q9Y2D5;Q9Y2D5-7	680;862;862;720;631;720	C9JVY5;Q9Y2D5-6	862	A-kinase anchor protein 2	AKAP2	S	3	0.932898	2.17839e-207	271.46	271.46	148.66	1.1169	782330000	GSEKPQSMFEPPQVSSPVQEKRDVLPKILPA	1		+	+	6	30.023	24.9534	25.8316
Q9Y2D5-6;Q9Y2D5-4;Q9Y2D5-5;Q9Y2D5;Q9Y2D5-7	951;951;809;720;809	Q9Y2D5-6	951	A-kinase anchor protein 2	AKAP2	S	2	0.999998	1.71892e-123	267.67	224.64	267.67	-0.30966	4973800000	MVGPFKLRSRKQRTLSMIEEEIRAAQEREEE	1		+	+	21	30.023	26.3741	26.2634
Q9Y2D5-6;Q9Y2D5-4;Q9Y2D5-5;Q9Y2D5;Q9Y2D5-7	979;979;837;748;837	Q9Y2D5-6	979	A-kinase anchor protein 2	AKAP2	S	2	1	9.8915e-28	212.14	160.86	209.67	-1.388	3283800000	EEELKRQRQVLQSTQSPRTKNAPSLPSRTCY	1		+	+	16	30.023	27.8778	26.3145
Q9Y2D5-6;Q9Y2D5-4;Q9Y2D5-5;Q9Y2D5;Q9Y2D5-7	1009;1009;867;778;867	Q9Y2D5-6	1009	A-kinase anchor protein 2	AKAP2	S	3	0.955837	5.32535e-33	140.68	140.68	105.36	-0.83477	2868300000	YKTAPGKIEKVKPPPSPTTEGPSLQPDLAPE	1		+	+	9	30.023	27.6803	27.8541
P24588	178	P24588	178	A-kinase anchor protein 5	AKAP5	S	2	0.999783	1.36567e-99	284.49	256.46	284.49	0.37781	1163400000	IQTQTPLNDQATKAKSTQDLSEGISRKDGDE	1		+	+	4	24.9633	24.9014	25.6986
O43823;M0QYL4	323;137	O43823	323	A-kinase anchor protein 8	AKAP8	S	2	1	2.81832e-205	325.98	307.58	69.704	-0.25543	425420000	FQLYEEPDTKLARVDSEGDFSENDDAAGDFR	2		+	+	25	29.657	26.1817	26.3526
O43823;M0QYL4	328;142	O43823	328	A-kinase anchor protein 8	AKAP8	S	2	1	2.81832e-205	325.98	307.58	224.38	0.46939	644540000	EPDTKLARVDSEGDFSENDDAAGDFRSGDEE	1;2		+	+	29	29.657	26.7288	26.6206
Q9ULX6;Q9ULX6-2	552;491	Q9ULX6	552	A-kinase anchor protein 8-like	AKAP8L	S	2	1	6.12519e-29	205.52	177.24	50.752	2.7721	603760000	KKLERYLKGENPFTDSPEEEKEQEEAEGGAL	1;3		+	+	6	29.0504	25.9877	25.8237
Q9H9L7;B4DQP0;Q9H9L7-2	22;22;22	Q9H9L7	22	Akirin-1	AKIRIN1	S	3	1	5.93902e-91	267.56	198.31	80.141	0.67432	775230000	LKRPMEFEAALLSPGSPKRRRCAPLPGPTPG	1;2		+	+	11	24.4364	27.2185	23.85
Q53H80	21	Q53H80	21	Akirin-2	AKIRIN2	S	3	1	4.26507e-39	211.43	43.376	97.059	0.13031	2547600000	TLKRTLDFDPLLSPASPKRRRCAPLSAPTSA	1;2		+	+	25	26.3736	27.5741	25.0255
P52895;B4DK69;Q04828;H0Y804	232;206;232;199	P52895;Q04828	232	Aldo-keto reductase family 1 member C2;Aldo-keto reductase family 1 member C1	AKR1C2;AKR1C1	S	3	1	5.25634e-08	92.258	86.367	78.108	1.6516	93351000	SALGSHREEPWVDPNSPVLLEDPVLCALAKK	1		+	+		31.4563	24.7184	25.028
P42330;A0A0A0MSS8;S4R3Z2;S4R3D5	129;129;106;106	P42330	129	Aldo-keto reductase family 1 member C3	AKR1C3	S	2	0.995213	2.15393e-210	299.58	299.58	105.53	-1.2587	1878000000	YLIHSPMSLKPGEELSPTDENGKVIFDIVDL	1		+	+	1	33.049	25.1531	25.0056
P42330;A0A0A0MSS8;S4R3Z2;P42330-2	232;232;209;113	P42330;P42330-2	232	Aldo-keto reductase family 1 member C3	AKR1C3	S	3	1	0.000123376	65.801	60.554	65.801	1.0153	28978000	SALGSQRDKRWVDPNSPVLLEDPVLCALAKK	1		+	+		33.049	22.368	24.0983
P31749;P31749-2;G3V3K5	124;62;62	P31749	124	RAC-alpha serine/threonine-protein kinase	AKT1	S	2	0.976699	9.88791e-95	249.85	235.19	149.47	1.2528	1960400000	GLKKQEEEEMDFRSGSPSDNSGAEEMEVSLA	1;2		+	+	8	27.4093	24.7533	25.729
P31749;P31749-2;G3V3K5	126;64;64	P31749	126	RAC-alpha serine/threonine-protein kinase	AKT1	S	2	0.960581	8.91439e-21	151.95	142.04	151.95	-0.53252	155360000	KKQEEEEMDFRSGSPSDNSGAEEMEVSLAKP	1;2		+	+	11	27.4093	26.0374	26.0375
P31749;P31749-2;G3V3K5	129;67;67	P31749	129	RAC-alpha serine/threonine-protein kinase	AKT1	S	2	0.999999	1.81789e-57	209.61	177.7	173.92	-0.58595	513010000	EEEEMDFRSGSPSDNSGAEEMEVSLAKPKHR	1;2		+	+	16	27.4093	26.2875	22.4002
P31749;P31749-2;A0A087WY56;G3V3X1	308;246;32;11	P31749	308	RAC-alpha serine/threonine-protein kinase	AKT1	T	2	0.998371	4.5185e-16	138.25	124.25	135.62	-0.60807	501580000	FGLCKEGIKDGATMKTFCGTPEYLAPEVLED	1		+	+	2	27.4093	23.2928	23.2075
Q96B36-3	2	Q96B36-3	2	Proline-rich AKT1 substrate 1	AKT1S1	S	3	1	1.20318e-68	222.39	206.41	121.35	-0.75304	399760000	______________MSFEGGDGAGPAMLATG	1		+	+	3	22.1095	25.7709	24.1812
Q96B36;H9KV91;Q96B36-3	88;88;108	Q96B36;Q96B36-3	88	Proline-rich AKT1 substrate 1	AKT1S1	S	3	0.995543	9.94346e-167	262.12	253.19	93.339	-0.57142	7419500000	TAARPPAPPPAPQPPSPTPSPPRPTLAREDN	1;2		+	+	23	30.3227	29.383	26.6908
Q96B36;H9KV91;Q96B36-3	92;92;112	Q96B36;Q96B36-3	92	Proline-rich AKT1 substrate 1	AKT1S1	S	3	0.985558	9.94346e-167	262.12	253.19	190.81	0.41422	6716500000	PPAPPPAPQPPSPTPSPPRPTLAREDNEEDE	2		+	+	22	30.3227	29.0543	26.3959
Q96B36;Q96B36-2;Q96B36-3	183;53;203	Q96B36;Q96B36-3	183	Proline-rich AKT1 substrate 1	AKT1S1	S	2	1	4.29373e-07	153.7	124.35	93.777	1.3214	3141200000	SVPPASALPTQQYAKSLPVSVPVWGFKEKRT	1;2		+	+	35	30.3227	29.2267	26.4728
Q96B36;Q96B36-2;Q96B36-3	203;73;223	Q96B36;Q96B36-3	203	Proline-rich AKT1 substrate 1	AKT1S1	S	3	0.999986	1.91321e-123	261.63	261.63	132.26	-0.6419	3133300000	VPVWGFKEKRTEARSSDEENGPPSSPDLDRI	2;3		+	+	21	30.3227	25.6635	25.3737
Q96B36;Q96B36-2;Q96B36-3	211;81;231	Q96B36;Q96B36-3	211	Proline-rich AKT1 substrate 1	AKT1S1	S	3	0.999999	1.91321e-123	261.63	261.63	78.707	-0.57451	2394900000	KRTEARSSDEENGPPSSPDLDRIAASMRALV	1;2;3		+	+	17	30.3227	29.164	26.4901
Q96B36;Q96B36-2;Q96B36-3	212;82;232	Q96B36;Q96B36-3	212	Proline-rich AKT1 substrate 1	AKT1S1	S	3	0.999998	1.91321e-123	261.63	261.63	78.707	-0.57451	3166000000	RTEARSSDEENGPPSSPDLDRIAASMRALVL	1;2;3		+	+	24	30.3227	27.658	26.3575
Q96B36;Q96B36-2;Q96B36-3	246;116;266	Q96B36;Q96B36-3	246	Proline-rich AKT1 substrate 1	AKT1S1	T	2	0.999829	1.07256e-27	179.08	125.65	146.79	-1.3938	9279300000	EDTQVFGDLPRPRLNTSDFQKLKRKY_____	1		+	+	29	30.3227	28.8361	28.4346
M0R0P9;J3QKW1;M0R275;P31751;P31751-2;C9JHS6;J3QLS6;M0QZK3	64;4;37;126;126;126;126;126	M0R0P9;P31751	126	RAC-beta serine/threonine-protein kinase	AKT2	S	2	0.997557	1.79851e-05	103.02	95.511	103.02	0.20006	20537000	KQRAPGEDPMDYKCGSPSDSSTTEEMEVAVS	1		+	+	7	28.4962	21.0533	24.1301
M0R0P9;J3QKW1;P31751	247;165;309	M0R0P9;P31751	309	RAC-beta serine/threonine-protein kinase	AKT2	T	2	0.998371	4.5185e-16	138.25	124.25	135.62	-0.60807	501580000	FGLCKEGISDGATMKTFCGTPEYLAPEVLED	1		+	+	1	28.4962	23.2928	23.2075
Q9Y243;Q9Y243-2	305;305	Q9Y243	305	RAC-gamma serine/threonine-protein kinase	AKT3	T	2	0.998371	4.5185e-16	138.25	124.25	135.62	-0.60807	501580000	FGLCKEGITDAATMKTFCGTPEYLAPEVLED	1		+	+	1	22.7095	23.2928	23.2075
Q9H8T0;Q9H8T0-2;H3BM79;H3BRV2;H3BNB8;H3BVH0;H3BSX7	29;29;29;29;29;29;29	Q9H8T0	29	AKT-interacting protein	AKTIP	T	3	0.87685	0.000254225	103.71	82.757	82.265	-0.51053	62240000	KRSEGEEKTLTGDVKTSPPRTAPKKQLPSIP	1		+	+		25.9224	24.3406	25.0879
H3BUH7;J3KPS3;P04075;H3BQN4;P04075-2;H3BPS8	36;36;36;36;90;90	H3BUH7;J3KPS3;P04075;P04075-2	36	Fructose-bisphosphate aldolase;Fructose-bisphosphate aldolase A	ALDOA	S	2	0.953668	6.24794e-22	176.49	127.16	145.79	-0.67485	2687700000	HRIVAPGKGILAADESTGSIAKRLQSIGTEN	1		+	+	14		25.2544	25.9124
H3BUH7;J3KPS3;P04075;H3BQN4;P04075-2;H3BPS8	39;39;39;39;93;93	H3BUH7;J3KPS3;P04075;P04075-2	39	Fructose-bisphosphate aldolase;Fructose-bisphosphate aldolase A	ALDOA	S	2	0.998836	3.45681e-25	197.14	145.5	179.03	0.46691	3184200000	VAPGKGILAADESTGSIAKRLQSIGTENTEE	1		+	+	19		28.532	27.0801
F8WF93;F8WE30;H7BZZ2;Q92685;H7C0X4	11;11;9;11;10	F8WF93;Q92685	11	Dol-P-Man:Man(5)GlcNAc(2)-PP-Dol alpha-1,3-mannosyltransferase	ALG3	S	3	1	1.20671e-08	127.63	103.58	89.201	0.6148	422150000	_____MAAGLRKRGRSGSAAQAEGLCKQWLQ	1;2		+	+	9	24.8544	23.8373	25.0046
F8WF93;F8WE30;H7BZZ2;Q92685;H7C0X4	13;13;11;13;12	F8WF93;Q92685	13	Dol-P-Man:Man(5)GlcNAc(2)-PP-Dol alpha-1,3-mannosyltransferase	ALG3	S	3	1	1.52966e-36	191.63	191.63	89.201	0.6148	4612000000	___MAAGLRKRGRSGSAAQAEGLCKQWLQRA	1;2		+	+	18	24.8544	27.9949	27.4576
Q6P6C2;Q6P6C2-1;Q6P6C2-3	64;64;53	Q6P6C2	64	RNA demethylase ALKBH5	ALKBH5	S	3	1	1.006e-123	261.54	249.13	227.74	1.0789	1986300000	EPYPVSGAKRKYQEDSDPERSDYEEQQLQKE	1;2		+	+	22	29.1547	25.0068	26.4108
P05186;P05186-3;P05186-2	110;55;33	P05186	110	Alkaline phosphatase, tissue-nonspecific isozyme	ALPL	S	2	0.997861	1.73683e-106	242.94	209.57	197.89	-0.95787	2246700000	VALSKTYNTNAQVPDSAGTATAYLCGVKANE	1		+	+	2	30.7602	26.7237	25.371
E9PB61;Q86V81	15;8	E9PB61;Q86V81	15	THO complex subunit 4	ALYREF	S	2	1	0.00065259	137.39	137.39	69.345	1.0162	702040000	________MADKMDMSLDDIIKLNRSQRGGR	1		+	+	11	32.408	25.5525	26.1473
E9PB61;Q86V81	246;239	E9PB61;Q86V81	246	THO complex subunit 4	ALYREF	S	3	1	3.17236e-138	302.61	265.87	173.73	-0.54572	350520000	RGRGRGAGRNSKQQLSAEELDAQLDAYNARM	1		+	+	10	32.408	23.9853	23.4021
Q9C0C7;Q9C0C7-3;Q9C0C7-2;Q9C0C7-4;Q9C0C7-5;A0A075B6T1;Q9C0C7-6	639;639;639;549;549;549;549	Q9C0C7;Q9C0C7-4	549	Activating molecule in BECN1-regulated autophagy protein 1	AMBRA1	S	2	0.996074	2.24627e-21	199.08	140.81	199.08	-1.8508	34013000	GQTPSSSRLELSSSASPQEERTVGVAFNQET	1		+	+	13	25.0272	24.1117	22.7801
Q5JTC6;Q5JTC6-2	286;286	Q5JTC6	286	APC membrane recruitment protein 1	AMER1	S	3	0.998195	1.05175e-49	200.87	187.74	200.87	-0.77266	217980000	QPKPAPEASSLEEPHSPETGEKVVAGEVNPP	1		+	+	1	23.8569	23.6869	25.2846
Q5JTC6;Q5JTC6-2	749;749	Q5JTC6	749	APC membrane recruitment protein 1	AMER1	S	3	0.998583	1.07498e-21	153.87	138.07	153.87	-4.0257	107370000	EANFGGSPRRAYPTYSPPEDPEEEEVEKEGN	1		+	+	1	23.8569	23.1263	23.6829
Q8IY63;Q8IY63-2	793;743	Q8IY63	793	Angiomotin-like protein 1	AMOTL1	S	2	0.992324	2.45775e-18	134.11	120.65	71.644	0.21663	82443000	KDAGKTDSSSLRPARSVPSIAAATGTHSRQT	1;2		+	+	8	24.1475	23.6409	24.4988
Q9Y2J4;Q9Y2J4-3;Q9Y2J4-4;Q9Y2J4-2;D6RCL7;D6RF61;D6RIC7;D6RBK2;D6RJA4	45;45;103;45;45;45;45;45;45	Q9Y2J4;Q9Y2J4-2	45	Angiomotin-like protein 2	AMOTL2	T	3	0.798163	6.26525e-64	181.35	167.81	92.552	-0.10492	130130000	TLLAIQQQALRGGAGTGGTGSPQASLEILAP	1		+	+	1	24.9788	25.5831	24.3659
Q9Y2J4;Q9Y2J4-3;Q9Y2J4-4;Q9Y2J4-2	540;538;598;540	Q9Y2J4;Q9Y2J4-2	540	Angiomotin-like protein 2	AMOTL2	S	3	0.997371	3.27208e-55	198.25	185.46	123.76	1.9603	350080000	QRQAGAPGGSSGSGGSPELSALRLSEQLREK	1		+	+	7	24.9788	24.881	24.62
Q01433;H0Y360;Q01433-2;Q01433-5;H0YCL9;E9PJF6;E9PIJ1;Q01433-4;Q01433-3	168;139;87;50;135;87;50;93;49	Q01433;Q01433-2;Q01433-4	168	AMP deaminase 2	AMPD2	S	2	1	5.90448e-147	304.9	256.98	68.952	-0.34504	1979300000	IEQLEERRQRLERQISQDVKLEPDILLRAKQ	1		+	+	26	29.3074	25.8426	23.2188
Q01433;H0Y360;Q01433-2;Q01433-5;H0YCL9;E9PIJ1;Q01433-4;Q01433-3	190;161;109;72;157;72;115;71	Q01433;Q01433-2;Q01433-4	190	AMP deaminase 2	AMPD2	S	2	1	4.70888e-45	234.83	190.39	234.83	-0.16399	695730000	PDILLRAKQDFLKTDSDSDLQLYKEQGEGQG	1		+	+	19	29.3074	24.9747	24.3247
Q9H1A4;F8WAS1	51;51	Q9H1A4	51	Anaphase-promoting complex subunit 1	ANAPC1	S	3	0.95189	5.65143e-77	199.93	177.28	185.7	0.23234	229710000	NLQLRQLQPASELWSSDGAAGLVGSLQEVTI	1;2		+	+	6	27.6439	25.6294	25.9303
Q9H1A4;F8WAS1	60;60	Q9H1A4	60	Anaphase-promoting complex subunit 1	ANAPC1	S	3	0.999609	1.11001e-42	150.89	143.88	150.89	0.59615	120880000	ASELWSSDGAAGLVGSLQEVTIHEKQKESWQ	1;2		+	+	9	27.6439	24.0737	25.9303
Q9H1A4	355	Q9H1A4	355	Anaphase-promoting complex subunit 1	ANAPC1	S	3	1	5.45969e-40	207.64	193.69	110.06	0.23268	764530000	RSPSISNMAALSRAHSPALGVHSFSGVQRFN	1;2;3		+	+	20	27.6439	26.7289	24.4482
Q9H1A4	377	Q9H1A4	377	Anaphase-promoting complex subunit 1	ANAPC1	S	2	1	2.19233e-57	253.64	209.92	80.049	1.9771	2507600000	SFSGVQRFNISSHNQSPKRHSISHSPNSNSN	1;2;3		+	+	23	27.6439	28.6471	24.5751
Q9H1A4;H0Y564	688;223	Q9H1A4	688	Anaphase-promoting complex subunit 1	ANAPC1	S	3	1	5.30058e-20	174.29	158.11	70.452	0.79945	1747000000	DRLAWTRNFDFEGSLSPVIAPKKARPSETGS	1;2		+	+	36	27.6439	27.8601	25.7432
Q9H1A4;H0Y564	703;238	Q9H1A4	703	Anaphase-promoting complex subunit 1	ANAPC1	S	4	0.928908	1.82616e-53	164.28	161.3	164.28	-0.06509	197120000	SPVIAPKKARPSETGSDDDWEYLLNSDYHQN	1		+	+	3	27.6439	25.9131	25.1319
Q9UJX5;Q9UJX5-3	777;778	Q9UJX5	777	Anaphase-promoting complex subunit 4	ANAPC4	S	3	1	0	348.09	337.1	80.842	1.6254	8892300000	EEASNKPVKIKEEVLSESEAENQQAGAAALA	1;2		+	+	14	26.6828	29.4904	27.8843
Q12955;Q12955-4;Q12955-5;Q12955-6;A0A087WUY3;B1AQT1;A0A087WZ26;D6RFK6;Q12955-7	959;960;953;93;93;84;92;84;553	Q12955;Q12955-4;Q12955-5;Q12955-6;Q12955-7	959	Ankyrin-3	ANK3	S	2	0.999851	1.32961e-05	141.27	78.633	141.27	-0.58655	199590000	SKEQHLTFTREFDSDSLRHYSWAADTLDNVN	1		+	+	3	22.7207	24.3089	23.0154
Q8IWZ3;H0Y785;H0Y7Y3;A0A0A0MQZ8;Q8IWZ3-4;Q8IWZ3-6	1670;161;121;53;1670;1670	Q8IWZ3;Q8IWZ3-4;Q8IWZ3-6	1670	Ankyrin repeat and KH domain-containing protein 1	ANKHD1	S	2	0.995226	6.78711e-07	148.66	115.26	148.66	0.64529	948640000	NSLSTSYKTVSLPLSSPNIKLNLTSPKRGQK	1		+	+	8	20.0515	27.3586	25.6646
Q9P2G1	737	Q9P2G1	737	Ankyrin repeat and IBR domain-containing protein 1	ANKIB1	S	2	1	9.89578e-08	144.97	122.04	85.53	0.9893	2850000000	QEFLASVARGVAPADSPEAPRRSFAGGTWDW	1		+	+	21	25.5043	28.2158	25.9438
Q86XL3;Q86XL3-2	268;268	Q86XL3	268	Ankyrin repeat and LEM domain-containing protein 2	ANKLE2	S	2	1	0.00179755	136.53	104.93	119.74	1.3411	1349000000	ICDYFPSPSKTSLPLSPVKTAPLFSNDRLKD	1		+	+	8	28.7489	26.9816	26.7958
Q86XL3;Q86XL3-3;F5H1D4	662;17;17	Q86XL3	662	Ankyrin repeat and LEM domain-containing protein 2	ANKLE2	S	2	1	8.16779e-26	193.64	169.97	193.64	-0.74625	3415700000	SLEEIKNRQNAARNNSPPTVGAFGHTRCSAF	1		+	+	18	28.7489	27.8454	26.0574
Q86XL3;Q86XL3-3;F5H1D4	866;221;221	Q86XL3	866	Ankyrin repeat and LEM domain-containing protein 2	ANKLE2	S	2	0.998117	6.14854e-08	173.06	152.93	173.06	1.0252	148110000	QFPAVHRWKSAVLCYSPSDRQSWPSPAVKGR	1;2		+	+	5	28.7489	25.1379	24.4469
Q8IV38	422	Q8IV38	422	Ankyrin repeat and MYND domain-containing protein 2	ANKMY2	S	3	0.988433	3.05638e-22	137.41	127.78	137.41	-2.0204	33219000	SNPEDSGEGKKESLESEAELEGLQDAPAGPQ	1		+	+	1	28.1778	23.0617	21.7597
Q6UB99;A0A087WTN8	276;276	Q6UB99	276	Ankyrin repeat domain-containing protein 11	ANKRD11	S	2	0.99996	2.10036e-25	200.27	167.58	200.27	0.17856	694240000	QQSNRKGETPLKVANSPTMVNLLLGKGTYTS	1		+	+	15	25.0253	26.4041	24.9603
Q6UB99	834	Q6UB99	834	Ankyrin repeat domain-containing protein 11	ANKRD11	S	2	1	2.8665e-28	195.34	111.88	195.34	0.45783	353800000	NKNQFLENEDTKFSLSDDQRDRWFSDLSDSS	1;2		+	+	10	25.0253	26.3742	22.6347
Q6UB99	1798	Q6UB99	1798	Ankyrin repeat domain-containing protein 11	ANKRD11	T	3	0.999993	2.98225e-48	200.34	179.99	200.34	0.39572	158110000	LSTNLYRSVSVDIRRTPEEEFSVGDKLFRQQ	1;2		+	+	3	25.0253	25.6087	25.4906
Q6UB99	1878	Q6UB99	1878	Ankyrin repeat domain-containing protein 11	ANKRD11	S	4	0.99675	2.79679e-13	101.48	97.648	95.454	0.14962	44627000	DALHCPPAAVVTVTPSPEGVFSSLQAKPSPS	1;2		+	+	4	25.0253	23.5215	23.8282
Q6UB99	1893	Q6UB99	1893	Ankyrin repeat domain-containing protein 11	ANKRD11	S	2	0.877827	2.79679e-13	101.48	97.648	92.289	0.57916	43349000	SPEGVFSSLQAKPSPSPRAELLVPSLEGALP	1;2		+	+	2	25.0253	23.6362	24.5706
Q6UB99	2021	Q6UB99	2021	Ankyrin repeat domain-containing protein 11	ANKRD11	S	4	1	2.06359e-140	220.08	211.69	220.08	0.15331	1071400000	GPFSASEAPYPAPPASPAPYALPVAEPGLED	1		+	+		25.0253	28.0121	26.2456
Q6ZTN6;Q6ZTN6-2;Q6ZTN6-3	465;202;552	Q6ZTN6;Q6ZTN6-3	552	Ankyrin repeat domain-containing protein 13D	ANKRD13D	S	3	1	9.00033e-18	142.68	125.85	142.68	0.27212	758860000	LQESLQLSTEPRGPGSPPRTPPAPGPPSFEE	1;2		+	+	14	22.7575	27.0722	25.6398
Q6ZTN6;Q6ZTN6-2;Q6ZTN6-3	469;206;556	Q6ZTN6;Q6ZTN6-3	556	Ankyrin repeat domain-containing protein 13D	ANKRD13D	T	3	1	2.5686e-17	142.68	125.85	142.68	0.27212	694000000	LQLSTEPRGPGSPPRTPPAPGPPSFEEQLRL	2		+	+	13	22.7575	26.6681	25.6398
O75179;O75179-2;O75179-6;O75179-4;O75179-3;H0YLQ3;O75179-5	5;5;5;5;5;5;5	O75179	5	Ankyrin repeat domain-containing protein 17	ANKRD17	T	4	0.879314	1.10711e-28	131.78	121.36	56.86	-0.93256	1312500000	___________MEKATVPVAAATAAEGEGSP	1		+	+	1	28.423	27.348	25.4832
O75179;O75179-2;H0YM23;O75179-7;O75179-6;H0YLQ3	1457;1456;1341;1344;1206;824	O75179	1457	Ankyrin repeat domain-containing protein 17	ANKRD17	S	2	1	8.73541e-11	170.63	131.86	96.143	-1.6719	342260000	VQAKDRQAAEANKNASILLEELDLEKLREES	1		+	+	9	28.423	24.0068	24.6507
O75179;O75179-2;H0YM23;O75179-7;O75179-6;O75179-4	1696;1695;1580;1583;1445;1103	O75179	1696	Ankyrin repeat domain-containing protein 17	ANKRD17	S	2	0.999957	1.45936e-06	146.58	120.05	141.36	0.093739	1137100000	EGTSNSLSTCTKSGPSPLSSPNGKLTVASPK	1;2		+	+	13	28.423	27.3952	25.6917
O75179;O75179-2;H0YM23;O75179-7;O75179-6;O75179-4	1700;1699;1584;1587;1449;1107	O75179	1700	Ankyrin repeat domain-containing protein 17	ANKRD17	S	2	0.988023	3.17724e-06	141.36	109.07	136.36	-0.14347	1131600000	NSLSTCTKSGPSPLSSPNGKLTVASPKRGQK	1;2		+	+	10	28.423	27.3583	25.6917
O75179;O75179-2;H0YM23;O75179-7;O75179-6;O75179-4	2047;2046;1931;1934;1796;1454	O75179	2047	Ankyrin repeat domain-containing protein 17	ANKRD17	S	3	0.999887	1.30067e-80	228.84	206.15	101.22	-0.65429	1016700000	PTAKEHYPVSSPSSPSPPAQPGGVSRNSPLD	1;2;3		+	+	22	28.423	27.7272	25.8289
O75179;O75179-2;H0YM23;O75179-7;O75179-6;O75179-4	2067;2066;1951;1954;1816;1474	O75179	2067	Ankyrin repeat domain-containing protein 17	ANKRD17	S	2	0.999963	3.05838e-75	222.94	198.49	222.94	-0.32306	2330100000	PGGVSRNSPLDCGSASPNKVASSSEQEAGSP	1;2;3		+	+	16	28.423	26.6298	27.815
O75179;O75179-2;H0YM23;O75179-7;O75179-6;O75179-4	2401;2400;2285;2288;2150;1808	O75179	2401	Ankyrin repeat domain-containing protein 17	ANKRD17	S	2	0.999997	1.5295e-60	195.46	178.24	131.37	0.98391	2453800000	NDSSAQSVSSGVRAPSPAPSSVPLGSEKPSN	1		+	+	18	28.423	26.1877	24.5489
Q9UPS8;Q9UPS8-2;Q9UPS8-3;E7ESJ3	630;188;631;647	Q9UPS8;Q9UPS8-2;Q9UPS8-3	631	Ankyrin repeat domain-containing protein 26	ANKRD26	S	2	1	0.00216521	109.16	70.284	106.26	-1.1607	608240000	KSTEKEKRTSKESVNSPVFGKASLLTGGLLQ	1		+	+	7		25.712	25.32
O15084;O15084-2;O15084-4;O15084-1	1011;857;1041;1044	O15084;O15084-4	1011	Serine/threonine-protein phosphatase 6 regulatory ankyrin repeat subunit A	ANKRD28	S	2	0.999965	5.94192e-08	173.19	173.19	173.19	-0.9629	363520000	TFNAINRYTNTSKTVSFEALPIMRNEPSSYC	1		+	+	13	27.8945	23.6716	23.8823
Q6NXT1;D3YTC9;C9JU48;H7BZV9	63;63;63;76	Q6NXT1	63	Ankyrin repeat domain-containing protein 54	ANKRD54	S	2	1	3.72985e-47	190.26	139.28	190.26	0.89502	685520000	GGGAGLSGRASGGAQSPLRYLHVLWQQDAEP	1		+	+	14	27.4953	24.0984	26.3291
Q92625	628	Q92625	628	Ankyrin repeat and SAM domain-containing protein 1A	ANKS1A	S	2	0.904497	1.47949e-29	173.78	155.54	117.6	0.58226	677760000	PKAELKLSRSLSKSDSDLLTCSPTEDATMGS	1;2		+	+	3	27.0347	24.6697	24.8163
Q92625	647	Q92625	647	Ankyrin repeat and SAM domain-containing protein 1A	ANKS1A	S	2	0.999999	8.64452e-38	229.31	108.72	162.48	0.24883	3258300000	TCSPTEDATMGSRSESLSNCSIGKKRLEKSP	1;2		+	+	19	27.0347	28.9318	26.1602
Q92625	661	Q92625	661	Ankyrin repeat and SAM domain-containing protein 1A	ANKS1A	S	2	0.968856	7.11473e-64	258.96	225.06	105.28	0.50096	263120000	ESLSNCSIGKKRLEKSPSFASEWDEIEKIMS	1		+	+	15	27.0347	25.6702	24.0362
Q92625	663	Q92625	663	Ankyrin repeat and SAM domain-containing protein 1A	ANKS1A	S	2	0.999999	2.56978e-63	252.25	230.37	171.44	-0.12907	3972900000	LSNCSIGKKRLEKSPSFASEWDEIEKIMSSI	1;2		+	+	29	27.0347	27.3228	25.7622
Q92625	666	Q92625	666	Ankyrin repeat and SAM domain-containing protein 1A	ANKS1A	S	2	1	3.33217e-15	184.37	168.06	184.37	1.4029	74294000	CSIGKKRLEKSPSFASEWDEIEKIMSSIGEG	2		+	+	4	27.0347	23.4363	22.6386
Q9H8Y5;B8ZZS4	398;188	Q9H8Y5	398	Ankyrin repeat and zinc finger domain-containing protein 1	ANKZF1	S	2	1	1.411e-18	204.18	174.27	171.36	-0.088052	996460000	KICRDEKEALGQNEESPKQGSGSEGEDGFQV	1		+	+	9	28.2782	25.3184	25.2053
Q9H8Y5;B8ZZS4	607;397	Q9H8Y5	607	Ankyrin repeat and zinc finger domain-containing protein 1	ANKZF1	T	2	1	1.50238e-08	142.94	123.26	102.5	-0.1932	832800000	PDAYDYNKAQVPGPLTPEMEARQATRKREQK	1		+	+	14	28.2782	26.6619	26.7818
C9JJT6;Q9NQW6;Q9NQW6-2	32;54;54	C9JJT6;Q9NQW6;Q9NQW6-2	54	Actin-binding protein anillin	ANLN	S	3	1	2.37587e-101	273.73	245.78	211.49	-0.082599	1655600000	RARQPLSEASNQQPLSGGEEKSCTKPSPSKK	1		+	+	16	29.3092	25.0323	23.7803
C9JJT6;Q9NQW6;Q9NQW6-2	50;72;72	C9JJT6;Q9NQW6;Q9NQW6-2	72	Actin-binding protein anillin	ANLN	S	2	0.998912	6.59576e-91	266.67	239.9	163.95	-0.75774	921310000	EEKSCTKPSPSKKRCSDNTEVEVSNLENKQP	1		+	+	9	29.3092	23.3183	25.7843
C9JJT6;Q9NQW6;Q9NQW6-2	80;102;102	C9JJT6;Q9NQW6;Q9NQW6-2	102	Actin-binding protein anillin	ANLN	S	4	0.997285	4.48118e-102	208.2	195.63	202.35	-1.1092	562800000	PVESTSAKSCSPSPVSPQVQPQAADTISDSV	1;2		+	+	7	29.3092	25.3104	24.8157
Q9NQW6;Q9NQW6-2	320;320	Q9NQW6;Q9NQW6-2	320	Actin-binding protein anillin	ANLN	T	2	1	5.75829e-67	228.35	213.54	199.3	1.6495	914540000	DAKSCEGQNPELLPKTPISPLKTGVSKPIVK	2		+	+	10	29.3092	23.8298	24.6067
Q9NQW6;Q9NQW6-2	323;323	Q9NQW6;Q9NQW6-2	323	Actin-binding protein anillin	ANLN	S	2	1	5.75829e-67	228.35	213.54	169.92	0.32363	10919000000	SCEGQNPELLPKTPISPLKTGVSKPIVKSTL	1;2		+	+	29	29.3092	30.4559	28.505
Q9NQW6;Q9NQW6-2	364;364	Q9NQW6;Q9NQW6-2	364	Actin-binding protein anillin	ANLN	T	3	0.99097	9.66735e-10	146.69	135.57	104.88	0.94421	1394400000	SREICLQSQSKDKSTTPGGTGIKPFLERFGE	1		+	+	10	29.3092	27.3527	27.7131
Q9NQW6;Q9NQW6-2	419;419	Q9NQW6;Q9NQW6-2	419	Actin-binding protein anillin	ANLN	S	3	0.765797	1.67976e-50	228.65	192.53	85.563	0.092892	440840000	TKAIQERLFKQDTSSSTTHLAQQLKQERQKE	1;2		+	+	2	29.3092	24.7767	24.4994
Q9NQW6	561	Q9NQW6	561	Actin-binding protein anillin	ANLN	S	2	0.78251	1.43845e-24	186.38	164.48	152.64	1.2437	214200000	VIREIEMSVDDDDINSSKVINDLFSDVLEEG	1;2		+	+	5	29.3092	26.3321	23.7276
Q9NQW6	562	Q9NQW6	562	Actin-binding protein anillin	ANLN	S	2	0.953966	7.42812e-39	185.04	158.8	185.04	0.86669	304130000	IREIEMSVDDDDINSSKVINDLFSDVLEEGE	1;2		+	+	4	29.3092	24.7058	24.3708
Q9NQW6;Q9NQW6-2	661;624	Q9NQW6;Q9NQW6-2	661	Actin-binding protein anillin	ANLN	S	2	0.999986	0	365.77	339.72	365.77	-0.54351	1010500000	GKFQRTRVPRAESGDSLGSEDRDLLYSIDAY	1;2		+	+	14	29.3092	24.4778	27.0153
Q9NQW6;Q9NQW6-2	678;641	Q9NQW6;Q9NQW6-2	678	Actin-binding protein anillin	ANLN	S	3	0.999997	2.7114e-177	302.41	302.41	302.41	-0.41964	506060000	GSEDRDLLYSIDAYRSQRFKETERPSIKQVI	1;2		+	+	3	29.3092	25.1108	25.5933
H7C1K5;Q9NQW6;Q9NQW6-2	146;792;755	H7C1K5;Q9NQW6;Q9NQW6-2	792	Actin-binding protein anillin	ANLN	S	2	0.999994	1.20456e-20	197.38	155.76	197.38	-0.76261	256250000	LNKLKNEGPQRKNKASPQSEFMPSKGSVTLS	1		+	+	13	22.5555	24.7807	23.9554
H7C1C2;H7C3S1;Q9NQW6;Q9NQW6-2	131;92;927;890	H7C1C2;H7C3S1;Q9NQW6;Q9NQW6-2	927	Actin-binding protein anillin	ANLN	S	3	0.999992	2.335e-138	302.94	284.01	146.25	0.43038	2020000000	TSITTKSNIHSSVMASPGGLSAVRTSNFALV	1		+	+	10	20.7646	27.5076	25.4665
P39687;H0YN26	77;77	P39687	77	Acidic leucine-rich nuclear phosphoprotein 32 family member A	ANP32A	S	3	1	0.003571	63.979	63.979	36.127	-2.4123	120320000	KLNKLKKLELSDNRVSGGLEVLAEKCPNLTH	1;2		+	+	2	33.2974	20.7525	26.821
Q9H6X2;Q9H6X2-5	362;362	Q9H6X2	362	Anthrax toxin receptor 1	ANTXR1	S	2	1	1.26493e-07	108.49	80.642	37.884	0.71498	302750000	CTVIIKEVPPPPAEESEEEDDDGLPKKKWPT	1		+	+	10	27.8562	24.9368	25.8036
P04083;Q5T3N1;Q5T3N0	37;48;37	P04083	37	Annexin A1;Annexin	ANXA1	S	2	0.999989	2.01503e-137	263.49	245.28	263.49	0.27679	1421800000	VQTVKSSKGGPGSAVSPYPTFNPSSDVAALH	1		+	+	6	33.8282	27.2821	26.5809
H0YNA0	67	H0YNA0	67	Annexin	ANXA2	S	3	1	4.59724e-128	284.62	247.5	134.4	1.3964	577100000	KLMVALAKGRRAEDGSVIDYELIDQDAR___	1		+	+	8		22.0955	19.8432
H0YL33;H0YN28;H0YMD0;H0YMU9;P07355;P07355-2;H0YN42;H0YM50;H0YNP5	67;67;184;184;184;202;184;153;119	H0YL33;H0YMD0;P07355	184	Annexin;Annexin A2	ANXA2	S	3	1	4.59724e-128	284.62	247.5	134.4	1.3964	606650000	KLMVALAKGRRAEDGSVIDYELIDQDARDLY	1		+	+	8	23.1347	22.0955	19.8432
A6NMY6;H0YKL9;H0YKS4;H0YMM1;H0YLV6;H0YMW4;H0YKV8;H0YMD9;H0YKN4;H0YNB8;H0YKX9;H0YKZ7;H0YMD0;H0YMU9;H0YMT9;P07355;P07355-2;H0YN42;H0YNP5	2;2;2;2;2;30;2;2;2;2;2;2;2;2;2;2;20;2;2	A6NMY6;H0YKL9;H0YKS4;H0YKX9;H0YKZ7;H0YMD0;H0YMT9;P07355	2	Putative annexin A2-like protein;Annexin;Annexin A2	ANXA2P2;ANXA2	S	2	1	2.77703e-05	162.36	121.19	114.24	-0.066938	1409800000	______________MSTVHEILCKLSLEGDH	1;2		+	+		18.5977	26.6125	26.4796
A6NMY6;H0YKL9;H0YKS4;H0YMM1;H0YLV6;H0YMW4;H0YKV8;H0YMD9;H0YKN4;H0YNB8;H0YKX9;H0YKZ7;H0YMD0;H0YMU9;H0YMT9;P07355;P07355-2;H0YN42;H0YNP5	3;3;3;3;3;31;3;3;3;3;3;3;3;3;3;3;21;3;3	A6NMY6;H0YKL9;H0YKS4;H0YKX9;H0YKZ7;H0YMD0;H0YMT9;P07355	3	Putative annexin A2-like protein;Annexin;Annexin A2	ANXA2P2;ANXA2	T	2	1	3.67142e-18	211.64	158.43	114.24	-0.066938	2000600000	_____________MSTVHEILCKLSLEGDHS	1;2		+	+	1	18.5977	27.6959	26.1065
A6NMY6;H0YKL9;H0YKS4;H0YMM1;H0YLV6;H0YMW4;H0YKV8;H0YMD9;H0YKN4;H0YNB8;H0YKX9;H0YKZ7;H0YMD0;H0YMU9;H0YMT9;P07355;P07355-2;H0YN42	12;12;12;12;12;40;12;12;12;12;12;12;12;12;12;12;30;12	A6NMY6;H0YKL9;H0YKS4;H0YKX9;H0YKZ7;H0YMD0;H0YMT9;P07355	12	Putative annexin A2-like protein;Annexin;Annexin A2	ANXA2P2;ANXA2	S	2	1	9.61299e-137	259.82	235.79	219.38	-0.92415	6759800000	____MSTVHEILCKLSLEGDHSTPPSAYGSV	1;2		+	+	12	18.5977	27.6983	28.6543
A6NMY6;H0YKL9;H0YKS4;H0YMM1;H0YLV6;H0YMW4;H0YKV8;H0YMD9;H0YKN4;H0YNB8;H0YKX9;H0YKZ7;H0YMD0;H0YMU9;H0YMT9;P07355;P07355-2;H0YN42	18;18;18;18;18;46;18;18;18;18;18;18;18;18;18;18;36;18	A6NMY6;H0YKL9;H0YKS4;H0YKX9;H0YKZ7;H0YMD0;H0YMT9;P07355	18	Putative annexin A2-like protein;Annexin;Annexin A2	ANXA2P2;ANXA2	S	3	0.916166	4.32159e-85	254.79	231.13	187.07	-0.32377	2758800000	TVHEILCKLSLEGDHSTPPSAYGSVKAYTNF	1		+	+	6	18.5977	25.9148	27.9801
A6NMY6;H0YKL9;H0YKS4;H0YMM1;H0YLV6;H0YMW4;H0YKV8;H0YMD9;H0YKN4;H0YNB8;H0YKX9;H0YKZ7;H0YMD0;H0YMU9;H0YMT9;P07355;P07355-2;H0YN42	19;19;19;19;19;47;19;19;19;19;19;19;19;19;19;19;37;19	A6NMY6;H0YKL9;H0YKS4;H0YKX9;H0YKZ7;H0YMD0;H0YMT9;P07355	19	Putative annexin A2-like protein;Annexin;Annexin A2	ANXA2P2;ANXA2	T	2	0.995447	2.99723e-231	353.83	318.21	315.43	0.2529	6185000000	VHEILCKLSLEGDHSTPPSAYGSVKAYTNFD	1;2		+	+	14	18.5977	28.7616	25.9008
A6NMY6;H0YKL9;H0YKS4;H0YMM1;H0YLV6;H0YMW4;H0YKV8;H0YMD9;H0YKN4;H0YNB8;H0YKX9;H0YKZ7;H0YMD0;H0YMU9;H0YMT9;P07355;P07355-2;H0YN42	24;24;24;24;24;52;24;24;24;24;24;24;24;24;24;24;42;24	A6NMY6;H0YKL9;H0YKS4;H0YKX9;H0YKZ7;H0YMD0;H0YMT9;P07355	24	Putative annexin A2-like protein;Annexin;Annexin A2	ANXA2P2;ANXA2	Y	2	0.999999	1.36206e-179	320.5	295.31	320.5	-0.48653	1229000000	CKLSLEGDHSTPPSAYGSVKAYTNFDAERDA	1		+	+	36	18.5977	27.2815	25.0882
A6NMY6;H0YKL9;H0YKS4;H0YMM1;H0YLV6;H0YMW4;H0YKV8;H0YMD9;H0YKN4;H0YNB8;H0YKX9;H0YKZ7;H0YMD0;H0YMU9;H0YMT9;P07355;P07355-2;H0YN42	26;26;26;26;26;54;26;26;26;26;26;26;26;26;26;26;44;26	A6NMY6;H0YKL9;H0YKS4;H0YKX9;H0YKZ7;H0YMD0;H0YMT9;P07355	26	Putative annexin A2-like protein;Annexin;Annexin A2	ANXA2P2;ANXA2	S	2	0.999998	4.60958e-85	254.34	231.71	234.39	0.36298	3706300000	LSLEGDHSTPPSAYGSVKAYTNFDAERDALN	1;2		+	+	17	18.5977	28.5202	25.9391
A6NMY6;H0YKS4;H0YMM1;H0YL33;H0YN28;H0YLE2;H0YMD0;H0YMU9;H0YNA0;P07355;P07355-2;H0YN42;H0YM50;H0YNP5	127;127;127;10;10;10;127;127;10;127;145;127;96;62	A6NMY6;H0YKS4;H0YL33;H0YLE2;H0YMD0;H0YNA0;P07355	127	Putative annexin A2-like protein;Annexin;Annexin A2	ANXA2P2;ANXA2	S	2	0.999999	1.20642e-170	321.6	297.32	152.01	0.10702	937450000	______MKGLGTDEDSLIEIICSRTNQELQE	1		+	+	9	18.5977	26.0527	25.186
A6NMY6;H0YKS4;H0YL33;H0YN28;H0YMD0;H0YMU9;H0YNA0;P07355;P07355-2;H0YN42;H0YM50;H0YNP5	164;164;47;47;164;164;47;164;182;164;133;99	A6NMY6;H0YKS4;H0YL33;H0YMD0;H0YNA0;P07355	164	Putative annexin A2-like protein;Annexin;Annexin A2	ANXA2P2;ANXA2	S	2	0.9424	0.000206132	124.16	67.958	124.16	-0.59195	229100000	EMYKTDLEKDIISDTSGDFRKLMVALAK___	1		+	+	5	18.5977	24.5644	24.7126
D6RFG5;P12429;D6RCA8;D6RAZ8	19;19;19;19	D6RFG5;P12429	19	Annexin;Annexin A3	ANXA3	S	2	0.994911	2.89714e-09	133.24	133.24	133.24	0.5473	47596000	IWVGHRGTVRDYPDFSPSVDAEAIQKAIRGI	1		+	+	2	32.5892	22.5354	21.5802
P08758;D6RBL5;E9PHT9	116;56;116	P08758	116	Annexin A5;Annexin	ANXA5	S	2	1	5.48491e-16	153.36	132.42	25.068	-1.8623	36617000	KGAGTNEKVLTEIIASRTPEELRAIKQVYEE	1;3		+	+	2	33.5987	24.2741	23.9609
P08758;D6RBL5;E9PHT9	118;58;118	P08758	118	Annexin A5;Annexin	ANXA5	T	2	1	2.35728e-19	167.99	124.78	25.068	-1.8623	53373000	AGTNEKVLTEIIASRTPEELRAIKQVYEEEY	1;3		+	+		33.5987	23.7132	23.9609
P61966;H7C1E4	147;189	P61966	147	AP-1 complex subunit sigma-1A	AP1S1	S	2	1	6.33886e-51	231.35	217.92	89.663	-0.4517	117360000	LKAIEQADLLQEEDESPRSVLEEMGLA____	1		+	+	6	28.8432	22.2572	21.2937
O95782-2;O95782	655;655	O95782-2	655	AP-2 complex subunit alpha-1	AP2A1	S	4	0.984006	1.40329e-185	249.4	240.44	249.4	0.21891	1632900000	INGGMEPTPSTVSTPSPSADLLGLRAAPPPA	1;2;3		+	+	7	29.7742	24.8485	26.9293
O00203;O00203-3	276;227	O00203;O00203-3	276	AP-3 complex subunit beta-1	AP3B1	S	2	1	1.30446e-30	263.83	222.15	135.94	2.4883	9347100000	KEGDELEDNGKNFYESDDDQKEKTDKKKKPY	1		+	+	28	29.5669	29.9759	26.5695
O00203;O00203-3	609;560	O00203;O00203-3	609	AP-3 complex subunit beta-1	AP3B1	S	2	1	2.27978e-31	201.27	166.94	104.49	0.40829	1022100000	AKKIFLAQKPAPLLESPFKDRDHFQLGTLSH	1		+	+	13	29.5669	25.9159	24.7773
D6RB55;G5E9Y1;Q92870-2;H0YAJ5;Q92870;Q92870-4	106;123;123;113;123;123	D6RB55;G5E9Y1;Q92870	123	Amyloid beta A4 precursor protein-binding family B member 2	APBB2	S	2	0.999831	0.000107313	103.88	65.62	103.88	2.2226	213470000	RKAAEQGQQDPNKNLSPTAVINITSEKLEGK	1		+	+	10		20.6337	24.4826
G5E9Y1;Q92870-2;H0YAJ5;Q92870;Q92870-4	229;229;219;229;229	G5E9Y1;Q92870	229	Amyloid beta A4 precursor protein-binding family B member 2	APBB2	S	3	0.778732	7.52786e-81	180.55	172.71	132.55	-0.26138	302750000	PQSSPEDGQVATVSSSPETKKDHPKTGAKTD	1		+	+	1	24.0802	25.3994	26.1917
P25054;P25054-2;E9PFT7;B7Z2B6;E7EMH9	111;111;111;121;111	P25054	111	Adenomatous polyposis coli protein	APC	S	2	0.999999	0.00031889	94.632	89.091	94.632	1.027	177660000	YGSREGSVSSRSGECSPVPMGSFPRRGFVNG	1;2		+	+	4	25.584	23.4879	25.0047
P25054;P25054-2;E9PFT7;B7Z2B6	987;886;987;969	P25054	987	Adenomatous polyposis coli protein	APC	S	2	0.999983	1.92143e-113	301.9	258.13	301.9	0.82209	143390000	GYGKRGQMKPSIESYSEDDESKFCSYGQYPA	1		+	+	4	25.584	24.3088	24.2978
P25054;P25054-2	1537;1436	P25054	1537	Adenomatous polyposis coli protein	APC	T	3	0.951502	2.45376e-05	89.079	66.822	89.079	1.1776	26612000	LRIMPPVQENDNGNETESEQPKESNENQEKE	1		+	+		25.584	23.2733	23.9737
P25054;P25054-2	2088;1987	P25054	2088	Adenomatous polyposis coli protein	APC	S	3	1	5.83508e-33	170.93	163.7	170.93	1.1901	272810000	GEDLTLDLKDIQRPDSEHGLSPDSENFDWKA	2		+	+	6	25.584	23.6038	24.9585
P25054;P25054-2	2093;1992	P25054	2093	Adenomatous polyposis coli protein	APC	S	3	0.999982	5.83508e-33	170.93	163.7	170.93	1.1901	874290000	LDLKDIQRPDSEHGLSPDSENFDWKAIQEGA	1;2		+	+	7	25.584	24.2059	25.5987
P25054;P25054-2	2283;2182	P25054	2283	Adenomatous polyposis coli protein	APC	S	2	1	0.00715096	127.76	72.451	92.538	-0.85049	706380000	TTSPRGAKPSVKSELSPVARQTSQIGGSSKA	1		+	+	9	25.584	25.9285	25.91
P25054;P25054-2	2473;2372	P25054	2473	Adenomatous polyposis coli protein	APC	S	2	0.998265	7.46038e-206	330.44	309.13	330.44	0.28356	277350000	ESASFESLSPSSRPASPTRSQAQTPVLSPSL	1;2		+	+	1	25.584	27.1242	24.5693
P25054;P25054-2	2512;2411	P25054	2512	Adenomatous polyposis coli protein	APC	S	3	0.997264	3.97867e-33	177.03	135.42	177.03	0.49074	171370000	SSVQAGGWRKLPPNLSPTIEYNDGRPAKRHD	1		+	+	3	25.584	25.1828	24.1075
P25054;P25054-2	2535;2434	P25054	2535	Adenomatous polyposis coli protein	APC	S	3	0.999983	1.35093e-28	212	194.46	185.99	-0.41344	1322500000	GRPAKRHDIARSHSESPSRLPINRSGTWKRE	1;2		+	+	7	25.584	28.0682	24.6919
P25054;P25054-2	2674;2573	P25054	2674	Adenomatous polyposis coli protein	APC	S	2	0.90794	3.33786e-128	285.22	247.11	148.26	0.3785	1180100000	VRIEDCPINNPRSGRSPTGNTPPVIDSVSEK	1		+	+	8	25.584	25.7115	24.7832
P25054;P25054-2	2724;2623	P25054	2724	Adenomatous polyposis coli protein	APC	S	2	1	0.000636711	94.366	80.1	94.366	0.48678	61014000	GSVPMRTVGLENRLNSFIQVDAPDQKGTEIK	1		+	+	2	25.584	23.9371	25.4219
P25054;P25054-2	2835;2734	P25054	2835	Adenomatous polyposis coli protein	APC	S	2	0.998658	7.62184e-08	175.29	122.16	175.29	0.2006	430780000	TDSTESSGTQSPKRHSGSYLVTSV_______	1		+	+	8	25.584	26.4916	25.6156
P13798;C9JIF9;H7C393;H7C1U0;C9JLK2	185;185;182;110;84	P13798	185	Acylamino-acid-releasing enzyme	APEH	S	2	0.998008	2.50437e-07	145.69	82.443	129.29	0.60886	140180000	RPKAESFFQTKALDVSASDDEIARLKKPDQA	1		+	+	4	31.0246	23.6832	23.8855
P13798;C9JIF9;H7C393;H7C1U0;C9JLK2	187;187;184;112;86	P13798	187	Acylamino-acid-releasing enzyme	APEH	S	2	0.999448	2.19801e-08	159.34	88.456	159.34	0.81876	729700000	KAESFFQTKALDVSASDDEIARLKKPDQAIK	1		+	+	17	31.0246	25.6026	26.4648
Q96GX9;S4R3D6;Q96GX9-3	87;40;49	Q96GX9;Q96GX9-3	87	Methylthioribulose-1-phosphate dehydratase	APIP	S	2	0.9855	0.00305838	121.61	71.237	100.04	-0.39813	3569000000	DMFVCDINEKDISGPSPSKKLKKSQCTPLFM	1		+	+	16	29.9118	28.3582	27.0375
Q9UKG1	399	Q9UKG1	399	DCC-interacting protein 13-alpha	APPL1	T	2	0.997839	2.53199e-60	184.38	169.75	184.38	-1.0067	106050000	EETAARVNQSALEAVTPSPSFQQRHESLRPA	1		+	+	6	29.3926	22.5007	24.3975
Q9UKG1	401	Q9UKG1	401	DCC-interacting protein 13-alpha	APPL1	S	2	0.996533	1.91121e-227	319.9	287.99	279.15	0.20211	3443000000	TAARVNQSALEAVTPSPSFQQRHESLRPAAG	1		+	+	16	29.3926	27.9272	25.1739
P10398;Q96II5	582;585	P10398	582	Serine/threonine-protein kinase A-Raf	ARAF	S	2	0.999983	3.91995e-29	153.39	140.56	106.67	-3.94	11111000000	IELLQRSLPKIERSASEPSLHRTQADELPAC	1		+	+	31	27.3309	30.1707	27.6927
Q96P48;Q96P48-3	229;229	Q96P48;Q96P48-3	229	Arf-GAP with Rho-GAP domain, ANK repeat and PH domain-containing protein 1	ARAP1	S	2	1	3.87178e-60	198.67	186.29	157.68	0.45828	890290000	EIPPKPVRLFPEFDDSDYDEVPEEGPGAPAR	1		+	+	15	20.8153	27.0042	27.3936
Q8N6T3;F8W1U7;Q8N6T3-3;E5RHC5;E5RHT6;Q8N6T3-2;Q8N6T3-5;F8VWH9	135;61;135;135;61;135;82;61	Q8N6T3;Q8N6T3-2	135	ADP-ribosylation factor GTPase-activating protein 1	ARFGAP1	T	3	1	7.21274e-137	299.69	268.2	155.16	0.89089	351330000	EGREWSLESSPAQNWTPPQPRTLPSMVHRVS	1;2		+	+	15	29.5153	23.9596	25.5732
Q8N6T3;Q8N6T3-4;E5RHH7;H0YIQ0;Q8N6T3-2;Q8N6T3-5;F8VWH9	343;230;99;9;351;298;277	Q8N6T3;Q8N6T3-2	343	ADP-ribosylation factor GTPase-activating protein 1	ARFGAP1	S	2	0.999644	9.97625e-128	296.79	281.75	240.13	-0.35125	846490000	FWETFGSAEPTKTRKSPSSDSWTCADTSTER	1;2		+	+	7	29.5153	23.8294	24.6555
E9PIY6;E9PJT7;E9PN48;Q8N6H7;E9PK28;H0YF45	146;139;146;146;146;104	E9PIY6;E9PJT7;E9PN48;Q8N6H7	146	ADP-ribosylation factor GTPase-activating protein 2	ARFGAP2	S	3	1	0	462.15	438.86	301.75	-0.37465	24897000000	TDLWIDNMSSAVPNHSPEKKDSDFFTEHTQE	1		+	+	28		27.7251	29.1187
G5E9L0;A0A0D9SF70;Q8N6H7-2;E9PQP3;Q8N6H7-3;Q8N6H7	303;195;224;195;62;331	G5E9L0;Q8N6H7	331	ADP-ribosylation factor GTPase-activating protein 2	ARFGAP2	T	3	0.975822	5.84898e-48	183.69	169.58	96.466	-0.37048	248970000	VSHSVLSEMQVIEQETPVSAKSSRSQLDLFD	1		+	+	1	30.0802	22.9999	24.3171
G5E9L0;A0A0D9SF70;Q8N6H7-2;E9PQP3;Q8N6H7-3;E9PMU9;H0YDN9;Q8N6H7	340;232;261;232;99;75;90;368	G5E9L0;H0YDN9;Q8N6H7	368	ADP-ribosylation factor GTPase-activating protein 2	ARFGAP2	S	2	0.988855	4.39574e-21	193.3	172.78	85.563	-0.69022	499220000	SGPPKYKDNPFSLGESFGSRWDTDAAWGMDR	1		+	+	21		25.5751	24.0406
G5E9L0;A0A0D9SF70;Q8N6H7-2;Q8N6H7-3;E9PMU9;H0YDN9;Q8N6H7	404;296;325;163;139;154;432	G5E9L0;H0YDN9;Q8N6H7	432	ADP-ribosylation factor GTPase-activating protein 2	ARFGAP2	S	2	0.99916	7.79458e-30	219.33	219.33	192.68	-0.60003	367560000	ESSEARQKFAGAKAISSDMFFGREVDAEYEA	1		+	+	24		24.2778	25.7003
Q9NP61	143	Q9NP61	143	ADP-ribosylation factor GTPase-activating protein 3	ARFGAP3	S	3	1	8.76604e-16	143.48	121.81	112.88	0.43612	355670000	HGTDLWLDSCVVPPLSPPPKEEDFFASHVSP	1		+	+	4	28.5518	24.2416	24.8404
H0Y6A0;Q9NP61;Q9NP61-2	178;331;287	H0Y6A0;Q9NP61	331	ADP-ribosylation factor GTPase-activating protein 3	ARFGAP3	S	3	1	0	475.85	437.34	267.38	-1.3097	4537700000	ISHSVTSDMQTIEQESPIMAKPRKKYNDDSD	1		+	+	10	25.1301	26.6562	26.2386
Q9NP61;Q9NP61-2	367;323	Q9NP61	367	ADP-ribosylation factor GTPase-activating protein 3	ARFGAP3	S	2	0.994215	1.95293e-11	135.09	126.03	135.09	0.4688	122390000	SSSSYFDEPVELRSSSFSSWDDSSDSYWKKE	1		+	+	6	28.5518	23.8227	24.9834
E5RHL7;Q9Y6D6;E5RIF2	530;1569;1048	E5RHL7;Q9Y6D6	1569	Brefeldin A-inhibited guanine nucleotide-exchange protein 1	ARFGEF1	S	2	1	1.2539e-39	198.29	139.07	161.87	0.57354	3003300000	PSPVSEKPLDTISQKSVDIHDSIQPRSVDNR	1;2;3		+	+	19	22.9118	25.5889	27.9743
Q9Y6D5	214	Q9Y6D5	214	Brefeldin A-inhibited guanine nucleotide-exchange protein 2	ARFGEF2	S	3	1	1.92971e-197	317.54	305.71	251.66	-1.0578	206810000	NQVLQEARELEKPIQSKPQSPVIQAAAVSPK	2;3		+	+	5	27.2148	24.4988	25.597
Q9Y6D5	218	Q9Y6D5	218	Brefeldin A-inhibited guanine nucleotide-exchange protein 2	ARFGEF2	S	2	1	8.37004e-222	330.19	312.76	66.711	1.0397	4449900000	QEARELEKPIQSKPQSPVIQAAAVSPKFVRL	1;2;3		+	+	18	27.2148	28.3797	25.0847
Q9Y6D5	227	Q9Y6D5	227	Brefeldin A-inhibited guanine nucleotide-exchange protein 2	ARFGEF2	S	2	1	0	370.36	327.15	66.711	1.0397	14754000000	IQSKPQSPVIQAAAVSPKFVRLKHSQAQSKP	1;2;3		+	+	27	27.2148	29.014	28.2018
Q9Y6D5	277	Q9Y6D5	277	Brefeldin A-inhibited guanine nucleotide-exchange protein 2	ARFGEF2	S	2	0.985166	8.95028e-101	273.92	237.18	102.79	0.31271	4803800000	KVSTENGDAPRERGSSLSGTDDGAQEVVKDI	1		+	+	8	27.2148	28.8495	28.7086
Q9Y6D5	349	Q9Y6D5	349	Brefeldin A-inhibited guanine nucleotide-exchange protein 2	ARFGEF2	S	3	0.99276	7.68237e-28	109.65	103.63	85.881	1.4772	175580000	NSQTNGIADDRQSLSSADNLESDAQGHQVAA	1;2		+	+	5	27.2148	26.923	24.0302
Q9Y6D5	1511	Q9Y6D5	1511	Brefeldin A-inhibited guanine nucleotide-exchange protein 2	ARFGEF2	S	2	0.996929	7.03678e-138	259.32	259.32	119.62	0.099525	1795600000	EDSSEKHLDVDLDRQSLSSIDKNPSERGQSQ	1;2;3		+	+	13	27.2148	27.7831	26.0457
Q9Y6D5	1514	Q9Y6D5	1514	Brefeldin A-inhibited guanine nucleotide-exchange protein 2	ARFGEF2	S	3	0.992215	7.03678e-138	259.32	259.32	135.3	1.0289	1220100000	SEKHLDVDLDRQSLSSIDKNPSERGQSQLSN	2;3		+	+	10	27.2148	26.5459	26.3633
Q9Y6D5	1528	Q9Y6D5	1528	Brefeldin A-inhibited guanine nucleotide-exchange protein 2	ARFGEF2	S	2	1	3.00393e-33	207.82	174.15	207.82	-0.48803	300250000	SSIDKNPSERGQSQLSNPTDDSWKGRPYANQ	1;2		+	+	20	27.2148	24.0994	24.4248
Q5TH69	597	Q5TH69	597	Brefeldin A-inhibited guanine nucleotide-exchange protein 3	ARFGEF3	S	2	0.999803	5.05301e-06	112.82	103.76	112.82	1.1734	36214000	CRTRSYGSRYSESNFSVDDQDLSRTEFDSCD	1		+	+	2	24.2147	20.986	20.5647
Q9NWB6;Q9NWB6-2	77;77	Q9NWB6;Q9NWB6-2	77	Arginine and glutamate-rich protein 1	ARGLU1	S	3	1	1.36115e-19	164.99	137.73	85.387	-0.80462	20851000000	NTAVSRRERDRERASSPPDRIDIFGRTVSKR	1;2		+	+	22	30.7622	30.1125	28.0624
H0YE29;Q07960;E9PNR6	49;51;51	H0YE29;Q07960	51	Rho GTPase-activating protein 1	ARHGAP1	S	2	0.999399	1.48461e-09	145.52	109.84	101.35	-0.21097	7944600000	DEMPDFPKSDDSKSSSPELVTHLKWDDPYYD	1;2;3		+	+	24	22.2859	28.0613	28.0772
Q6P4F7;Q6P4F7-3;H3BR51;Q6P4F7-2;H3BQ41	323;134;323;323;36	Q6P4F7	323	Rho GTPase-activating protein 11A	ARHGAP11A	T	2	1	1.22049e-49	227.66	206.7	119.18	0.98277	1157000000	QEERIAQLSESPVILTPNAKRTLPVDSSHGF	1;2		+	+	14	25.8969	27.541	25.1411
Q6P4F7;Q6P4F7-3;H3BR51;Q6P4F7-2;H3BQ41	484;295;456;484;168	Q6P4F7	484	Rho GTPase-activating protein 11A	ARHGAP11A	S	2	1	5.85408e-06	134.88	110.95	134.88	0.13187	376590000	SLKNRIESVKTGLLFSPDVDEKLPKKGSEKI	1		+	+	9	25.8969	25.962	26.1739
Q6P4F7;Q6P4F7-3	868;679	Q6P4F7	868	Rho GTPase-activating protein 11A	ARHGAP11A	S	2	0.999934	1.68585e-10	164.8	130.54	164.8	0.0041099	534040000	RQPTGHKLASLGDTASPLVKSVSCDGALSSC	1		+	+	10	25.8969	26.9137	24.2475
Q8IWW6-3;Q1RLN5;Q8IWW6;Q8IWW6-4;Q8IWW6-2	103;103;103;103;103	Q8IWW6-3;Q8IWW6	103	Rho GTPase-activating protein 12	ARHGAP12	S	3	0.942125	4.59428e-75	233.3	193.95	204.21	-0.47519	2519900000	PNNSTKIMQSLHLQRSTENVNKLPELSSFGK	1		+	+	1	20.6841	25.5433	25.9192
Q8IWW6-3;Q1RLN5;Q8IWW6;Q8IWW6-4;Q8IWW6-2	176;176;176;176;176	Q8IWW6-3;Q8IWW6	176	Rho GTPase-activating protein 12	ARHGAP12	S	3	1	3.26797e-12	144.68	127.44	144.68	-0.2906	394310000	NDSHSPKVSSQNRTRSFGHFPGPEFLDVEKT	1		+	+	13	20.6841	23.6956	23.9211
Q8IWW6-3;Q1RLN5;Q8IWW6;Q8IWW6-4;Q8IWW6-2	215;215;215;215;215	Q8IWW6-3;Q8IWW6	215	Rho GTPase-activating protein 12	ARHGAP12	S	2	0.999936	3.92349e-193	327.98	306.96	327.98	-0.0050296	592170000	DSAGEGSERIHQDSESGDELSSSSTEQIRAT	1;2		+	+	11	20.6841	23.2014	25.7671
Q8IWW6-3;Q1RLN5;Q8IWW6;Q8IWW6-4;Q8IWW6-2	231;231;231;231;231	Q8IWW6-3;Q8IWW6	231	Rho GTPase-activating protein 12	ARHGAP12	T	3	0.998749	1.06659e-31	174	174	131.5	1.0899	4995500000	GDELSSSSTEQIRATTPPNQGRPDSPVYANL	1;2;3		+	+	14	20.6841	26.2153	25.386
Q8IWW6-3;Q1RLN5;Q8IWW6;Q8IWW6-4;Q8IWW6-2	240;240;240;240;240	Q8IWW6-3;Q8IWW6	240	Rho GTPase-activating protein 12	ARHGAP12	S	3	1	1.06659e-31	174	174	146.03	0.47594	6416900000	EQIRATTPPNQGRPDSPVYANLQELKISQSA	1;2;3		+	+	28	20.6841	28.562	25.386
Q68EM7;Q68EM7-2;Q68EM7-3;Q68EM7-5;Q68EM7-6	484;484;211;484;484	Q68EM7;Q68EM7-3;Q68EM7-5;Q68EM7-6	484	Rho GTPase-activating protein 17	ARHGAP17	S	2	1	3.2123e-33	215.39	161.11	79.212	-0.87713	2418900000	GNDSDSGTLERKRPASMAVMEGDLVKKESFG	1		+	+	7	30.5722	25.9245	26.5288
Q68EM7;Q68EM7-7;Q68EM7-3;Q68EM7-5;Q68EM7-6	570;103;297;570;570	Q68EM7;Q68EM7-3;Q68EM7-5;Q68EM7-6	570	Rho GTPase-activating protein 17	ARHGAP17	S	4	1	4.27588e-118	220.86	215.19	123.29	-0.76561	214090000	GGTVPSSAGILEQGPSPGDGSPPKPKDPVSA	2		+	+	4	30.5722	25.9327	24.7084
Q68EM7;Q68EM7-7;Q68EM7-3;Q68EM7-5;Q68EM7-6	575;108;302;575;575	Q68EM7;Q68EM7-3;Q68EM7-5;Q68EM7-6	575	Rho GTPase-activating protein 17	ARHGAP17	S	4	1	7.95113e-201	277.85	269.24	123.29	-0.76561	19920000000	SSAGILEQGPSPGDGSPPKPKDPVSAAVPAP	1;2		+	+	21	30.5722	30.3428	30.5241
Q68EM7;Q68EM7-2;Q68EM7-7;Q68EM7-3;Q68EM7-5;Q68EM7-6	625;547;158;352;625;625	Q68EM7;Q68EM7-3;Q68EM7-5;Q68EM7-6	625	Rho GTPase-activating protein 17	ARHGAP17	S	5	0.995073	0	403.31	382.46	153.7	-0.61091	4716300000	SHQLSMGQPHNAAGPSPHTLRRAVKKPAPAP	1;2		+	+	3	30.5722	24.9815	27.1461
Q68EM7;Q68EM7-2;Q68EM7-7;Q68EM7-3;Q68EM7-5;I3L460;Q68EM7-6	676;598;209;403;676;44;676	Q68EM7;Q68EM7-3;Q68EM7-5;Q68EM7-6	676	Rho GTPase-activating protein 17	ARHGAP17	S	4	0.996148	3.48674e-133	206.09	196.73	128.71	0.1488	1071900000	QHPPSLSPKPPTRSPSPPTQHTGQPPGQPSA	1;2;3		+	+	10	30.5722	24.9044	25.7661
Q68EM7;Q68EM7-2;Q68EM7-7;I3L3P1;Q68EM7-3;Q68EM7-5;I3L460;Q68EM7-6;I3L4Y5	793;715;326;35;520;793;161;793;81	Q68EM7;Q68EM7-3;Q68EM7-5;Q68EM7-6	793	Rho GTPase-activating protein 17	ARHGAP17	T	4	0.999995	8.63953e-137	237.91	237.91	237.91	-1.4247	690210000	TLAGGNPETAQPHAGTLPRPRPVPKPRNRPS	1		+	+	2	30.5722	24.9757	26.1258
A0A087WW76;F8W9U9;E7ESW5;Q5T5U3	308;309;319;318	A0A087WW76;F8W9U9;Q5T5U3	318	Rho GTPase-activating protein 21	ARHGAP21	S	4	0.900113	6.59313e-08	96.55	90.046	82.406	-0.81443	816010000	GVSEQTSLKTVSRTTSPPLSIPTTHLIHQPA	1		+	+	6	14.9385	28.4703	27.84
A0A087WW76;F8W9U9;E7ESW5;Q5T5U3	432;433;443;442	A0A087WW76;F8W9U9;Q5T5U3	442	Rho GTPase-activating protein 21	ARHGAP21	S	3	0.992732	3.09509e-06	126.07	105.49	118.48	-1.4541	690440000	VVPNRTTLQGRRRSTSHDRVPQSVQIRQRSV	1;2		+	+	1	14.9385	26.9298	26.1044
A0A087WW76;F8W9U9;E7ESW5;Q5T5U3	466;467;477;476	A0A087WW76;F8W9U9;Q5T5U3	476	Rho GTPase-activating protein 21	ARHGAP21	S	3	0.996898	8.85765e-49	215.98	195.37	152.07	-0.4533	394960000	RLEDSVLMKYCPRSASQGALTSPSVSFSNHR	1;2		+	+	8	14.9385	23.3321	24.0648
A0A087WW76;F8W9U9;E7ESW5;Q5T5U3	484;485;495;494	A0A087WW76;F8W9U9;Q5T5U3	494	Rho GTPase-activating protein 21	ARHGAP21	S	3	0.876456	6.72446e-126	242.6	230.18	242.6	0.204	109300000	ALTSPSVSFSNHRTRSWDYIEGQDETLENVN	1		+	+		14.9385	22.5135	22.8914
F8W9U9;E7ESW5;Q5T5U3	606;616;615	F8W9U9;Q5T5U3	615	Rho GTPase-activating protein 21	ARHGAP21	S	2	0.999991	4.84677e-07	169.67	133.99	120.64	0.24505	3689500000	TTCGMSLPRGISQDRSPLVKVRSNSLKAPST	1		+	+	10	21.438	28.3439	26.74
F8W9U9;E7ESW5;Q5T5U3	871;881;880	F8W9U9;Q5T5U3	880	Rho GTPase-activating protein 21	ARHGAP21	S	2	1	2.3727e-68	259.22	230.1	213.98	-0.43149	908190000	PSLDAQPNSKTERSKSYDEGLDDYREDAKLS	1		+	+	11	21.438	25.6757	23.7844
A0A087WW76;Q5T5U3	881;1432	A0A087WW76;Q5T5U3	1432	Rho GTPase-activating protein 21	ARHGAP21	S	3	1	2.18258e-09	122.1	106.9	78.69	1.5077	306520000	SRKRKKPKEKAQPSSSEDELDNVFFKKENVE	1;2;3		+	+	11	14.9385	25.2842	23.971
A0A087WW76;Q5T5U3	1309;1860	A0A087WW76;Q5T5U3	1860	Rho GTPase-activating protein 21	ARHGAP21	S	3	0.988201	2.74426e-90	221.77	197.26	167.37	-0.68974	5069900000	DLSISDWLARERLRTSTSDLSRGEIGDPQTE	1		+	+	6	14.9385	27.3476	26.4415
Q9P227;Q9P227-2	423;423	Q9P227	423	Rho GTPase-activating protein 23	ARHGAP23	S	2	0.999994	0.000602616	147.75	102.39	147.75	0.23387	473880000	LQGLDDLGYIGYRSYSPSFQRRTGLLHALSF	1		+	+	3	24.4247	24.4359	24.1102
Q9P227;Q9P227-2	554;554	Q9P227	554	Rho GTPase-activating protein 23	ARHGAP23	S	4	0.765636	1.26358e-43	156.13	145.36	51.264	-0.0099937	381790000	TEDSLASIPFIDEPTSPSIDLQAKHVPASAV	1		+	+	1	24.4247	26.2407	25.3141
Q9P227;Q9P227-2;A0A087X0Z0	623;623;3	Q9P227	623	Rho GTPase-activating protein 23	ARHGAP23	S	2	1	2.52804e-20	168.84	138.8	132.61	-0.076872	348940000	RRSSYLLAITTERSKSCDDGLNTFRDEGRVL	1		+	+	5	24.4247	25.419	25.1496
Q9P227;Q9P227-2;A0A087X0Z0	677;677;57	Q9P227	677	Rho GTPase-activating protein 23	ARHGAP23	S	2	0.998066	1.46263e-158	315.59	281.39	210.46	-0.12548	1019100000	SWGTSEDADAPSKRHSTSDLSDATFSDIRRE	1		+	+	4	24.4247	26.4963	27.6384
Q52LW3;F8VWZ8;Q52LW3-2	190;190;190	Q52LW3	190	Rho GTPase-activating protein 29	ARHGAP29	S	2	1	3.4388e-19	188.01	143.08	101.05	2.0236	273310000	VSVESVDSSSEKGNFSPLELDNVLLKNTDSI	1		+	+	7	26.0182	24.0569	23.4055
Q52LW3;F8VWZ8	519;519	Q52LW3	519	Rho GTPase-activating protein 29	ARHGAP29	S	2	0.99641	1.6287e-80	244.59	223.12	244.59	-0.53238	2177600000	VRLPDSSNKIEEDRCSNSADITGPSFIRSWT	1		+	+	1	26.0182	23.8004	26.358
Q52LW3;F8VWZ8	559;559	Q52LW3	559	Rho GTPase-activating protein 29	ARHGAP29	S	3	0.993469	4.97927e-07	129.88	92.438	104.88	-0.32162	158410000	TGGSSESRSLDSESISPGDFHRKLPRTPSSG	1		+	+	4	26.0182	23.5326	24.0233
Q52LW3	1019	Q52LW3	1019	Rho GTPase-activating protein 29	ARHGAP29	S	2	1	0.000340123	155.39	120.61	92.65	-0.57128	452590000	NNVERHTPRTKIRPVSLPVDRLLLASPPNER	1		+	+	6	26.0182	26.5459	24.7248
A7KAX9;A7KAX9-2;G3V174	706;357;632	A7KAX9;G3V174	706	Rho GTPase-activating protein 32	ARHGAP32	S	3	0.99988	7.90282e-96	263.19	221.67	257.98	-1.2907	786950000	ALKGGRAEGTLRSAKSEESLTSLHAVDGDSK	1		+	+	14	22.4796	25.6262	25.2405
A7KAX9;A7KAX9-2;G3V174	952;603;878	A7KAX9;G3V174	952	Rho GTPase-activating protein 32	ARHGAP32	S	2	0.844009	0.00122693	113.4	71.712	98.552	-0.47636	305300000	STWDKCVEERDATNRSPTQIVKMKTNETVAQ	1		+	+	8	22.4796	23.62	24.212
Q9NRY4	970	Q9NRY4	970	Rho GTPase-activating protein 35	ARHGAP35	S	4	1	1.33559e-172	278.57	261.74	200.68	-0.099366	2194800000	DNAAEACSTTEEVFNSPRAGSPLCNSNLQDS	1;2		+	+	9	28.3174	26.4489	25.3866
Q9NRY4	975	Q9NRY4	975	Rho GTPase-activating protein 35	ARHGAP35	S	3	1	0	375.69	351.07	233.36	0.70184	3434000000	ACSTTEEVFNSPRAGSPLCNSNLQDSEEDIE	1;2		+	+	13	28.3174	26.6596	25.5954
Q9NRY4	985	Q9NRY4	985	Rho GTPase-activating protein 35	ARHGAP35	S	3	1	1.59392e-228	295.92	295.92	157.73	-0.097921	352050000	SPRAGSPLCNSNLQDSEEDIEPSYSLFREDT	1;2		+	+	8	28.3174	23.9135	25.4888
Q9NRY4	1105	Q9NRY4	1105	Rho GTPase-activating protein 35	ARHGAP35	Y	3	0.993838	2.84039e-46	209.25	160.07	93.226	-0.23399	299090000	PMDAVVKPRNEEENIYSVPHDSTQGKIITIR	1		+	+	40	28.3174	24.4288	24.9796
Q9NRY4	1179	Q9NRY4	1179	Rho GTPase-activating protein 35	ARHGAP35	S	3	1	1.00735e-56	230.67	210.5	182.82	0.04621	7883500000	RLGRFASYRTSFSVGSDDELGPIRKKEEDQA	1;2		+	+	38	28.3174	27.4304	25.355
Q9C0H5-2;Q9C0H5	173;173	Q9C0H5-2	173	Rho GTPase-activating protein 39	ARHGAP39	S	2	0.988229	1.41221e-08	130.02	97.504	130.02	-1.3392	143600000	RPAAFGTVKEDSGSSSPPGVFLEKDYEIYRD	1		+	+	2	24.7948	24.2841	23.7255
Q9C0H5-2;Q9C0H5	285;285	Q9C0H5-2	285	Rho GTPase-activating protein 39	ARHGAP39	S	2	0.75642	1.64883e-19	166.91	98.772	159.26	0.72246	317240000	RRPSPFLKRAELPGSSSPLLAQPRKPSGDSQ	1		+	+		24.7948	25.806	24.8794
Q9C0H5-2;Q9C0H5	407;407	Q9C0H5-2	407	Rho GTPase-activating protein 39	ARHGAP39	S	2	0.936726	4.42336e-21	193.23	193.23	193.23	0.13269	628340000	KEYVRQLVYVEQAGSSPKLRAGPRHKYAPNP	1		+	+	9	24.7948	27.2501	25.5882
A6NI28;E9PJK4;H0YEJ7	714;680;338	A6NI28	714	Rho GTPase-activating protein 42	ARHGAP42	S	3	0.996419	6.15895e-11	104.48	99.801	104.48	1.096	19875000	SDCQSVASVTSPGDVSPPIDLVKKEPYGLSG	1		+	+		24.1472	22.597	23.6898
Q13017;Q13017-2;H0YK04	1176;1176;54	Q13017	1176	Rho GTPase-activating protein 5	ARHGAP5	S	2	1	3.6342e-195	344.43	344.43	308.93	-0.73249	823720000	FSKAKSYYRRTHSDASDDEAFTTSKTKRKGR	1;2		+	+	17	27.3216	27.3428	24.7946
Q13017;Q13017-2;A0A0A0MSK6;H0YK04	1202;1202;1201;80	Q13017	1202	Rho GTPase-activating protein 5	ARHGAP5	S	3	0.999961	1.19052e-19	171.04	152.57	97.5	0.82637	341340000	KRKGRHRGSEEDPLLSPVETWKGGIDNPAIT	1;2		+	+	18	27.3216	23.7459	23.9994
Q13017;Q13017-2;A0A0A0MSK6;H0YK04	1218;1218;1217;96	Q13017	1218	Rho GTPase-activating protein 5	ARHGAP5	S	2	0.998194	4.64967e-48	213.48	182.12	213.48	0.72087	3616400000	PVETWKGGIDNPAITSDQELDDKKMKKKTHK	1		+	+	16	27.3216	27.5358	26.3695
J3KRE2;P52565;J3QQX2;J3KTF8;J3KRY1;J3KS60;P52565-2	24;24;24;24;24;24;24	J3KRE2;P52565;P52565-2	24	Rho GDP-dissociation inhibitor 1	ARHGDIA	S	4	1	6.16947e-137	239.26	232.55	104.78	-0.082395	5645400000	EQLAQIAAENEEDEHSVNYKPPAQKSIQEIQ	1		+	+	7	27.3434	27.6451	27.8913
J3KRE2;P52565;J3QQX2;J3KTF8;J3KRY1;J3KS60;P52565-2	34;34;34;34;34;34;34	J3KRE2;P52565;P52565-2	34	Rho GDP-dissociation inhibitor 1	ARHGDIA	S	3	1	9.50095e-27	172.09	109.69	168.3	0.22321	1234600000	EEDEHSVNYKPPAQKSIQEIQELDKDDESLR	1		+	+	7	27.3434	25.6084	25.55
J3KRE2;P52565;J3QQX2;J3KTF8;J3KRY1;J3KS60;P52565-2	47;47;47;47;47;47;47	J3KRE2;P52565;P52565-2	47	Rho GDP-dissociation inhibitor 1	ARHGDIA	S	3	1	8.81073e-31	180.63	149.14	88.071	-0.26121	205420000	QKSIQEIQELDKDDESLRKYKEALLGRVAVS	1		+	+	2	27.3434	25.9399	24.7036
M0QYC1;M0QZR4;M0QYS3	132;430;102	M0QYC1;M0QZR4	430		ARHGEF1	T	2	1	8.44346e-44	163.83	146.14	85.054	0.13896	134630000	DPSSATAVLGPARRATPEPGDEGEPGRSGLE	1		+	+		29.091	23.3109	24.445
M0QZR4;Q92888-3	919;878	M0QZR4;Q92888-3	919		ARHGEF1	S	3	1	5.2145e-64	187.05	173.96	58.122	1.4086	370260000	GPPRDGDGVPGGGPLSPARTQEIQENLLSLE	1		+	+	13	29.091	23.3443	24.6292
O15013-5;O15013;O15013-4;O15013-7;H0YAN8;E9PB39;O15013-6	354;379;379;316;27;110;379	O15013-5;O15013-6	354	Rho guanine nucleotide exchange factor 10	ARHGEF10	S	2	1	0.00865907	137.46	57.991	75.652	-0.16074	955830000	TRAAVKRGRSFIRTKSLIAQDHRSSLEEEQN	1		+	+	13	28.3576	26.4218	25.8132
O15013-5;O15013;O15013-4;O15013-7;H0YAN8;O15013-6	1259;1284;1255;1221;903;1283	O15013-5;O15013-6	1259	Rho guanine nucleotide exchange factor 10	ARHGEF10	S	2	0.86308	7.28203e-206	318.09	302.7	154.86	-0.33716	1859100000	GDSLGSMTQKSDLSSSSGSLSLSHGSSSLEH	1;2;3		+	+	4	28.3576	26.9191	26.4328
O15013-5;O15013;O15013-4;O15013-7;H0YAN8;O15013-6	1262;1287;1258;1224;906;1286	O15013-5;O15013-6	1262	Rho guanine nucleotide exchange factor 10	ARHGEF10	S	3	0.983255	7.28203e-206	318.09	302.7	202.15	-0.32732	1553600000	LGSMTQKSDLSSSSGSLSLSHGSSSLEHRSE	1;2;3		+	+	3	28.3576	26.75	25.8299
O15085;O15085-2	255;295	O15085;O15085-2	295	Rho guanine nucleotide exchange factor 11	ARHGEF11	S	3	0.983439	2.05649e-106	250.46	234.14	187.69	0.26872	1149800000	RNSVLSDPGLDSPRTSPVIMARVAQHHRRQG	2;3		+	+	8	19.3898	25.2345	23.2296
O15085;O15085-2	556;596	O15085;O15085-2	596	Rho guanine nucleotide exchange factor 11	ARHGEF11	S	3	0.999999	6.38761e-26	162.26	155.09	162.26	0.073533	781920000	GKPKSSSQSTFHIPLSPVEVKPGNVRNIIQH	1		+	+	10	19.3898	23.8028	25.1123
O15085;O15085-2	672;712	O15085;O15085-2	712	Rho guanine nucleotide exchange factor 11	ARHGEF11	T	2	1	0.000161743	131.61	102.55	89.529	0.4418	377890000	SSLSTRSLENPTPPFTPKMGRRSIESPSLGF	1;2		+	+	14	19.3898	25.8565	24.7949
O15085;O15085-2	1155;1195	O15085;O15085-2	1195	Rho guanine nucleotide exchange factor 11	ARHGEF11	S	3	1	8.8523e-119	219.5	211.6	118.86	1.5542	573670000	QGKHQVLLEDPEQEGSAEEEELGVLPCPSTS	1		+	+	7	19.3898	25.2899	24.2195
O15085;O15085-2	1458;1498	O15085;O15085-2	1498	Rho guanine nucleotide exchange factor 11	ARHGEF11	S	2	0.989385	3.39821e-68	216.4	196.61	216.4	-0.30342	567730000	ELAHRELLKSLGGESSGGTTPVGSFHTEAAR	1;2		+	+	8	19.3898	26.1148	25.6526
O15085;O15085-2	1462;1502	O15085;O15085-2	1502	Rho guanine nucleotide exchange factor 11	ARHGEF11	T	3	0.943991	3.39821e-68	216.4	196.61	141.23	0.89009	356660000	RELLKSLGGESSGGTTPVGSFHTEAARWTDG	2		+	+	10	19.3898	26.0182	25.6526
O15085;O15085-2	1519;1559	O15085;O15085-2	1559	Rho guanine nucleotide exchange factor 11	ARHGEF11	S	3	0.999575	2.14881e-13	103.78	98.33	103.78	-0.20631	54913000	GSDAPLEDSTADAAASPGP____________	1		+	+	2	19.3898	23.053	23.6368
E9PMR6;Q9NZN5;Q9NZN5-2	1185;1288;1269	E9PMR6;Q9NZN5;Q9NZN5-2	1288	Rho guanine nucleotide exchange factor 12	ARHGEF12	S	2	0.999639	4.99337e-95	255.63	226.03	255.63	-0.65228	1081200000	SVQEDWQHFPRYRTASQGPQTDSVIQNSENI	1		+	+	9	25.8412	24.142	25.1724
Q5VV41	6	Q5VV41	6	Rho guanine nucleotide exchange factor 16	ARHGEF16	S	2	0.967292	9.67466e-28	235.64	145.98	235.64	0.031094	232400000	__________MAQRHSDSSLEEKLLGHRFHS	1		+	+	5	27.1812	25.5213	25.7131
Q5VV41	107	Q5VV41	107	Rho guanine nucleotide exchange factor 16	ARHGEF16	S	3	1	1.17542e-08	176.17	118.97	93.909	0.1621	2108600000	SLAVASKAKTPARHQSFGAAVLSREAARRDP	1		+	+	19	27.1812	24.9644	24.2452
Q5VV41	174	Q5VV41	174	Rho guanine nucleotide exchange factor 16	ARHGEF16	S	2	1	9.71763e-113	294.04	272.72	205.23	-0.29958	1746200000	KGLGKPGGQGDAIQLSPKLQALAEEPSQPHT	1		+	+	9	27.1812	24.3686	25.8953
Q5VV41	191	Q5VV41	191	Rho guanine nucleotide exchange factor 16	ARHGEF16	S	2	0.999615	4.87127e-118	286.85	250.79	286.85	0.14665	3955800000	KLQALAEEPSQPHTRSPAKNKKTLGRKRGHK	1		+	+	6	27.1812	28.0745	26.4581
Q5VV41	227	Q5VV41	227	Rho guanine nucleotide exchange factor 16	ARHGEF16	S	2	0.910027	1.75737e-106	238.98	231.32	238.98	1.1159	257350000	DPQLYQEIQERGLNTSQESDDDILDESSSPE	1;2		+	+	5	27.1812	25.546	24.7999
Q5VV41	230	Q5VV41	230	Rho guanine nucleotide exchange factor 16	ARHGEF16	S	2	1	9.30509e-122	259.47	246.58	238.98	1.1159	1735300000	LYQEIQERGLNTSQESDDDILDESSSPEGTQ	1;2		+	+	9	27.1812	26.6034	27.3537
Q96PE2	420	Q96PE2	420	Rho guanine nucleotide exchange factor 17	ARHGEF17	S	2	0.999601	5.57931e-10	171.54	150.48	132.65	1.1924	271570000	WSSRGSGGWGVYRSPSFGAGEGLLRSQARTR	1		+	+	11	25.923	24.9166	23.2058
Q96PE2	463	Q96PE2	463	Rho guanine nucleotide exchange factor 17	ARHGEF17	S	2	0.986023	1.59216e-40	188.24	170.67	169.9	-0.40229	388410000	DGGFEPEKSRQRKSLSNPDIASETLTLLSFL	1		+	+	2	25.923	24.7587	25.2835
Q96PE2	619	Q96PE2	619	Rho guanine nucleotide exchange factor 17	ARHGEF17	S	3	0.99987	1.08037e-37	172.7	162.43	99.254	-1.0925	74129000	RMGAQQDDGSDAPPGSPDWAGDVTRGQRSQE	1		+	+	4	25.923	23.0171	24.5121
Q96PE2	735	Q96PE2	735	Rho guanine nucleotide exchange factor 17	ARHGEF17	S	3	0.999786	0.000452112	118.9	94.651	77.185	0.27467	314060000	SELSNGEAGEAYRSLSDPIPQRHRAATSEEP	1		+	+	8	25.923	25.9121	24.305
Q96PE2	764	Q96PE2	764	Rho guanine nucleotide exchange factor 17	ARHGEF17	S	3	0.989907	3.69694e-137	262.76	253.47	117.22	1.2266	258260000	EPTGFSVDSNLLGSLSPKTGLPATSAMDEGL	1		+	+	4	25.923	25.4441	23.7272
Q96PE2	914	Q96PE2	914	Rho guanine nucleotide exchange factor 17	ARHGEF17	S	2	1	0.00774303	144.17	48.689	84.479	-0.93516	852080000	AHRNFHLDPKLADILSPRLIRRGSKKRPARS	1		+	+	9	25.923	27.4968	25.3781
M0QZS0;M0R150;A0A087WZG4;Q6ZSZ5;Q6ZSZ5-2	378;691;575;733;575	M0QZS0;M0R150;Q6ZSZ5	733	Rho guanine nucleotide exchange factor 18	ARHGEF18	S	2	0.998204	3.31042e-92	265.85	265.85	150.63	-0.13979	812170000	PPRRAETFAGYDCTNSPTKNGSFKKKVSSTD	1		+	+	12	22.9379	26.0546	25.2852
M0QZS0;M0R150;A0A087WZG4;Q6ZSZ5;Q6ZSZ5-2	742;1061;945;1103;945	M0QZS0;M0R150;Q6ZSZ5	1103	Rho guanine nucleotide exchange factor 18	ARHGEF18	S	3	1	4.41888e-13	133.91	99.681	59.502	1.3121	969840000	LMGKDESTSRNRRSLSPILPGRHSPAPPPDP	1;2;3		+	+	25	22.9379	27.1282	23.4322
Q92974;V9GYM8;V9GZ14;V9GYG5;Q92974-2;Q92974-3;V9GYF5	122;167;95;95;122;95;114	Q92974;Q92974-2;V9GYF5	122	Rho guanine nucleotide exchange factor 2	ARHGEF2	S	2	0.974676	9.29455e-69	247.91	201.75	131.63	0.51702	772620000	SVSLRSKTTIRERPSSAIYPSDSFRQSLLGS	1;2		+	+	7	29.0055	25.0598	27.1492
Q92974;V9GYM8;V9GZ14;V9GYG5;Q92974-2;Q92974-3;V9GYF5	151;196;124;124;151;124;143	Q92974;Q92974-2;V9GYF5	151	Rho guanine nucleotide exchange factor 2	ARHGEF2	S	3	0.996955	2.64029e-272	363.35	323.67	192.58	0.54611	17421000000	GSRRGRSSLSLAKSVSTTNIAGHFNDESPLG	1;2		+	+	16	29.0055	29.43	27.9548
Q92974;V9GYM8;V9GZ14;V9GYG5;Q92974-2;Q92974-3;V9GYF5	163;208;136;136;163;136;155	Q92974;Q92974-2;V9GYF5	163	Rho guanine nucleotide exchange factor 2	ARHGEF2	S	3	1	4.83148e-129	279.57	263.68	227.27	-0.11665	1895200000	KSVSTTNIAGHFNDESPLGLRRILSQSTDSL	1;2		+	+	18	29.0055	27.5649	25.5392
Q92974;V9GYM8;V9GZ14;V9GYG5;Q92974-2;Q92974-3;V9GYF5	174;219;147;147;174;147;166	Q92974;Q92974-2;V9GYF5	174	Rho guanine nucleotide exchange factor 2	ARHGEF2	S	2	0.988418	3.3455e-40	233.2	180.15	148.41	-0.23941	10552000000	FNDESPLGLRRILSQSTDSLNMRNRTLS___	1;2		+	+	24	29.0055	26.2628	24.9128
Q92974;V9GYM8;V9GZ14;V9GYG5;Q92974-2;Q92974-3;V9GYF5	177;222;150;150;177;150;169	Q92974;Q92974-2;V9GYF5	177	Rho guanine nucleotide exchange factor 2	ARHGEF2	S	2	0.999574	1.65512e-21	199.99	172.86	199.99	1.7606	742770000	ESPLGLRRILSQSTDSLNMRNRTLS______	1;2		+	+	9	29.0055	27.1621	24.4563
V9GYF0	223	V9GYF0	223		ARHGEF2	S	3	0.95445	1.62487e-94	213.24	197.85	200.59	-0.88441	260540000	SDPDTGSEEEGSSRLSPPHSPRGETLAETWT	1;2		+	+		21.8273	26.357	25.3841
Q92974;V9GYM8;Q92974-2;Q92974-3;Q5VY93	696;741;695;668;66	Q92974;Q92974-2	695	Rho guanine nucleotide exchange factor 2	ARHGEF2	S	2	0.986171	4.87941e-257	298.65	290.52	166.97	-0.019791	3229300000	REPALPLEPDSGGNTSPGVTANGEARTFNGS	1		+	+	17	29.0055	26.3006	27.4206
Q92974;V9GYM8;Q92974-2;Q92974-3;V9GYF0	932;977;931;904;199	Q92974;Q92974-2;V9GYF0	931	Rho guanine nucleotide exchange factor 2	ARHGEF2	S	4	1	1.4408e-49	191.71	163.28	191.71	-0.090797	1047400000	SVHRNFEDRERQELGSPEERLQDSSDPDTGS	1		+	+	22	29.0055	27.3453	24.4658
Q92974;V9GYM8;Q92974-2;Q92974-3	956;1001;955;928	Q92974;Q92974-2	955	Rho guanine nucleotide exchange factor 2	ARHGEF2	S	3	0.999999	5.49707e-257	326.75	314.93	66.201	-0.28999	592020000	SDPDTGSEEEGSSRLSPPHSPRDFTRMQDIP	1;2		+	+	15	29.0055	26.6087	25.3841
Q96DR7;Q96DR7-4;Q96DR7-3	222;222;222	Q96DR7;Q96DR7-3	222	Rho guanine nucleotide exchange factor 26	ARHGEF26	S	3	1	1.11774e-75	211.4	201.22	211.4	0.61679	235390000	QKSSSEQKLPLQRLPSQENELLENPSVVLST	1		+	+	7	22.3342	22.6403	23.1952
Q8TER5;Q8TER5-3;G3V5C1;G3V3N2;Q8TER5-4	419;419;419;419;419	Q8TER5;Q8TER5-4	419	Rho guanine nucleotide exchange factor 40	ARHGEF40	S	3	0.950399	2.94249e-10	125.37	110.71	101.95	-0.60899	609800000	DKEDASHQEALGNLPSPSEHKLPECHLVKEE	1;2		+	+	2	25.5506	24.5175	26.6033
Q12774	450	Q12774	450	Rho guanine nucleotide exchange factor 5	ARHGEF5	S	2	0.996688	5.61344e-39	194.97	184.62	194.97	0.56586	307540000	TQTESRAEELSPAALSPSLEPIRCSHQPISL	1;2		+	+	13	23.1805	23.8329	23.1942
Q15052;Q15052-2	488;334	Q15052;Q15052-2	NaN	Rho guanine nucleotide exchange factor 6	ARHGEF6	S	2	1	0.000715449	141.89	129.3	121.29	-0.11672	6536400000	LFSNVLIMLSASPRMSGFIYQGKIPIAGTVV	1		+	+	43	20.2061	29.2084	27.576
Q15052;Q15052-2	649;495	Q15052;Q15052-2	NaN	Rho guanine nucleotide exchange factor 6	ARHGEF6	S	2	0.890942	1.36931e-11	170.74	96.908	169.15	0.052328	1670900000	KTERKPSEEEYVIRKSTAALEEDAQILKVIE	1		+	+	7	20.2061	27.0184	25.2881
Q15052;Q15052-2	650;496	Q15052;Q15052-2	NaN	Rho guanine nucleotide exchange factor 6	ARHGEF6	T	2	0.767527	1.36931e-11	170.74	96.908	162.76	0.13806	1142100000	TERKPSEEEYVIRKSTAALEEDAQILKVIEA	1		+	+	1	20.2061	26.0132	25.2881
B1ALK7;Q14155-6;E9PDQ5;Q14155-1;E7EUY6;F6SJA5;Q14155-3;Q14155;Q14155-2;Q14155-5	340;340;262;340;340;34;497;518;468;425	B1ALK7;Q14155-1;Q14155-3;Q14155-5	425	Rho guanine nucleotide exchange factor 7	ARHGEF7	S	2	1	6.613e-48	194.97	178.37	129.9	0.6484	9432700000	LFPNVLLMLSASPRMSGFIYQGKLPTTGMTI	1		+	+	43	21.335	29.2084	27.576
B1ALK7;Q14155-6;E9PDQ5;Q14155-1;Q14155-3;Q14155;Q14155-2;Q14155-5	525;525;447;525;682;703;653;610	B1ALK7;Q14155-1;Q14155-3;Q14155-5	610	Rho guanine nucleotide exchange factor 7	ARHGEF7	S	2	0.890942	1.17122e-12	170.74	96.908	169.15	0.052328	1796300000	KPERKPSDEEFASRKSTAALEEDAQILKVIE	1		+	+	8	21.335	27.0184	25.2881
B1ALK7;Q14155-6;E9PDQ5;Q14155-1;Q14155-3;Q14155;Q14155-2;Q14155-5	526;526;448;526;683;704;654;611	B1ALK7;Q14155-1;Q14155-3;Q14155-5	611	Rho guanine nucleotide exchange factor 7	ARHGEF7	T	2	0.767527	1.36931e-11	170.74	96.908	162.76	0.13806	1142100000	PERKPSDEEFASRKSTAALEEDAQILKVIEA	1		+	+	1	21.335	26.0132	25.2881
O14497;O14497-2	363;363	O14497	363	AT-rich interactive domain-containing protein 1A	ARID1A	S	3	0.999969	3.47183e-74	214.18	183.24	132.72	0.36384	4959600000	AASGGAQQRSHHAPMSPGSSGGGGQPLARTP	1;2		+	+	20	27.7903	26.6406	25.5931
O14497;O14497-2	382;382	O14497	382	AT-rich interactive domain-containing protein 1A	ARID1A	S	2	0.99748	2.19638e-08	159.35	123.82	120.32	1.6992	937020000	SGGGGQPLARTPQPSSPMDQMGKMRPQPYGG	1;2		+	+	7	27.7903	24.8341	24.4055
H0Y488;O14497;O14497-2;O14497-3;A0A087WUV6	81;1184;1184;801;800	H0Y488;O14497	1184	AT-rich interactive domain-containing protein 1A	ARID1A	S	3	0.993705	5.74448e-69	228.32	213.27	178.76	-0.94636	1377300000	PHSQIPPLPGMSRSNSVGIQDAFNDGSDSTF	1		+	+	7	27.7903	23.3591	24.4155
H0Y488;O14497;O14497-2;O14497-3;A0A087WUV6	103;1206;1206;823;822	H0Y488;O14497	1206	AT-rich interactive domain-containing protein 1A	ARID1A	T	3	0.916677	8.17735e-23	151.14	136.45	94.927	-1.8031	473310000	FNDGSDSTFQKRNSMTPNPGYQPSMNTSDMM	1		+	+	4	27.7903	23.8195	24.6842
H0Y488;O14497;O14497-2;O14497-3	652;1755;1538;1372	H0Y488;O14497	1755	AT-rich interactive domain-containing protein 1A	ARID1A	S	2	0.994139	2.03482e-82	244.22	244.22	137.32	0.45488	5684900000	GQRTLLDPGRFSKVSSPAPMEGGEEEEELLG	1		+	+	10	27.7903	25.4945	26.3213
Q8NFD5;Q8NFD5-3;Q8NFD5-2	502;502;502	Q8NFD5	502	AT-rich interactive domain-containing protein 1B	ARID1B	S	2	0.999855	7.68206e-20	163.11	133.53	163.11	-1.2961	512540000	SPAWAAAQQRSHPAMSPGTPGPTMGRSQGSP	1;2		+	+	5	27.0906	25.0968	24.7048
Q8NFD5;Q8NFD5-3;Q8NFD5-2;H0Y7H8	516;516;516;15	Q8NFD5	516	AT-rich interactive domain-containing protein 1B	ARID1B	S	2	0.999816	0.000427272	108.66	88.427	108.66	-0.53191	251860000	MSPGTPGPTMGRSQGSPMDPMVMKRPQLYGM	1		+	+	7	27.0906	24.2521	23.9946
Q8NFD5;Q8NFD5-3;Q8NFD5-2;H0Y7H8;Q8NFD5-4	1557;1610;1570;1079;807	Q8NFD5	1557	AT-rich interactive domain-containing protein 1B	ARID1B	S	3	0.821951	1.16187e-09	128.98	128.98	51.127	-2.7007	1333100000	SPASFQRSLENRMSPSKSPFLPSMKMQKVMP	1;2		+	+	2	27.0906	21.9272	25.178
P29374;P29374-3;P29374-2;H7C485	427;427;427;105	P29374	427	AT-rich interactive domain-containing protein 4A	ARID4A	S	2	1	0.000254194	133.16	64.129	76.01	-1.0599	137580000	HHEPKVKEEKKDLEESMEEALKLDQEMPLTE	1		+	+	3	25.3485	22.8153	23.593
P29374;P29374-3;P29374-2;H7C485	864;864;864;542	P29374	864	AT-rich interactive domain-containing protein 4A	ARID4A	S	2	0.999217	4.40942e-05	166.65	103.43	150.09	0.74088	1960200000	CVKEKKLKRKILGQSSPEKKIRIENGMEMTN	1		+	+	12	25.3485	27.5509	25.5518
Q4LE39;Q4LE39-2;Q4LE39-3;X6RCR8	133;133;133;133	Q4LE39	133	AT-rich interactive domain-containing protein 4B	ARID4B	T	3	1	2.07844e-214	314.05	295.51	314.05	0.63972	233200000	ETLDQLPLTNPEHFGTPVIGKKTNRGRRSNH	1		+	+	6	26.9765	25.046	23.1086
H0Y7Y8;Q4LE39;Q4LE39-2;Q4LE39-3;Q4LE39-4	75;675;589;675;356	H0Y7Y8;Q4LE39	675	AT-rich interactive domain-containing protein 4B	ARID4B	S	3	0.999934	2.0615e-57	222.03	188.26	152.07	0.95862	3574600000	CKLRRLSKPPFQTNPSPEMVSKLDLTDAKNS	1;2		+	+	12	21.655	28.3421	25.6699
H0Y7Y8;Q4LE39;Q4LE39-2;Q4LE39-3;Q4LE39-4;H7C5R6	178;778;692;778;459;92	H0Y7Y8;Q4LE39	778	AT-rich interactive domain-containing protein 4B	ARID4B	S	3	0.999918	1.73793e-135	295.33	271.44	162.11	1.0207	908080000	NKVHADLVISKPVSKSPERLRKDIEVLSEDT	1;2		+	+	9	21.655	26.9707	25.0679
H0Y7Y8;Q4LE39;Q4LE39-2;Q4LE39-3;Q4LE39-4;H7C5R6	190;790;704;790;471;104	H0Y7Y8;Q4LE39	790	AT-rich interactive domain-containing protein 4B	ARID4B	S	2	1	3.72012e-105	283.44	256.6	167.67	-0.17277	501580000	VSKSPERLRKDIEVLSEDTDYEEDEVTKKRK	1;2		+	+	20	21.655	25.8218	23.4923
H0Y7Y8;Q4LE39;Q4LE39-2;Q4LE39-3;Q4LE39-4;H7C5R6	193;793;707;793;474;107	H0Y7Y8;Q4LE39	793	AT-rich interactive domain-containing protein 4B	ARID4B	T	2	1	3.72012e-105	283.44	256.6	283.44	0.24952	499890000	SPERLRKDIEVLSEDTDYEEDEVTKKRKDVK	2		+	+	20	21.655	25.8051	23.4923
Q14865;Q14865-2	539;296	Q14865	539	AT-rich interactive domain-containing protein 5B	ARID5B	T	2	0.999971	3.61517e-14	101.28	86.832	83.229	-0.42972	229190000	SNSEKVAEEAGEKGPTPPLPSAPLAPEKDSA	1		+	+	5	25.0532	23.5888	25.827
Q14865;Q14865-2	1032;789	Q14865	1032	AT-rich interactive domain-containing protein 5B	ARID5B	S	2	1	0.000291066	147.83	97.606	121.68	0.66534	1141100000	EDLDLVIAGKKARAVSPLDPSKEVSGKEKAS	1		+	+	10	25.0532	27.6105	25.3998
P36404;P36404-2;V9GYD0	45;45;45	P36404	45	ADP-ribosylation factor-like protein 2	ARL2;ARL2-SNX15	S	3	0.999955	4.78837e-243	350.12	308.21	222.54	-0.061723	1156200000	TTILKKFNGEDIDTISPTLGFNIKTLEHRGF	1		+	+	6	29.9304	26.6623	25.2736
Q66PJ3	239	Q66PJ3	239	ADP-ribosylation factor-like protein 6-interacting protein 4	ARL6IP4	S	2	0.998812	7.35429e-33	184.2	156.04	184.2	1.1737	423900000	TSQGRKASTAPGAEASPSPCITERSKQKARR	1		+	+	8	29.7049	24.3866	22.2333
Q66PJ3;Q66PJ3-2;F8WCT1;F5GYV5;Q66PJ3-3;A0A0C4DG62;Q66PJ3-4;H7BZV4;Q66PJ3-7	332;324;140;140;313;129;313;130;137	Q66PJ3;Q66PJ3-2;Q66PJ3-3;Q66PJ3-4;Q66PJ3-7	332	ADP-ribosylation factor-like protein 6-interacting protein 4	ARL6IP4	S	2	1	4.71928e-229	300.83	277.15	179.1	-1.2552	9004000000	QVEALPGPSLDQWHRSAGEEEDGPVLTDEQK	1		+	+	36	29.7049	29.1761	27.7662
Q8N6S5	2	Q8N6S5	2	ADP-ribosylation factor-like protein 6-interacting protein 6	ARL6IP6	S	2	1	0.00167127	113.13	76.356	100.02	-0.27611	137900000	______________MSFAESGWRSALRRRGP	1;2		+	+	6	27.4896	23.0328	22.7853
Q8N6S5	19	Q8N6S5	19	ADP-ribosylation factor-like protein 6-interacting protein 6	ARL6IP6	T	4	0.997803	8.95539e-132	226.33	219.1	166.35	0.034051	580270000	AESGWRSALRRRGPGTPGPVARPSYSSFTQG	1		+	+	5	27.4896	23.9135	25.6339
Q9NVT9;Q9NVT9-2	246;144	Q9NVT9	246	Armadillo repeat-containing protein 1	ARMC1	S	3	0.843063	4.91702e-170	250.96	238.81	195.16	-0.33338	1892300000	VEQNTELPDYLPEDESPTKEQDKAVSRVGSH	1		+	+	1	29.3745	26.5428	21.2252
Q8N2F6-2;Q8N2F6-4;Q8N2F6-6;Q8N2F6-5	45;45;45;45	Q8N2F6-2	45	Armadillo repeat-containing protein 10	ARMC10	S	2	1	4.36052e-231	343.49	287.65	343.49	0.17217	1241700000	GRRRGDRELGIRSSKSAEDLTDGSYDDVLNA	1		+	+	20	26.2119	23.8185	23.0566
Q7L311	238	Q7L311	238	Armadillo repeat-containing X-linked protein 2	ARMCX2	S	4	0.912166	2.58364e-115	213.3	205.94	120.25	1.085	468970000	PATPTGAAAPTGAAESPGTSGSPRTAVVPGT	1;2;3		+	+	0	28.1393	26.1788	25.8969
Q9UH62	110	Q9UH62	110	Armadillo repeat-containing X-linked protein 3	ARMCX3	S	2	0.999919	3.04189e-137	299.89	264.35	299.89	-0.13323	645820000	RARATRARRAVQKRASPNSDDTVLSPQELQK	1		+	+	10	28.6897	25.2628	25.1817
Q9BPX5	64	Q9BPX5	64	Actin-related protein 2/3 complex subunit 5-like protein	ARPC5L	S	2	0.999994	7.16177e-55	244.86	222.6	210.2	0.28977	1309600000	RQGDMLRAFHAALRNSPVNTKNQAVKERAQG	1		+	+	9	31.8635	25.2012	25.3088
P56211;H3BQ52	2;2	P56211	2	cAMP-regulated phosphoprotein 19	ARPP19	S	2	0.999615	0.00310093	60.949	47.623	60.949	-0.26125	27744000	______________MSAEVPEAASAEEQKEM	1		+	+	2	31.2969	23.3827	22.4669
H3BMD8	2	H3BMD8	2		ARPP19	S	2	0.999615	0.00310093	60.949	47.623	60.949	-0.26125	27744000	______________MSAEVPEAASAEEQKSE	1		+	+	2	24.06	23.3827	22.4669
H3BMD8;P56211;H3BQ52;P56211-2	123;104;63;88	H3BMD8;P56211;P56211-2	104	cAMP-regulated phosphoprotein 19	ARPP19	S	3	0.997243	6.08495e-38	162.87	151.87	162.87	0.26865	3952400000	GDHIPTPQDLPQRKPSLVASKLAG_______	1		+	+	4	24.06	23.4013	25.2958
H3BMD8;O43768;O43768-3;Q5T5H1;O43768-2;A6NMQ3;O43768-9;O43768-5;O43768-7;P56211;H3BQ52;P56211-2;H3BTD3	81;67;83;83;67;90;83;63;79;62;21;46;46	H3BMD8;O43768;O43768-2;O43768-5;P56211;P56211-2	67	Alpha-endosulfine;cAMP-regulated phosphoprotein 19	ARPP19;ENSA	S	1	1	3.73953e-18	236.57	177.53	217.62	-0.26989	23970000000	DFLMKRLQKGQKYFDSGDYNMAKAKMKNKQL	1		+	+	30	24.06	27.905	28.7875
P49407;P49407-2	410;402	P49407;P49407-2	402	Beta-arrestin-1	ARRB1	T	2	0.750562	1.43722e-203	335.51	285.92	335.51	1.421	56137000	RLKGMKDDKEEEEDGTGSPQLNNR_______	1		+	+	2	25.1244	25.0263	24.3887
O00192;E9PDC3;O00192-2;C9JJX6	872;866;809;803	O00192	872	Armadillo repeat protein deleted in velo-cardio-facial syndrome	ARVCF	T	2	0.803458	1.45629e-13	146.8	146.8	85.805	0.5231	589490000	KGPKGALSPGGFDDSTLPLVDKSLEGEKTGS	1		+	+	1	22.6022	22.8243	23.1716
O43150;O43150-2	701;701	O43150;O43150-2	701	Arf-GAP with SH3 domain, ANK repeat and PH domain-containing protein 2	ASAP2	S	2	1	3.42731e-148	306.39	290.87	90.729	-1.1224	3313300000	HVEYEWRLLHEDLDESDDDMDEKLQPSPNRR	1		+	+	22	27.3939	25.2284	25.2184
Q8N3C0	2195	Q8N3C0	2195	Activating signal cointegrator 1 complex subunit 3	ASCC3	S	2	0.998416	2.90669e-05	155.57	77.832	132.04	-0.021462	359650000	TQASLSAQVNTKVSDSLTDLALK________	1		+	+	8	28.2765	24.6679	24.1465
Q9Y294	166	Q9Y294	166	Histone chaperone ASF1A	ASF1A	S	2	0.959236	1.69118e-49	190.23	190.23	158.15	0.79425	1617800000	INWEDNTEKLEDAESSNPNLQSLLSTDALPS	1;2		+	+	3	30.0715	27.8293	22.6686
Q9Y294	172	Q9Y294	172	Histone chaperone ASF1A	ASF1A	S	3	0.999511	1.94136e-13	111.18	106.3	111.18	1.1123	30029000	TEKLEDAESSNPNLQSLLSTDALPSASKGWS	1;2		+	+	3	30.0715	22.4061	24.0454
Q9NVP2;K7ES22	198;139	Q9NVP2	198	Histone chaperone ASF1B	ASF1B	S	2	1	5.30423e-06	103.92	88.96	35.698	0.95423	259810000	GLGLPGCIPGLLPENSMDCI___________	1		+	+	5	28.1802	24.0551	24.4149
Q9NR48-2;Q9NR48	179;179	Q9NR48-2	179	Histone-lysine N-methyltransferase ASH1L	ASH1L	S	4	0.997909	9.88434e-34	145.02	138.98	96.368	-0.99717	510190000	RLHSQGENNPLSKKLSPVHSEMADYINATPS	1		+	+	2	24.9349	26.2889	26.0472
Q9NR48-2;Q9NR48	529;529	Q9NR48-2	529	Histone-lysine N-methyltransferase ASH1L	ASH1L	S	2	0.992833	9.12208e-07	142.54	131.77	142.54	1.094	82779000	YETSKHEKQPPVYCTSPDFKMGGASDVSTAK	1		+	+	2	24.9349	23.4989	23.0029
Q9NR48-2;Q9NR48	884;884	Q9NR48-2	884	Histone-lysine N-methyltransferase ASH1L	ASH1L	S	2	0.999782	0.00463526	76.728	65.564	74.475	-0.0189	42783000	QPEIEIPSFKQGLSVSPFPKKRGRPKRQMRS	1		+	+	2	24.9349	23.1123	22.9641
Q9NR48-2;Q9NR48	918;918	Q9NR48-2	918	Histone-lysine N-methyltransferase ASH1L	ASH1L	S	2	0.979408	1.07406e-55	203.24	194.99	203.24	-0.199	516450000	MKPPVLSVAPFVATESPSKLESESDNHRSSS	1		+	+	1	24.9349	25.3998	24.1984
Q9NR48-2;Q9NR48	1170;1170	Q9NR48-2	1170	Histone-lysine N-methyltransferase ASH1L	ASH1L	S	3	0.997815	2.04267e-44	188.77	172.72	120.18	2.9637	278920000	SKGRRRLSPPTLLPNSPSHLSELTSLKEATP	1;2		+	+	7	24.9349	26.1802	23.9412
O95671;O95671-2;O95671-3	239;223;181	O95671	239	N-acetylserotonin O-methyltransferase-like protein	ASMTL	S	3	1	0	532.33	508.37	240.41	-0.57958	2097400000	VKHDSIPAADTFEDLSDVEGGGSEPTQRDAG	1		+	+	23	28.5652	27.001	26.5426
Q8IZT6;Q8IZT6-2	190;190	Q8IZT6	190	Abnormal spindle-like microcephaly-associated protein	ASPM	S	3	1	2.12969e-18	113.65	104.73	113.65	2.8099	99336000	VNKTFSVSQKVDRVRSPLQACENLAMNEGGP	1		+	+	2	25.2144	23.6863	24.6594
Q8IZT6;Q8IZT6-2	367;367	Q8IZT6	367	Abnormal spindle-like microcephaly-associated protein	ASPM	S	2	1	0.00181896	135.99	89.463	112.44	-0.47248	273900000	HLESTIAHEIYQKILSPDSFIKDNYGLNQDL	1;2		+	+	16	25.2144	26.1374	23.504
Q8IZT6;Q8IZT6-2	425;425	Q8IZT6	425	Abnormal spindle-like microcephaly-associated protein	ASPM	S	2	1	2.42044e-216	333.68	305.83	245.36	-0.33388	1975300000	TCKVPLSNENSQVPQSPEDWRKSEVSPRIPE	1		+	+	15	25.2144	26.5059	26.2762
Q8IZT6;Q8IZT6-2	605;605	Q8IZT6	605	Abnormal spindle-like microcephaly-associated protein	ASPM	S	3	0.998138	2.84771e-06	113.69	84.623	104.94	0.086959	802510000	ITEHTEVREIKRIHFSPSEPKTSAVKKTKNV	1;2		+	+	11	25.2144	27.0326	24.1897
Q9BZE9;Q9BZE9-2;Q9BZE9-3;J3KRY8;J3KRF7	500;594;448;329;107	Q9BZE9	500	Tether containing UBX domain for GLUT4	ASPSCR1	S	2	0.999927	9.81768e-26	189.56	161.83	189.56	-1.775	866430000	AADVLVARYMSRAAGSPSPLPAPDPAPKSEP	1		+	+	16	26.2439	24.4012	24.4694
Q9BZE9;Q9BZE9-2;Q9BZE9-3;J3KRY8;J3KRF7	502;596;450;331;109	Q9BZE9	502	Tether containing UBX domain for GLUT4	ASPSCR1	S	2	0.996548	1.01567e-31	197.94	178.66	197.94	0.50829	278940000	DVLVARYMSRAAGSPSPLPAPDPAPKSEPAA	1		+	+	11	26.2439	24.5403	25.3274
Q9NVM9;Q9NVM9-2;H0YH12	626;525;273	Q9NVM9;Q9NVM9-2	626	Protein asunder homolog	ASUN	S	3	1	3.03227e-138	272.21	272.21	87.772	0.6305	8667700000	KEELAEAEIIKDSPDSPEPPNKKPLVEMDET	1;2		+	+	14	29.0597	27.2617	28.179
Q8IXJ9;Q76L82	503;498	Q8IXJ9	503	Putative Polycomb group protein ASXL1	ASXL1;ASXH1	S	3	0.994281	7.90602e-42	177.38	177.38	153.82	0.33216	558290000	SRIQAEPDNLARASASPDRIPSLPQETVDQE	1		+	+	3	24.0479	24.5589	25.0911
Q76L83;E7EWD6;Q76L83-2	530;502;270	Q76L83	530	Putative Polycomb group protein ASXL2	ASXL2	S	3	1	1.08125e-73	207.49	197.62	108.39	-1.9119	835010000	SESQESLVTSPSKPKSPGVEKPIVKPTAGAG	1;2		+	+	6	24.3793	24.3059	25.4254
Q76L83;E7EWD6;Q76L83-2	562;534;302	Q76L83	562	Putative Polycomb group protein ASXL2	ASXL2	S	2	0.994635	6.17394e-91	268.82	240.27	197.84	0.26512	599500000	QETNMKEPLATLVDQSPESLKRKSSLTQEEA	1;2		+	+	6	24.3793	24.7852	24.4311
Q8NBU5	322	Q8NBU5	322	ATPase family AAA domain-containing protein 1	ATAD1	S	3	0.999936	5.87132e-264	342.38	331.6	177.79	1.0856	4700200000	ALLCVREYVNSTSEESHDEDEIRPVQQQDLH	1;2		+	+	3	30.1529	27.8825	26.9963
Q6PL18	88	Q6PL18	88	ATPase family AAA domain-containing protein 2	ATAD2	S	2	0.994757	1.71834e-07	159.18	145.41	159.18	-0.29531	24689000	ALRSLRKDAQNSSDSSFEKNVEITEQLANGR	1		+	+	1	28.4785	23.2525	23.8088
Q6PL18;Q6PL18-2	323;153	Q6PL18	323	ATPase family AAA domain-containing protein 2	ATAD2	S	3	0.999977	0.000152275	103.9	87.287	87.802	-0.99163	168970000	PLEKPRHQRKPNIFYSGPASPARPRYRLSSA	1;2		+	+	5	28.4785	22.4844	26.092
Q6PL18;Q6PL18-2	327;157	Q6PL18	327	ATPase family AAA domain-containing protein 2	ATAD2	S	3	0.999999	6.70397e-50	232.13	205.67	179	-0.72605	7282400000	PRHQRKPNIFYSGPASPARPRYRLSSAGPRS	1;2		+	+	18	28.4785	28.426	27.0595
Q6PL18;Q6PL18-2	342;172	Q6PL18	342	ATPase family AAA domain-containing protein 2	ATAD2	S	2	0.999993	4.07614e-10	175.38	120.57	175.38	-1.3034	1617000000	SPARPRYRLSSAGPRSPYCKRMNRRRHAIHS	1;2		+	+	12	28.4785	25.23	23.2802
Q6PL18;A0A0B4J211	1152;470	Q6PL18	1152	ATPase family AAA domain-containing protein 2	ATAD2	T	3	0.878876	1.56952e-38	208.63	193.28	93.679	0.64654	261860000	KRSDPEQNEKLKTPSTPVACSTPAQLKRKIR	1;2;3		+	+	4	28.4785	26.2941	25.764
Q6PL18;A0A0B4J211	1158;476	Q6PL18	1158	ATPase family AAA domain-containing protein 2	ATAD2	T	2	0.953619	1.56952e-38	208.63	193.28	139.51	-0.58233	253230000	QNEKLKTPSTPVACSTPAQLKRKIRKKSNWY	1;2;3		+	+	6	28.4785	23.9052	25.6658
Q6PL18;A0A0B4J211	1243;561	Q6PL18	1243	ATPase family AAA domain-containing protein 2	ATAD2	S	3	0.999965	1.67462e-158	308.04	295.43	198.61	-2.0058	884550000	KQQNASESKLELRNNSNTCNIENELEDSRKT	1;2		+	+	10	28.4785	23.179	25.2289
Q9ULI0;Q9ULI0-2;C9JG15	16;16;16	Q9ULI0	16	ATPase family AAA domain-containing protein 2B	ATAD2B	S	3	1	4.16905e-136	255.39	239.63	96.219	1.4164	493340000	MVNTRKSSLRLLGSKSPGPGPGPGAGAEPGA	1		+	+	11	25.3721	25.7035	24.4822
Q9ULI0;Q9ULI0-2;C9JG15	81;81;81	Q9ULI0	81	ATPase family AAA domain-containing protein 2B	ATAD2B	S	2	0.987919	1.21935e-39	203.06	168.41	148.2	-1.064	608100000	VTLDEARKVEVDGSLSDSHVSPPAKRTLKQP	1;2;3		+	+	6	25.3721	24.7362	24.597
Q9ULI0;Q9ULI0-2;H7BYF1	1347;1342;623	Q9ULI0	1347	ATPase family AAA domain-containing protein 2B	ATAD2B	S	2	1	0.00414624	96.059	55.332	63.662	3.8984	920030000	LEALECSNNEKLEPGSDVEVKDAELDKEGAS	1		+	+	11	25.3721	26.3925	27.9385
Q9ULI0;Q9ULI0-2;H7BYF1	1379;1374;655	Q9ULI0	1379	ATPase family AAA domain-containing protein 2B	ATAD2B	S	3	0.895214	1.54565e-05	78.128	70.635	78.128	1.2283	76055000	VKKYRKLILEQAKTTSLELVPEEPSEPVPPL	1		+	+		25.3721	21.362	24.0873
Q96QE3;A0A075B754;Q96QE3-2	306;306;306	Q96QE3	306	ATPase family AAA domain-containing protein 5	ATAD5	S	2	0.999999	1.50955e-117	281.36	243.58	196.31	1.0563	462770000	VPSETVDEIVKSGYISESENSEISQQVRFKT	1		+	+	10	25.4311	24.1718	24.9581
Q96QE3;A0A075B754;Q96QE3-2	590;590;590	Q96QE3	590	ATPase family AAA domain-containing protein 5	ATAD5	T	2	0.960341	0.000159108	113.88	101.96	113.88	1.1327	31092000	TQSKAESEASLLNVSTPKSTRRSGRISSTPT	1		+	+	5	25.4311	20.3729	24.8256
Q96QE3;A0A075B754;Q96QE3-2	817;817;817	Q96QE3	817	ATPase family AAA domain-containing protein 5	ATAD5	S	2	0.93277	8.31327e-08	120.33	105.54	78.957	-0.95126	153480000	KAQKAADPVPSFDESSQDTSEKSQDCDVQCK	1		+	+	4	25.4311	23.9751	23.3472
F5GXE4;Q5SQQ1;O95260;H0Y5C2;B4DK25	162;162;169;166;54	F5GXE4;O95260	169	Arginyl-tRNA--protein transferase 1	ATE1	S	3	1	0.00158534	53.359	45.145	41.256	-0.30882	53380000	EGKNSKKEEPQELLQSQDFVGEKLGSGEPSH	1		+	+	8	23.936	23.1903	23.9886
P15336;E9PBF9;P15336-5;B8ZZU6;P15336-4;F5H629;P15336-2	328;328;310;212;270;152;152	P15336;P15336-5	310	Cyclic AMP-dependent transcription factor ATF-2	ATF2	S	4	0.988109	0	380.31	360.64	380.31	-0.027795	745770000	QSLQQPATSTTETPASPAHTTPQTQSTSGRR	1		+	+	6	27.538	25.5452	26.0336
P17544-6;P17544;P17544-2;P17544-4;P17544-3;K7ELQ4;K7ESA4;P17544-5	53;53;53;53;53;53;53;53	P17544-6	53	Cyclic AMP-dependent transcription factor ATF-7	ATF7	T	3	0.95492	1.10083e-44	231.62	212.32	188.27	0.33323	929430000	GPARTDSVIIADQTPTPTRFLKNCEEVGLFN	1;2		+	+	21	28.6895	24.414	24.7853
P17544-6;P17544;P17544-2;P17544-4;P17544-3;K7ELQ4;K7ESA4	97;108;97;97;108;97;108	P17544-6	97	Cyclic AMP-dependent transcription factor ATF-7	ATF7	S	2	0.999985	1.74766e-35	227.97	200.75	143.44	1.2911	851840000	ADEDEKKAAAGPLDMSLPSTPDIKIKEEEPV	1;2		+	+	14	28.6895	23.8995	24.2591
P17544-6;P17544;P17544-2;P17544-4;P17544-3;K7ELQ4;K7ESA4	101;112;101;101;112;101;112	P17544-6	101	Cyclic AMP-dependent transcription factor ATF-7	ATF7	T	2	0.960982	1.74766e-35	227.97	200.75	115.63	0.060406	1494800000	EKKAAAGPLDMSLPSTPDIKIKEEEPVEVDS	1;2		+	+	13	28.6895	24.9154	25.3187
P17544-6;P17544;P17544-2;P17544-4;P17544-3	423;434;402;247;413	P17544-6	423	Cyclic AMP-dependent transcription factor ATF-7	ATF7	S	3	0.99984	0	416.61	380.26	231.94	-0.71572	2429500000	QGYLESPKESSEPTGSPAPVIQHSSATAPSN	1		+	+	7	28.6895	27.0777	27.6523
Q6VMQ6;Q6VMQ6-4;Q6VMQ6-5;Q6VMQ6-2;A8MV73;F8WE35;F5H8I0;F5H2W9;F5H2H9;F5GZ10;F5H502;F5H1K9	113;121;113;113;113;113;113;113;113;113;113;113	Q6VMQ6;Q6VMQ6-5	113	Activating transcription factor 7-interacting protein 1	ATF7IP	S	2	1	2.94243e-207	330.33	314.35	330.33	0.26581	5526100000	NVKNKQDDDLNCEPLSPHNITPEPVSKLPAE	1;2		+	+	20	27.4436	25.2406	26.1152
Q6VMQ6;Q6VMQ6-4;Q6VMQ6-5;Q6VMQ6-2;A8MV73	445;453;445;445;445	Q6VMQ6;Q6VMQ6-5	445	Activating transcription factor 7-interacting protein 1	ATF7IP	S	2	0.999947	0.000476006	98.281	75.96	98.281	-0.86483	316620000	METDEIIPILEKLAPSEDELTCFSKTSLLPI	1		+	+	6	27.4436	26.3539	25.4001
Q6VMQ6;Q6VMQ6-4;Q6VMQ6-5;Q6VMQ6-2;A8MV73	477;485;477;477;477	Q6VMQ6;Q6VMQ6-5	477	Activating transcription factor 7-interacting protein 1	ATF7IP	S	2	0.999756	9.97046e-07	167.73	140.76	151.52	-0.59086	1836200000	ETNPDLEEKMESSFGSPSKQESSESLPKEAF	1;2		+	+	14	27.4436	28.2213	25.6668
Q6VMQ6;Q6VMQ6-4;Q6VMQ6-5;Q6VMQ6-2;A8MV73	496;504;496;496;496	Q6VMQ6;Q6VMQ6-5	496	Activating transcription factor 7-interacting protein 1	ATF7IP	S	2	1	1.09104e-31	197.41	183.26	75.524	0.6282	1556000000	QESSESLPKEAFLVLSDEEDISGEKDESEVI	1		+	+	12	27.4436	27.4189	24.1056
Q676U5;E7EVC7;Q676U5-3;C9J1B2;Q676U5-2	70;70;70;70;70	Q676U5;Q676U5-2	70	Autophagy-related protein 16-1	ATG16L1	S	5	0.999256	1.48398e-43	157.73	153.52	157.73	-0.1834	246270000	KLQAEKHDVPNRHEISPGHDGTWNDNQLQEM	1		+	+	2	28.1973	24.6058	24.6589
Q96BY7	255	Q96BY7	255	Autophagy-related protein 2 homolog B	ATG2B	S	2	0.999965	1.20537e-13	119.99	110.81	113.1	0.52744	327210000	SPVCSTAPVETEPKLSPSWNPKIIYEPHPQL	1;2		+	+	8	24.9421	25.2252	25.2732
Q96BY7	1579	Q96BY7	1579	Autophagy-related protein 2 homolog B	ATG2B	S	2	0.999912	1.46918e-49	219.86	205.24	219.86	-0.36883	1158000000	DFGIVPPTSPAKSYISPHSSPSHTPTRHGRN	2;3		+	+	8	24.9421	27.1195	23.119
Q96BY7	1583	Q96BY7	1583	Autophagy-related protein 2 homolog B	ATG2B	S	2	0.960333	1.46918e-49	219.86	205.24	219.86	-0.36883	1118700000	VPPTSPAKSYISPHSSPSHTPTRHGRNTVCG	2;3		+	+	3	24.9421	27.1166	23.119
Q96BY7	1743	Q96BY7	1743	Autophagy-related protein 2 homolog B	ATG2B	S	2	1	0.000613714	104.86	83.542	104.86	0.099353	25800000	AEVELQMTPDPEVKKSPGADVTCSLPRHLST	1		+	+	5	24.9421	23.9442	22.9
Q7Z3C6;Q7Z3C6-3;C9JX27;C9IYZ9;C9JKV7;C9JDK4;C9JXG2;C9JS65;C9JFV2;F2Z3I6	14;14;14;14;14;14;14;14;14;14	Q7Z3C6	14	Autophagy-related protein 9A	ATG9A	S	3	0.999311	0	362.82	334.03	230.88	-0.35033	724170000	__MAQFDTEYQRLEASYSDSPPGEEDLLVHV	1;2		+	+	7	27.772	26.5726	25.9449
Q7Z3C6;Q7Z3C6-3;C9JX27;C9IYZ9;C9JKV7;C9JDK4;C9JXG2;C9JS65;C9JFV2;F2Z3I6	18;18;18;18;18;18;18;18;18;18	Q7Z3C6	18	Autophagy-related protein 9A	ATG9A	S	3	0.999682	3.55801e-273	349.86	325.03	219.27	-0.35822	527610000	QFDTEYQRLEASYSDSPPGEEDLLVHVAEGS	1;2		+	+	10	27.772	27.0592	24.1181
Q7Z3C6;Q7Z3C6-2;H7C152;H7C1G6	656;595;72;215	Q7Z3C6	656	Autophagy-related protein 9A	ATG9A	S	3	0.999976	1.20099e-16	148.41	127.89	125.2	0.12391	1059500000	GSRHRAEVASALRSFSPLQPGQAPTGRAHST	1;2		+	+	9	27.772	27.208	25.6959
Q7Z3C6;Q7Z3C6-2;H7C152	735;674;151	Q7Z3C6	735	Autophagy-related protein 9A	ATG9A	S	3	1	2.75762e-214	312.1	297.27	64.612	0.11416	1671500000	QAQAEPERHVWHRRESDESGESAPDEGGEGA	1;2;3		+	+	11	27.772	25.5962	25.7877
Q7Z3C6;Q7Z3C6-2;H7C152	828;767;244	Q7Z3C6	828	Autophagy-related protein 9A	ATG9A	S	4	1	4.81318e-131	275.21	265.45	220.67	-0.092455	4872600000	GQSASRHPEPVPEEGSEDELPPQVHKV____	1		+	+	18	27.772	27.8099	27.1003
Q13315	1885	Q13315	1885	Serine-protein kinase ATM	ATM	T	3	0.982931	5.26858e-12	142.94	126.93	142.94	-1.2571	146780000	FTSCLRHFSQTSRSTTPANLDSESEHFFRCC	1;2		+	+	4	25.7761	24.5612	24.6663
P54259	101	P54259	101	Atrophin-1	ATN1	S	3	0.997567	1.29669e-70	218.98	218.98	218.98	1.299	620970000	APKKTKTEQELPRPQSPSDLDSLDGRSLNDD	1;2		+	+	10	25.0813	25.2814	24.6841
P54259	739	P54259	739	Atrophin-1	ATN1	S	3	0.999799	2.5326e-29	153.16	146.49	101.95	0.48653	538380000	TQIKQEPAEEYETPESPVPPARSPSPPPKVV	3		+	+	6	25.0813	26.5672	23.1207
P54259	746	P54259	746	Atrophin-1	ATN1	S	3	0.999969	2.5326e-29	153.16	146.49	101.95	0.48653	543740000	AEEYETPESPVPPARSPSPPPKVVDVPSHAS	2;3		+	+	9	25.0813	26.5848	23.1207
P54259	748	P54259	748	Atrophin-1	ATN1	S	3	0.999994	2.5326e-29	153.16	146.49	101.95	0.48653	543740000	EYETPESPVPPARSPSPPPKVVDVPSHASQS	2;3		+	+	9	25.0813	26.5848	23.1207
A0A067XG54;H7C0E8;Q8NB49;Q8NB49-2;Q8NB49-4	442;21;445;445;445	A0A067XG54;Q8NB49	442	Phospholipid-transporting ATPase;Phospholipid-transporting ATPase IG	ATP11C	S	3	0.99987	6.79256e-206	326.81	294.83	187.95	-0.3271	1598900000	DGHKYKGVTQEVDGLSQTDGTLTYFDKVDKN	1		+	+	11	27.2351	27.0874	23.6523
Q8NB49;H7C113	1108;141	Q8NB49	1108	Phospholipid-transporting ATPase IG	ATP11C	S	3	0.998181	8.74294e-72	241.25	219.58	76.294	-0.37795	916330000	VRRRSARRNLSCRRASDSLSARPSVRPLLLR	1;2		+	+	8	23.2545	26.0119	25.2039
P16615;P16615-5;P16615-3;P16615-2;P16615-4;H7C5W9	663;663;663;663;636;554	P16615;P16615-2;P16615-4	663	Sarcoplasmic/endoplasmic reticulum calcium ATPase 2	ATP2A2	S	3	1	7.24301e-108	277.07	234.84	132.01	0.3377	3486800000	TSKAFTGREFDELNPSAQRDACLNARCFARV	1		+	+	29	31.4149	24.8335	25.6622
P16615;P16615-5;P16615-3;P16615-2;P16615-4;H7C5W9;Q93084-2;Q93084-6;Q93084;Q93084-3;Q93084-5;Q93084-4;Q93084-7	441;441;441;441;414;332;441;441;441;441;441;441;441	P16615;P16615-2;P16615-4;Q93084-2;Q93084-6	441	Sarcoplasmic/endoplasmic reticulum calcium ATPase 2;Sarcoplasmic/endoplasmic reticulum calcium ATPase 3	ATP2A2;ATP2A3	T	2	0.999987	8.97088e-49	221.91	206.28	221.91	0.23869	36568000	DYNEAKGVYEKVGEATETALTCLVEKMNVFD	1		+	+	1	31.4149	22.9542	23.9392
P20020-3;P20020;P20020-6;P20020-4;E7ERY9;H0YHH6	1155;1193;1119;1184;898;136	P20020-3	1155	Plasma membrane calcium-transporting ATPase 1;Calcium-transporting ATPase	ATP2B1	S	2	1	5.37784e-273	351.17	327.56	88.986	1.0086	10782000000	SIHNFMTHPEFRIEDSEPHIPLIDDTDAEDD	1;2		+	+	25	29.8011	29.8663	27.6673
P20020-3;P20020;P20020-6;P20020-4;E7ERY9;H0YHH6	1165;1203;1129;1194;908;146	P20020-3	1165	Plasma membrane calcium-transporting ATPase 1;Calcium-transporting ATPase	ATP2B1	T	2	1	3.98956e-196	307.67	297.91	307.67	-0.011111	3031700000	FRIEDSEPHIPLIDDTDAEDDAPTKRNSSPP	1;2		+	+	18	29.8011	28.4905	25.2291
P23634;P23634-8;P23634-2;P23634-4;P23634-5;P23634-3;P23634-6;P23634-7	328;316;328;328;316;316;328;316	P23634;P23634-2;P23634-6	328	Plasma membrane calcium-transporting ATPase 4	ATP2B4	S	2	1	2.85142e-137	265.7	233.41	163.32	0.73104	368400000	AKTQDGVALEIQPLNSQEGIDNEEKDKKAVK	1		+	+	8	28.4952	24.1553	24.159
P23634;P23634-8;P23634-6;P23634-7	1181;1169;1145;1133	P23634;P23634-6	1181	Plasma membrane calcium-transporting ATPase 4	ATP2B4	T	3	1	0	445.1	428.39	349.9	0.054213	2824600000	FMTHPEFAIEEELPRTPLLDEEEEENPDKAS	1		+	+	6	28.4952	27.7832	28.5429
P18859;P18859-2;A8MUH2	65;73;65	P18859	65	ATP synthase-coupling factor 6, mitochondrial	ATP5J	S	3	0.993956	3.02685e-107	245.02	220.99	225.88	-1.3731	117680000	YKSKRQTSGGPVDASSEYQQELERELFKLKQ	1		+	+	2	33.2937	23.8722	23.5904
Q04656-2;Q04656-3;Q04656;Q04656-5	371;438;357;357	Q04656-2	371	Copper-transporting ATPase 1	ATP7A	S	3	0.9989	4.41363e-206	328.64	328.64	142.21	0.27915	581800000	LYRVSITSEVESTSNSPSSSSLQKIPLNVVS	1;2;3		+	+	8	25.908	26.5805	24.2785
Q13535;Q13535-2;Q13535-3	1989;1925;1989	Q13535	1989	Serine/threonine-protein kinase ATR	ATR	T	2	1	3.42875e-14	148.69	135.59	91.589	-1.1013	436110000	IVLQKGVELCFPENETPPEGKNMLIHGRAML	1		+	+	9	26.1104	23.5241	28.29
Q8WXE1;Q8WXE1-2;Q8WXE1-3;A0A0D9SEH2;Q8WXE1-5;C9IZM8	224;224;131;224;97;131	Q8WXE1	224	ATR-interacting protein	ATRIP	S	2	0.999893	2.25388e-10	171.44	147.72	144.3	-0.29279	3723700000	SERANKLAAPSVSHVSPRKNPSVVIKPEACS	1		+	+	20	26.7623	25.5406	26.0358
A0A096LNL6;A0A096LNL9;P46100;P46100-4;A0A096LNL7	32;92;92;92;37	A0A096LNL6;A0A096LNL9;P46100;P46100-4	92	Transcriptional regulator ATRX	ATRX	S	3	1	0	344.46	336.12	344.46	0.60045	1856400000	SRSKRKPSIVTKYVESDDEKPLDDETVNEDA	1		+	+	9	22.6783	25.2312	25.0949
A0A096LNL6;A0A096LNL9;P46100;P46100-4;A0A096LNL7	52;112;112;112;57	A0A096LNL6;A0A096LNL9;P46100;P46100-4	112	Transcriptional regulator ATRX	ATRX	S	3	0.999975	6.24232e-117	245.31	233.41	245.31	0.6115	103940000	PLDDETVNEDASNENSENDITMQSLPKDGLH	1;2		+	+	9	22.6783	23.4171	24.2743
A0A096LNL9;P46100;P46100-3;P46100-2;P46100-4;P46100-5	277;316;199;112;278;161	A0A096LNL9;P46100;P46100-2;P46100-4	316	Transcriptional regulator ATRX	ATRX	S	2	0.99994	2.17278e-11	186.62	162.39	186.42	-0.18413	1997100000	DSEKSNKVYEHTSRFSPKKTSSNCNGEEKKL	1		+	+	7	23.4756	26.4698	25.2373
P46100;P46100-3;P46100-2;P46100-4;P46100-5	594;477;390;556;439	P46100;P46100-2;P46100-4	594	Transcriptional regulator ATRX	ATRX	S	1	0.999818	3.47493e-28	244.01	181.64	244.01	0.72603	2336800000	TAKVTKELYVKLTPVSLSNSPIKGADCQEVP	2		+	+	12	28.3496	29.0432	25.3601
P46100;P46100-3;P46100-2;P46100-4;P46100-5	598;481;394;560;443	P46100;P46100-2;P46100-4	598	Transcriptional regulator ATRX	ATRX	S	2	0.999978	3.47493e-28	244.01	181.64	162.46	-0.98401	5295700000	TKELYVKLTPVSLSNSPIKGADCQEVPQDKD	1;2		+	+	21	28.3496	29.8815	24.5176
A0A096LNL9;P46100;P46100-3;P46100-2;P46100-4;P46100-5	588;656;539;452;618;501	A0A096LNL9;P46100;P46100-2;P46100-4	656	Transcriptional regulator ATRX	ATRX	S	3	0.997781	0	395.32	395.32	395.32	-0.32519	301200000	ENEVSLLLEESDLRRSPRVKTTPLRRPTETN	1;2		+	+	1	23.4756	25.2079	25.5021
A0A096LNL9;P46100;P46100-3;P46100-2;P46100-4;P46100-5	609;677;560;473;639;522	A0A096LNL9;P46100;P46100-2;P46100-4	677	Transcriptional regulator ATRX	ATRX	S	3	1	0	348.16	315.5	215.32	-0.69158	10162000000	TPLRRPTETNPVTSNSDEECNETVKEKQKLS	1;2;3		+	+	14	23.4756	27.8699	28.1893
A0A096LNL9;P46100;P46100-3;P46100-2;P46100-4;P46100-5	751;819;702;615;781;664	A0A096LNL9;P46100;P46100-2;P46100-4	819	Transcriptional regulator ATRX	ATRX	S	2	1	2.91454e-77	258.43	258.43	246.98	0.18768	1335900000	SKKKRQTQSESSNYDSELEKEIKSMSKIGAA	1		+	+	9	23.4756	25.4727	26.0167
A0A096LNL9	857	A0A096LNL9	857		ATRX	S	2	1	1.37229e-49	219.35	188.62	184.68	-0.7248	138350000	KKQQASASTDGVDKLSGKEESFTSLEVRKVA	1		+	+		23.4756	24.4444	24.5006
A0A096LNL9;P46100;P46100-3;P46100-2;P46100-4;P46100-5	807;875;758;671;837;720	A0A096LNL9;P46100;P46100-2;P46100-4	875	Transcriptional regulator ATRX	ATRX	S	2	0.866884	1.65092e-06	139.12	85.198	139.12	0.16758	83155000	MDNQGHKNLKTSQEGSSDDAERKQERETFSS	1;2		+	+	4	23.4756	24.5025	24.4343
A0A096LNL9;P46100;P46100-3;P46100-2;P46100-4;P46100-5	808;876;759;672;838;721	A0A096LNL9;P46100;P46100-2;P46100-4	876	Transcriptional regulator ATRX	ATRX	S	3	0.944212	1.65092e-06	80.842	75.595	80.842	-1.7365	53795000	DNQGHKNLKTSQEGSSDDAERKQERETFSSA	2		+	+	4	23.4756	24.5025	24.0613
A0A096LNL9;P46100;P46100-3;P46100-2;P46100-4;P46100-5	821;889;772;685;851;734	A0A096LNL9;P46100;P46100-2;P46100-4	889	Transcriptional regulator ATRX	ATRX	S	2	0.999648	5.63751e-49	221.86	176.87	101.78	-1.1106	807870000	GSSDDAERKQERETFSSAEGTVDKDTTIMEL	1;2		+	+	8	23.4756	24.4692	23.6389
P46100;P46100-3;P46100-2;P46100-4;P46100-5	925;808;721;887;770	P46100;P46100-2;P46100-4	925	Transcriptional regulator ATRX	ATRX	S	2	1	1.37229e-49	219.35	188.62	184.68	-0.7248	60359000	KKQQASASTDGVDKLSGKEQSFTSLEVRKVA	1		+	+	4	28.3496	24.4444	24.5006
A0A096LNL9;P46100;P46100-3;P46100-2;P46100-4;P46100-5	894;962;845;758;924;807	A0A096LNL9;P46100;P46100-2;P46100-4	962	Transcriptional regulator ATRX	ATRX	S	2	1	0.000262538	134.02	69.8	134.02	-1.5208	82645000	KHLKTKTCKKVQDGLSDIAEKFLKKDQSDET	1		+	+	6	23.4756	23.4031	23.6522
A0A096LNL9;A0A096LP59;P46100;P46100-3;P46100-2;P46100-4;P46100-5	993;23;1061;944;857;1023;906	A0A096LNL9;A0A096LP59;P46100;P46100-2;P46100-4	1061	Transcriptional regulator ATRX	ATRX	S	2	1	3.56732e-17	203.78	160.8	133.48	-0.012854	5695100000	SKKIRDKTSKKKDELSDYAEKSTGKGDSCDS	1		+	+	16	23.4756	29.1831	25.4668
A0A096LNL9;P46100;P46100-3;P46100-2;P46100-4;P46100-5	1280;1348;1231;1144;1310;1193	A0A096LNL9;P46100;P46100-2;P46100-4	1348	Transcriptional regulator ATRX	ATRX	S	2	0.999999	2.54726e-14	184.21	163.42	173.77	-0.62138	2658200000	KPRYRHRLLRHKLTVSDGESGEEKKTKPKEH	2		+	+	18	23.4756	28.5225	27.3101
A0A096LNL9;P46100;P46100-3;P46100-2;P46100-4;P46100-5	1284;1352;1235;1148;1314;1197	A0A096LNL9;P46100;P46100-2;P46100-4	1352	Transcriptional regulator ATRX	ATRX	S	2	1	2.54726e-14	184.21	163.42	173.77	-0.62138	2669100000	RHRLLRHKLTVSDGESGEEKKTKPKEHKEVK	1;2		+	+	19	23.4756	28.5225	27.3385
P46100;P46100-3;P46100-2;P46100-4;P46100-5	1527;1410;1323;1489;1372	P46100;P46100-2;P46100-4	1527	Transcriptional regulator ATRX	ATRX	S	2	0.999458	1.68997e-118	291.28	221.11	153.06	0.46393	4789000000	REREKLREVIEIEDASPTKCPITTKLVLDED	1		+	+	15	28.3496	26.5945	26.5911
P46100;P46100-3;P46100-2;P46100-4;P46100-5	1990;1873;1786;1952;1835	P46100;P46100-2;P46100-4	1990	Transcriptional regulator ATRX	ATRX	S	2	0.83499	6.16403e-20	164.99	154.64	97.502	0.27263	869270000	NNPSVSLKLEESKATSSSNPSSPAPDWYKDF	1;2		+	+	1	28.3496	26.266	27.1321
P46100;P46100-3;P46100-2;P46100-4;P46100-5	1996;1879;1792;1958;1841	P46100;P46100-2;P46100-4	1996	Transcriptional regulator ATRX	ATRX	S	2	0.992777	6.16403e-20	164.99	154.64	88.282	0.77054	1429500000	LKLEESKATSSSNPSSPAPDWYKDFVTDADA	1;2;3		+	+	16	28.3496	26.6364	25.422
Q9UBB4;Q9UBB4-2	12;12	Q9UBB4	12	Ataxin-10	ATXN10	S	2	1	1.92648e-96	225.86	212.78	58.479	-0.051156	1652100000	____MAAPRPPPARLSGVMVPAPIQDLEALR	1		+	+	8	31.4154	25.4867	26.067
B1AHE3;Q9UBB4;Q9UBB4-2	99;448;384	B1AHE3;Q9UBB4	448	Ataxin-10	ATXN10	S	2	1	3.05612e-08	157.98	133.13	66.022	-0.33849	158410000	QDLIAKMEEQGLADASLLKKVGFEVEKKGEK	1		+	+	1	31.4154	24.0714	23.9576
P0C7T5	251	P0C7T5	251	Ataxin-1-like	ATXN1L	S	4	1	5.79717e-182	254.01	242.84	224.21	-0.78107	99347000	LPAGYTLHETPPAGASPVLTPQESQSALEAA	1;2		+	+	1	25.8709	24.8983	24.6759
P0C7T5	330	P0C7T5	330	Ataxin-1-like	ATXN1L	T	3	0.999679	4.08121e-127	281.28	247.15	143.25	0.57995	2934100000	SQTPRVEVAAPAHRGTPDTDLEVQRVVGALA	1		+	+	10	25.8709	27.5885	27.1796
P0C7T5	456	P0C7T5	456	Ataxin-1-like	ATXN1L	T	3	0.999968	0.000108035	81.51	74.029	81.51	-0.31306	448460000	SLDVQARATFPDKEPTPPPITSSHLPSHFMK	1		+	+	4	25.8709	24.5034	26.3265
F8VRK6	153	F8VRK6	153		ATXN2	S	2	1	4.23467e-09	167.56	167.56	78.848	-2.6377	1021900000	SGSDQRVVNGGPPRMSPKAQRHPRNHRVSAG	1		+	+		20.7063	25.314	24.4067
F8W0B5;F8WB06;Q99700;Q99700-4;H0YH87;F8VQP2;Q99700-2;Q99700-5;V9GY86	68;359;624;624;545;359;624;335;464	F8W0B5;F8WB06;Q99700;V9GY86	624	Ataxin-2	ATXN2	S	3	1	1.13903e-05	138.28	101.51	102.51	-0.5741	2366700000	STMPKRMSSEGPPRMSPKAQRHPRNHRVSAG	1;2		+	+	11	21.333	25.0099	25.2009
F8WB06;Q99700;Q99700-4;H0YH87;F8VQP2;Q99700-2;Q99700-5;V9GY86	402;667;667;588;402;667;378;507	F8WB06;Q99700;V9GY86	667	Ataxin-2	ATXN2	S	2	0.945393	2.89113e-13	140.32	110.38	131.9	0.17966	649770000	HNPPSEAATPPVARTSPSGGTWSSVVSGVPR	1;2		+	+	11	20.9784	25.8809	26.0953
F8WB06;Q99700;Q99700-4;H0YH87;F8VQP2;Q99700-2;Q99700-5;V9GY86	419;684;684;605;419;684;395;524	F8WB06;Q99700;V9GY86	684	Ataxin-2	ATXN2	S	2	0.999983	2.9365e-106	248.02	231.4	248.02	-0.10582	2322400000	SGGTWSSVVSGVPRLSPKTHRPRSPRQNSIG	1;2		+	+	13	20.9784	22.3347	26.0948
F8WB06;Q99700;Q99700-4;H0YH87;F8VQP2;Q99700-2;Q99700-5;V9GY86	463;728;728;649;463;728;439;568	F8WB06;Q99700;V9GY86	728	Ataxin-2	ATXN2	S	4	0.94229	2.10626e-126	214.57	209.72	165.14	-0.32462	1555700000	GIIPTEAVAMPIPAASPTPASPASNRAVTPS	1;2;3		+	+	2	20.9784	25.3249	24.9814
F8W0B5;F8WB06;Q99700;Q99700-4;H0YH87;F8VQP2;Q99700-2;Q99700-5;V9GY86	150;507;772;772;693;507;772;483;612	F8W0B5;F8WB06;Q99700;V9GY86	772	Ataxin-2	ATXN2	S	2	0.989795	1.37998e-68	260.18	222.92	146.67	0.46034	11095000000	NSPAGNKENIKPNETSPSFSKAENKGISPVV	1;2		+	+	12	21.333	29.2455	25.9347
F8W0B5;F8WB06;Q99700;Q99700-4;H0YH87;F8VQP2;Q99700-2;Q99700-5;V9GY86	162;519;784;784;705;519;784;495;624	F8W0B5;F8WB06;Q99700;V9GY86	784	Ataxin-2	ATXN2	S	2	1	5.6251e-07	165.02	138.2	114.24	-0.34092	3737900000	NETSPSFSKAENKGISPVVSEHRKQIDDLKK	1;2		+	+	17	21.333	26.4727	25.5512
F8W0B5;F8WB06;Q99700;Q99700-4;H0YH87;F8VQP2;Q99700-2;Q99700-5;V9GY86	235;592;857;857;778;592;857;568;697	F8W0B5;F8WB06;Q99700;V9GY86	857	Ataxin-2	ATXN2	S	3	0.99482	0	343.98	334.15	326.82	-0.14764	1467800000	DSFIENSSSNCTSGSSKPNSPSISPSILSNT	1;2;3		+	+	5	21.333	27.3962	24.8704
F8W0B5;F8WB05;F8WB06;Q99700;Q99700-4;H0YH87;F8VQP2;Q99700-2;Q99700-5;V9GY86	267;28;624;889;889;810;624;889;600;729	F8W0B5;F8WB05;F8WB06;Q99700;V9GY86	889	Ataxin-2	ATXN2	S	2	0.999042	1.08517e-84	255.81	220.19	212.06	-1.4113	2834900000	HKRGPEVTSQGVQTSSPACKQEKDDKEEKKD	1		+	+	11	21.333	26.6269	26.2046
H3BUF6;Q8WWM7-7;Q8WWM7;Q8WWM7-9;Q8WWM7-3;Q8WWM7-8;Q8WWM7-5;Q8WWM7-4;Q8WWM7-2;Q8WWM7-6	31;31;31;31;31;31;31;31;31;31	H3BUF6;Q8WWM7;Q8WWM7-9	31	Ataxin-2-like protein	ATXN2L	T	3	0.796152	9.38537e-118	210.37	210.37	107.44	-2.277	4158800000	PPPTQQAVARRPPGGTSPPNGGLPGPLATSA	1;2		+	+	1	22.076	27.3907	25.6393
H3BUF6;Q8WWM7-7;Q8WWM7;Q8WWM7-9;Q8WWM7-3;Q8WWM7-8;Q8WWM7-5;Q8WWM7-4;Q8WWM7-2;Q8WWM7-6	32;32;32;32;32;32;32;32;32;32	H3BUF6;Q8WWM7;Q8WWM7-9	32	Ataxin-2-like protein	ATXN2L	S	3	0.925527	5.29107e-83	184.22	184.22	119.24	-0.24519	1586700000	PPTQQAVARRPPGGTSPPNGGLPGPLATSAA	1;2		+	+	2	22.076	26.6853	26.7763
H3BSK9	51	H3BSK9	51		ATXN2L	S	3	1	1.22655e-127	295.17	256.14	118.19	-0.052052	4863200000	VIPAEGQSTGKGPPQSPVFEGVYNNSRMLHF	1		+	+	43		27.5864	26.525
H3BUF6;Q8WWM7-7;Q8WWM7;Q8WWM7-9;Q8WWM7-3;Q8WWM7-8;Q8WWM7-5;Q8WWM7-4;Q8WWM7-2;Q8WWM7-6	111;111;111;111;111;111;111;111;111;111	H3BUF6;Q8WWM7;Q8WWM7-9	111	Ataxin-2-like protein	ATXN2L	S	3	1	1.22655e-127	295.17	256.14	195.38	0.033088	5168200000	IGSARGQSTGKGPPQSPVFEGVYNNSRMLHF	1		+	+	43	22.076	27.5864	26.525
H3BSK9;H3BUF6;Q8WWM7-7;Q8WWM7;Q8WWM7-9;Q8WWM7-3;Q8WWM7-8;Q8WWM7-5;Q8WWM7-4;Q8WWM7-2;Q8WWM7-6	246;306;306;306;306;306;306;306;306;306;306	H3BSK9;H3BUF6;Q8WWM7;Q8WWM7-9	306	Ataxin-2-like protein	ATXN2L	S	3	0.985929	5.65544e-05	152.38	116.09	119.39	0.93663	1001700000	QRELRAAQLAREIESSPQYRLRIAMENDDGR	1		+	+	13	22.076	25.21	25.1316
H3BSK9;H3BUF6;Q8WWM7-7;Q8WWM7;Q8WWM7-9;Q8WWM7-3;Q8WWM7-8;Q8WWM7-5;Q8WWM7-4;Q8WWM7-2;Q8WWM7-6	279;339;339;339;339;339;339;339;339;339;339	H3BSK9;H3BUF6;Q8WWM7;Q8WWM7-9	339	Ataxin-2-like protein	ATXN2L	S	2	0.99999	3.7352e-39	225.17	179.03	218.9	-0.17403	27135000000	EEKHSAVQRQGSGRESPSLASREGKYIPLPQ	1;2		+	+	15	22.076	30.5849	29.2542
H3BUF6;Q8WWM7;Q8WWM7-9;Q8WWM7-3;Q8WWM7-8;Q8WWM7-5;Q8WWM7-4;Q8WWM7-2;Q8WWM7-6	409;409;409;409;409;409;409;409;409	H3BUF6;Q8WWM7;Q8WWM7-9	409	Ataxin-2-like protein	ATXN2L	S	2	0.999995	1.58127e-27	207.91	184.76	128	-0.90333	14892000000	PGSEARGINGGPSRMSPKAQRPLRGAKTLSS	1		+	+	13	22.076	29.0317	27.909
Q8WWM7;Q8WWM7-9;Q8WWM7-3;Q8WWM7-8;Q8WWM7-5;Q8WWM7-4;Q8WWM7-2;Q8WWM7-6	424;424;424;424;424;424;424;424	Q8WWM7;Q8WWM7-9	424	Ataxin-2-like protein	ATXN2L	S	3	0.983456	2.21719e-89	226.07	206.38	128.91	0.26415	4492700000	SPKAQRPLRGAKTLSSPSNRPSGETSVPPPP	1		+	+	5	30.8231	28.3103	27.2004
H3BUF6;Q8WWM7;Q8WWM7-9;Q8WWM7-3;Q8WWM7-8;Q8WWM7-5;Q8WWM7-4;Q8WWM7-2;Q8WWM7-6	502;496;496;496;496;496;496;496;496	H3BUF6;Q8WWM7;Q8WWM7-9	496	Ataxin-2-like protein	ATXN2L	S	3	0.945648	4.0571e-42	135.35	130.59	135.35	0.80594	949000000	TSSVSDPGVGSISPASPKISLAPTDVKELST	1		+	+	5	22.076	25.4898	26.1522
H3BUF6;Q8WWM7;Q8WWM7-9;Q8WWM7-3;Q8WWM7-8;Q8WWM7-5;Q8WWM7-4;Q8WWM7-2;Q8WWM7-6	564;558;558;558;558;558;558;558;558	H3BUF6;Q8WWM7;Q8WWM7-9	558	Ataxin-2-like protein	ATXN2L	S	2	0.960935	0.000140441	127.59	85.748	127.59	0.45585	390830000	EELRKFGAQFKLQPSSSPENSLDPFPPRILK	1;2		+	+	5	22.076	22.7901	26.61
H3BUF6;Q8WWM7;Q8WWM7-9;Q8WWM7-3;Q8WWM7-8;Q8WWM7-5;Q8WWM7-4;Q8WWM7-2;Q8WWM7-6	565;559;559;559;559;559;559;559;559	H3BUF6;Q8WWM7;Q8WWM7-9	559	Ataxin-2-like protein	ATXN2L	S	2	0.999326	5.2941e-27	174.2	144.12	174.2	0.76335	4313800000	ELRKFGAQFKLQPSSSPENSLDPFPPRILKE	1;2		+	+	26	22.076	29.031	27.098
H3BUF6;Q8WWM7;Q8WWM7-9;Q8WWM7-3;Q8WWM7-8;Q8WWM7-5;Q8WWM7-4;Q8WWM7-2;Q8WWM7-6	600;594;594;594;594;594;594;594;594	H3BUF6;Q8WWM7;Q8WWM7-9	594	Ataxin-2-like protein	ATXN2L	S	2	0.999862	1.112e-80	244.95	212.58	204.7	-0.70908	34898000000	KEKEVDGLLTSEPMGSPVSSKTESVSDKEDK	1;2		+	+	42	22.076	30.0143	29.6206
H3BUF6;Q8WWM7;Q8WWM7-9;Q8WWM7-3;Q8WWM7-8;Q8WWM7-5;Q8WWM7-4;Q8WWM7-2;Q8WWM7-6	636;630;630;630;630;630;630;630;630	H3BUF6;Q8WWM7;Q8WWM7-9	630	Ataxin-2-like protein	ATXN2L	S	4	0.901012	1.00742e-19	118.27	111.23	118.27	0.25579	453150000	SGGTEGPEQPPPPCPSQTGSPPVGLIKGEDK	1;2		+	+	4	22.076	24.8597	26.0204
H3BUF6;Q8WWM7;Q8WWM7-9;Q8WWM7-3;Q8WWM7-8;Q8WWM7-5;Q8WWM7-4;Q8WWM7-2;Q8WWM7-6	640;634;634;634;634;634;634;634;634	H3BUF6;Q8WWM7;Q8WWM7-9	634	Ataxin-2-like protein	ATXN2L	S	4	0.980955	2.09221e-67	172.35	160.89	82.342	-0.24228	7264500000	EGPEQPPPPCPSQTGSPPVGLIKGEDKDEGP	1;2		+	+	8	22.076	25.5551	27.4153
H3BUF6;Q8WWM7;H3BRB0;A0A0C4DGL7;Q8WWM7-9;Q8WWM7-3;Q8WWM7-8;Q8WWM7-5;Q8WWM7-4;Q8WWM7-2;Q8WWM7-6	686;680;5;5;680;680;680;680;680;680;680	H3BUF6;Q8WWM7;Q8WWM7-9	680	Ataxin-2-like protein	ATXN2L	S	2	0.998719	0.00016101	125.03	92.703	124.78	0.93994	122280000	EFNPTKPLLSVNKSTSTPTSPGPRTHSTPSI	1;2		+	+	7	22.076	23.2956	24.8629
H3BUF6;Q8WWM7;H3BRB0;A0A0C4DGL7;Q8WWM7-9;Q8WWM7-3;Q8WWM7-8;Q8WWM7-5;Q8WWM7-4;Q8WWM7-2;Q8WWM7-6	690;684;9;9;684;684;684;684;684;684;684	H3BUF6;Q8WWM7;Q8WWM7-9	684	Ataxin-2-like protein	ATXN2L	S	2	0.997855	0.00016101	128.46	102.45	124.45	-1.6997	4056600000	TKPLLSVNKSTSTPTSPGPRTHSTPSIPVLT	1;2		+	+	14	22.076	29.503	27.2524
Q14CW9-2;Q14CW9;K7EKG9;K7ENU1;K7EJK2	288;281;281;120;63	Q14CW9-2	288	Ataxin-7-like protein 3	ATXN7L3	S	3	0.992783	6.98523e-47	207.11	207.11	146.17	-1.5215	554500000	QALISRLQWDGSSDLSPSDSGSSKTSENQGW	1		+	+	16	24.6973	26.1783	24.5624
Q96GD4-4;Q96GD4-5;Q96GD4;J3KT86;Q96GD4-2;Q9UQB9;Q9UQB9-2;Q5Y191;A0A0A0MSY3;M0QYK8;Q9UQB9-3	191;233;232;164;200;198;164;195;163;26;179	Q96GD4-4;Q96GD4-5;Q9UQB9-3	233	Aurora kinase B;Aurora kinase C	AURKB;AURKC	T	2	0.999999	1.7688e-30	178.72	156.13	178.72	-0.61767	117430000	ADFGWSVHAPSLRRKTMCGTLDYLPPEMIEG	1		+	+	13	24.5238	21.7724	24.2963
P30530;P30530-2;M0R0W6	515;506;247	P30530	515	Tyrosine-protein kinase receptor UFO;Receptor protein-tyrosine kinase	AXL	S	3	0.999995	7.00804e-129	303.34	246.14	129.2	-0.00079997	236470000	VRKSYSRRTTEATLNSLGISEELKEKLRDVM	1		+	+		28.52	24.9171	24.0686
P30530;P30530-2;M0R0W6	884;875;616	P30530	884	Tyrosine-protein kinase receptor UFO;Receptor protein-tyrosine kinase	AXL	S	2	1	1.5706e-75	199.63	173.7	199.63	0.92249	1004800000	CPSTTPSPAQPADRGSPAAPGQEDGA_____	1		+	+	3	28.52	27.4756	26.2601
Q9NWV8;J3KQS6;M0R0I0;M0R2K3;M0R3F4;M0R2A4;M0R193;M0R2I2;Q9NWV8-3;M0QY17;M0R3H9	8;8;8;8;8;8;8;37;8;8;8	Q9NWV8	8	BRISC and BRCA1-A complex member 1	BABAM1	S	4	0.974134	3.05768e-238	319.31	314.3	160.57	-0.97814	12748000000	________MEVAEPSSPTEEEEEEEEHSAEP	1		+	+	5	28.2756	29.1375	27.685
Q9NWV8;J3KQS6;M0R0I0;M0R2K3;M0R3F4;M0R2A4;M0R193;M0R2I2;Q9NWV8-3;M0QY17	66;66;66;66;66;66;66;95;66;66	Q9NWV8	66	BRISC and BRCA1-A complex member 1	BABAM1	S	2	0.882812	4.03481e-90	227.79	211.76	61.538	0.47884	75771000	GEGEAASADDGSLNTSGAGPKSWQVPPPAPE	1		+	+	9	28.2756	23.794	23.3531
Q92934	75	Q92934	75	Bcl2-associated agonist of cell death	BAD	S	3	0.999749	1.51141e-246	338.32	325.66	133.15	-1.2045	2609900000	HHGGAGAVEIRSRHSSYPAGTEDDEGMGEEP	1		+	+	7	28.6645	25.3814	26.014
Q92934;F5H1R6;F5H3B1	99;14;14	Q92934	99	Bcl2-associated agonist of cell death	BAD	S	2	1	1.11422e-49	239.93	208.32	73.841	0.94884	846540000	EGMGEEPSPFRGRSRSAPPNLWAAQRYGREL	1		+	+	26	28.6645	26.0839	25.4115
Q92934;F5H1R6;F5H3B1	118;33;33	Q92934	118	Bcl2-associated agonist of cell death	BAD	S	2	1	2.58636e-27	214.81	151.63	119.96	-1.3339	6291700000	NLWAAQRYGRELRRMSDEFVDSFKKGLPRPK	1		+	+	24	28.6645	27.1864	25.9904
Q99933-4;C9JYK5;F1LLU6;C9J9Y9	4;4;4;4	Q99933-4	4	BAG family molecular chaperone regulator 1	BAG1	S	2	0.999998	0.000283942	101.05	77.174	101.05	-4.1999	106580000	____________MNRSQEVTRDEESTRSEEV	1		+	+		30.9926	24.8215	25.0992
O95816;O95816-2	73;40	O95816	73	BAG family molecular chaperone regulator 2	BAG2	S	2	1	4.68949e-108	281.53	259.21	167.51	1.853	407620000	EMIHSIQNSQDMRQISDGEREELNLTANRLM	1		+	+	8	32.3402	24.3106	25.4248
C9JFK9;O95817	78;136	C9JFK9;O95817	136	BAG family molecular chaperone regulator 3	BAG3	S	3	0.999857	1.16581e-82	205.81	178.39	113.51	1.7681	15016000000	RFRTEAAAAAPQRSQSPLRGMPETTQPDKQC	1;2		+	+	5	22.7151	27.7048	28.7718
C9JFK9;O95817	115;173	C9JFK9;O95817	173	BAG family molecular chaperone regulator 3	BAG3	S	2	0.998805	0	404.8	394.12	266.67	-0.070349	9086200000	AAAQPPASHGPERSQSPAASDCSSSSSSASL	1;2		+	+	14	22.7151	26.9385	26.7348
C9JFK9	231	C9JFK9	231		BAG3	S	4	0.999923	1.46212e-82	216.21	197.8	216.21	1.7641	5329500000	SSREGSPARSSTPLHSPSPIRVHTVVDRPQP	1;2;3		+	+	33	22.7151	27.5956	26.7627
C9JFK9;O95817	206;264	C9JFK9;O95817	264	BAG family molecular chaperone regulator 3	BAG3	S	3	1	6.24069e-79	224.73	213.39	106.02	-0.12643	11947000000	KIQGDDWEPRPLRAASPFRSSVQGASSREGS	1;2;3		+	+	10	22.7151	30.9263	25.8522
C9JFK9;O95817	216;274	C9JFK9;O95817	274	BAG family molecular chaperone regulator 3	BAG3	S	4	0.777249	6.24069e-79	224.73	213.39	79.731	0.23628	3604300000	PLRAASPFRSSVQGASSREGSPARSSTPLHS	2;3		+	+	3	22.7151	25.6569	24.9995
O95817	285	O95817	285	BAG family molecular chaperone regulator 3	BAG3	T	3	0.999027	1.42778e-44	167.16	146.07	100.04	-0.19477	6610400000	VQGASSREGSPARSSTPLHSPSPIRVHTVVD	1;2		+	+	22	30.6641	26.5767	25.6999
O95817	289	O95817	289	BAG family molecular chaperone regulator 3	BAG3	S	5	0.99995	1.61793e-44	166.83	124.36	112.74	-1.4748	6229100000	SSREGSPARSSTPLHSPSPIRVHTVVDRPQQ	1;2;3		+	+	33	30.6641	27.9541	26.7627
O95817	377	O95817	377	BAG family molecular chaperone regulator 3	BAG3	S	3	0.999972	1.89891e-90	230.52	230.52	174.19	-0.15813	6920500000	VEVKVPPAPVPCPPPSPGPSAVPSSPKSVAT	1;2		+	+	25	30.6641	28.7363	26.5882
O95817	385	O95817	385	BAG family molecular chaperone regulator 3	BAG3	S	3	0.745209	1.21283e-75	218.98	192.24	71.148	0.065085	2354300000	PVPCPPPSPGPSAVPSSPKSVATEERAAPST	1;2		+	+	8	30.6641	26.241	26.2978
O95817	386	O95817	386	BAG family molecular chaperone regulator 3	BAG3	S	2	0.837621	1.13772e-106	244.49	227.77	228.41	0.064437	4706700000	VPCPPPSPGPSAVPSSPKSVATEERAAPSTA	1;2		+	+	11	30.6641	28.0062	27.1322
O95817	406	O95817	406	BAG family molecular chaperone regulator 3	BAG3	T	2	1	1.01687e-45	182.4	170.38	182.4	-0.11011	10116000000	ATEERAAPSTAPAEATPPKPGEAEAPPKHPG	1		+	+	14	30.6641	28.2644	29.0491
Q8TBE0-3;Q8TBE0;Q8TBE0-2	44;44;44	Q8TBE0-3	44	Bromo adjacent homology domain-containing 1 protein	BAHD1	S	3	0.997981	1.11589e-73	183.1	183.1	183.1	0.43703	642690000	NMEQGVEGVEPGMPESPGHLTGRRKNYPLRK	1		+	+	2	24.3078	24.8252	24.7372
Q8TBE0-3;Q8TBE0;Q8TBE0-2	180;180;180	Q8TBE0-3	180	Bromo adjacent homology domain-containing 1 protein	BAHD1	S	3	1	7.37763e-09	81.18	66.6	47.383	1.1541	319660000	SSSKKRPRLGDLGGGSRDLSPEPAPDEGPRR	1;2		+	+	2	24.3078	22.0527	26.7893
B4DWA1;I3L4C2;I3L0Y9;Q9UQB8-2;Q9UQB8;Q9UQB8-3;I3L3C6;Q9UQB8-4;Q9UQB8-6;Q9UQB8-5	203;373;97;340;340;340;21;340;340;340	B4DWA1;I3L4C2;Q9UQB8-2;Q9UQB8-4;Q9UQB8-5	340	Brain-specific angiogenesis inhibitor 1-associated protein 2	BAIAP2	T	2	0.999992	2.21317e-110	294.71	211.2	294.71	0.2585	10166000000	SPPQSQSKLSDSYSNTLPVRKSVTPKNSYAT	1		+	+	12	20.0544	27.96	27.1478
B4DWA1;I3L4C2;I3L0Y9;Q9UQB8-2;Q9UQB8;Q9UQB8-3;I3L3C6;Q9UQB8-4;Q9UQB8-6;Q9UQB8-5	229;399;123;366;366;366;48;366;367;366	B4DWA1;I3L4C2;Q9UQB8-2;Q9UQB8-4;Q9UQB8-5	366	Brain-specific angiogenesis inhibitor 1-associated protein 2	BAIAP2	S	2	0.9995	0.000182343	125.82	92.76	118.87	0.89277	7500700000	NSYATTENKTLPRSSSMAAGLERNGRMRVKA	1;2		+	+	15	20.0544	28.7102	26.4933
B4DWA1;I3L4C2;Q9UQB8-2;Q9UQB8;Q9UQB8-3;I3L3C6;Q9UQB8-4;Q9UQB8-6;Q9UQB8-5	317;487;454;454;454;136;454;455;454	B4DWA1;I3L4C2;Q9UQB8-2;Q9UQB8-4;Q9UQB8-5	454	Brain-specific angiogenesis inhibitor 1-associated protein 2	BAIAP2	S	2	0.996981	2.72881e-05	117.27	59.096	102.97	-0.33615	7101800000	GSDRLHMSLQQGKSSSTGNLLDKDDLAIPPP	1		+	+	10	20.0544	29.213	27.4466
B4DWA1;I3L4C2;Q9UQB8-2;Q9UQB8;Q9UQB8-3;I3L3C6;Q9UQB8-4;Q9UQB8-6;Q9UQB8-5	355;525;492;492;492;174;492;493;492	B4DWA1;I3L4C2;Q9UQB8-2;Q9UQB8-4;Q9UQB8-5	492	Brain-specific angiogenesis inhibitor 1-associated protein 2	BAIAP2	S	2	1	7.33281e-68	208.83	194.2	208.83	0.2095	554230000	AFPAQTASGFKQRPYSVAVPAFSQGLDDYGA	1		+	+	4	20.0544	25.5661	23.8
Q9UHR4	251	Q9UHR4	251	Brain-specific angiogenesis inhibitor 1-associated protein 2-like protein 1	BAIAP2L1	S	3	0.933433	2.60148e-14	143.5	136.9	143.5	0.60429	634250000	PEKIMNMIEEIKTPASTPVSGTPQASPMIER	2;3		+	+	0	28.4273	23.0456	20.6136
Q9UHR4	257	Q9UHR4	257	Brain-specific angiogenesis inhibitor 1-associated protein 2-like protein 1	BAIAP2L1	T	3	0.999999	1.5795e-148	303.63	284.7	292.26	0.15614	6222500000	MIEEIKTPASTPVSGTPQASPMIERSNVVRK	1;2;3		+	+	19	28.4273	24.8859	26.5484
Q9UHR4	261	Q9UHR4	261	Brain-specific angiogenesis inhibitor 1-associated protein 2-like protein 1	BAIAP2L1	S	3	1	3.61153e-192	321.19	300.94	143.5	0.60429	11238000000	IKTPASTPVSGTPQASPMIERSNVVRKDYDT	1;2;3		+	+	27	28.4273	27.8158	26.5909
Q9UHR4	331	Q9UHR4	331	Brain-specific angiogenesis inhibitor 1-associated protein 2-like protein 1	BAIAP2L1	S	2	0.999986	7.94417e-12	176.83	135.6	176.83	1.7279	983030000	NSTGTSEDPSLQRSVSVATGLNMMKKQKVKT	1		+	+	12	28.4273	25.3075	25.0446
Q9UHR4	414	Q9UHR4	414	Brain-specific angiogenesis inhibitor 1-associated protein 2-like protein 1	BAIAP2L1	S	3	0.960533	9.37617e-161	292.36	275.9	131.58	0.30727	4301600000	LLEENETEAVTVPTPSPTPVRSISTVNLSEN	1		+	+	13	28.4273	27.1664	25.7382
O75531;E9PJJ8	2;2	O75531	2	Barrier-to-autointegration factor;Barrier-to-autointegration factor, N-terminally processed	BANF1	T	3	0.889142	3.79168e-44	160.18	155.6	116.1	-0.76875	4638800000	______________MTTSQKHRDFVAEPMGE	2		+	+	2	33.5995	23.7381	27.2089
O75531;E9PJJ8	3;3	O75531	3	Barrier-to-autointegration factor;Barrier-to-autointegration factor, N-terminally processed	BANF1	T	3	0.992369	1.52669e-91	208.63	199.86	82.177	0.22907	10005000000	_____________MTTSQKHRDFVAEPMGEK	1;2		+	+	2	33.5995	26.0375	25.6297
O75531;E9PJJ8	4;4	O75531	4	Barrier-to-autointegration factor;Barrier-to-autointegration factor, N-terminally processed	BANF1	S	3	0.999431	1.52669e-91	208.63	199.86	82.177	0.22907	8543200000	____________MTTSQKHRDFVAEPMGEKP	2		+	+	7	33.5995	26.0375	25.6297
Q92560;F8W6N3	292;274	Q92560	292	Ubiquitin carboxyl-terminal hydrolase BAP1;Ubiquitin carboxyl-terminal hydrolase	BAP1	S	4	1	0	437.91	427.2	437.91	-0.30033	90225000	QESQLPEESKSASNKSPLVLEANRAPAASEG	1;2		+	+	8	25.9758	23.1957	24.4272
Q92560;F8W6N3	327;309	Q92560	327	Ubiquitin carboxyl-terminal hydrolase BAP1;Ubiquitin carboxyl-terminal hydrolase	BAP1	S	4	0.998171	0	437.91	427.2	437.91	-0.30033	486010000	GAEEAAGSCAQAPSHSPPNKPKLVVKPPGSS	1;2		+	+	2	25.9758	22.9095	24.4272
Q92560;F8W6N3	395;377	Q92560	395	Ubiquitin carboxyl-terminal hydrolase BAP1;Ubiquitin carboxyl-terminal hydrolase	BAP1	S	3	1	0	381.53	370.76	381.53	-0.22804	1339100000	GVGRSRVPVRPPQQYSDDEDDYEDDEEDDVQ	1		+	+	6	25.9758	25.9415	27.4287
Q92560;F8W6N3;H0Y8E8	521;503;22	Q92560	521	Ubiquitin carboxyl-terminal hydrolase BAP1;Ubiquitin carboxyl-terminal hydrolase	BAP1	S	3	0.804386	2.66056e-58	231.86	190.93	103.71	0.38356	2546800000	PLRSPIRSANPTRPSSPVTSHISKVLFGEDD	1;2		+	+	5	25.9758	26.655	27.2787
Q92560;F8W6N3;H0Y8E8	583;565;84	Q92560	583	Ubiquitin carboxyl-terminal hydrolase BAP1;Ubiquitin carboxyl-terminal hydrolase	BAP1	S	3	0.973894	1.29864e-122	265.12	243.17	109.27	-1.7458	619410000	GVLSPLALTEGGKGSSPSIRPIQGSQGSSSP	2		+	+	6	25.9758	25.5148	24.3902
Q92560;F8W6N3;H0Y8E8	597;579;98	Q92560	597	Ubiquitin carboxyl-terminal hydrolase BAP1;Ubiquitin carboxyl-terminal hydrolase	BAP1	S	2	0.997586	1.29864e-122	265.12	243.17	265.12	-0.14128	1746000000	SSPSIRPIQGSQGSSSPVEKEVVEATDSREK	1;2		+	+	8	25.9758	25.7498	24.2797
Q99728;Q99728-2;Q99728-3	186;167;89	Q99728	186	BRCA1-associated RING domain protein 1	BARD1	S	3	0.978454	1.32108e-08	99.971	95.03	99.971	0.68575	210880000	KDASAQQDSYEFVSPSPPADVSERAKKASAR	1		+	+	8	26.0411	24.6199	24.9028
P80723	132	P80723	132	Brain acid soluble protein 1	BASP1	S	3	1	1.92618e-36	158.31	147.33	158.31	-0.61022	114090000	GEAPKAAEAAAAPAESAAPAAGEEPSKEEGE	1		+	+	2	34.3274	23.9104	24.647
P80723	142	P80723	142	Brain acid soluble protein 1	BASP1	S	3	1	2.26154e-56	187.76	180.66	187.76	0.040898	221200000	AAPAESAAPAAGEEPSKEEGEPKKTEAPAAP	1		+	+	3	34.3274	24.5067	25.5026
P80723;P80723-2	164;110	P80723;P80723-2	164	Brain acid soluble protein 1	BASP1	S	2	1	2.02346e-252	306.4	289.32	184.72	-0.66681	4546600000	KKTEAPAAPAAQETKSDGAPASDSKPGSSEA	1;2		+	+	14	34.3274	28.7736	28.1568
P80723;P80723-2	205;151	P80723;P80723-2	205	Brain acid soluble protein 1	BASP1	S	3	1	8.48522e-16	117.26	110.51	100.82	1.0614	283260000	TEAPSSTPKAQGPAASAEEPKPVEAPAANSD	1		+	+	4	34.3274	23.9939	27.6743
P80723;P80723-2	219;165	P80723;P80723-2	219	Brain acid soluble protein 1	BASP1	S	3	0.996377	4.94075e-107	223.98	204.32	192.23	-3.2354	688640000	ASAEEPKPVEAPAANSDQTVTVKE_______	1		+	+	4	34.3274	26.5352	26.8593
P80723;P80723-2	222;168	P80723;P80723-2	222	Brain acid soluble protein 1	BASP1	T	3	0.966541	1.74851e-238	327.38	315.16	279.74	-0.075566	654520000	EEPKPVEAPAANSDQTVTVKE__________	1;2		+	+		34.3274	24.4608	27.1316
P80723;P80723-2	224;170	P80723;P80723-2	224	Brain acid soluble protein 1	BASP1	T	3	0.97853	7.49025e-90	209.69	199.61	43.752	-2.2709	327450000	PKPVEAPAANSDQTVTVKE____________	1;2		+	+		34.3274	27.2157	25.6734
A0A024RCR6;P46379-2;P46379;A0A0G2JK23;A0A0G2JL47;P46379-5;F6VEM6;F6X9W3;F6U341;F6UR09;A0A0G2JJR8;F6TC96;A0A0K0K1A2;F6WML8;F6XTU0;F6U1F2;P46379-3;X6REW1;A0A0G2JJM1;F6S6P2;P46379-4	113;113;113;113;113;113;113;113;113;113;113;113;113;113;113;113;113;113;113;113;113	A0A024RCR6;A0A0K0K1A2;P46379-3;P46379-4	113	Large proline-rich protein BAG6	BAT3;BAG6	S	4	0.998946	0	345.15	330.38	345.15	-0.41226	10600000000	ASSGTGSASATHGGGSPPGTRGPGASVHDRN	1		+	+	14	30.2353	28.003	25.7523
A0A024RCR6;P46379-2;P46379;A0A0G2JK23;A0A0G2JL47;P46379-5;H0Y710;P46379-3	958;958;964;964;958;958;107;994	A0A024RCR6;P46379-3	958	Large proline-rich protein BAG6	BAT3;BAG6	S	4	1	1.11936e-240	280.33	273.79	183.2	0.93628	18502000000	PLPEEPMEVQGAERASPEPQRENASPAPGTT	1;2		+	+	20	30.2353	25.2064	24.8306
A0A024RCR6;P46379-2;P46379;A0A0G2JK23;A0A0G2JL47;P46379-5;H0Y710;P46379-3	967;967;973;973;967;967;116;1003	A0A024RCR6;P46379-3	967	Large proline-rich protein BAG6	BAT3;BAG6	S	2	1	1.61853e-88	200.9	182.49	107.57	-0.41408	8991700000	QGAERASPEPQRENASPAPGTTAEEAMSRGP	1;2		+	+	31	30.2353	26.67	25.7803
A0A024RCR6;P46379-2;P46379;A0A0G2JK23;A0A0G2JL47;P46379-5;H0Y710;P46379-3;P46379-4;H0Y4L1	1111;1111;1117;1117;1062;1062;211;1147;888;121	A0A024RCR6;P46379-3;P46379-4	1111	Large proline-rich protein BAG6	BAT3;BAG6	S	3	1	1.35359e-57	224.97	224.97	159.77	-0.37867	8411000000	LRSDIQKRLQEDPNYSPQRFPNAQRAFADDP	1		+	+	19	30.2353	29.4228	27.7107
Q9NRL2;A0A087WWN7;Q9NRL2-2	731;187;699	Q9NRL2;Q9NRL2-2	731	Bromodomain adjacent to zinc finger domain protein 1A	BAZ1A	T	2	1	5.69201e-137	300.56	268.34	214.25	0.25965	7851400000	ESKDTEQKELDQDMVTEDEDDPGSHKRGRRG	1		+	+	15	27.9397	28.1647	28.5518
Q9NRL2;Q9NRL2-2	1363;1331	Q9NRL2;Q9NRL2-2	1363	Bromodomain adjacent to zinc finger domain protein 1A	BAZ1A	S	3	1	2.89343e-20	171.71	149.81	142.07	0.19326	53556000	FVELLSPRRKRRGRKSANNTPENSPNFPNFR	1;2		+	+	9	27.9397	22.9828	21.9069
Q9NRL2;Q9NRL2-2	1413;1381	Q9NRL2;Q9NRL2-2	1413	Bromodomain adjacent to zinc finger domain protein 1A	BAZ1A	S	3	1	9.90146e-50	238.01	174.46	212.37	1.3214	14503000000	SLQESESKRRCRKRQSPEPSPVTLGRRSSGR	1;2		+	+	25	27.9397	28.9629	26.5549
Q9NRL2;Q9NRL2-2	1417;1385	Q9NRL2;Q9NRL2-2	1417	Bromodomain adjacent to zinc finger domain protein 1A	BAZ1A	S	3	0.999972	6.04253e-07	131.31	116.15	131.31	0.89898	350880000	SESKRRCRKRQSPEPSPVTLGRRSSGRQGGV	1;2		+	+	8	27.9397	24.1767	26.0385
Q9UIG0;Q9UIG0-2	330;330	Q9UIG0	330	Tyrosine-protein kinase BAZ1B	BAZ1B	S	2	0.981816	6.3757e-108	286.67	241.29	224.63	0.43337	1091400000	RKPSKKSKTDNSSLSSPLNPKLWCHVHLKKS	1		+	+	7	30.3406	25.3437	25.3052
Q9UIG0;Q9UIG0-2	361;361	Q9UIG0	361	Tyrosine-protein kinase BAZ1B	BAZ1B	S	2	1	1.48899e-54	242.1	207.23	87.447	0.017023	3116100000	LSGSPLKVKNSKNSKSPEEHLEEMMKMMSPN	1		+	+	19	30.3406	24.8636	26.8479
Q9UIG0;Q9UIG0-2	1342;1338	Q9UIG0	1342	Tyrosine-protein kinase BAZ1B	BAZ1B	S	2	1	1.48556e-09	200.66	61.116	74.392	0.49744	2260600000	VDELVLQTKRSSRRQSLELQKCEEILHKIVK	1		+	+	20	30.3406	28.1132	26.857
Q9UIG0;Q9UIG0-2	1468;1464	Q9UIG0	1468	Tyrosine-protein kinase BAZ1B	BAZ1B	S	2	1	0	402.24	364.23	225.83	-0.69654	28472000000	KRKKFPDRLAEDEGDSEPEAVGQSRGRRQKK	1		+	+	37	30.3406	30.1829	26.8993
F8VU39;Q9UIF9;J3KPG5;Q9UIF9-2;Q9UIF9-3;H0YHQ7	507;509;479;482;509;157	F8VU39	507	Bromodomain adjacent to zinc finger domain protein 2A	BAZ2A	S	2	0.998807	1.51796e-57	210.58	200.43	210.58	1.6396	831950000	KASPVTSPAAAFPTASPANKDVSSFLETTAD	1;2		+	+	12	26.4244	24.2537	24.3999
F8VU39;Q9UIF9;J3KPG5;Q9UIF9-2;Q9UIF9-3	1049;1051;1021;1024;1051	F8VU39	1049	Bromodomain adjacent to zinc finger domain protein 2A	BAZ2A	S	3	0.984796	2.03483e-107	240.75	223.28	87.881	-0.37528	702650000	ECLGRRRSSRIMEETSGMEEEEEEESIAAVP	1		+	+	4	26.4244	24.9038	23.6622
F8VU39;Q9UIF9;J3KPG5;Q9UIF9-2;Q9UIF9-3;A0A0C4DGI9	1182;1184;1154;1157;1184;120	F8VU39	1182	Bromodomain adjacent to zinc finger domain protein 2A	BAZ2A	S	2	0.964972	4.08828e-62	244.89	221.49	232.54	-0.2859	404100000	FSMKMELAGSNTTASSPARARGRPRKTKPGS	1		+	+	8	26.4244	24.8182	24.6991
F8VU39;Q9UIF9;J3KPG5;Q9UIF9-2;Q9UIF9-3;A0A0C4DGI9	1781;1783;1753;1756;1779;715	F8VU39	1781	Bromodomain adjacent to zinc finger domain protein 2A	BAZ2A	S	2	0.990409	1.12826e-05	161.87	137.01	161.87	0.20773	922390000	RESPAAGPRYSEEGLSPSKRRRLSMRNHHSD	1		+	+	17	26.4244	26.4027	24.7972
Q8TAM1	719	Q8TAM1	719	Bardet-Biedl syndrome 10 protein	BBS10	S	2	1	0.00566627	90.614	73.027	90.614	3.9253	21217000	VITVKRHPQKVHNQDSEDEL___________	1		+	+	1	20.2776	22.6936	23.7829
C9JZA0;Q8WY36;Q8WY36-2;C9JA69;C9J8D0;C9JYU6;C9K0D1;C9JSH4;C9JNU3;C9JIZ2;C9JC04;C9JE62;C9J0J4;Q8WY36-3	70;70;70;70;70;70;70;70;70;70;70;70;70;70	C9JZA0;Q8WY36;Q8WY36-3	70	HMG box transcription factor BBX	BBX	T	3	1	3.06582e-22	137.34	131.44	137.34	-0.30045	114060000	VQLLGADGLEQDVGETEDDESPEQRARRPMN	1;2		+	+		26.776	24.1362	22.5739
C9JZA0;Q8WY36;Q8WY36-2;C9JA69;C9J8D0;C9JYU6;C9K0D1;C9JSH4;C9JNU3;C9JIZ2;C9JC04;C9JE62;C9J0J4;Q8WY36-3	75;75;75;75;75;75;75;75;75;75;75;75;75;75	C9JZA0;Q8WY36;Q8WY36-3	75	HMG box transcription factor BBX	BBX	S	3	1	3.06582e-22	137.34	131.44	137.34	-0.30045	55781000	ADGLEQDVGETEDDESPEQRARRPMNAFLLF	1;2		+	+		26.776	23.6339	24.0401
C9JZA0;Q8WY36;Q8WY36-2;C9JA69;C9J8D0;C9JYU6;Q8WY36-3	159;159;159;159;159;159;159	C9JZA0;Q8WY36;Q8WY36-3	159	HMG box transcription factor BBX	BBX	S	3	0.969171	1.07414e-39	185.71	163.28	185.71	0.2897	568850000	NPGYKWCPTTNKPVKSPTPTVNPRKKLWAFP	1		+	+	6	26.776	23.1997	26.3143
C9JZA0;Q8WY36;Q8WY36-2;C9JA69;C9J8D0;C9JYU6;Q8WY36-3	183;183;183;183;183;183;183	C9JZA0;Q8WY36;Q8WY36-3	183	HMG box transcription factor BBX	BBX	S	3	0.998047	0.000197413	107.39	98.332	96.379	0.16432	93803000	KKLWAFPSDSSRDLPSPKKAKTEEMPQLNFG	1;2		+	+	7	26.776	21.6439	25.5886
Q8WY36;Q8WY36-2;C9JA69	844;814;794	Q8WY36	844	HMG box transcription factor BBX	BBX	S	3	0.999999	5.25888e-48	199.3	159.44	150.26	-1.0169	4706800000	KTKITHLVRTADGRVSPAGGTLDDKPKEQLQ	1;2		+	+	18	26.776	26.1133	28.4105
P56945;P56945-3;P56945-8;P56945-7;P56945-5;P56945-2;P56945-6;P56945-4	639;657;639;657;637;657;685;491	P56945;P56945-8	639	Breast cancer anti-estrogen resistance protein 1	BCAR1	S	2	1	1.83198e-24	195.02	195.02	195.02	1.1608	396140000	NPTDKTSSIQSRPLPSPPKFTSQDSPDGQYE	1		+	+	5	27.6047	23.5966	25.1276
O75815	50	O75815	50	Breast cancer anti-estrogen resistance protein 3	BCAR3	T	3	0.99729	1.61125e-105	237.32	225.39	234.48	-0.51707	513830000	AEHRPDAYQDVSIHGTLPRKKKGPPPIRSCD	1		+	+	2	26.0993	25.0264	25.9943
O75815	83	O75815	83	Breast cancer anti-estrogen resistance protein 3	BCAR3	S	2	0.999992	9.29238e-132	231.49	225.6	130.07	0.93196	367090000	SHMGTLPHSKSPRQNSPVTQDGIQESPWQDR	1;2		+	+	7	26.0993	24.2224	23.5262
O75815;O75815-3	290;199	O75815	290	Breast cancer anti-estrogen resistance protein 3	BCAR3	S	2	0.999371	1.48464e-06	152.17	116.65	76.82	1.2569	582120000	EGSLTKGRPDVAKRLSLTMGGVQAREQNLPR	1		+	+	8	26.0993	25.3197	25.0316
O75815;O75815-3;O75815-2	375;284;51	O75815	375	Breast cancer anti-estrogen resistance protein 3	BCAR3	S	3	1	5.84943e-26	195.2	167.93	163.8	0.2561	1387600000	CPNSPVFRTGSEPALSPAVVRRVSSDARAGE	1		+	+	8	26.0993	26.7809	26.5904
K7ESE9;Q9H6U6-6;Q9H6U6;Q9H6U6-2;A0A087X2J1;Q9H6U6-7;A0A087X207;Q9H6U6-8;Q9H6U6-3	251;251;480;480;321;480;321;480;480	K7ESE9;Q9H6U6;Q9H6U6-7;Q9H6U6-8	480	Breast carcinoma-amplified sequence 3	BCAS3	S	3	1	1.11947e-59	192.05	178.43	98.034	-0.88709	1308500000	EEIEQELTSKQGGRCSPVPGLSSSPSGSPLH	1;2;3		+	+	8	21.8	27.5111	25.407
K7ESE9;Q9H6U6-6;Q9H6U6;Q9H6U6-2;A0A087X2J1;Q9H6U6-7;A0A087X207;Q9H6U6-8;Q9H6U6-3	259;259;488;488;329;488;329;488;488	K7ESE9;Q9H6U6;Q9H6U6-7;Q9H6U6-8	488	Breast carcinoma-amplified sequence 3	BCAS3	S	2	0.879013	1.66087e-17	134.38	122.81	134.38	-1.3127	1050700000	SKQGGRCSPVPGLSSSPSGSPLHGKLNSQDS	1;2		+	+	5	21.8	25.8947	24.7427
K7ESE9;Q9H6U6-6;Q9H6U6;Q9H6U6-2;A0A087X2J1;Q9H6U6-7;A0A087X207;Q9H6U6-8;Q9H6U6-3	341;326;570;555;411;555;396;570;555	K7ESE9;Q9H6U6;Q9H6U6-7;Q9H6U6-8	570	Breast carcinoma-amplified sequence 3	BCAS3	S	2	0.975528	9.05487e-05	118.52	85.25	113.1	-0.3226	549510000	FSIKAPCKVKPPPQISPSKSMGGEFCVAAIF	1		+	+	4	21.8	26.2673	23.9289
K7ESE9;Q9H6U6-6;Q9H6U6;Q9H6U6-2	640;625;869;854	K7ESE9;Q9H6U6	869	Breast carcinoma-amplified sequence 3	BCAS3	S	2	0.999194	1.70317e-94	246.4	227.01	218.48	-0.014983	997460000	TEEGLRERLADAMAESPSRDVVGSGTELQRE	1		+	+	5	21.8	25.6298	25.3271
P12694;F5H5P2;P12694-2;F5GXU9	337;371;340;308	P12694	337	2-oxoisovalerate dehydrogenase subunit alpha, mitochondrial	BCKDHA	S	3	0.999236	2.92521e-222	330.72	318.94	195.23	-0.58819	5109000000	QPFLIEAMTYRIGHHSTSDDSSAYRSVDEVN	1;2		+	+	23	29.5195	26.746	26.9185
P12694;F5H5P2;P12694-2;F5GXU9	347;381;350;318	P12694	347	2-oxoisovalerate dehydrogenase subunit alpha, mitochondrial	BCKDHA	S	2	1	2.92521e-222	330.72	318.94	84.365	0.77173	6707900000	RIGHHSTSDDSSAYRSVDEVNYWDKQDHPIS	1;2		+	+	27	29.5195	27.0589	28.1523
A0A087WSV0;Q9HB09;Q9HB09-3	158;242;241	A0A087WSV0;Q9HB09-3	158	Bcl-2-like protein 12	BCL2L12	S	3	0.982414	9.41188e-45	241.41	190.34	176.4	-0.83278	3827500000	KLASDPALRSKLVRLSSDSFARLVELFCSRD	1		+	+	14	26.8008	29.1326	26.0856
A0A087WSV0;Q9HB09;Q9HB09-3	189;273;272	A0A087WSV0;Q9HB09-3	189	Bcl-2-like protein 12	BCL2L12	S	2	1	1.01232e-07	120.4	111.6	100.97	0.58672	573720000	DSSRPSRACPGPPPPSPEPLARLALAMELSR	1		+	+	11	26.8008	25.7305	24.5213
Q9BXK5;A0A087WX97;A0A087WTL4;Q9BXK5-4	303;327;279;141	Q9BXK5;Q9BXK5-4	303	Bcl-2-like protein 13	BCL2L13	S	2	0.99519	1.27229e-39	212.34	186.05	175.01	-0.66589	534710000	SLDSNGAGEKSENNSSNSDIVHVEKEEVPEG	1		+	+	8	28.7782	25.7337	25.9595
Q9BXK5;A0A087WX97;A0A087WTL4;Q9BXK5-4	420;444;396;258	Q9BXK5;Q9BXK5-4	420	Bcl-2-like protein 13	BCL2L13	S	3	1	3.50555e-110	266.58	232.44	162.73	-0.0059132	548080000	TETLLSEKEINAREESLVEELSPASEKKPVP	1;2		+	+	12	28.7782	25.0845	25.0281
Q9BXK5;A0A087WX97;A0A087WTL4;Q9BXK5-4	426;450;402;264	Q9BXK5;Q9BXK5-4	426	Bcl-2-like protein 13	BCL2L13	S	2	0.984078	3.02646e-25	197.6	171.52	191.4	0.36947	386860000	EKEINAREESLVEELSPASEKKPVPPSEGKS	1;2		+	+	18	28.7782	24.2955	22.7005
F2Z3H6;Q9BQE9;Q9BQE9-3;Q9BQE9-2	133;122;122;62	F2Z3H6;Q9BQE9	122	B-cell CLL/lymphoma 7 protein family member B	BCL7B	S	3	0.997161	1.91474e-194	303.68	279.94	303.68	0.14941	1371500000	SSTNSSPSPQQSESLSPAHTSDFRTDDSQPP	1;2		+	+	9	28.6549	27.7813	26.8167
Q8WUZ0;I3L1Q2;Q8WUZ0-2	97;97;97	Q8WUZ0;Q8WUZ0-2	97	B-cell CLL/lymphoma 7 protein family member C	BCL7C	S	3	0.999999	5.05211e-136	256.63	256.63	129.84	0.15225	374250000	RGGGPLILLDLNDENSNQSFHSEGSLQKGTE	1;2		+	+	8	27.9591	24.4336	24.4932
Q8WUZ0;I3L1Q2;Q8WUZ0-2	114;114;114	Q8WUZ0;Q8WUZ0-2	114	B-cell CLL/lymphoma 7 protein family member C	BCL7C	S	3	0.999872	2.88105e-202	276.34	265.27	276.34	-0.45243	2034200000	QSFHSEGSLQKGTEPSPGGTPQPSRPVSPAG	2;3		+	+	13	27.9591	26.2533	24.4718
Q8WUZ0;I3L1Q2;Q8WUZ0-2	122;122;122	Q8WUZ0;Q8WUZ0-2	122	B-cell CLL/lymphoma 7 protein family member C	BCL7C	S	4	0.978046	6.95382e-87	192.27	184.34	158.52	1.2535	381150000	LQKGTEPSPGGTPQPSRPVSPAGPPEGVPEE	1;2;3		+	+	9	27.9591	23.9818	24.4718
Q8WUZ0;I3L1Q2;Q8WUZ0-2	126;126;126	Q8WUZ0;Q8WUZ0-2	126	B-cell CLL/lymphoma 7 protein family member C	BCL7C	S	3	1	0	332.08	317.86	332.08	-1.1602	3145800000	TEPSPGGTPQPSRPVSPAGPPEGVPEEAQPP	1;2;3		+	+	26	27.9591	26.9188	25.4403
O00512;A0A087WVU5	278;278	O00512	278	B-cell CLL/lymphoma 9 protein	BCL9	S	3	1	2.04983e-31	180.21	157.27	90.378	1.2833	5068100000	PAPKPAAPPRPLDRESPGVENKLIPSVGSPA	1;2		+	+	4	24.4685	28.4175	27.4603
O00512;A0A087WVU5	687;687	O00512	687	B-cell CLL/lymphoma 9 protein	BCL9	S	2	0.999777	6.03634e-31	194.94	160.07	188.63	-0.54902	2931100000	GNNPIFPRIPVEGPLSPSRGDFPKGIPPQMG	1		+	+	15	24.4685	25.9209	24.0694
A0A087WZX0;Q86UU0;Q86UU0-4;Q86UU0-2;Q86UU0-3	51;88;88;83;88	A0A087WZX0;Q86UU0	88	B-cell CLL/lymphoma 9-like protein	BCL9L	S	2	0.999693	2.56561e-06	143.64	121.31	143.64	-1.3485	1143500000	KGVGAGNHGAKANQISPSNSSLKNPQAGVPP	1		+	+	12	26.5919	26.0297	26.0886
A0A087WZX0;Q86UU0;Q86UU0-4;Q86UU0-2;Q86UU0-3	92;129;129;124;129	A0A087WZX0;Q86UU0	129	B-cell CLL/lymphoma 9-like protein	BCL9L	T	2	0.999917	1.12585e-14	141.75	104.81	104.97	0.60085	488600000	DRSVSVDSGEQREAGTPSLDSEAKEVAPRSK	1		+	+	4	26.5919	25.919	24.7873
A0A087WZX0;Q86UU0;Q86UU0-4;Q86UU0-2;Q86UU0-3	776;813;813;808;813	A0A087WZX0;Q86UU0	813	B-cell CLL/lymphoma 9-like protein	BCL9L	S	3	1	3.13282e-82	247.23	225.33	79.382	-1.1518	1386400000	QKMRGPGDLMGPQGLSPEEMARVRAQNSSGV	1		+	+	11	26.5919	28.1671	24.9153
A0A087WZX0;Q86UU0;Q86UU0-4;Q86UU0-2;Q86UU0-3	910;947;947;942;947	A0A087WZX0;Q86UU0	947	B-cell CLL/lymphoma 9-like protein	BCL9L	S	2	0.96787	1.23719e-169	304.68	287.72	227.56	-0.37238	1640700000	LKSPTLSQVHSPLVTSPSANLKSPQTPSQMV	1;2		+	+	7	26.5919	26.2084	24.3639
A0A087WZX0;Q86UU0;Q86UU0-4;Q86UU0-2;Q86UU0-3	980;1017;1017;1012;1017	A0A087WZX0;Q86UU0	1017	B-cell CLL/lymphoma 9-like protein	BCL9L	S	2	0.999999	2.12703e-07	158.31	133.79	141.87	-0.92317	1570800000	VPSPGWVASPKTAMPSPGVSQNKQPPLNMNS	1		+	+	10	26.5919	26.7494	26.1197
E9PK09;Q9NYF8-3;E9PK91;E9PQN2;E9PKI6;Q9NYF8;Q9NYF8-2;Q9NYF8-4;E9PJA7	177;175;177;175;177;177;175;177;175	E9PK09;Q9NYF8-3;Q9NYF8;Q9NYF8-4	177	Bcl-2-associated transcription factor 1	BCLAF1	S	3	1	1.14803e-106	287.46	208.84	130.29	-0.18647	44330000000	QEKQTKKAEGEPQEESPLKSKSQEEPKDTFE	1		+	+	50	26.4142	29.346	27.6263
E9PK09;Q9NYF8-3;E9PK91;E9PQN2;E9PKI6;Q9NYF8;Q9NYF8-2;Q9NYF8-4;E9PJA7	196;194;196;194;196;196;194;196;194	E9PK09;Q9NYF8-3;Q9NYF8;Q9NYF8-4	196	Bcl-2-associated transcription factor 1	BCLAF1	S	2	1	5.04775e-196	345.34	317.2	253.95	1.1581	1170200000	SKSQEEPKDTFEHDPSESIDEFNKSSATSGD	1;2		+	+	11	26.4142	25.9597	25.4424
E9PK09;Q9NYF8-3;E9PK91;E9PQN2;E9PKI6;Q9NYF8;Q9NYF8-2;Q9NYF8-4;E9PJA7	198;196;198;196;198;198;196;198;196	E9PK09;Q9NYF8-3;Q9NYF8;Q9NYF8-4	198	Bcl-2-associated transcription factor 1	BCLAF1	S	3	1	0	398.97	363.67	135.26	0.051747	6959700000	SQEEPKDTFEHDPSESIDEFNKSSATSGDIW	1;2		+	+	15	26.4142	29.1912	26.2913
E9PK09;Q9NYF8-3;E9PK91;E9PQN2;E9PKI6;Q9NYF8;Q9NYF8-2;Q9NYF8-4;E9PJA7	257;255;257;255;257;257;255;257;255	E9PK09;Q9NYF8-3;Q9NYF8;Q9NYF8-4	257	Bcl-2-associated transcription factor 1	BCLAF1	T	3	0.999998	1.91266e-51	232.2	211.9	196.95	-1.1998	5842800000	CSDAPMLSTVHSAKNTPSQHSHSIQHSPERS	2;3		+	+	13	26.4142	29.9564	24.8221
E9PK09;Q9NYF8-3;E9PK91;E9PQN2;E9PKI6;Q9NYF8;Q9NYF8-2;Q9NYF8-4;E9PJA7	259;257;259;257;259;259;257;259;257	E9PK09;Q9NYF8-3;Q9NYF8;Q9NYF8-4	259	Bcl-2-associated transcription factor 1	BCLAF1	S	3	0.9875	8.91588e-128	297.06	273.58	84.125	-0.77025	668010000	DAPMLSTVHSAKNTPSQHSHSIQHSPERSGS	2;3		+	+	7	26.4142	29.0142	24.2494
E9PK09;H0YF00;Q9NYF8-3;E9PK91;E9PQN2;E9PKI6;Q9NYF8;Q9NYF8-2;Q9NYF8-4;E9PJA7	284;25;282;284;282;284;284;282;284;282	E9PK09;Q9NYF8-3;Q9NYF8;Q9NYF8-4	284	Bcl-2-associated transcription factor 1	BCLAF1	Y	5	0.908148	6.60106e-102	208.85	202.22	170.52	-1.0163	6541300000	PERSGSGSVGNGSSRYSPSQNSPIHHIPSRR	1;2;3		+	+	11	26.4142	26.8533	27.8849
E9PK09;H0YF00;Q9NYF8-3;E9PK91;E9PQN2;E9PKI6;Q9NYF8;Q9NYF8-2;Q9NYF8-4;E9PJA7	287;28;285;287;285;287;287;285;287;285	E9PK09;Q9NYF8-3;Q9NYF8;Q9NYF8-4	287	Bcl-2-associated transcription factor 1	BCLAF1	S	3	0.976246	1.83766e-67	193.15	193.15	193.15	-1.272	670970000	SGSGSVGNGSSRYSPSQNSPIHHIPSRRSPA	2;3		+	+	14	26.4142	23.7646	24.9461
E9PK09;H0YF00;Q9NYF8-3;E9PK91;E9PQN2;E9PKI6;Q9NYF8;Q9NYF8-2;Q9NYF8-4;E9PJA7	290;31;288;290;288;290;290;288;290;288	E9PK09;Q9NYF8-3;Q9NYF8;Q9NYF8-4	290	Bcl-2-associated transcription factor 1	BCLAF1	S	3	0.999999	0	354.25	354.25	169.96	-0.028856	19436000000	GSVGNGSSRYSPSQNSPIHHIPSRRSPAKTI	1;2;3		+	+	31	26.4142	30.4046	26.1595
E9PK09;H0YF00;Q9NYF8-3;E9PK91;E9PQN2;E9PKI6;Q9NYF8;Q9NYF8-2;Q9NYF8-4;E9PJA7	297;38;295;297;295;297;297;295;297;295	E9PK09;Q9NYF8-3;Q9NYF8;Q9NYF8-4	297	Bcl-2-associated transcription factor 1	BCLAF1	S	3	0.98778	1.97996e-202	284.35	278.76	193.35	0.33842	23897000000	SRYSPSQNSPIHHIPSRRSPAKTIAPQNAPR	1;2;3		+	+	13	26.4142	30.4712	28.3561
E9PK09;H0YF00;Q9NYF8-3;E9PK91;E9PQN2;E9PKI6;Q9NYF8;Q9NYF8-2;Q9NYF8-4;E9PJA7	300;41;298;300;298;300;300;298;300;298	E9PK09;Q9NYF8-3;Q9NYF8;Q9NYF8-4	300	Bcl-2-associated transcription factor 1	BCLAF1	S	2	0.999981	8.67271e-137	240.07	233.3	114.01	1.5509	6504200000	SPSQNSPIHHIPSRRSPAKTIAPQNAPRDES	1;2;3		+	+	8	26.4142	28.3726	25.9689
E9PK09;H0YF00;Q9NYF8-3;E9PK91;E9PQN2;E9PKI6;Q9NYF8;Q9NYF8-2;Q9NYF8-4;E9PJA7	315;56;313;315;313;315;315;313;315;313	E9PK09;Q9NYF8-3;Q9NYF8;Q9NYF8-4	315	Bcl-2-associated transcription factor 1	BCLAF1	S	3	1	1.01392e-09	145.79	104.81	102.07	-0.30271	781970000	SPAKTIAPQNAPRDESRGRSSFYPDGGDQET	1		+	+	5	26.4142	24.1613	24.0275
Q9NYF8-4;E9PJA7	339;337	Q9NYF8-4	339	Bcl-2-associated transcription factor 1	BCLAF1	S	3	1	0.00599051	111.52	89.196	49.448	0.10857	440150000	DGGDQETAKTGKFLKSPPLHKNLDAREKSTF	1		+	+	6	19.8172	23.7973	25.1613
Q9NYF8-4;E9PJA7	352;350	Q9NYF8-4	352	Bcl-2-associated transcription factor 1	BCLAF1	S	2	0.99616	2.63758e-08	146.19	127.49	118.52	-0.54864	2361100000	LKSPPLHKNLDAREKSTFREESPLRIKMIAS	1;2		+	+	4	19.8172	28.204	26.6247
Q9NYF8-4;E9PJA7	353;351	Q9NYF8-4	353	Bcl-2-associated transcription factor 1	BCLAF1	T	3	0.820484	1.36585e-21	163.49	163.49	146.19	-0.54017	3604900000	KSPPLHKNLDAREKSTFREESPLRIKMIASD	1;2		+	+	2	19.8172	27.2693	27.8396
E9PK09;Q9NYF8-3;E9PK91;E9PQN2;E9PKI6;Q9NYF8;Q9NYF8-2	385;383;385;383;385;385;383	E9PK09;Q9NYF8-3;Q9NYF8	385	Bcl-2-associated transcription factor 1	BCLAF1	S	3	1	1.96291e-168	304.41	275.51	224.08	1.2133	10658000000	RAEGEWEDQEALDYFSDKESGKQKFNDSEGD	1;2		+	+	41	26.4142	28.7078	25.6618
E9PK09;Q9NYF8-3;E9PK91;E9PQN2;E9PKI6;Q9NYF8;Q9NYF8-2	389;387;389;387;389;389;387	E9PK09;Q9NYF8-3;Q9NYF8	389	Bcl-2-associated transcription factor 1	BCLAF1	S	3	1	2.12421e-106	233.58	221.67	224.08	1.2133	744220000	EWEDQEALDYFSDKESGKQKFNDSEGDDTEE	2		+	+	18	26.4142	25.3867	26.9355
E9PK09;Q9NYF8-3;E9PK91;E9PQN2;E9PKI6;Q9NYF8;Q9NYF8-2	397;395;397;395;397;397;395	E9PK09;Q9NYF8-3;Q9NYF8	397	Bcl-2-associated transcription factor 1	BCLAF1	S	4	1	0	394.03	380.82	185.68	1.238	56387000000	DYFSDKESGKQKFNDSEGDDTEETEDYRQFR	1;2		+	+	45	26.4142	30.2429	28.8368
E9PK09;Q9NYF8-3;E9PK91;E9PQN2;E9PKI6;Q9NYF8;Q9NYF8-2	496;494;496;494;496;496;494	E9PK09;Q9NYF8-3;Q9NYF8	496	Bcl-2-associated transcription factor 1	BCLAF1	S	2	1	3.01177e-55	222.81	133.38	122.69	-1.163	8216700000	EDKNSERITVKKETQSPEQVKSEKLKDLFDY	1;2		+	+	31	26.4142	27.7392	28.3329
E9PK09;Q9NYF8-3;E9PK91;E9PQN2;E9PKI6;Q9NYF8;Q9NYF8-2	512;510;512;510;512;512;510	E9PK09;Q9NYF8-3;Q9NYF8	512	Bcl-2-associated transcription factor 1	BCLAF1	S	4	1	3.01177e-55	213.77	158.3	189.18	0.13943	45919000000	PEQVKSEKLKDLFDYSPPLHKNLDAREKSTF	1;2		+	+	48	26.4142	29.3721	28.5426
E9PK09;Q9NYF8-3;E9PK91;E9PQN2;E9PKI6;Q9NYF8;Q9NYF8-2	525;523;525;523;525;525;523	E9PK09;Q9NYF8-3;Q9NYF8	525	Bcl-2-associated transcription factor 1	BCLAF1	S	2	0.99616	2.63758e-08	146.19	127.49	118.52	-0.54864	2361100000	DYSPPLHKNLDAREKSTFREESPLRIKMIAS	1;2		+	+	4	26.4142	28.204	26.6247
E9PK09;Q9NYF8-3;E9PK91;E9PQN2;E9PKI6;Q9NYF8;Q9NYF8-2	526;524;526;524;526;526;524	E9PK09;Q9NYF8-3;Q9NYF8	526	Bcl-2-associated transcription factor 1	BCLAF1	T	3	0.820484	1.36585e-21	163.49	163.49	146.19	-0.54017	3604900000	YSPPLHKNLDAREKSTFREESPLRIKMIASD	1;2		+	+	2	26.4142	27.2693	27.8396
E9PK09;Q9NYF8-3;E9PK91;E9PQN2;E9PKI6;Q9NYF8;Q9NYF8-2;Q9NYF8-4;E9PJA7	531;529;531;529;531;531;529;358;356	E9PK09;Q9NYF8-3;Q9NYF8;Q9NYF8-4	531	Bcl-2-associated transcription factor 1	BCLAF1	S	2	1	1.25527e-20	200.9	161.34	166.52	0.047889	108660000000	HKNLDAREKSTFREESPLRIKMIASDSHRPE	1;2		+	+	42	26.4142	30.718	28.6492
Q9NYF8-3;E9PK91;E9PQN2;E9PKI6;Q9NYF8;Q9NYF8-2;Q9NYF8-4	646;648;646;648;648;646;475	Q9NYF8-3;Q9NYF8;Q9NYF8-4	648	Bcl-2-associated transcription factor 1	BCLAF1	S	3	1	2.08816e-05	133.75	96.003	69.721	-0.080251	33924000000	TSYQKATEEHSTRQKSPEIHRRIDISPSTLR	1;2		+	+	18	26.4142	31.779	25.963
E9PK09	657	E9PK09	657		BCLAF1	S	2	0.999999	7.71356e-10	187.97	111.63	181.46	0.3745	63828000000	HSTRQKSPEIHRIDISPSTLRKHTRLAGEER	1;2		+	+			29.6476	26.8708
Q9NYF8-3;E9PK91;E9PQN2;E9PKI6;Q9NYF8;Q9NYF8-2;Q9NYF8-4	656;658;656;658;658;656;485	Q9NYF8-3;Q9NYF8;Q9NYF8-4	658	Bcl-2-associated transcription factor 1	BCLAF1	S	2	0.999999	3.60181e-17	203.76	117.17	181.46	0.3745	93775000000	STRQKSPEIHRRIDISPSTLRKHTRLAGEER	1;2		+	+	54	26.4142	29.6476	26.8708
E9PK09;Q9NYF8-3;E9PK91;E9PQN2;E9PKI6;Q9NYF8;Q9NYF8-2;Q9NYF8-4	689;688;690;688;690;690;688;517	E9PK09;Q9NYF8-3;Q9NYF8;Q9NYF8-4	690	Bcl-2-associated transcription factor 1	BCLAF1	S	4	1	0.000387388	146.58	64.779	30.288	0.33649	6733700000	FKEENQKGDKKLRCDSADLRHDIDRRRKERS	1		+	+	14	26.4142	28.2958	27.9039
Q9NYF8;Q9NYF8-2;H0YF14;Q9NYF8-4	840;838;107;667	Q9NYF8;Q9NYF8-4	840	Bcl-2-associated transcription factor 1	BCLAF1	T	2	1	4.49692e-11	185.32	155.39	185.32	-0.2602	3421300000	TFQKRPKEEEWDPEYTPKSKKYFLHDDRDDG	1		+	+	16	31.5514	27.7782	27.1681
Q6W2J9;Q6W2J9-2;Q6W2J9-4;H7BYY2;Q6W2J9-3	367;367;367;367;367	Q6W2J9	367	BCL-6 corepressor	BCOR	S	2	0.774533	2.25354e-06	110.33	87.959	75.764	0.17533	103220000	DTYSEFHKHYARISTSPSVALSKPYMTVSSE	1;2		+	+	2	25.7787	24.6764	23.481
Q6W2J9;Q6W2J9-2;Q6W2J9-4;H7BYY2;Q6W2J9-3	423;423;423;423;423	Q6W2J9	423	BCL-6 corepressor	BCOR	S	2	0.9919	0.00339437	100.69	74.884	99.844	-0.19054	1176200000	GHARKTAVQDRKDGSSPPLLEKQTVTKDVTD	1		+	+	19	25.7787	26.8863	26.9645
Q6W2J9;Q6W2J9-2;Q6W2J9-4;H7C2V9;A6NE70;H7BZ37;H7C231	1410;1376;1358;280;253;83;105	Q6W2J9	1410	BCL-6 corepressor	BCOR	S	4	1	1.55921e-43	219.96	219.96	180.09	0.31541	702140000	RRFRKRPEPSSDYDLSPAKQEPKPFDRLQQL	1;2		+	+	9	25.7787	25.4166	24.38
P11274;P11274-2	459;459	P11274	459	Breakpoint cluster region protein	BCR	S	3	0.999547	3.082e-123	266.7	248.97	183.37	1.3651	2442800000	EEQRRHQDGLPYIDDSPSSSPHLSSKGRGSR	1;2		+	+	21	26.8073	27.8374	26.4953
P11274;P11274-2;A9UF01	122;122;122	P11274	122	Breakpoint cluster region protein	BCR;BCR/ABL fusion	S	3	1	7.58647e-48	157.33	127.03	100.72	0.91167	4654100000	PPPAEEPEARPDGEGSPGKARPGTARRPGAA	1		+	+	18	26.8073	26.3131	26.8239
G3V3R5;G3V3S3;Q9BUH8;G3V536	182;258;246;246	G3V3R5;G3V3S3;Q9BUH8	246	Brain-enriched guanylate kinase-associated protein	BEGAIN	S	2	1	1.73417e-70	237.91	207.87	191.97	0.3635	1129900000	TALYCPEERRRDRRPSVDAPVTDVGFLRAQN	1		+	+	18	19.3382	25.8349	26.175
G3V3R5;Q9BUH8	282;346	G3V3R5;Q9BUH8	346	Brain-enriched guanylate kinase-associated protein	BEGAIN	S	2	0.999995	3.84312e-171	259.98	249.65	203.79	0.74781	648760000	DELFDRKPPATTYEGSPRFAKATAAVAAPLE	1		+	+	4	19.3382	26.8379	25.8417
G3V3R5;Q9BUH8	376;440	G3V3R5;Q9BUH8	440	Brain-enriched guanylate kinase-associated protein	BEGAIN	S	3	0.996335	4.76586e-37	147.37	134.97	147.37	-1.0817	73075000	DIGAYSYPVSAAGRASPCSFSERYYGGAGGS	1		+	+	1	19.3382	22.9347	24.9449
G3V3R5;Q9BUH8	401;465	G3V3R5;Q9BUH8	465	Brain-enriched guanylate kinase-associated protein	BEGAIN	S	3	1	3.85713e-11	162.32	135.73	108.39	-0.83946	861540000	GGAGGSPGKKADGRASPLYASYKADSFSEGD	1		+	+	3	19.3382	26.3432	26.3679
G3V3R5;Q9BUH8	411;475	G3V3R5;Q9BUH8	475	Brain-enriched guanylate kinase-associated protein	BEGAIN	S	3	0.999866	7.18278e-44	183.49	164.95	170.65	-0.17368	133600000	ADGRASPLYASYKADSFSEGDDLSQGHLAEP	1		+	+	2	19.3382	25.0745	24.4839
G3V3R5;Q9BUH8	413;477	G3V3R5;Q9BUH8	477	Brain-enriched guanylate kinase-associated protein	BEGAIN	S	3	0.960698	0.000107405	70.761	66.664	69.845	-0.97145	30915000	GRASPLYASYKADSFSEGDDLSQGHLAEPCF	1		+	+	1	19.3382	23.5544	23.5057
G3V3R5;Q9BUH8	419;483	G3V3R5;Q9BUH8	483	Brain-enriched guanylate kinase-associated protein	BEGAIN	S	3	1	4.35543e-25	156.7	140.48	156.7	0.86809	86716000	YASYKADSFSEGDDLSQGHLAEPCFLRAGGD	1		+	+	2	19.3382	24.7253	24.7767
G3V3R5;Q9BUH8	438;502	G3V3R5;Q9BUH8	502	Brain-enriched guanylate kinase-associated protein	BEGAIN	S	2	1	1.09434e-11	181.76	143.18	118.2	-1.0654	1445900000	LAEPCFLRAGGDLSLSPGRSADPLPGYAPSE	1;2		+	+	9	19.3382	28.6947	25.4237
C9JTT8;O15155;O15155-2;H7C1N3;Q68DU7	50;50;50;65;50	C9JTT8;O15155;Q68DU7	50	BET1 homolog	BET1;DKFZp781C0425	S	2	0.999881	1.43054e-17	195.71	141.51	123.1	-0.14038	314390000	LTESLRSKVTAIKSLSIEIGHEVKTQNKLLA	1		+	+	24	29.76	23.5972	24.5322
Q9NYM9;H7BXT7;A0A0C4DH16;B8ZZS0;E9PHY4	9;9;9;9;9	Q9NYM9	9	BET1-like protein	BET1L	S	4	1	9.259e-91	266.74	246.14	121.25	-0.21428	4435400000	_______MADWARAQSPGAVEEILDRENKRM	1		+	+	24	28.6136	26.5368	26.3645
A6NGY7;Q9H694;Q9H694-2	238;612;612	A6NGY7;Q9H694	612	Protein bicaudal C homolog 1	BICC1	S	2	0.990968	0	402.71	375.54	402.71	-0.64881	916280000	NHGDPSIQTSGSEQTSPKSSPTEGCNDAFVE	1;2		+	+	3	24.9036	27.1954	23.6617
A6NGY7;Q9H694;Q9H694-2	462;836;836	A6NGY7;Q9H694	836	Protein bicaudal C homolog 1	BICC1	S	2	0.999997	3.77914e-148	298.05	275.61	298.05	-0.5255	485190000	GIGPGSHSEFAASIGSPKRKQNKSSERCVLC	1;2		+	+	6	24.9036	23.9078	23.6326
Q8TD16;Q8TD16-2	582;582	Q8TD16;Q8TD16-2	582	Protein bicaudal D homolog 2	BICD2	S	3	1	0.00173654	116.81	60.793	50.897	-0.84738	5651800000	TSPGGRTSPEARGRRSPILLPKGLLAPEAGR	1		+	+	30	29.2153	27.7829	26.7566
O00499;O00499-3;O00499-5;O00499-6;O00499-2;O00499-11;O00499-4	296;296;296;265;265;280;265	O00499;O00499-6	265	Myc box-dependent-interacting protein 1	BIN1	S	2	1	2.39654e-128	285.94	266.36	147.03	-0.37011	5776300000	VKAQPSDNAPAKGNKSPSPPDGSPAATPEIR	1;2;3		+	+	29	20.1424	28.7005	27.6481
O00499;O00499-3;O00499-5;O00499-6;O00499-2;O00499-11;O00499-4	298;298;298;267;267;282;267	O00499;O00499-6	267	Myc box-dependent-interacting protein 1	BIN1	S	2	1	5.26689e-94	256.99	237.65	147.03	-0.37011	8423400000	AQPSDNAPAKGNKSPSPPDGSPAATPEIRVN	1;2;3		+	+	25	20.1424	29.3815	28.7154
O00499;O00499-3;O00499-5;O00499-6;O00499-2;O00499-11;O00499-4	303;303;303;272;272;287;272	O00499;O00499-6	272	Myc box-dependent-interacting protein 1	BIN1	S	3	1	2.39654e-128	285.94	266.36	164.4	-0.84341	5968300000	NAPAKGNKSPSPPDGSPAATPEIRVNHEPEP	1;2;3		+	+	25	20.1424	28.8964	28.1374
O00499;O00499-6;O00499-2;O00499-11	331;300;300;315	O00499;O00499-6	300	Myc box-dependent-interacting protein 1	BIN1	S	4	0.94541	1.15367e-95	201.58	201.58	170.15	-0.56205	2206800000	PEPAGGATPGATLPKSPSQLRKGPPVPPPPK	1;2		+	+	9	20.1424	25.612	26.5335
O00499-9;O00499-10	305;320	O00499-9	305	Myc box-dependent-interacting protein 1	BIN1	S	3	0.772627	1.04018e-95	192.59	188.16	103.92	-1.7272	53314000	GATPGATLPKSPSQSSLPAVVVETFPATVNG	1;2		+	+		19.5029	22.4741	24.0879
O00499;O00499-6;O00499-2;O00499-11	348;317;317;332	O00499;O00499-6	317	Myc box-dependent-interacting protein 1	BIN1	T	3	0.976306	6.90581e-06	123.08	104.5	123.08	0.1865	421440000	SQLRKGPPVPPPPKHTPSKEVKQEQILSLFE	1		+	+	1	20.1424	25.8203	25.1747
Q9NR09	480	Q9NR09	480	Baculoviral IAP repeat-containing protein 6	BIRC6	S	3	0.99405	2.83863e-233	315.76	283.54	184.34	0.6093	4076300000	DIPKLEGDSDDLLEDSDSEEHSRSDSVTGHT	1		+	+	18	26.8617	28.0376	26.7932
P54132;H0YNU5;H0YLV8	125;125;125	P54132	125	Bloom syndrome protein	BLM	T	2	0.962095	1.78102e-14	186.08	129.55	115.8	-1.5893	160460000	DFLQTPKEVVCTTQNTPTVKKSRDTALKKLE	1		+	+	8	27.5172	24.3466	23.3598
Q6QNY0	63	Q6QNY0	63	Biogenesis of lysosome-related organelles complex 1 subunit 3	BLOC1S3	T	3	1	3.26763e-174	289.93	289.93	100.66	0.447	2272700000	RGRPTGLRVAGEAAETDSEPEPEPEPTAAPR	2		+	+	25	27.9374	28.456	26.5893
Q6QNY0	65	Q6QNY0	65	Biogenesis of lysosome-related organelles complex 1 subunit 3	BLOC1S3	S	2	1	3.26763e-174	289.93	289.93	103.18	-0.37742	2303900000	RPTGLRVAGEAAETDSEPEPEPEPTAAPRDL	1;2		+	+	26	27.9374	28.456	26.5893
Q9H2G9;Q5T532;Q9H2G9-2;Q5T534	15;15;15;15	Q9H2G9	15	Golgin-45	BLZF1	S	3	0.984067	1.639e-24	159.22	159.22	154.14	-0.046559	290080000	_MTTKNLETKVTVTSSPIRGAGDGMETEEPP	1		+	+	5	24.6303	24.1815	26.1904
Q9NSY1;H0Y9P1	949;642	Q9NSY1	949	BMP-2-inducible protein kinase	BMP2K	S	2	0.988811	1.36127e-175	296.84	278.3	296.84	0.16832	640020000	STPFQPFLTSTSKSESNEDLFGLVPFDEITG	1		+	+	2	25.9289	26.7425	24.9849
Q14692	552	Q14692	552	Ribosome biogenesis protein BMS1 homolog	BMS1	S	2	1	1.57129e-83	248.45	222.04	165.4	-0.26947	5028600000	ISGSKAAGEGSKAGLSPANCQSDRVNLEKSL	1		+	+	15	29.1088	25.3444	26.15
Q14692	638	Q14692	638	Ribosome biogenesis protein BMS1 homolog	BMS1	T	2	0.772994	7.9485e-58	221.14	221.14	145.88	-0.19607	248910000	VSSGQKLGPQNFIDETSDIENLLKEEEDYKE	1		+	+	6	29.1088	20.544	25.0587
Q14692	639	Q14692	639	Ribosome biogenesis protein BMS1 homolog	BMS1	S	3	0.980041	6.11079e-71	237.15	237.15	124.69	0.40818	3165300000	SSGQKLGPQNFIDETSDIENLLKEEEDYKEE	1		+	+	15	29.1088	28.4459	27.156
F5H586;Q6ZN30;B1APH0;Q6ZN30-2;H0Y6W5	229;403;336;403;360	F5H586;Q6ZN30	403	Zinc finger protein basonuclin-2	BNC2	S	3	0.999976	1.07957e-07	111.84	98.237	110.25	-0.51818	119920000	TSITNVEPKTEPACVSPIQNSAPVSDLTKTE	1		+	+	3	20.0459	23.6428	24.0688
J3KN59;Q12982-2;Q12982	235;176;114	J3KN59;Q12982	235	BCL2/adenovirus E1B 19 kDa protein-interacting protein 2	BNIP2	S	2	1	8.10583e-153	324.29	258.92	324.29	-0.20746	7624600000	DDLPKPKTTEVIRKGSITEYTAAEEKEDGRR	1		+	+	28	27.5228	29.1966	28.0529
J3KN59;Q12982-2;Q12982	237;178;116	J3KN59;Q12982	237	BCL2/adenovirus E1B 19 kDa protein-interacting protein 2	BNIP2	T	3	0.745067	1.63944e-13	138.66	126.21	97.291	1.2116	2148600000	LPKPKTTEVIRKGSITEYTAAEEKEDGRRWR	1		+	+	2	27.5228	25.9112	25.4654
Q8NFC6	266	Q8NFC6	266	Biorientation of chromosomes in cell division protein 1-like 1	BOD1L1	S	2	0.999977	2.38328e-06	116.91	116.91	116.91	-1.1147	49181000	RTSEDMADKEKSTADSGGEGLETAPKSEEFS	1		+	+	7	28.2375	23.7817	25.051
Q8NFC6	482	Q8NFC6	482	Biorientation of chromosomes in cell division protein 1-like 1	BOD1L1	S	2	1	2.68851e-91	272.21	257.88	272.21	-0.018583	1093700000	RHAYVHKPYLYSKYYSDSDDELTVEQRRQSI	1;2		+	+	20	28.2375	27.1064	23.1354
Q8NFC6	484	Q8NFC6	484	Biorientation of chromosomes in cell division protein 1-like 1	BOD1L1	S	2	1	2.68851e-91	272.21	257.88	272.21	-0.018583	1050900000	AYVHKPYLYSKYYSDSDDELTVEQRRQSIAK	1;2		+	+	20	28.2375	27.1247	23.6472
Q8NFC6	1531	Q8NFC6	1531	Biorientation of chromosomes in cell division protein 1-like 1	BOD1L1	S	2	0.999999	6.3701e-09	152.01	113.43	105.17	0.23102	6243600000	SVATSTEGKDKDVTLSPVKAGPATTTSSETR	1		+	+	16	28.2375	29.7409	27.4266
Q8NFC6	2203	Q8NFC6	2203	Biorientation of chromosomes in cell division protein 1-like 1	BOD1L1	S	3	0.993129	4.67799e-102	212.26	202.63	103.43	-0.69684	1482700000	ADFEGPMPSAPPEAESPLASTSKEEKDECAL	1		+	+	3	28.2375	26.9294	25.8572
Q8NFC6	2501	Q8NFC6	2501	Biorientation of chromosomes in cell division protein 1-like 1	BOD1L1	S	3	1	2.02659e-91	231.5	198.74	231.5	0.83186	565880000	TASYSAGRGLEGNANSPAHLRGPEQTSGQTA	1		+	+	11	28.2375	26.3957	25.2059
Q8NFC6	2779	Q8NFC6	2779	Biorientation of chromosomes in cell division protein 1-like 1	BOD1L1	S	2	1	9.10481e-70	232.46	224.66	232.46	0.80164	720390000	EERHMPKRKRKQHYLSSEDEPDDNPDVLDSR	1;2		+	+	12	28.2375	27.5846	22.8565
Q8NFC6	2780	Q8NFC6	2780	Biorientation of chromosomes in cell division protein 1-like 1	BOD1L1	S	2	1	9.10481e-70	232.46	224.66	232.46	0.80164	721650000	ERHMPKRKRKQHYLSSEDEPDDNPDVLDSRI	1;2		+	+	15	28.2375	27.3499	22.5583
Q8NFC6	2815	Q8NFC6	2815	Biorientation of chromosomes in cell division protein 1-like 1	BOD1L1	S	3	1	3.64861e-14	188.85	157.15	47.037	-0.83231	175410000	RQCPETEPHDTKEENSRDLEELPKTSSETNS	1		+	+	2	28.2375	23.9635	23.5281
Q8NFC6	2843	Q8NFC6	2843	Biorientation of chromosomes in cell division protein 1-like 1	BOD1L1	S	3	0.994005	1.87604e-18	146.15	126.73	146.15	-1.7765	113770000	TNSTTSRVMEEKDEYSSSETTGEKPEQNDDD	1		+	+	3	28.2375	22.7944	26.23
H0Y9Y2;Q8NFC6	14;2905	H0Y9Y2;Q8NFC6	2905	Biorientation of chromosomes in cell division protein 1-like 1	BOD1L1	S	3	0.927966	7.33652e-76	250.94	223.91	128.44	0.5843	704500000	__XSKTDTGIVTVEQSPSSSKLKVMQTDESN	1		+	+	11	23.1916	24.8608	24.1696
H0Y9Y2;Q8NFC6	82;2973	H0Y9Y2;Q8NFC6	2973	Biorientation of chromosomes in cell division protein 1-like 1	BOD1L1	S	2	0.997499	1.06426e-09	177.83	127.68	124.38	0.90702	532880000	SDDAESSEPERKRQKSVSDPVEDKKEQESDE	1		+	+	5	23.1916	23.8576	25.0638
H0Y9Y2;Q8NFC6	175;3019	H0Y9Y2;Q8NFC6	3019	Biorientation of chromosomes in cell division protein 1-like 1	BOD1L1	S	2	0.99946	0.00868393	127.83	68.818	124.33	-0.19919	2595500000	KVSNSPPLGRSKTQLSPSIKRKREVSPPGAR	1		+	+		23.1916	27.9465	28.517
F5GXF5;Q12830;A0A0A0MR81;Q12830-2;Q12830-4;E7ETD6	216;216;77;216;216;77	F5GXF5;Q12830;Q12830-2;Q12830-4	216	Nucleosome-remodeling factor subunit BPTF	BPTF	S	5	1	2.45287e-05	146.75	117.39	76.799	0.39342	9783900000	SSTPGRRKPRVHRPRSPILEEKDIPPLEFPK	1		+	+	16	19.3235	28.6495	27.8566
F5GXF5;Q12830;A0A0A0MR81;Q12830-2;Q12830-4;E7ETD6	572;572;433;572;572;433	F5GXF5;Q12830;Q12830-2;Q12830-4	572	Nucleosome-remodeling factor subunit BPTF	BPTF	S	3	1	2.21e-50	230.62	230.62	230.62	-0.35338	854820000	LESIRAKKGDIDNVKSPEETEKDKNETENDS	1		+	+	8	19.3235	24.7284	26.9074
F5GXF5;Q12830;Q12830-2;Q12830-4;E7ETD6	1168;1231;1105;1231;1092	F5GXF5;Q12830;Q12830-2;Q12830-4	1231	Nucleosome-remodeling factor subunit BPTF	BPTF	S	2	0.998378	0.00219221	108.91	70.974	83.615	-0.89101	1018500000	GIGKTSTNSSKNLSESPVITKAKEGCQSDSM	1		+	+	12	19.3235	26.7749	26.569
F5GXF5;Q12830;Q12830-2;Q12830-4;E7ETD6	1237;1300;1174;1300;1161	F5GXF5;Q12830;Q12830-2;Q12830-4	1300	Nucleosome-remodeling factor subunit BPTF	BPTF	S	3	0.999851	1.69345e-74	257.71	257.71	223.82	-0.43059	4353500000	KLYPKDRVLDDVSIRSPETKCPKQNSIENDI	1		+	+	11	19.3235	27.7308	26.8525
F5GXF5;Q12830;Q12830-2;Q12830-4;E7ETD6	1247;1310;1184;1310;1171	F5GXF5;Q12830;Q12830-2;Q12830-4	1310	Nucleosome-remodeling factor subunit BPTF	BPTF	S	2	1	2.34594e-05	147.36	120.57	147.36	-1.2369	40396000	DVSIRSPETKCPKQNSIENDIEEKVSDLASR	1		+	+	9	19.3235	22.6898	23.9312
F5GXF5;Q12830;Q12830-2;Q12830-4;E7ETD6	1621;1684;1558;1684;1545	F5GXF5;Q12830;Q12830-2;Q12830-4	1684	Nucleosome-remodeling factor subunit BPTF	BPTF	S	3	0.999999	6.27885e-211	296.76	284.93	189.4	0.67028	390310000	KVTSSPITSEEESNLSNDFIDENGLPINKNE	1;2		+	+	4	19.3235	25.6201	25.0506
E9PE19;F5GXF5;Q12830;Q12830-2;Q12830-4;E7ETD6;J3KSK9	154;2402;2465;2339;2465;2326;212	E9PE19;F5GXF5;Q12830;Q12830-2;Q12830-4	2465	Nucleosome-remodeling factor subunit BPTF	BPTF	S	3	0.999994	1.17038e-238	319.99	286.88	256.79	-1.6499	514320000	QVAAQSQPQSNVQGQSPVRVQSPSQTRIRPS	1;2		+	+	6	21.7526	23.9822	25.449
E9PE19;F5GXF5;Q12830;Q12830-2;Q12830-4;E7ETD6;J3KSK9	160;2408;2471;2345;2471;2332;218	E9PE19;F5GXF5;Q12830;Q12830-2;Q12830-4	2471	Nucleosome-remodeling factor subunit BPTF	BPTF	S	3	0.926981	1.17038e-238	319.99	286.88	115.87	-0.20795	513420000	QPQSNVQGQSPVRVQSPSQTRIRPSTPSQLS	2		+	+	3	21.7526	23.737	24.9256
J3KNN7;Q7Z569	87;117	J3KNN7;Q7Z569	117	BRCA1-associated protein	BRAP	S	2	0.984916	1.14724e-20	173.71	153.44	151.38	-0.15988	1497500000	RSKDHSKECINAAPDSPSKQLPDQISFFSGN	1		+	+	8	21.0867	26.2816	25.9908
E7EUM2;H0Y8B8;E7EQW4;P38398;P38398-4;P38398-7;P38398-8;Q5YLB2;E7EWN5;E9PH68;P38398-5;B7ZA85;Q3B891;H0Y881;P38398-3;P38398-6	114;30;114;114;97;114;67;114;114;88;114;67;114;30;114;114	E7EUM2;P38398;P38398-3	114	Breast cancer type 1 susceptibility protein	BRCA1	S	3	1	4.43914e-25	157.73	157.73	152.88	0.081483	160820000	LEYANSYNFAKKENNSPEHLKDEVSIIQSMG	1		+	+	9	25.7389	24.2582	25.9852
P38398;P38398-4;P38398-7;P38398-8;Q5YLB2;E7EWN5;E9PH68;Q3B891;A0A0A0MSN1;C9IZW4	425;408;425;378;425;425;399;425;209;129	P38398	425	Breast cancer type 1 susceptibility protein	BRCA1	S	3	0.753458	4.64469e-129	280.66	260.05	116.2	0.12049	92119000	ADVLDVLNEVDEYSGSSEKIDLLASDPHEAL	1		+	+	1	25.7389	23.5104	25.2353
P38398;P38398-4;P38398-7;P38398-8;Q5YLB2	1007;990;1007;960;1007	P38398	1007	Breast cancer type 1 susceptibility protein	BRCA1	S	3	1	1.47464e-178	266.78	253.41	152.96	-1.7721	237970000	TKCKKNLLEENFEEHSMSPEREMGNENIPST	1;2		+	+	1	25.7389	22.5049	25.1834
P38398;P38398-4;P38398-7;P38398-8;Q5YLB2	1164;1147;1164;1117;1164	P38398	1164	Breast cancer type 1 susceptibility protein	BRCA1	S	2	0.989821	0.000960688	109.44	109.44	106.58	-0.76329	433440000	TPDDLLDDGEIKEDTSFAENDIKESSAVFSK	1		+	+	1	25.7389	25.6961	26.1459
P38398;P38398-4;P38398-7;P38398-8;Q5YLB2	1336;1319;1336;1289;1336	P38398	1336	Breast cancer type 1 susceptibility protein	BRCA1	S	2	1	2.76247e-63	251.56	199.45	159.74	-1.929	581570000	SKQMRHQSESQGVGLSDKELVSDDEERGTGL	1;2		+	+	14	25.7389	26.6312	25.8727
E7EUM2;H0Y8B8;P38398;P38398-4;P38398-7;P38398-8;P38398-5;B7ZA85;P38398-3;P38398-6;K7EPC7	438;313;1542;1525;1563;1495;400;392;438;438;33	E7EUM2;P38398;P38398-3	1542	Breast cancer type 1 susceptibility protein	BRCA1	S	3	0.999975	9.54543e-77	218.55	218.55	140.74	-0.6926	441890000	ELIKVVDVEEQQLEESGPHDLTETSYLPRQD	1		+	+	7	25.7389	25.6701	25.4401
O95696;O95696-2	1052;1183	O95696;O95696-2	1183	Bromodomain-containing protein 1	BRD1	S	2	0.972108	0.000488211	97.073	88.276	97.073	-0.46259	1994800000	DRAMNHLSRVHGEPTSDLSDID_________	1;2		+	+	9	22.1318	26.9451	26.6732
O95696;O95696-2	1055;1186	O95696;O95696-2	1186	Bromodomain-containing protein 1	BRD1	S	2	0.999999	1.34439e-05	127.27	106.82	97.073	-0.46259	2082000000	MNHLSRVHGEPTSDLSDID____________	1;2		+	+	16	22.1318	28.974	25.7798
P25440;P25440-2;A0A0G2JK44;H0Y6K2;P25440-3;P25440-4;A0A0G2JHN8	633;668;668;639;586;513;160	P25440	633	Bromodomain-containing protein 2	BRD2	S	3	0.99997	4.49348e-56	189.98	176.69	189.98	-0.73344	8140700000	KATKTAPPALPTGYDSEEEEESRPMSYDEKR	1		+	+	10	28.1033	25.3783	28.3222
Q15059;Q15059-2	263;263	Q15059	263	Bromodomain-containing protein 3	BRD3	S	2	0.999856	1.58218e-09	132.06	115.22	132.06	0.27086	3265900000	TTTPTTSAITASRSESPPPLSDPKQAKVVAR	1		+	+	33	29.1004	27.9338	27.8146
O60885;O60885-2;O60885-3;M0QZD9	470;470;470;470	O60885	470	Bromodomain-containing protein 4	BRD4	S	3	0.938676	5.96867e-81	231.41	222.26	140.21	0.20494	1565100000	AKMPDEPEEPVVAVSSPAVPPPTKVVAPPSS	1		+	+	14	29.008	26.1676	25.9577
O60885	1070	O60885	1070	Bromodomain-containing protein 4	BRD4	S	4	1	1.07337e-227	293.66	278.6	293.66	0.81091	1772300000	STGHLREAPSPLMIHSPQMSQFQSLTHQSPP	1;2;3		+	+	4	29.008	27.7334	25.4707
O60885	1083	O60885	1083	Bromodomain-containing protein 4	BRD4	S	3	0.999969	4.86359e-279	331.92	312.48	191.79	0.74586	5678200000	IHSPQMSQFQSLTHQSPPQQNVQPKKQELRA	1;2;3		+	+	4	29.008	27.6819	26.9344
O60885	1117	O60885	1117	Bromodomain-containing protein 4	BRD4	S	2	1	0.000114823	177.7	28.128	117.53	0.12263	4580600000	VQPQPLVVVKEEKIHSPIIRSEPFSPSLRPE	1		+	+	23	29.008	28.2216	27.1795
I3L4V5;Q9NPI1;Q9NPI1-2	79;621;622	I3L4V5;Q9NPI1;Q9NPI1-2	622	Bromodomain-containing protein 7	BRD7	S	3	0.99987	8.51969e-56	187.79	173.68	148.29	0.47995	389880000	VSTYGVRKAMGISIPSPVMENNFVDLTEDTE	1		+	+	2	23.5644	26.043	24.0331
Q9H0E9;Q9H0E9-2;B5MCW3;Q9H0E9-4;H7C179;H7C127;H7C128;F8WBH2	77;77;77;77;72;72;71;77	Q9H0E9;Q9H0E9-2;Q9H0E9-4	77	Bromodomain-containing protein 8	BRD8	T	3	0.999841	2.85713e-204	339.48	316.85	233.87	1.0414	114820000	KHCASQYSELLETTETPKRKRGEKGEVVETV	1		+	+	5	28.1274	23.8665	25.3541
Q9H0E9-2;Q9H0E9-3;Q9H0E9-4;H7C179;H7C127;H7C128	264;124;264;259;259;255	Q9H0E9-2;Q9H0E9-3;Q9H0E9-4	264	Bromodomain-containing protein 8	BRD8	T	3	1	3.46205e-67	221.8	221.8	167.55	-1.3408	3774500000	VTDDSPQKKMLGQKATPPPSPLLSELLKKGS	1;2		+	+	26	28.1274	27.7209	24.5224
Q9H0E9-2;Q9H0E9-3;Q9H0E9-4;H7C179;H7C127;H7C128	268;128;268;263;263;259	Q9H0E9-2;Q9H0E9-3;Q9H0E9-4	268	Bromodomain-containing protein 8	BRD8	S	3	0.999999	3.46205e-67	221.8	221.8	206.26	0.76282	1966200000	SPQKKMLGQKATPPPSPLLSELLKKGSLLPT	1;2		+	+	22	28.1274	27.4292	24.224
H0YAH7;Q9H0E9;Q9H0E9-2;B5MCW3;Q9H0E9-3;Q9H0E9-4;H7C179;H7C127;H7C128;H0YA84	39;387;460;387;281;390;385;416;381;6	H0YAH7;Q9H0E9;Q9H0E9-2;Q9H0E9-3;Q9H0E9-4	460	Bromodomain-containing protein 8	BRD8	S	3	1	6.22106e-21	130.36	109.41	59.709	-0.052995	116550000	FRSGVAEAPVGSKAPSIDGKEELDLAEKMDI	1		+	+	10	21.6841	20.6839	23.4411
H0YAH7;Q9H0E9;Q9H0E9-2;B5MCW3;Q9H0E9-3;Q9H0E9-4;H7C179;H7C127;H7C128	231;579;652;579;473;582;577;608;573	H0YAH7;Q9H0E9;Q9H0E9-2;Q9H0E9-3;Q9H0E9-4	652	Bromodomain-containing protein 8	BRD8	S	3	0.999964	7.33195e-167	267.89	261.82	267.89	-0.30347	3609300000	GKGDETPLTNVKTEASPESMLSPSHGSNPIE	1;2		+	+	4	21.6841	24.9161	25.5478
H0YAH7;Q9H0E9;Q9H0E9-2;B5MCW3;Q9H0E9-3;Q9H0E9-4;H7C179;H7C127;H7C128;H0YA84	237;585;658;585;479;588;583;614;579;53	H0YAH7;Q9H0E9;Q9H0E9-2;Q9H0E9-3;Q9H0E9-4	658	Bromodomain-containing protein 8	BRD8	S	3	0.99271	6.68774e-190	275.96	249	267.89	-0.30347	2154700000	PLTNVKTEASPESMLSPSHGSNPIEDPLEAE	1;2		+	+	2	21.6841	26.7175	23.815
H0YAH7;Q9H0E9;Q9H0E9-2;B5MCW3;Q9H0E9-3;Q9H0E9-4;H7C179;H7C127;H7C128;H0YA84	273;621;694;621;515;624;619;650;615;89	H0YAH7;Q9H0E9;Q9H0E9-2;Q9H0E9-3;Q9H0E9-4	694	Bromodomain-containing protein 8	BRD8	S	2	0.999977	1.5807e-06	145.94	111.94	145.94	2.0211	151820000	EMSDSLKEESGTIFGSQIKDAPGEDEEEDGV	1;2		+	+	5	21.6841	23.6189	24.8823
Q9H8M2	56	Q9H8M2	56	Bromodomain-containing protein 9	BRD9	S	4	0.999927	8.51618e-283	342.13	342.13	288.04	0.29497	1685100000	ELSGSGHDSSYYDDRSDHERERHKEKKKKKK	1		+	+	1	26.5155	25.2175	26.1998
Q9H8M2	103	Q9H8M2	103	Bromodomain-containing protein 9	BRD9	T	3	1	2.89671e-14	146.76	138.1	69.071	-0.45552	121580000	RKEEKKRKREREHCDTEGEADDFDPGKKVEV	1		+	+	4	26.5155	25.5679	23.6453
Q9H8M2;Q9H8M2-3;Q9H8M2-6;Q9H8M2-1;Q9H8M2-2	588;472;535;492;197	Q9H8M2	588	Bromodomain-containing protein 9	BRD9	S	3	0.999934	5.46253e-68	192.24	182.62	192.24	-1.3855	1835400000	GEQPDVTHDPYEFLQSPEPAASAKT______	1;3		+	+	9	26.5155	26.3621	25.0258
Q9HAW0;Q9HAW0-2	385;362	Q9HAW0	385	Transcription factor IIIB 50 kDa subunit	BRF2	S	4	0.988926	7.93024e-215	305.79	291.21	165.33	0.20885	782270000	CPVPPVSTVTGDENISDSEIEQYLRTPQEVR	1		+	+	3	24.5731	26.5481	24.5413
Q9BX63;Q9BX63-2	918;918	Q9BX63;Q9BX63-2	918	Fanconi anemia group J protein	BRIP1	T	3	0.984416	3.67037e-75	211.5	205.73	211.5	0.069051	739700000	QDNESTLEVTSLKYSTPPYLLEAASHLSPEN	1;2		+	+	3	25.5879	25.6867	25.5889
Q9BX63;Q9BX63-2	930;930	Q9BX63;Q9BX63-2	930	Fanconi anemia group J protein	BRIP1	S	2	0.999995	4.73452e-176	289.8	263.7	289.8	-0.69354	894340000	KYSTPPYLLEAASHLSPENFVEDEAKICVQE	1;2		+	+	6	25.5879	26.8518	26.8573
Q8TDN6	261	Q8TDN6	261	Ribosome biogenesis protein BRX1 homolog	BRIX1	S	4	1	3.95191e-108	246.31	227.39	159.89	-0.51263	3139500000	GSFGGPTLYENPHYQSPNMHRRVIRSITAAK	1		+	+	5	31.7894	25.4308	26.1486
Q8TDN6	309	Q8TDN6	309	Ribosome biogenesis protein BRX1 homolog	BRIX1	T	3	1	2.04157e-13	106.18	94.167	106.18	-0.50404	228340000	PKTLLPHDPTADVFVTPAEEKPIEIQWVKPE	1		+	+	3	31.7894	23.7721	25.1522
Q5PSV4;Q5PSV4-2;H0YHD0	197;149;112	Q5PSV4	197	Breast cancer metastasis-suppressor 1-like protein	BRMS1L	S	3	1	0.00278169	163.12	118.36	105.41	0.099827	491840000	WNDELQSRKKRKDPFSPDKKKPVVVSGPYIV	1		+	+	6	26.418	24.6329	25.105
Q9NSI6-2;Q9NSI6;Q9NSI6-3	1943;1943;1943	Q9NSI6-2	1943	Bromodomain and WD repeat-containing protein 1	BRWD1	S	2	1	8.49063e-92	272.21	247.15	175.52	0.63339	468350000	TRRCAATAANKIKLMSDVEDVSLENVHTRSK	1		+	+	7	23.6807	24.9828	23.8426
P35613;P35613-2;P35613-4;A0A087WUV8;P35613-3	362;246;182;166;153	P35613;P35613-3	362	Basigin	BSG	S	4	1	1.38521e-57	217.7	194.41	68.445	0.46658	793400000	KRRKPEDVLDDDDAGSAPLKSSGQHQNDKGK	1		+	+	22	32.3195	25.5387	24.2304
Q9H0C5;Q9H0C5-2	30;30	Q9H0C5	30	BTB/POZ domain-containing protein 1	BTBD1	S	5	0.883767	8.15247e-39	134.82	130.9	101.41	-0.63919	511970000	GAEAEPGPAGPPPPPSPSSLGPLLPLQREPL	1		+	+		25.45	22.4569	25.3038
Q9P203;Q9P203-5;H0YJ41	722;371;337	Q9P203	722	BTB/POZ domain-containing protein 7	BTBD7	S	2	1	6.36026e-46	245.72	198.42	245.72	0.84256	90065000	QNPHKFFPDERFGDESPLLTMRQPGRCRVNS	1		+	+	3	21.8602	22.7724	22.5595
P20290;P20290-2	201;157	P20290;P20290-2	201	Transcription factor BTF3	BTF3	S	3	1	2.99329e-156	280.94	273.05	90.167	0.13427	1003800000	DDDEVPDLVENFDEASKNEAN__________	1		+	+	4	33.2461	25.0808	23.9684
Q96K17;Q96K17-2	153;95	Q96K17;Q96K17-2	153	Transcription factor BTF3 homolog 4	BTF3L4	S	3	1	1.19136e-28	146.57	140.91	95.628	0.33931	265080000	EDDDVPDLVENFDEASKNEAN__________	1		+	+	4	31.3894	25.0976	24.0036
P62324	159	P62324	159	Protein BTG1	BTG1	S	2	0.94906	1.54615e-19	191.83	112.21	191.83	0.20697	117780000	DSRISCKEELLLGRTSPSKNYNMMTVSG___	1		+	+	2	23.5935	24.831	24.2766
O43683;O43683-2;O43683-3	596;596;576	O43683	596	Mitotic checkpoint serine/threonine-protein kinase BUB1	BUB1	S	2	1	7.01959e-77	231.89	203.97	166.27	1.0895	967960000	VWGIRCNKTLAPSPKSPGDFTSAAQLASTPF	1;2		+	+	20	26.0803	25.2994	24.2444
O60566;O60566-3;O60566-2	574;588;525	O60566	574	Mitotic checkpoint serine/threonine-protein kinase BUB1 beta	BUB1B	S	3	0.784492	6.34199e-13	97.387	95.214	97.387	0.30414	51301000	AVLKTSESITSNEDVSPDVCDEFTGIEPLSE	1		+	+	2	28.7873	22.8966	25.3742
O60566;O60566-3	670;684	O60566	670	Mitotic checkpoint serine/threonine-protein kinase BUB1 beta	BUB1B	S	2	1	4.72003e-74	179.39	172.28	135.24	1.2457	2646500000	ACGTIYSQTLSIKKLSPIIEDSREATHSSGF	1		+	+	25	28.7873	28.7976	27.0116
O43684;J3QT28;O43684-2	211;211;211	O43684;O43684-2	211	Mitotic checkpoint protein BUB3	BUB3	S	2	1	1.94737e-08	137.45	104.59	137.45	-0.061437	301190000	LSSIEGRVAVEYLDPSPEVQKKKYAFKCHRL	1		+	+	8	32.1149	24.8352	25.0906
Q9BRD0;Q9BRD0-2	159;159	Q9BRD0	159	BUD13 homolog	BUD13	T	3	1	1.01693e-17	196.57	159.32	74.251	-1.1906	6952100000	RHDTPDPSPRRARHDTPDPSPLRGARHDSDT	1;2		+	+	28	25.4335	28.6873	26.5369
Q9BRD0;Q9BRD0-2	163;163	Q9BRD0	163	BUD13 homolog	BUD13	S	3	1	1.01693e-17	191.19	176.91	74.251	-1.1906	6720900000	PDPSPRRARHDTPDPSPLRGARHDSDTSPPR	2		+	+	29	25.4335	28.6254	26.5369
H7C462;Q9BRD0	21;271	H7C462;Q9BRD0	271	BUD13 homolog	BUD13	S	3	1	6.64889e-205	335.07	301.02	108.57	1.236	5230100000	LGSSDTQQLRRARHDSPDLAPNVTYSLPRTK	1;2		+	+	24	25.4335	26.0283	24.2631
H7C462;Q9BRD0	75;325	H7C462;Q9BRD0	325	BUD13 homolog	BUD13	S	2	1	1.3788e-07	161.59	152.07	161.59	-0.49715	3941100000	LSFPKNSKYEYDPDISPPRKKQAKSHFGDKK	1		+	+	27	25.4335	25.1206	23.6315
Q13895;F8WBL2	98;98	Q13895	98	Bystin	BYSL	S	2	1	3.73438e-159	291.55	291.55	149.07	0.40739	15578000000	RERTTRLGPRMPQDGSDDEDEEWPTLEKAAT	1		+	+	34	30.4475	28.7124	24.8841
Q8N655	767	Q8N655	767	Uncharacterized protein C10orf12	C10orf12	S	3	0.951392	6.13532e-23	141.14	135.01	141.14	0.66965	37598000	EAAQVNPIMPKENGASESGDPLDEDDVDTVV	1		+	+	4	24.7251	22.4142	23.2427
Q8N655	964	Q8N655	964	Uncharacterized protein C10orf12	C10orf12	S	3	1	2.5449e-107	220.32	208.73	220.32	1.4446	242330000	AKFRENPDQVEPEDGSDVSPGPNSEDSIEEV	1;2		+	+	4	24.7251	24.3953	24.4055
Q8N655	967	Q8N655	967	Uncharacterized protein C10orf12	C10orf12	S	3	1	2.5449e-107	220.32	208.73	220.32	1.4446	185220000	RENPDQVEPEDGSDVSPGPNSEDSIEEVKED	2		+	+	3	24.7251	24.1123	23.8681
E9PMC9;Q7Z589;Q7Z589-5;Q7Z589-2;Q7Z589-7;Q7Z589-6	174;173;174;173;188;187	E9PMC9;Q7Z589;Q7Z589-7	173	Protein EMSY	C11orf30;EMSY	S	3	0.999845	1.00978e-174	291.45	262.67	131.76	0.73064	693620000	VPSGSIATVKSPRPASPASNVVVLPSGSTVY	1;2		+	+	6	26.1911	25.6828	25.0614
E9PMC9;Q7Z589;Q7Z589-5;Q7Z589-2;Q7Z589-7;Q7Z589-6	210;209;210;209;224;223	E9PMC9;Q7Z589;Q7Z589-7	209	Protein EMSY	C11orf30;EMSY	S	2	0.999249	2.72642e-28	184.21	136.5	138.44	1.1384	1644900000	CSDEDEKPRKRRRTNSSSSSPVVLKEVPKAV	1;2		+	+	21	26.1911	27.9038	25.2796
E9PRZ9;O00193;E9PM92	54;82;82	E9PRZ9;O00193	82	Small acidic protein	C11orf58;SMAP	S	2	1	3.29361e-171	329.19	299	329.19	-1.6663	165620000	FRTGEEDKKINEELESQYQQSMDSKLSGRYR	1		+	+	1	32.363	24.8586	24.0965
H0YGY5;Q9BUA3	23;248	H0YGY5;Q9BUA3	248	Uncharacterized protein C11orf84	C11orf84	S	3	0.999924	8.36503e-38	165.21	146.09	130.91	0.45851	1438300000	GRPMTKNLDPDPEPPSPDSPTETFAAPAEVR	1;2		+	+	12	26.4329	27.0424	25.0701
H0YGY5;Q9BUA3	26;251	H0YGY5;Q9BUA3	251	Uncharacterized protein C11orf84	C11orf84	S	2	0.992361	1.78831e-110	236.28	212.33	236.28	0.054605	1780100000	MTKNLDPDPEPPSPDSPTETFAAPAEVRHFT	1;2		+	+	9	26.4329	27.0999	24.9507
Q9BUA3	308	Q9BUA3	308	Uncharacterized protein C11orf84	C11orf84	S	2	0.999997	6.00999e-137	248.92	228.15	157.43	0.067141	5338400000	PKDREVAEGGLPRAESPSPAPPPGLRGTLDL	1		+	+	27	26.4329	28.1632	26.7934
Q7Z7L8;A0A087WW59	368;55	Q7Z7L8	368	Uncharacterized protein C11orf96	C11orf96	T	3	0.999108	3.55822e-81	207.34	194.38	135.06	-0.67486	17066000000	KGRGRLRRPRQSRFKTQPVTFDEIQEVEEEG	1;2		+	+	6	24.8588	22.5919	20.5349
Q7Z7L8;A0A087WW59	431;118	Q7Z7L8	431	Uncharacterized protein C11orf96	C11orf96	S	2	0.975761	5.49648e-08	141.13	130.01	120.99	-0.27387	950670000	QLSSCKLRNSLDSSDSDSAL___________	1		+	+	4	24.8588	23.1289	25.8355
G5EA44;Q96C57;F5H7W8;E7ENF1;F5H3K2	79;79;110;37;33	G5EA44;Q96C57	79	Uncharacterized protein C12orf43	C12orf43	T	3	0.950834	3.45034e-84	253.49	228.69	116.45	0.52394	292380000	HKVNEHEQDGNELQTTPEFRAHVAKKLGALL	1		+	+	7	28.5666	25.9382	23.7428
Q96C57;F5H7W8;E7ENF1;F5H3K2;F5H8B7	138;169;96;92;90	Q96C57	138	Uncharacterized protein C12orf43	C12orf43	S	3	0.999989	7.81018e-57	189.76	168.52	123.16	0.063327	523350000	RLFFTSVPGGREKEESPQPRRKRQPSSSSED	1		+	+	9	28.5666	25.722	24.9547
G5EA44;Q96C57;F5H7W8;E7ENF1;F5H3K2;F5H8B7	169;179;210;138;134;132	G5EA44;Q96C57	179	Uncharacterized protein C12orf43	C12orf43	S	3	0.999705	0	465.66	417.06	242.64	0.1229	6777200000	AAVSASDILQESAIHSPGTVEKEAKKKRKLK	1;2		+	+	10	28.5666	24.8068	24.697
Q8N5I9;A0A087WT30;J3KN91	15;15;15	Q8N5I9	15	Uncharacterized protein C12orf45	C12orf45	S	2	0.92802	6.85442e-68	229.19	197.27	229.19	0.33263	1391400000	_MEVHGKPKASPSCSSPTRDSSGVPVSKELL	1;2		+	+	2	27.656	27.6683	26.2337
Q8N5I9;A0A087WT30	178;178	Q8N5I9	178	Uncharacterized protein C12orf45	C12orf45	S	2	0.99985	1.10687e-37	229.69	186.28	220.1	-0.66875	4316100000	LPNSEGGKGKIEVLDSPASKKKK________	1		+	+	21	27.656	26.8736	25.9369
Q6ZRI6;Q6ZRI6-2;H3BMJ2	586;586;455	Q6ZRI6;Q6ZRI6-2	586	Uncharacterized protein C15orf39	C15orf39	S	2	0.999727	5.17595e-23	162.44	143.82	123.44	0.44669	394180000	EVALDLSVRKPTAEASPVKASRSVEHAKPTA	1		+	+	4	24.077	24.2247	25.2002
Q6ZUT6;Q6ZUT6-4;Q6ZUT6-3;H0YM82	201;133;133;145	Q6ZUT6	201	Uncharacterized protein C15orf52	C15orf52	S	2	0.998559	2.57805e-33	145.8	137.63	134.95	-0.73604	599520000	RNQGIEGSPGGRVTRSPPTQVAISSDSARKG	1;2		+	+	7	26.9094	24.8749	24.5012
Q6ZUT6;Q6ZUT6-4;Q6ZUT6-2	392;324;182	Q6ZUT6	392	Uncharacterized protein C15orf52	C15orf52	S	2	1	2.9e-48	208.63	165.46	99.859	1.0629	245150000	QGRLGSAPAASPALASPEGPKGESVASTASS	1;2		+	+	5	26.9094	25.3783	24.2189
F8W1H0;H0YIS7;Q8IXM2;Q8IXM2-3;F8W038;Q8IXM2-2	70;137;96;96;96;62	F8W1H0;H0YIS7;Q8IXM2;Q8IXM2-2	96	Chromatin complexes subunit BAP18	C17orf49;RNASEK-C17orf49;BAP18	S	2	1	2.44783e-24	178.84	161.42	151.22	0.86287	25879000000	KRKVYEDSGIPLPAESPKKGPKKVASGVLSP	1		+	+	33	23.265	28.9325	27.7755
F8W1H0;H0YIS7;Q8IXM2;Q8IXM2-3;F8W038;Q8IXM2-2	80;147;106;106;106;72	F8W1H0;H0YIS7;Q8IXM2;Q8IXM2-2	106	Chromatin complexes subunit BAP18	C17orf49;RNASEK-C17orf49;BAP18	S	3	0.918226	6.59473e-07	74.874	68.648	60.879	1.0729	340610000	PLPAESPKKGPKKVASGVLSPPPAAPPPSSS	1		+	+	3	23.265	22.953	24.8596
Q53F19	25	Q53F19	25	Uncharacterized protein C17orf85	C17orf85	S	4	1	5.29835e-257	298.52	285.3	54.7	0.9791	13214000000	SVKAEAPAGPALGLPSPEAESGVDRGEPEPM	1;2		+	+	19	28.7098	28.0809	25.9995
Q96B23;Q5BIX2;Q96B23-2;A0A087WVF1;K7EQH1	66;66;66;66;66	Q96B23;Q96B23-2	66	Uncharacterized protein C18orf25	C18orf25;ARKL1	S	3	0.99355	8.05999e-130	285.75	275.68	258.83	-0.046344	2770200000	VISSMPCLLMELRRDSSESQLASTESDKPTT	1;2		+	+	28	27.7547	27.4446	25.6155
Q96B23;Q5BIX2;Q96B23-2;A0A087WVF1;K7EQH1	69;69;69;69;69	Q96B23;Q96B23-2	69	Uncharacterized protein C18orf25	C18orf25;ARKL1	S	3	0.999978	8.05999e-130	285.75	275.68	267.24	-0.47643	1586700000	SMPCLLMELRRDSSESQLASTESDKPTTGRV	2		+	+	9	27.7547	27.6222	24.729
Q9BVV8	120	Q9BVV8	120	Uncharacterized membrane protein C19orf24	C19orf24	S	3	0.999783	7.35213e-135	247.78	237.35	185.43	-0.79712	791010000	LLANTEDPTEMASLDSDEETVFESRNLR___	1;2		+	+	8	23.3649	26.4464	24.219
Q8N9M1;J3QS16;J9JIE4;Q8N9M1-2;J3QKZ5	124;87;97;57;57	Q8N9M1;Q8N9M1-2	124	Uncharacterized protein C19orf47	C19orf47	S	2	0.981705	3.75309e-07	108.14	95.014	92.792	0.27062	134380000	HRQDMCKAATESVPCSPSPLAGEIRRGTSAA	1		+	+	6	26.5782	23.3077	25.0103
Q8N9M1;Q8N9M1-3;J3QS80;Q8N9M1-2	280;139;76;213	Q8N9M1;Q8N9M1-2	280	Uncharacterized protein C19orf47	C19orf47	S	3	0.997394	6.14837e-34	139.6	112.75	139.6	-0.1589	191420000	RLGATPETDEDLAWDSDNDSSSSVLQYAGVL	1		+	+	4	26.5782	25.9783	26.4974
Q9H425;Q9H425-3;Q9H425-2	211;173;81	Q9H425	211	Uncharacterized protein C1orf198	C1orf198	T	3	0.99948	7.63032e-29	163.15	139.72	163.15	0.074207	232100000	ERSRGEGPEAEFQSLTPSQIKSMEKGEKVLP	1		+	+	4	28.5225	24.1274	24.4154
Q9H425;Q9H425-3;Q9H425-2;E5RFY9	289;251;159;72	Q9H425	289	Uncharacterized protein C1orf198	C1orf198	S	3	1	1.77603e-77	198.49	191.34	137.62	0.28483	581960000	ALHEAAPSQLEGKLPSPDVRQDDGEDTLFSE	1		+	+	8	28.5225	23.2593	24.5449
Q9H246	115	Q9H246	115	Uncharacterized protein C1orf21	C1orf21	S	2	0.999813	0.00197045	107.13	91.756	107.13	-0.73245	406060000	FRMLDEKIEKGRDYCSEEEDIT_________	1		+	+	6	25.2009	25.9777	26.3482
Q8N6N3	158	Q8N6N3	158	UPF0690 protein C1orf52	C1orf52	S	2	1	5.62953e-222	331.16	331.16	153.1	-0.13337	23792000000	AKKARLLPEGEETLESDDEKDEHTSKKRKVE	1;2		+	+	27	29.0621	29.7632	27.3482
I3L3B0;I3L3Q7;Q07021	109;109;213	I3L3B0;Q07021	213	Complement component 1 Q subcomponent-binding protein, mitochondrial	C1QBP	S	2	0.977265	4.72167e-29	208.66	186.27	208.66	0.10019	381510000	EAESDIFSIREVSFQSTGESEWKDTNYTLNT	1		+	+	3	32.3686	25.3929	24.6974
Q9Y426;Q9Y426-3;H7BZB0;Q9Y426-2	581;576;67;426	Q9Y426;Q9Y426-2	581	C2 domain-containing protein 2	C2CD2	S	4	1	6.94726e-102	208.88	193.15	179.81	0.24564	332580000	AQASLAPKPQEDELDSWDLEKEPQAAAWSSQ	1		+	+	1	25.247	25.1217	24.0735
Q9Y426;Q9Y426-3;H7BZB0;Q9Y426-2	649;644;135;494	Q9Y426;Q9Y426-2	649	C2 domain-containing protein 2	C2CD2	S	2	0.999999	2.1197e-231	344.85	320.76	340.14	-0.59933	1722300000	FFRRRHQQKDPGMSQSHNDLVFLEQPEGSRR	1		+	+	1	25.247	25.243	25.1626
O14523;O14523-2	660;661	O14523;O14523-2	660	C2 domain-containing protein 2-like	C2CD2L	S	3	0.915173	8.24183e-69	212.51	198.57	92.716	-0.16911	2356700000	KLIFRRRPRQKEAGLSQSHDDLSNATATPSV	1;2		+	+	4	23.6455	26.6989	26.3432
O14523;O14523-2	662;663	O14523;O14523-2	662	C2 domain-containing protein 2-like	C2CD2L	S	3	0.995851	0	384.34	351.83	237.19	0.1306	1755600000	IFRRRPRQKEAGLSQSHDDLSNATATPSVRK	1;2		+	+	8	23.6455	24.9276	24.616
H0YFE9;Q86YS7;Q86YS7-3;Q86YS7-2;Q86YS7-4;Q86YS7-5	63;260;260;260;260;260	H0YFE9;Q86YS7;Q86YS7-3	260	C2 domain-containing protein 5	C2CD5	S	3	0.956217	2.89751e-16	158.02	135.82	78.554	-0.15387	1486300000	LDKLSSPAAFLPACNSPSKEMKEIPFNEDPN	1;2		+	+	16	19.6217	26.7485	25.193
H0YFE9;Q86YS7;Q86YS7-3	98;295;295	H0YFE9;Q86YS7;Q86YS7-3	295	C2 domain-containing protein 5	C2CD5	S	2	0.988449	0.000246105	146.67	146.67	145.83	0.42022	1579100000	SSGPSTPLKNQTYSFSPSKSYSRQSSSSDTD	1;2		+	+	21	19.6217	28.2756	27.9959
Q86YS7;Q86YS7-3;Q86YS7-2;Q86YS7-4;Q86YS7-5	643;643;634;645;656	Q86YS7;Q86YS7-3	643	C2 domain-containing protein 5	C2CD5	S	3	1	1.44122e-74	216.43	194.86	182.56	1.0702	419450000	LYEINPPEISEEIIGSPIPEPRQRSRLLRSQ	1		+	+	13	19.6217	25.3849	25.2119
Q86YS7;Q86YS7-3;Q86YS7-2;Q86YS7-4;Q86YS7-5	659;659;650;661;672	Q86YS7;Q86YS7-3	659	C2 domain-containing protein 5	C2CD5	S	2	0.999953	3.27382e-71	241.5	207.88	218.69	-0.93624	1626400000	PIPEPRQRSRLLRSQSESSDEVTELDLSHGK	1;2;3		+	+	17	19.6217	25.3221	25.1262
Q86YS7;Q86YS7-3;Q86YS7-2;Q86YS7-4;Q86YS7-5	661;661;652;663;674	Q86YS7;Q86YS7-3	661	C2 domain-containing protein 5	C2CD5	S	3	0.999946	3.97891e-49	202.38	198.59	110.9	0.6777	766960000	PEPRQRSRLLRSQSESSDEVTELDLSHGKKD	2;3		+	+	11	19.6217	25.7108	23.437
Q86YS7;Q86YS7-3;Q86YS7-2;Q86YS7-4;Q86YS7-5	662;662;653;664;675	Q86YS7;Q86YS7-3	662	C2 domain-containing protein 5	C2CD5	S	2	1	3.27382e-71	241.5	207.88	202.38	-0.14837	1268900000	EPRQRSRLLRSQSESSDEVTELDLSHGKKDA	1;2;3		+	+	19	19.6217	25.9179	24.3541
H0YFC4;Q86YS7	153;852	H0YFC4;Q86YS7	852	C2 domain-containing protein 5	C2CD5	S	2	1	1.38177e-19	170.98	144.49	108.68	0.098641	1248300000	SGIPAAQRAMTVEKASPVGDGNFRNRSAPPC	1		+	+	14	23.9495	26.7586	25.5454
Q86YS7-3;Q86YS7-2;Q86YS7-4;Q86YS7-5	903;894;905;906	Q86YS7-3	903	C2 domain-containing protein 5	C2CD5	S	2	1	0.000698128	130.56	106.81	108.68	0.098641	1212000000	IRRGSIKTTMTVEKASPVGDGNFRNRSAPPC	1		+	+	2	26.3846	26.7586	25.5454
Q9H6R7;Q9H6R7-2	468;468	Q9H6R7	468	WD repeat and coiled-coil-containing protein C2orf44	C2orf44	S	2	1	9.54742e-45	233.03	195.26	228.49	-0.74095	866830000	APLNKANRKKLIESLSPDFCHQNKGLLLTVN	1		+	+	8	25.9744	24.0379	25.0814
Q9H6R7;Q9H6R7-2;Q9H6R7-3	501;501;14	Q9H6R7	501	WD repeat and coiled-coil-containing protein C2orf44	C2orf44	S	3	0.999933	6.36989e-64	181.25	175.38	181.25	0.85487	157320000	SQNGRPGRTLIKEIQSPLSSICDGSIALDAE	1		+	+	3	25.9744	24.5135	24.2457
C9J4K0;Q9BVC5-2	140;178	C9J4K0	140	Ashwin	C2orf49	S	2	0.994306	1.78747e-57	210.11	197.46	182.11	-0.6133	518260000	RLKPPPQNHDLTHRKSPSGPVKSPPLSPVGT	2;3		+	+	13		27.0103	23.5167
C9J4K0;Q9BVC5-2	155;193	C9J4K0	155	Ashwin	C2orf49	T	2	0.879837	9.94593e-110	262.96	244.96	187.42	0.15087	294860000	SPSGPVKSPPLSPVGTTPVKLKRAAPKEEAE	1;2;3		+	+	13		24.638	25.0604
Q9BVC5	182	Q9BVC5	182	Ashwin	C2orf49	S	4	0.99994	1.78747e-57	210.11	197.46	167.53	-0.27314	736610000	NNNDAKQNHDLTHRKSPSGPVKSPPLSPVGT	1;2;3		+	+	13	28.5391	27.1544	23.5167
Q9BVC5	189	Q9BVC5	189	Ashwin	C2orf49	S	3	1	9.94593e-110	262.96	244.96	259.84	-1.2263	5138000000	NHDLTHRKSPSGPVKSPPLSPVGTTPVKLKR	1;2;3		+	+	27	28.5391	29.0393	27.2466
Q9BVC5	193	Q9BVC5	193	Ashwin	C2orf49	S	3	1	1.39822e-96	259.84	246.21	259.84	-1.2263	1470500000	THRKSPSGPVKSPPLSPVGTTPVKLKRAAPK	1;2;3		+	+	26	28.5391	26.7397	26.1615
Q9BVC5	198	Q9BVC5	198	Ashwin	C2orf49	T	2	0.97453	1.52844e-79	234.3	218	234.3	-0.19649	2119700000	PSGPVKSPPLSPVGTTPVKLKRAAPKEEAEA	1;2;3		+	+	9	28.5391	27.5659	25.9916
Q7Z6I8;Q7Z6I8-2	121;121	Q7Z6I8	121	UPF0461 protein C5orf24	C5orf24	S	2	0.95939	1.52518e-23	178.23	164.82	178.23	-1.4211	157700000	TGRPLGTTKAAGFKTSPGRPLGTTKAAGYKV	1		+	+	1	28.8664	24.0902	25.5586
Q7Z6I8	137	Q7Z6I8	137	UPF0461 protein C5orf24	C5orf24	S	3	0.999114	1.47088e-08	122.3	77.466	49.076	-0.60011	290970000	PGRPLGTTKAAGYKVSPGRPPGSIKALSRLA	1;2		+	+	6	28.8664	24.7944	24.2674
Q96GV9	25	Q96GV9	25	UNC119-binding protein C5orf30	C5orf30	S	4	1	1.9434e-74	208.93	208.93	180.11	-0.81847	2732300000	RSTLTTLPFPGAEANSPGKAEAEKPRCSSTP	1		+	+	15	26.4786	26.2548	25.6148
Q96GV9	167	Q96GV9	167	UNC119-binding protein C5orf30	C5orf30	S	2	1	0.00136059	147.63	116.8	122.55	0.32607	364800000	PLPLCLLKGKRAHSKSLDYLNLDKMIKEPAD	1		+	+	16	26.4786	25.3302	23.9898
Q9H6K1;Q9H6K1-2;Q5TH58	215;149;141	Q9H6K1	215	Uncharacterized protein C6orf106	C6orf106	S	2	1	1.17408e-42	221.56	221.56	106.31	0.077861	1174300000	TQPHRKVEGNFNPFASPQKNRQSDENNLKDP	1		+	+	18	26.5459	27.627	25.9084
A0A087X0V0;Q8WVR3;B3KNS5;Q8WVR3-3;Q8WVR3-2	143;517;248;143;136	A0A087X0V0;Q8WVR3;Q8WVR3-3	517	Uncharacterized protein C7orf43	C7orf43	S	2	0.999987	1.18717e-58	261.1	211.48	261.1	-1.2269	430780000	RDLVERHQASLGRSQSFSHQQPSRSHLMRSG	1		+	+	11	25.3818	25.8371	24.3176
Q9BRJ6;C9JQV0	59;59	Q9BRJ6	59	Uncharacterized protein C7orf50	C7orf50	S	4	1	1.18154e-182	266.17	246.87	46.595	0.28378	2987400000	GEAVLRPGLDAEPELSPEEQRVLERKLKKER	1		+	+	13	31.691	27.7196	25.9657
H7C2R9;H7C0T1;Q9BRJ6;C9JQV0	160;143;175;175	H7C2R9;Q9BRJ6	175	Uncharacterized protein C7orf50	C7orf50	S	3	1	2.39663e-55	243.83	216.1	107.72	0.21415	4673300000	VQKAEALMRELDEEGSDPPLPGRAQRIRQVL	1		+	+	25	31.691	28.7612	26.3943
A0A0A6YYC3;Q9Y383-3;A0A0A6YYJ8;Q96HJ9-2;Q9Y383;Q9Y383-2	351;351;420;420;354;353	A0A0A6YYC3;A0A0A6YYJ8;Q9Y383;Q9Y383-2	420	Putative RNA-binding protein Luc7-like 2;UPF0562 protein C7orf55	C7orf55-LUC7L2;LUC7L2;C7orf55	S	3	0.996827	7.13624e-17	157.85	136.61	145.27	-1.0528	665700000	RFRDQDLASCDRDRSSRDRSPRDRDRKDKKR	1		+	+	2	31.6731	25.5527	27.188
A0A0A6YYC3;Q9Y383-3;A0A0A6YYJ8;Q96HJ9-2;Q9Y383;Q9Y383-2	380;380;449;449;383;382	A0A0A6YYC3;A0A0A6YYJ8;Q9Y383;Q9Y383-2	449	Putative RNA-binding protein Luc7-like 2;UPF0562 protein C7orf55	C7orf55-LUC7L2;LUC7L2;C7orf55	S	2	1	4.38228e-39	206.43	206.43	150.31	-0.24437	20846000000	KRSYESANGRSEDRRSSEEREAGEI______	1;2		+	+	8	31.6731	31.3152	28.3822
A0A0A6YYC3;Q9Y383-3;A0A0A6YYJ8;Q96HJ9-2;Q9Y383;Q9Y383-2	381;381;450;450;384;383	A0A0A6YYC3;A0A0A6YYJ8;Q9Y383;Q9Y383-2	450	Putative RNA-binding protein Luc7-like 2;UPF0562 protein C7orf55	C7orf55-LUC7L2;LUC7L2;C7orf55	S	3	1	4.38228e-39	206.43	206.43	151.6	0.69029	22539000000	RSYESANGRSEDRRSSEEREAGEI_______	1;2		+	+	13	31.6731	31.1689	27.5554
Q9H7E9;Q9H7E9-2	19;19	Q9H7E9	19	UPF0488 protein C8orf33	C8orf33	T	2	0.999513	5.05122e-176	302.31	280.75	302.31	0.72766	3507100000	LGHLAGEAAAAPGPGTPCASRGARLPGPVSS	1		+	+	3	30.4111	28.2212	26.4459
Q9BUH6	148	Q9BUH6	148	Protein PAXX	C9orf142	S	2	1	2.82407e-64	181.51	158.97	150.27	-0.83305	9493300000	WSLERRLAAAEETAVSPRKSPRPAGPQLFLP	1;2		+	+	37	29.1503	27.5311	26.421
Q9BUH6	152	Q9BUH6	152	Protein PAXX	C9orf142	S	4	1	7.24875e-71	244.51	192.94	51.858	1.2246	5708400000	RRLAAAEETAVSPRKSPRPAGPQLFLPDPDP	1;2		+	+	22	29.1503	27.4768	27.3581
Q9BUW7	82	Q9BUW7	82	UPF0184 protein C9orf16	C9orf16	S	2	0.999932	7.39919e-25	180.12	153.83	180.12	-0.19323	400000000	RLEFQQQLGEAPSDASP______________	1		+	+	12	28.1239	25.4731	24.1369
Q8IXQ3	69	Q8IXQ3	69	Uncharacterized protein C9orf40	C9orf40	S	2	0.998358	1.13835e-69	244.98	141.07	232.11	-0.57123	5319400000	RKRKIDAGTMAEPSASPSKRRDSGDNSAPSG	1		+	+	12	27.8373	25.0606	27.6901
Q9NZ63	15	Q9NZ63	15	Uncharacterized protein C9orf78	C9orf78	S	4	1	0	376.73	364.62	179.86	-0.60981	3537800000	_MPVVRKIFRRRRGDSESEEDEQDSEEVRLK	2		+	+	19	30.4175	27.5209	27.4607
Q9NZ63	17	Q9NZ63	17	Uncharacterized protein C9orf78	C9orf78	S	4	1	0	376.73	364.62	179.86	-0.60981	3537800000	PVVRKIFRRRRGDSESEEDEQDSEEVRLKLE	2		+	+	22	30.4175	27.5209	27.4607
Q9H8G2	89	Q9H8G2	89	Caspase activity and apoptosis inhibitor 1	CAAP1	S	3	0.940979	3.92605e-101	270.06	241.73	226.75	-0.00065378	563570000	WGGSSVERSERRKRRSTDSSSVSGSLQQETK	1		+	+	11	28.0402	24.2628	25.0262
Q9H8G2;Q9H8G2-2	301;156	Q9H8G2;Q9H8G2-2	301	Caspase activity and apoptosis inhibitor 1	CAAP1	S	2	1	5.7007e-06	114.19	94.609	114.19	0.19581	14021000	SEAGQIDDLEKDIEKSVNEILGLAESSPNEP	1		+	+	2	28.0402	21.9695	22.7716
Q9H8G2;Q9H8G2-2	312;167	Q9H8G2;Q9H8G2-2	312	Caspase activity and apoptosis inhibitor 1	CAAP1	S	2	0.946153	2.45609e-70	238.19	211.35	133.16	-0.31076	2560600000	DIEKSVNEILGLAESSPNEPKAATLAVPPPE	1		+	+	24	28.0402	27.487	25.1975
Q9Y6J0;A0A087WWW8;Q9Y6J0-2;C9JT60;C9J068	10;10;10;10;10	Q9Y6J0	10	Calcineurin-binding protein cabin-1	CABIN1	S	3	0.779529	1.12059e-06	105.51	89.782	105.51	-1.2643	24624000	______MIRIAALNASSTIEDDHEGSFKSHK	1		+	+	3	24.742	23.0322	23.9357
Q9Y6J0;A0A087WWW8;Q9Y6J0-2	433;383;383	Q9Y6J0	433	Calcineurin-binding protein cabin-1	CABIN1	S	3	0.999998	3.1241e-08	102.97	93.41	102.97	0.41156	15530000	LPSRLRKLDPEEEDDSFNNYEVQSEAKLESF	1		+	+	5	24.742	22.1827	23.1437
Q8TDN4;Q8TDN4-2;V9GYB4	290;25;70	Q8TDN4	290	CDK5 and ABL1 enzyme substrate 1	CABLES1	S	3	0.89859	1.4545e-117	287.01	238.15	169.43	-0.21602	206200000	FEQLQRSRRRLISQRSSLETLEDIEENAPLR	1		+	+	3	25.8757	22.0629	24.4889
Q8TDN4;Q8TDN4-2;V9GYB4	291;26;71	Q8TDN4	291	CDK5 and ABL1 enzyme substrate 1	CABLES1	S	3	0.977753	1.4545e-117	287.01	238.15	227.24	-0.98149	411710000	EQLQRSRRRLISQRSSLETLEDIEENAPLRR	1;2		+	+	3	25.8757	24.0322	24.4889
F8VNV8;P54284;P54284-3;P54284-4;P54284-2;P54284-5	152;152;139;151;152;111	F8VNV8;P54284	152	Voltage-dependent L-type calcium channel subunit beta-3	CACNB3	S	3	0.932296	2.93654e-24	151.15	135.12	93.876	0.5517	318180000	RSGNPSSLSDIGNRRSPPPSLAKQKQKQAEH	1		+	+	2	21.6521	24.6479	24.1876
B2ZWH1;Q9HB71;Q9HB71-2	3;3;3	B2ZWH1;Q9HB71	3	Calcyclin-binding protein	CACYBP	S	2	1	0.000483979	122.52	77.148	103.6	0.17443	33454000	_____________MASEELQKDLEEVKVLLE	1		+	+	2	33.2514	23.8031	22.7067
P27708;F8VPD4	1859;1796	P27708	1859	CAD protein;Glutamine-dependent carbamoyl-phosphate synthase;Aspartate carbamoyltransferase;Dihydroorotase	CAD	S	4	1	1.19844e-74	250.2	220.21	53.278	-0.44326	53235000000	LPDGRFHLPPRIHRASDPGLPAEEPKEKSSR	1		+	+	38	31.0021	30.027	27.6209
H7BZB3;P27708;F8VPD4	205;1900;1837	H7BZB3;P27708	1900	CAD protein;Glutamine-dependent carbamoyl-phosphate synthase;Aspartate carbamoyltransferase;Dihydroorotase	CAD	S	4	1	0	377.2	377.2	124.16	0.93013	6352100000	PDGTCYPPPPVPRQASPQNLGTPGLLHPQTS	1;2		+	+	6	31.0021	27.4205	27.5061
C9JEK3;E9PGZ1;Q05682;Q05682-2;Q05682-3;Q05682-4;C9J813;Q05682-6	97;77;83;83;77;83;83;83	C9JEK3;E9PGZ1;Q05682;Q05682-2;Q05682-3;Q05682-4;Q05682-6	83	Caldesmon	CALD1	T	2	0.924603	3.15936e-38	177.91	159.89	177.91	-0.89482	39918000	VNAQNSVPDEEAKTTTTNTQVEGDDEAAFLE	1		+	+	0	24.8035	23.8004	24.357
E9PGZ1;Q05682;Q05682-2;Q05682-3;Q05682-4;C9J813;Q05682-6	125;131;131;125;131;131;131	E9PGZ1;Q05682;Q05682-2;Q05682-3;Q05682-4;Q05682-6	131	Caldesmon	CALD1	S	2	0.999859	1.18668e-84	260.13	177.68	260.13	1.8564	439220000	ERQKEFDPTITDASLSLPSRRMQNDTAENET	1		+	+	3	32.4931	26.3369	25.393
Q05682	202	Q05682	202	Caldesmon	CALD1	S	2	1	2.22534e-49	223.15	223.15	179.17	0.21536	10265000000	DKEKEEEEEEKPKRGSIGENQVEVMVEEKTT	1		+	+	9	32.4931	23.0433	24.8733
E9PGZ1;Q05682-4;C9J813	196;202;202	E9PGZ1;Q05682-4	202	Caldesmon	CALD1	S	3	1	3.70167e-75	271.3	271.3	94.281	0.18222	39107000000	DKEKEEEEEEKPKRGSIGENQIKDEKIKKDK	1		+	+	23	27.3968	29.1163	29.0694
Q05682-2;Q05682-3;Q05682-6	202;196;202	Q05682-2;Q05682-3;Q05682-6	202	Caldesmon	CALD1	S	2	1	2.74703e-49	243.92	165.38	193.48	0.17648	3493700000	DKEKEEEEEEKPKRGSIGENQGEEKGTKVQA	1		+	+	13	23.9995	31.6977	21.9288
E9PGZ1;Q05682;Q05682-2;Q05682-3;Q05682-4;Q05682-6	463;724;495;489;469;494	E9PGZ1;Q05682;Q05682-2;Q05682-3;Q05682-4;Q05682-6	724	Caldesmon	CALD1	S	2	0.995536	3.51437e-33	176.11	165.85	125.17	-0.10755	7614300000	VRNIKSMWEKGNVFSSPTAAGTPNKETAGLK	1;2		+	+	12	32.4931	30.1062	27.22
E9PGZ1;Q05682;Q05682-2;Q05682-3;Q05682-4;Q05682-6	469;730;501;495;475;500	E9PGZ1;Q05682;Q05682-2;Q05682-3;Q05682-4;Q05682-6	730	Caldesmon	CALD1	T	2	0.999998	2.55491e-33	223.11	204.88	223.11	-0.21405	9005000000	MWEKGNVFSSPTAAGTPNKETAGLKVGVSSR	1;2		+	+	15	32.4931	30.4248	27.5397
Q05682;Q05682-2;Q05682-3;Q05682-4;Q05682-6	753;524;518;498;523	Q05682;Q05682-2;Q05682-3;Q05682-4;Q05682-6	753	Caldesmon	CALD1	T	3	1	2.3288e-136	262.14	254.37	203.71	0.41032	9443500000	LKVGVSSRINEWLTKTPDGNKSPAPKPSDLR	1;2;3		+	+	8	32.4931	29.8171	26.9166
Q05682;Q05682-2;Q05682-3;Q05682-4;Q05682-6	759;530;524;504;529	Q05682;Q05682-2;Q05682-3;Q05682-4;Q05682-6	759	Caldesmon	CALD1	S	3	1	1.01871e-174	293.04	293.04	208.58	-0.41427	13799000000	SRINEWLTKTPDGNKSPAPKPSDLRPGDVSS	1;2;3		+	+	13	32.4931	30.3488	27.4383
E7ETZ0;P62158;H0Y7A7;E7EMB3;Q96HY3;G3V361;G3V226	83;82;120;129;46;46;46	E7ETZ0;P62158	82	Calmodulin	CALM1;CALM2	S	3	0.99997	1.30005e-11	144.17	131.28	64.52	0.23283	498670000	PEFLTMMARKMKDTDSEEEIREAFRVFDKDG	1		+	+	4	22.8409	22.0769	23.127
O43852;O43852-3;O43852-6;O43852-10;O43852-5;O43852-9;O43852-11;O43852-13;O43852-14;O43852-12;O43852-4;O43852-2;O43852-7;O43852-8	44;52;44;44;44;44;44;44;52;44;52;44;44;44	O43852;O43852-4;O43852-8	44	Calumenin	CALU	S	3	1	1.08369e-43	179.67	173.18	179.67	-1.0777	35613000000	HHEPQLSDKVHNDAQSFDYDHDAFLGAEEAK	1		+	+	16	33.6405	25.2613	25.6097
H7C071;Q14012	24;177	H7C071;Q14012	177	Calcium/calmodulin-dependent protein kinase type 1	CAMK1	T	3	0.996207	1.35374e-107	231.53	220.43	231.53	-0.10981	952440000	DFGLSKMEDPGSVLSTACGTPGYVAPEVLAQ	1		+	+	2	27.7619	25.0471	25.1906
Q13554;Q13554-4;Q13554-7;Q13554-6;H7BXS4	276;276;276;276;276	Q13554;Q13554-4	NaN	Calcium/calmodulin-dependent protein kinase type II subunit beta	CAMK2B	S	2	0.993244	6.30436e-09	171.63	141.7	171.63	-0.96817	303350000	ITAHEALKHPWVCQRSTVASMMHRQETVECL	1		+	+	2	20.0523	24.3009	24.7348
Q13557;D6R938;Q13557-11;Q13557-3;Q13557-4;E9PF82;Q13557-10;Q13557-12;Q13557-6	276;276;276;276;276;276;276;276;276	Q13557;Q13557-10;Q13557-12;Q13557-6	276	Calcium/calmodulin-dependent protein kinase type II subunit delta	CAMK2D	S	2	0.993244	6.30436e-09	171.63	141.7	171.63	-0.96817	328260000	ITASEALKHPWICQRSTVASMMHRQETVDCL	1;2		+	+	2	24.7746	24.3009	24.7348
A0A0A0MS52;Q13555-4;Q13555-5;Q8WU40;A0A0A0MT11;Q13555;Q13555-6;Q13555-9;Q5SWX3;Q13555-10	276;276;276;211;276;276;276;276;276;276	A0A0A0MS52;A0A0A0MT11;Q13555-6;Q13555-9;Q5SWX3	276	Calcium/calmodulin-dependent protein kinase type II subunit gamma	CAMK2G	S	2	0.993244	6.30436e-09	171.63	141.7	171.63	-0.96817	303350000	ITADQALKHPWVCQRSTVASMMHRQETVECL	1		+	+	2	27.8251	24.3009	24.7348
Q13555-9	344	Q13555-9	344	Calcium/calmodulin-dependent protein kinase type II subunit gamma	CAMK2G	T	3	0.967296	2.07155e-08	128.67	101.14	110.75	1.54	270950000	VKPQSNNKNSLEPQTTVVHNATDGIKGSTES	1		+	+	1	21.7623	23.1956	24.9957
A0A0A0MS52;Q13555-4;Q8WU40;A0A0A0MT11;Q13555;Q13555-6	379;369;293;369;369;390	A0A0A0MS52;A0A0A0MT11;Q13555-6	379	Calcium/calmodulin-dependent protein kinase type II subunit gamma	CAMK2G	T	3	0.917162	8.5547e-202	281.34	281.34	281.34	-1.2176	740190000	AQEPAPLQTAMEPQTTVVHNATDGIKGSTES	1		+	+		27.8251	24.0147	26.8593
Q16566	356	Q16566	356	Calcium/calmodulin-dependent protein kinase type IV	CAMK4	S	2	1	6.68371e-228	298.27	284.63	50.752	0.15342	303350000	SASSSHGSIQESHKASRDPSPIQDGNEDMKA	2		+	+	3	25.9489	24.7411	24.3057
Q16566	360	Q16566	360	Calcium/calmodulin-dependent protein kinase type IV	CAMK4	S	4	1	6.68371e-228	298.27	284.63	298.27	0.39138	1467800000	SHGSIQESHKASRDPSPIQDGNEDMKAIPEG	1;2		+	+	11	25.9489	24.7411	24.3057
Q5T5Y3;Q5T5Y3-3;Q5T5Y3-2	470;481;192	Q5T5Y3	470	Calmodulin-regulated spectrin-associated protein 1	CAMSAP1	S	4	0.947439	1.09309e-227	296.53	275.98	147.37	-0.066475	721560000	RGAAIAWPEKKTRPASQPTPFALHHAASCEV	1		+	+	2	27.5516	26.576	24.7285
Q5T5Y3;Q5T5Y3-3;Q5T5Y3-2	563;574;285	Q5T5Y3	563	Calmodulin-regulated spectrin-associated protein 1	CAMSAP1	S	3	1	1.59679e-70	241.01	216.11	120.33	0.44743	8880500000	ADVVPQQADPEFPRASPRALGLTANARSPQG	1		+	+	20	27.5516	27.7748	27.3361
Q5T5Y3;Q5T5Y3-3;Q5T5Y3-2	722;733;444	Q5T5Y3	722	Calmodulin-regulated spectrin-associated protein 1	CAMSAP1	S	2	0.999998	4.74902e-43	219.24	202.62	219.24	-3.6375	413700000	ADEDTEGRLYVSCSKSPNSHDSEPWTLLRQD	1		+	+	10	27.5516	24.1161	24.3669
Q5T5Y3;Q5T5Y3-3;Q5T5Y3-2	827;838;549	Q5T5Y3	827	Calmodulin-regulated spectrin-associated protein 1	CAMSAP1	S	2	0.997106	4.30374e-06	165.02	113.3	94.717	0.04413	225200000	VKMTSFAERKLQRLNSCETKSSTSSSQKTTP	1		+	+	5	27.5516	25.0042	25.6645
Q5T5Y3;Q5T5Y3-3;Q5T5Y3-2	1080;1091;802	Q5T5Y3	1080	Calmodulin-regulated spectrin-associated protein 1	CAMSAP1	S	3	0.999772	1.83651e-59	221.51	210.09	221.51	0.2891	7022900000	QDHKVKAPVHFVEPLSPTGVAGHRKAPRLGQ	1		+	+	15	27.5516	26.6955	25.2412
Q5T5Y3;Q5T5Y3-3;Q5T5Y3-2	1122;1133;844	Q5T5Y3	1122	Calmodulin-regulated spectrin-associated protein 1	CAMSAP1	T	4	0.970765	1.97479e-08	99.987	90.361	99.987	0.77609	556640000	LKVPKDRPQGSSRSKTPTPSVETLPHLRPFP	1		+	+	2	27.5516	21.8479	28.0874
Q08AD1-2;Q08AD1-3;Q08AD1	389;405;416	Q08AD1-2;Q08AD1-3	389	Calmodulin-regulated spectrin-associated protein 2	CAMSAP2	S	2	0.989247	4.25821e-07	120.11	106.02	120.11	0.77558	59970000	PQAHSSASGGIRRSSSMSYVDGFIGTWPKEK	1		+	+	7	27.569	21.5502	24.6564
Q08AD1-2;Q08AD1-3;Q08AD1	437;453;464	Q08AD1-2;Q08AD1-3	437	Calmodulin-regulated spectrin-associated protein 2	CAMSAP2	S	2	0.999992	3.86575e-148	304.91	278.07	262.91	0.26	7857000000	SVQRSTPNRGITRSISNEGLTLNNSHVSKHI	1		+	+	23	27.569	27.7494	26.5507
Q08AD1-2;Q08AD1-3;Q08AD1	572;588;599	Q08AD1-2;Q08AD1-3	572	Calmodulin-regulated spectrin-associated protein 2	CAMSAP2	S	2	0.99998	3.23897e-21	196.41	168.64	196.41	-0.16649	1000700000	QEMSILNSNIKLNQSSPDNVTDTKGALSPIT	1		+	+	21	27.569	28.7863	26.0497
Q08AD1-2;Q08AD1-3;Q08AD1	646;662;673	Q08AD1-2;Q08AD1-3	646	Calmodulin-regulated spectrin-associated protein 2	CAMSAP2	S	2	1	6.78775e-08	152.07	141.12	152.07	-0.01586	592370000	LQDYDIRTGNTREALSPCPSTVSTKSQPGSS	1		+	+	8	27.569	27.3962	25.7132
Q08AD1-2;Q08AD1-3;Q08AD1	850;866;877	Q08AD1-2;Q08AD1-3	850	Calmodulin-regulated spectrin-associated protein 2	CAMSAP2	S	2	0.999878	8.57952e-142	284.9	254.24	118.63	-1.3899	273880000	SPTTPIDPEKQWNLASPSEETLNEGEILEYT	1		+	+	2	27.569	23.2689	25.5334
Q08AD1-2;Q08AD1-3;Q08AD1	909;925;936	Q08AD1-2;Q08AD1-3	909	Calmodulin-regulated spectrin-associated protein 2	CAMSAP2	S	3	0.999999	2.90708e-16	158	132.82	72.316	-0.15159	93093000	QMREQQSWVISPPQPSPQKQIRDFKPSKQAG	1;2		+	+	6	27.569	22.6326	24.6545
Q08AD1-2;Q08AD1-3;Q08AD1	977;993;1004	Q08AD1-2;Q08AD1-3	977	Calmodulin-regulated spectrin-associated protein 2	CAMSAP2	T	3	0.999471	2.45656e-05	125.73	106.05	71.98	-0.70122	130160000	PRPNELKITPLNRTLTPPRSVDSLPRLRRFS	1;2		+	+	5	27.569	23.4668	23.6007
Q08AD1-2;Q08AD1-3;Q08AD1	992;1008;1019	Q08AD1-2;Q08AD1-3	992	Calmodulin-regulated spectrin-associated protein 2	CAMSAP2	S	2	0.999997	4.22273e-20	199.98	172.21	187.51	-0.72475	1031900000	TPPRSVDSLPRLRRFSPSQVPIQTRSFVCFG	1		+	+	11	27.569	25.9251	24.6632
Q08AD1-2;Q08AD1-3;Q08AD1	1121;1137;1148	Q08AD1-2;Q08AD1-3	1121	Calmodulin-regulated spectrin-associated protein 2	CAMSAP2	S	2	1	2.02666e-107	280.01	250.98	244.52	1.3074	814970000	PPEKADVPVEKYDGESDKEQFDDDQKVCCGF	1		+	+	8	27.569	27.1859	25.2337
Q08AD1-2;Q08AD1-3;Q08AD1	1281;1297;1308	Q08AD1-2;Q08AD1-3	1281	Calmodulin-regulated spectrin-associated protein 2	CAMSAP2	T	4	0.999916	1.06648e-238	318.99	306.7	318.99	-0.025673	273350000	SLNTGDNESVHSGKRTPRSESVEGFLSPSRC	1;2		+	+		27.569	26.4636	25.9446
Q08AD1-2;Q08AD1-3;Q08AD1	1286;1302;1313	Q08AD1-2;Q08AD1-3	1286	Calmodulin-regulated spectrin-associated protein 2	CAMSAP2	S	2	0.999168	4.13353e-29	209.19	157.18	209.19	-0.14103	267440000	DNESVHSGKRTPRSESVEGFLSPSRCGSRNG	1;2		+	+	15	27.569	24.7047	25.3708
Q08AD1-2;Q08AD1-3;Q08AD1	1292;1308;1319	Q08AD1-2;Q08AD1-3	1292	Calmodulin-regulated spectrin-associated protein 2	CAMSAP2	S	2	0.978983	3.88474e-114	205.76	196.77	118.21	-0.67102	2080800000	SGKRTPRSESVEGFLSPSRCGSRNGEKDWEN	1;2;3		+	+	20	27.569	27.9126	25.7971
Q08AD1-2;Q08AD1-3;Q08AD1	1294;1310;1321	Q08AD1-2;Q08AD1-3	1294	Calmodulin-regulated spectrin-associated protein 2	CAMSAP2	S	2	0.966311	3.11027e-28	209.19	157.18	187	-0.29351	369680000	KRTPRSESVEGFLSPSRCGSRNGEKDWENAS	1;2		+	+	4	27.569	25.6145	25.898
P27824;P27824-2;P27824-3	554;589;446	P27824	554	Calnexin	CANX	S	3	1	0	468.79	409.17	161.22	-0.52388	196200000000	DEEEEGEEKLEEKQKSDAEEDGGTVSQEEED	1;2		+	+	38	33.4264	31.6476	31.4738
P27824;P27824-2;P27824-3	562;597;454	P27824	562	Calnexin	CANX	T	3	1	1.87467e-141	283.77	269.53	118.9	-0.87052	10296000000	KLEEKQKSDAEEDGGTVSQEEEDRKPKAEED	1;2		+	+	13	33.4264	24.2243	27.6709
P27824;P27824-2;P27824-3	564;599;456	P27824	564	Calnexin	CANX	S	3	1	0	418.59	397.86	118.9	-0.87052	116690000000	EEKQKSDAEEDGGTVSQEEEDRKPKAEEDEI	1;2		+	+	35	33.4264	32.0145	30.6807
P27824;P27824-2;P27824-3	583;618;475	P27824	583	Calnexin	CANX	S	3	1	3.69308e-173	336.51	336.51	191.14	-0.5907	304180000000	EDRKPKAEEDEILNRSPRNRKPRRE______	1		+	+	57	33.4264	30.3872	30.1225
Q01518;Q5T0R1;Q5T0R4;Q5T0R3;Q5T0R2;Q5T0R5;Q5T0R7;Q5T0R6	34;34;34;34;34;34;34;34	Q01518	34	Adenylyl cyclase-associated protein 1;Adenylyl cyclase-associated protein	CAP1	S	2	0.999879	0	394.05	365.31	331.03	0.42631	10398000000	EAVSHTSDMHRGYADSPSKAGAAPYVQAFDS	1		+	+	4	32.7445	29.8109	25.9009
Q01518;Q01518-2	301;300	Q01518;Q01518-2	301	Adenylyl cyclase-associated protein 1	CAP1	S	2	0.932144	1.14703e-89	231.32	215.03	231.32	0.81267	714670000	LKAQSGPVRSGPKPFSAPKPQTSPSPKRATK	1;2		+	+	7	32.7445	24.9983	29.3434
Q01518;Q01518-2	307;306	Q01518;Q01518-2	307	Adenylyl cyclase-associated protein 1	CAP1	T	2	0.9937	2.12709e-69	239.27	223.21	180.91	-0.49066	33488000000	PVRSGPKPFSAPKPQTSPSPKRATKKEPAVL	1;2;3		+	+	21	32.7445	28.0907	28.4667
Q01518;Q01518-2	308;307	Q01518;Q01518-2	308	Adenylyl cyclase-associated protein 1	CAP1	S	2	0.997761	4.90182e-117	282.81	261.89	189.98	-1.0103	145930000000	VRSGPKPFSAPKPQTSPSPKRATKKEPAVLE	1;2;3		+	+	26	32.7445	31.9045	28.731
Q01518;Q01518-2	310;309	Q01518;Q01518-2	310	Adenylyl cyclase-associated protein 1	CAP1	S	2	0.999977	1.14703e-89	257.98	241.92	160.8	0.18743	59039000000	SGPKPFSAPKPQTSPSPKRATKKEPAVLELE	1;2;3		+	+	27	32.7445	31.49	27.6762
Q01518-2;Q5T0R9;Q5T0S3	34;34;34	Q01518-2;Q5T0S3	NaN	Adenylyl cyclase-associated protein 1;Adenylyl cyclase-associated protein	CAP1	S	2	0.999879	0	394.05	365.31	331.03	0.42631	10308000000	EAVSHTSDMHRGYADSPSKAGAAPYVQAYIK	1		+	+	4	23.0967	29.8109	25.9009
A0A087WZ15;E9PDI2;P40123;A0A087X0J3;P40123-2;B7Z385	218;275;301;218;237;189	A0A087WZ15;E9PDI2;P40123	301	Adenylyl cyclase-associated protein;Adenylyl cyclase-associated protein 2	CAP2	S	2	0.999395	1.74971e-108	286.67	247.31	244.23	0.29654	1615900000	TYKNPSLRAQGGQTQSPTKSHTPSPTSPKSY	1		+	+	4		26.8916	26.892
A0A087WZ15;E9PDI2;P40123;A0A087X0J3;P40123-2;B7Z385	229;286;312;229;248;200	A0A087WZ15;E9PDI2;P40123	312	Adenylyl cyclase-associated protein;Adenylyl cyclase-associated protein 2	CAP2	S	2	0.998429	0.000741823	128.57	107.02	128.57	0.15469	2920100000	GQTQSPTKSHTPSPTSPKSYPSQKHAPVLEL	1;2		+	+	6		28.5403	25.2582
P40121;P40121-2;H7C0X8	337;322;92	P40121	337	Macrophage-capping protein	CAPG	S	3	1	2.17491e-44	188.73	178.29	118.57	1.759	444950000	YAPNTQVEILPQGHESPIFKQFFKDWK____	1		+	+	11	31.9471	25.5681	25.5879
O75808;O75808-2	296;296	O75808	296	Calpain-15	CAPN15	S	3	0.999999	0.000715093	68.42	53.227	68.42	0.0295	14391000	AGASRLAELLSGKRLSVLEEEATEGGTSRVE	1		+	+	5	23.7085	22.2684	23.1549
A0A087X082;Q14444;Q14444-2;G3V153	282;335;335;254	A0A087X082;Q14444	335	Caprin-1	CAPRIN1	S	4	0.988447	0	519.47	505.3	215.7	0.51741	19572000000	TVEVVNSLQQQPQAASPSVPEPHSLTPVAQA	1;2		+	+	3	23.2978	28.035	27.2069
P52907	9	P52907	9	F-actin-capping protein subunit alpha-1	CAPZA1	S	2	1	7.52336e-05	129.01	92.983	50.305	0.24657	569690000	_______MADFDDRVSDEEKVRIAAKFITHA	1		+	+	12	32.7931	27.0002	25.8846
P47755;F8W9N7;C9JUG7;P47755-2;F8WED3	9;9;9;9;9	P47755	9	F-actin-capping protein subunit alpha-2	CAPZA2	S	2	1	1.22546e-18	185.33	170.73	185.33	-0.03059	542340000	_______MADLEEQLSDEEKVRIAAKFIIHA	1		+	+	13	31.5479	25.7525	24.562
P47756;B1AK85;P47756-2;B1AK88	2;28;2;31	P47756;P47756-2	2	F-actin-capping protein subunit beta	CAPZB	S	2	1	1.90141e-07	137.61	125.34	73.927	-2.1333	53065000	______________MSDQQLDCALDLMRRLP	1		+	+	6	32.8931	22.2919	23.3675
I3L3X8;H3BTK3;Q9Y2V2;H3BUY4;H3BPY5;H3BNU9;H3BSW7	23;23;23;23;23;23;23	I3L3X8;Q9Y2V2	23	Calcium-regulated heat stable protein 1	CARHSP1	T	3	0.999997	6.03111e-29	150.77	137.69	150.77	1.171	674060000	PPQPPTHQASVGLLDTPRSRERSPSPLRGNV	1;2		+	+	6	24.5834	25.2989	25.532
I3L3X8;H3BTK3;Q9Y2V2;H3BUY4;H3BPY5;H3BNU9;H3BSW7	26;26;26;26;26;26;26	I3L3X8;Q9Y2V2	26	Calcium-regulated heat stable protein 1	CARHSP1	S	3	0.998686	1.05339e-81	216.78	206.31	90.287	-0.37633	3401900000	PPTHQASVGLLDTPRSRERSPSPLRGNVVPS	1;2;3		+	+	8	24.5834	28.5381	26.7234
I3L3X8;H3BTK3;Q9Y2V2;H3BUY4;H3BPY5;H3BNU9;H3BSW7	30;30;30;30;30;30;30	I3L3X8;Q9Y2V2	30	Calcium-regulated heat stable protein 1	CARHSP1	S	4	1	6.7901e-82	240.26	216.73	208.28	0.63987	39499000000	QASVGLLDTPRSRERSPSPLRGNVVPSPLPT	1;2;3		+	+	27	24.5834	31.013	27.8419
I3L3X8;H3BTK3;Q9Y2V2;H3BUY4;H3BPY5;H3BNU9;H3BSW7	32;32;32;32;32;32;32	I3L3X8;Q9Y2V2	32	Calcium-regulated heat stable protein 1	CARHSP1	S	4	1	3.2805e-69	219.51	204.91	208.28	0.63987	37944000000	SVGLLDTPRSRERSPSPLRGNVVPSPLPTRR	1;2;3		+	+	27	24.5834	30.8268	27.9176
I3L3X8;H3BTK3;Q9Y2V2;H3BUY4;H3BPY5;H3BNU9;H3BSW7	41;41;41;41;41;41;41	I3L3X8;Q9Y2V2	41	Calcium-regulated heat stable protein 1	CARHSP1	S	4	0.999999	1.11431e-49	203.3	194.18	167.74	-0.035955	29054000000	SRERSPSPLRGNVVPSPLPTRRTRTFSATVR	1;2;3		+	+	44	24.5834	30.1688	23.8085
I3L3X8;H3BTK3;Q9Y2V2;H3BUY4;H3BPY5;H3BNU9;H3BSW7	52;52;52;52;52;52;52	I3L3X8;Q9Y2V2	52	Calcium-regulated heat stable protein 1	CARHSP1	S	2	1	0.000246144	168.25	60.558	157.2	-1.2856	61145000000	NVVPSPLPTRRTRTFSATVRASQGPVYKGVC	1		+	+	38	24.5834	31.9211	28.2262
P49589;P49589-2;B4DKY1;P49589-3	307;307;320;390	P49589;P49589-2;P49589-3	390	Cysteine--tRNA ligase, cytoplasmic	CARS	S	3	0.997596	3.97212e-49	195.43	175.13	195.43	-0.01445	131030000	GDQKALQEGEGDLSISADRLSEKRSPNDFAL	1		+	+	10	23.1144	24.8775	24.2546
O15234;J3KSY7;K7EQ38	117;4;47	O15234	117	Protein CASC3	CASC3	S	2	1	4.60377e-148	314.23	269.23	197.07	-0.17834	933640000	EGEYSEEENSKVELKSEANDAVNSSTKEEKG	1;2		+	+	6	27.9938	26.9679	25.6845
O15234;J3KSY7;K7EQ38	125;12;55	O15234	125	Protein CASC3	CASC3	S	2	0.953217	1.75348e-75	254.46	226.94	254.46	0.68236	389370000	NSKVELKSEANDAVNSSTKEEKGEEKPDTKS	1;2		+	+	4	27.9938	26.5195	25.8056
O15234;J3KSY7	148;35	O15234	148	Protein CASC3	CASC3	S	3	1	3.20607e-159	293.29	293.29	252.44	-0.41538	2060700000	EEKPDTKSTVTGERQSGDGQESTEPVENKVG	1		+	+	22	27.9938	27.8894	26.1468
O15234;J3KSY7	265;152	O15234	265	Protein CASC3	CASC3	S	3	0.999994	7.74304e-25	179.14	162.22	159.67	0.024219	3411500000	PDDIKPRRIRKPRYGSPPQRDPNWNGERLNK	1		+	+	15	27.9938	27.6453	24.9546
O15234	363	O15234	363	Protein CASC3	CASC3	S	3	0.999999	0	363.08	340.95	262.12	-0.88751	19099000000	SYRSRRLEQTSVRDPSPEADAPVLGSPEKEE	1;2		+	+	17	27.9938	29.1697	27.6308
O15234	373	O15234	373	Protein CASC3	CASC3	S	3	1	0	363.08	340.95	129.25	0.23047	5765100000	SVRDPSPEADAPVLGSPEKEEAASEPPAAAP	1;2		+	+	12	27.9938	28.6965	26.1005
O15234;J3QSC4	443;38	O15234	443	Protein CASC3	CASC3	T	3	0.805861	5.61809e-15	111.67	104.52	111.67	0.6018	347940000	PEGLIPAPPVPETTPTPPTKTGTWEAPVDSS	1;2		+	+	1	27.9938	25.1973	24.6438
Q8NG31-2;Q8NG31;Q8NG31-4;E9PPJ1;Q8NG31-3	60;60;60;60;60	Q8NG31-2	60	Protein CASC5	CASC5	S	2	0.999991	0.00657715	130.78	73.617	121.45	0.6195	268770000	QESNALRNKKNSRRVSFADTIKVFQTESHMK	1		+	+	16	26.3187	24.0692	25.9919
Q8NG31-2;Q8NG31;Q8NG31-4;E9PPJ1;Q8NG31-3;H0YCZ2	1050;1076;1050;1050;1050;95	Q8NG31-2	1050	Protein CASC5	CASC5	S	2	1	1.35258e-49	221.81	191.59	215.99	1.4065	430500000	ELSKSATCKNIKDVQSPGFLNEPLSSKSQRR	1;2		+	+	17	26.3187	26.5554	24.6518
O14936;O14936-2;O14936-3;O14936-6	51;51;51;51	O14936;O14936-2;O14936-3;O14936-6	51	Peripheral plasma membrane protein CASK	CASK	S	2	0.990927	1.97798e-05	118.19	88.254	118.19	0.011234	107830000	QQFAVKIVDVAKFTSSPGLSTEDLKREASIC	1		+	+	2	28.2169	23.8834	24.3114
O14936-3;O14936-5;Q5JS72	571;192;192	O14936-3;O14936-5	571	Peripheral plasma membrane protein CASK	CASK	S	2	0.994061	1.05549e-20	175.01	157.63	141.64	-0.14196	800630000	SITFKIVPSYRTQSSSCEDLPSTTQPKGRQI	1		+	+	10	23.0468	27.611	26.1478
Q8WXE0;Q8WXE0-2	403;321	Q8WXE0	403	Caskin-2	CASKIN2	S	2	1	0	366.61	339.56	338.15	-0.86055	2815000000	PRVGLSPDSPAGDRNSVGSEGSVGSIRSAGS	1;2;3		+	+	8	26.8057	28.2509	25.9271
Q8WXE0;Q8WXE0-2	989;907	Q8WXE0	989	Caskin-2	CASKIN2	T	3	0.972327	1.69997e-34	150.09	134.32	150.09	-0.31958	398890000	TPVPPGLDFNLTESDTVKRRPKCREREPLQT	1		+	+		26.8057	24.8352	24.2697
P55210;P55210-3;Q5SVL2;P55210-2	16;49;16;16	P55210;P55210-2	16	Caspase-7;Caspase-7 subunit p20;Caspase-7 subunit p11	CASP7	S	3	0.999998	3.36391e-264	338.63	325.61	338.63	1.0636	226850000	MADDQGCIEEQGVEDSANEDSVDAKPDRSSF	1		+	+	6	28.3053	25.2615	24.339
Q9UKL3;A0A087WTW5;A0A096LP21	20;20;20	Q9UKL3	20	CASP8-associated protein 2	CASP8AP2	S	3	0.999166	3.56802e-13	121.72	115.45	121.72	-0.36635	56451000	DDNGDGTSLFDVFSASPLKNNDEGSLDIYAG	1		+	+	6	22.8438	23.3139	23.7925
E9PSG1;P20810-10;P20810-9;P20810-5;F8W7E0;P20810-6;P20810-7	11;11;11;11;11;11;11	E9PSG1;P20810-10;P20810-5;P20810-6	11		CAST	S	3	1	1.08091e-17	187.63	173.06	52.72	0.2039	28491000000	_____MSQPGQKPAASPRPRRAAAARRTHEH	1;2		+	+	13	32.3625	30.9181	28.2483
A0A0C4DGB5;B7Z574;H0YA91;E7EVY3;E9PSG1;P20810-10;P20810-9;P20810-5;F8W7E0;P20810-6;P20810-7;H0Y944;P20810-8;P20810-4;E7EQK6	179;119;150;119;197;194;175;194;194;216;197;211;111;92;84	A0A0C4DGB5;E7EVY3;E9PSG1;P20810-10;P20810-5;P20810-6;P20810-8	194		CAST	S	3	0.995418	2.32593e-27	167.59	157.61	145.55	0.62704	2227600000	TAISGKPGDKKKEKKSLTPAVPVESKPDKPS	1		+	+	8	26.0663	27.4231	25.7634
A0A0C4DGB5;B7Z574;H0YA91;E7EVY3;P20810-10;P20810-9;P20810-6;P20810-7;P20810-8;P20810-4;E9PDE4	289;229;260;229;304;285;326;307;221;202;171	A0A0C4DGB5;E7EVY3;P20810-10;P20810-6;P20810-8	304		CAST	S	2	0.998695	0	364.46	348.23	364.46	-1.0062	25729000000	PDDAIDALSSDFTCGSPTAAGKKTEKEESTE	1		+	+	13	26.0663	28.3939	28.604
A0A0C4DGB5;B7Z574;E7EQ12;D6RAA8;D6RC54;E7EVY3;H0Y9H6;P20810-10;P20810-9;P20810-5;F8W7E0;P20810-6;P20810-7;P20810-8;P20810-4;E9PDE4	357;297;26;26;26;297;69;372;353;359;359;394;375;289;270;239	A0A0C4DGB5;E7EQ12;E7EVY3;P20810-10;P20810-5;P20810-6;P20810-8	372		CAST	S	3	1	5.47813e-14	186.55	157.89	38.205	0.97851	181090000	ASLGTRQAEPELDLRSIKEVDEAKAKEEKLE	1		+	+	1		24.9567	24.0116
A0A0C4DGB5;B7Z574;E7EQ12;D6RC54;E7EVY3;H0Y9H6;A0A0A0MR45;H0YD33;P20810-10;P20810-9;P20810-5;P20810-6;P20810-7;P20810-8;P20810-4;E9PDE4	410;350;79;51;350;122;87;107;425;406;412;447;428;342;323;292	A0A0C4DGB5;E7EQ12;E7EVY3;P20810-10;P20810-5;P20810-6;P20810-8	425		CAST	S	3	0.997201	2.91658e-95	255.41	239.75	255.41	-0.12726	323960000	GKPLLPEPEEKPKPRSESELIDELSEDFDRS	1		+	+	7		24.4903	23.4018
A0A0C4DGB5;B7Z574;E7EQ12;D6RC54;E7EVY3;H0Y9H6;A0A0A0MR45;H0YD33;P20810-10;P20810-9;P20810-5;P20810-6;P20810-7;P20810-8;P20810-4;E9PDE4	412;352;81;53;352;124;89;109;427;408;414;449;430;344;325;294	A0A0C4DGB5;E7EQ12;E7EVY3;P20810-10;P20810-5;P20810-6;P20810-8	427		CAST	S	2	0.999994	0	379.87	324.28	288.16	1.2102	1374300000	PLLPEPEEKPKPRSESELIDELSEDFDRSEC	1		+	+	7		22.932	23.4018
A0A0C4DGB5;B7Z574;E7EQ12;D6RC54;E7EVY3;H0Y9H6;A0A0A0MR45;H0YD33;P20810-10;P20810-9;P20810-5;P20810-6;P20810-7;P20810-8;P20810-4;E9PDE4	419;359;88;60;359;131;96;116;434;415;421;456;437;351;332;301	A0A0C4DGB5;E7EQ12;E7EVY3;P20810-10;P20810-5;P20810-6;P20810-8	434		CAST	S	2	1	2.68038e-95	255.19	220.54	195.97	0.95031	181530000	EKPKPRSESELIDELSEDFDRSECKEKPSKP	1		+	+	6		24.9699	22.762
A0A0C4DGB5;B7Z574;E7EQ12;E7EVY3;H0Y9H6;A0A0A0MR45;H0YD33;P20810-10;P20810-9;P20810-5;P20810-6;P20810-7;P20810-8;P20810-4;E9PDE4	486;426;155;426;198;163;183;501;482;488;523;504;418;399;368	A0A0C4DGB5;E7EQ12;E7EVY3;P20810-10;P20810-5;P20810-6;P20810-8	501		CAST	S	3	1	7.6525e-39	192.27	171.17	146.76	0.046185	208990000	LKGTVPDDAVEALADSLGKKEADPEDGKPVM	1		+	+	4		24.9174	23.2731
A0A0C4DGB5;B7Z574;E7EQ12;E7EVY3;H0Y9H6;A0A0A0MR45;H0YD33;P20810-10;P20810-9;P20810-5;P20810-6;P20810-7;P20810-8;P20810-4;E9PDE4	621;561;290;560;332;297;317;636;617;623;658;639;553;534;503	A0A0C4DGB5;E7EQ12;E7EVY3;P20810-10;P20810-5;P20810-6;P20810-8	636		CAST	S	3	0.999219	1.19226e-281	343.09	322.61	343.09	-0.46425	1665700000	DTSSDKDLDDALDKLSDSLGQRQPDPDENKP	1		+	+	9		24.9007	26.2602
A0A0C4DGB5;B7Z574;E7EQ12;E7EVY3;H0Y9H6;A0A0A0MR45;H0YD33;P20810-10;P20810-9;P20810-5;P20810-6;P20810-7;P20810-8;P20810-4;E9PDE4	623;563;292;562;334;299;319;638;619;625;660;641;555;536;505	A0A0C4DGB5;E7EQ12;E7EVY3;P20810-10;P20810-5;P20810-6;P20810-8	638		CAST	S	3	0.999958	2.12346e-23	151.28	134.82	137.62	0.1588	585700000	QSDKDLDDALDKLSDSLGQRQPDPDENKPME	1		+	+	7		22.4866	24.3749
A0A0C4DGB5;B7Z574;E7EQ12;E7EVY3;H0Y9H6;A0A0A0MR45;H0YD33;P20810-10;P20810-9;P20810-5;P20810-6;P20810-7;P20810-8;P20810-4;E9PDE4	701;641;370;640;412;377;397;716;697;703;738;719;633;614;583	A0A0C4DGB5;E7EQ12;E7EVY3;P20810-10;P20810-5;P20810-6;P20810-8	716		CAST	S	3	0.999964	1.85751e-54	175.62	175.62	175.62	-0.96822	59165000	DSKKPADDQDPIDALSGDLDSCPSTTETSQN	1		+	+	3		23.6401	23.5624
Q03135-2;C9JKI3	6;6	Q03135-2	6	Caveolin-1;Caveolin	CAV1	S	3	1	7.89869e-30	209.9	187.46	157.26	-1.1378	7397600000	__________MADELSEKQVYDAHTKEIDLV	1		+	+		28.4221	28.7642	27.017
Q03135;E9PCT5	37;26	Q03135	37	Caveolin-1;Caveolin	CAV1	S	2	1	2.40078e-57	220.17	209.62	144.27	-1.1131	5867600000	GNIYKPNNKAMADELSEKQVYDAHTKEIDLV	1		+	+	22	31.4286	26.3688	27.7634
P51636;E9PCT3;P51636-3	23;23;23	P51636;P51636-3	23	Caveolin-2;Caveolin	CAV2	S	4	0.99986	3.42379e-49	183.81	183.81	175.04	0.73428	507890000	ADVQLFMDDDSYSHHSGLEYADPEKFADSDQ	1;2		+	+	13	28.7418	26.3028	25.1767
P51636;E9PCT3;P51636-2;P51636-3	36;36;23;36	P51636;P51636-2;P51636-3	36	Caveolin-2;Caveolin	CAV2	S	3	1	3.44274e-32	189.19	133.86	142.14	-0.56054	2738100000	HHSGLEYADPEKFADSDQDRDPHRLNSHLKD	1		+	+	4	28.7418	29.3086	26.1956
Q13951-2;J3KTD8	173;46	Q13951-2	173	Core-binding factor subunit beta	CBFB	S	2	0.999968	2.41408e-117	280.91	280.91	217.65	-0.020864	2348900000	RSHREEMEARRQQDPSPGSNLGGGDDLKLR_	1		+	+	18	30.7476	27.6557	25.9844
Q13185;S4R2Y4	93;85	Q13185	93	Chromobox protein homolog 3	CBX3	S	2	1	1.01035e-28	217.73	189.75	186.69	-0.5278	4529400000	NSQKAGKEKDGTKRKSLSDSESDDSKSKKKR	1;2		+	+	26	33.4555	26.2584	22.7458
Q13185;S4R2Y4	95;87	Q13185	95	Chromobox protein homolog 3	CBX3	S	2	0.999996	6.15604e-72	313.82	182.74	186.69	-0.5278	9894700000	QKAGKEKDGTKRKSLSDSESDDSKSKKKRDA	1;2		+	+	32	33.4555	28.7895	25.2069
Q13185	176	Q13185	176	Chromobox protein homolog 3	CBX3	S	2	1	3.4411e-10	173.59	159.89	114.64	0.95012	2455800000	PQIVIAFYEERLTWHSCPEDEAQ________	1;2		+	+	22	33.4555	28.2688	25.8901
O00257;O00257-3	467;197	O00257	467	E3 SUMO-protein ligase CBX4	CBX4	S	4	1	6.26883e-17	100.16	97.073	100.16	-0.52157	207790000	PPAAALPQPEVILLDSDLDEPIDLRCVKTRS	1;2		+	+	2	26.8453	26.0686	23.7363
P45973;F8VNY3	14;14	P45973	14	Chromobox protein homolog 5	CBX5	S	2	0.893921	7.16545e-71	243.35	213.31	229.91	-1.0758	775190000	__MGKKTKRTADSSSSEDEEEYVVEKVLDRR	1;2		+	+	19	32.5108	26.5495	25.2103
P45973	92	P45973	92	Chromobox protein homolog 5	CBX5	S	2	1	2.80402e-62	255.76	255.76	150.78	-0.39324	3531000000	ENNKPREKSESNKRKSNFSNSADDIKSKKKR	1		+	+	22	32.5108	27.9475	26.9118
Q6P1N0;Q6P1N0-2	120;120	Q6P1N0;Q6P1N0-2	120	Coiled-coil and C2 domain-containing protein 1A	CC2D1A	T	3	0.999806	1.07705e-97	225.52	215.1	225.52	0.40381	2040300000	AELNEVLGEEQKASETPPPVAQPKPEAPHPG	1		+	+	5	28.1698	25.7647	25.6889
Q6P1N0;K7EJY5;Q6P1N0-2	239;85;239	Q6P1N0;Q6P1N0-2	239	Coiled-coil and C2 domain-containing protein 1A	CC2D1A	S	2	0.938979	2.32109e-57	206.95	176.84	198.22	-0.16527	800800000	PRVTLEGPSATAPASSPGLAKPQMPPGPCSP	1		+	+	3	28.1698	24.7575	25.5076
Q5T0F9;Q5T0F9-2;H0Y517	241;241;28	Q5T0F9;Q5T0F9-2	241	Coiled-coil and C2 domain-containing protein 1B	CC2D1B	S	5	0.993428	5.13812e-89	179.96	173.96	171.43	-0.62202	798480000	ALGKRPLAPQEPANRSPETDPPAPPALESDN	1		+	+	1	22.207	25.1768	26.7575
Q8IX12;Q8IX12-2;A0A0C4DGG8;F5H2E6;F5H1H2	626;611;611;600;431	Q8IX12	626	Cell division cycle and apoptosis regulator protein 1	CCAR1	S	3	0.83024	0.00322889	101.71	73.429	68.515	-0.46069	264920000	EQDEEEKDDGEAKEISTPTHWSKLDPKTMKV	1		+	+	0	29.9192	25.925	26.5719
Q8N163;Q8N163-2;E5RFJ3;E5RGU7;H0YC58;H0YC69	124;124;124;124;132;77	Q8N163	124	Cell cycle and apoptosis regulator protein 2	CCAR2	S	3	1	1.30755e-20	176.26	163.99	63.185	0.34583	421070000	NAVKVQTLSNQPLLKSPAPPLLHVAALGQKQ	1		+	+	15	30.4168	25.376	24.6271
G3V119;Q8N163;Q8N163-2;H0YB24;A0A087X2B6	244;569;569;261;32	G3V119;Q8N163	569	Cell cycle and apoptosis regulator protein 2	CCAR2	S	2	1	0.00870874	99.539	81.913	97.779	0.053251	208870000	YRVYKMLLSLPEKVVSPPEPEKEEAAKEEAT	1		+	+	6	25.1911	26.1557	25.7922
G3V119;Q8N163;Q8N163-2;H0YB24;A0A087X2B6	301;626;626;318;89	G3V119;Q8N163	626	Cell cycle and apoptosis regulator protein 2	CCAR2	S	2	1	1.01473e-26	170.51	149.26	170.51	0.67628	48356000	SEAPLKEDGLLPKPLSSGGEEEEKPRGEASE	1;2		+	+	3	25.1911	22.7655	24.8424
G3V119;Q8N163;Q8N163-2;H0YB24;A0A087X2B6	302;627;627;319;90	G3V119;Q8N163	627	Cell cycle and apoptosis regulator protein 2	CCAR2	S	2	1	8.79891e-30	200.9	146.17	170.51	0.67628	219380000	EAPLKEDGLLPKPLSSGGEEEEKPRGEASED	1;2		+	+	5	25.1911	24.1638	26.1395
G3V119;Q8N163;Q8N163-2;H0YB24;A0A087X2B6	350;675;675;367;138	G3V119;Q8N163	675	Cell cycle and apoptosis regulator protein 2	CCAR2	S	3	0.998233	5.89329e-82	211.62	211.62	143.48	1.1362	255010000	EEEFAGAKLEDSEVRSVASNQSEMEFSSLQD	1;2;3		+	+	27	25.1911	23.2533	24.3011
G3V119;Q8N163;Q8N163-2;H0YB24;A0A087X2B6	353;678;678;370;141	G3V119;Q8N163	678	Cell cycle and apoptosis regulator protein 2	CCAR2	S	2	0.999974	5.89329e-82	211.62	211.62	193.42	0.28466	1201800000	FAGAKLEDSEVRSVASNQSEMEFSSLQDMPK	1;2;3		+	+	29	25.1911	24.8176	24.0367
K7EMI9;Q9BWC9;K7EMP7	95;130;130	K7EMI9;Q9BWC9	130	Coiled-coil domain-containing protein 106	CCDC106	S	2	0.999995	3.82791e-33	134.61	129.03	129.68	-0.82476	96633000	RRMEGDSRGGAGGEASDPESAASSLSGASEE	1		+	+	1	26.701	22.8868	26.0924
Q96HB5;Q96HB5-4;Q96HB5-3;Q96HB5-2;Q96HB5-5	360;395;360;348;348	Q96HB5;Q96HB5-2	360	Coiled-coil domain-containing protein 120	CCDC120	S	2	0.993822	1.13081e-05	149.59	130.46	129.01	-0.18475	453270000	SDRASLFVARTRRSNSSEALLVDRAAGGGAG	1		+	+	9	22.6987	23.6065	23.5449
Q96CT7	155	Q96CT7	155	Coiled-coil domain-containing protein 124	CCDC124	S	4	1	7.03519e-06	83.992	68.239	83.992	0.40157	42524000	GSVEARTIEDAIAVLSVAEEAADRHPERRMR	1		+	+		32.0651	20.8973	22.8243
P13994	332	P13994	332	Coiled-coil domain-containing protein 130	CCDC130	S	3	0.999997	1.77137e-22	135.49	135.49	135.49	1.0908	376350000	GEPRVPEEAAQDRPMSPGDCPPETTETPKCS	1		+	+	6	25.0564	23.8478	23.197
Q96JG6;Q96JG6-3;H0Y7Q2	492;462;279	Q96JG6	492	Coiled-coil domain-containing protein 132	CCDC132	S	3	0.803816	3.45413e-67	206.57	206.57	184	0.46256	1057500000	NFSILQLHEFKFMEQSRSPSVSPSKQPVSTS	1;2		+	+	5	27.632	26.6107	24.5425
Q96JG6;Q96JG6-3;H0Y7Q2	494;464;281	Q96JG6	494	Coiled-coil domain-containing protein 132	CCDC132	S	2	0.995117	1.11924e-91	240.94	240.94	240.94	-1.0032	5269000000	SILQLHEFKFMEQSRSPSVSPSKQPVSTSSK	1;2		+	+	18	27.632	28.2378	26.6617
Q96JG6;Q96JG6-3;H0Y7Q2	498;468;285	Q96JG6	498	Coiled-coil domain-containing protein 132	CCDC132	S	2	0.99934	1.11924e-91	240.94	240.94	180.8	-1.0642	5563100000	LHEFKFMEQSRSPSVSPSKQPVSTSSKTVTL	1;2		+	+	17	27.632	28.1487	25.5566
Q96JG6;Q96JG6-3;H0Y7Q2	546;516;333	Q96JG6	546	Coiled-coil domain-containing protein 132	CCDC132	S	3	1	0	391.59	372.52	230.39	0.77579	918760000	KDEETEDVLASNGYESDEQEKSAYQEYDSDS	1		+	+	5	27.632	24.5277	25.1206
Q96JG6;Q96JG6-3;H0Y7Q2	559;529;346	Q96JG6	559	Coiled-coil domain-containing protein 132	CCDC132	S	2	0.999996	1.51794e-70	241.71	232.78	156.18	0.17573	2503400000	YESDEQEKSAYQEYDSDSDVPEELKRDYVDE	1;2		+	+	20	27.632	28.2118	27.1953
Q96JG6;Q96JG6-3;H0Y7Q2	561;531;348	Q96JG6	561	Coiled-coil domain-containing protein 132	CCDC132	S	2	1	4.53332e-27	166.6	159.32	156.18	0.17573	225120000	SDEQEKSAYQEYDSDSDVPEELKRDYVDEQT	2		+	+	19	27.632	25.3429	25.2947
Q6PK04;I3L0U5;I3L4F6	19;19;18	Q6PK04	19	Coiled-coil domain-containing protein 137	CCDC137	S	2	1	5.19706e-05	164.81	99.565	56.938	-1.8297	692050000	AGRGAAVSRVQAGPGSPRRARGRQQVQPLGK	1		+	+	21	29.2362	28.1978	26.1697
Q9BUN5;E9PM03;E9PM81;Q9BUN5-3	46;46;46;46	Q9BUN5;Q9BUN5-3	46	Coiled-coil domain-containing protein 28B	CCDC28B	S	3	1	3.30113e-29	156.73	146.17	156.73	-0.31186	1513300000	TSHSGSLALGLPHLPSPKQRAKFKRVGKEKC	1		+	+	7	26.0516	25.4061	26.6766
Q96HJ3;Q96HJ3-2	52;52	Q96HJ3	52	Coiled-coil domain-containing protein 34	CCDC34	S	3	0.999999	3.3647e-29	158.13	139.78	139.59	-0.3474	324000000	MTGARGQGLEVVRSPSPPLPLSCSNSTRSLL	1;2		+	+	5	24.9366	25.6501	25.1622
Q96MW1	139	Q96MW1	139	Coiled-coil domain-containing protein 43	CCDC43	T	2	1	3.99112e-69	227.87	214.21	174.99	2.1722	22026000000	EKQRKAALLAQYADVTDEEDEADEKDDSGAT	1		+	+	23	30.3683	30.6894	25.6687
Q16204	52	Q16204	52	Coiled-coil domain-containing protein 6	CCDC6	S	2	1	6.83172e-57	229.55	229.55	229.55	1.864	1800800000	GGGGGGGGKSGGIVISPFRLEELTNRLASLQ	1		+	+	22	30.6724	25.8903	25.128
Q16204	115	Q16204	115	Coiled-coil domain-containing protein 6	CCDC6	T	2	0.957196	0.000276443	107.18	94.808	103.88	1.1896	39783000	TIQARAEQEEEFISNTLFKKIQALQKEKETL	1		+	+	2	30.6724	22.8972	18.508
Q16204	240	Q16204	240	Coiled-coil domain-containing protein 6	CCDC6	S	3	1	8.0287e-28	137.53	129.36	137.53	0.84098	4398100000	EAEKRILQEKLDQPVSAPPSPRDISMEIDSP	2		+	+	42	30.6724	28.2694	25.8115
Q16204	244	Q16204	244	Coiled-coil domain-containing protein 6	CCDC6	S	2	1	8.0287e-28	164.28	107.75	82.765	-2.0045	6366700000	RILQEKLDQPVSAPPSPRDISMEIDSPENMM	1;2		+	+	51	30.6724	28.6637	25.4045
Q16204	323	Q16204	323	Coiled-coil domain-containing protein 6	CCDC6	S	2	0.999995	1.75592e-172	277.32	277.32	185.96	-0.59386	1308100000	LQREMERREALCRQLSESESSLEMDDERYFN	1		+	+	14	30.6724	23.3102	23.8841
Q16204	351	Q16204	351	Coiled-coil domain-containing protein 6	CCDC6	S	3	0.887889	8.37869e-217	278.69	263.95	251.6	0.25606	1010000000	YFNEMSAQGLRPRTVSSPIPYTPSPSSSRPI	1;2;3		+	+	8	30.6724	25.9734	25.959
Q16204	352	Q16204	352	Coiled-coil domain-containing protein 6	CCDC6	S	3	0.993889	5.31745e-151	251.6	244.89	249	0.65885	1282900000	FNEMSAQGLRPRTVSSPIPYTPSPSSSRPIS	1;2;3		+	+	7	30.6724	27.0804	25.6053
Q16204	359	Q16204	359	Coiled-coil domain-containing protein 6	CCDC6	S	3	0.988382	4.88762e-170	265.34	260.06	265.34	0.92835	2056800000	GLRPRTVSSPIPYTPSPSSSRPISPGLSYAS	2;3		+	+	2	30.6724	28.4174	27.1276
Q16204	413	Q16204	413	Coiled-coil domain-containing protein 6	CCDC6	S	5	0.957158	2.72196e-99	229.52	215.99	144.16	0.35288	1690200000	LHVQHMGTSHGITRPSPRRSNSPDKFKRPTP	1;2;3		+	+	4	30.6724	26.0944	25.4864
Q9Y6R9;Q9Y6R9-2	447;267	Q9Y6R9	447	Coiled-coil domain-containing protein 61	CCDC61	S	3	0.999503	8.70698e-82	233.17	218.95	168.01	-0.32749	697850000	ESLSRGGHRRRGKPPSPTPWSGSNMKSPPVE	1;2		+	+	6	25.0677	25.5572	24.7779
Q8IV32	208	Q8IV32	208	Coiled-coil domain-containing protein 71	CCDC71	S	2	1	5.27583e-34	217.35	197.1	195.77	0.8825	565040000	GAKHKAQSLQLSLADSPLKLRKSSGKGPGNP	1		+	+	4	26.0341	27.1825	24.1359
Q8N4S0;Q8N4S0-2;F5H777	219;219;219	Q8N4S0	219	Coiled-coil domain-containing protein 82	CCDC82	S	2	0.773428	4.82409e-06	115.12	105.39	59.585	0.94379	131750000	KVGVKRPRRVVEDEGSSVEMEQKTPEKTLAA	1;2		+	+	10	25.4314	22.8916	23.142
Q9H6F5;H0YG79	18;12	Q9H6F5	18	Coiled-coil domain-containing protein 86	CCDC86	S	3	1	2.40147e-100	274.6	274.6	191.2	0.59681	54338000000	TPLRRSRRLGGLRPESPESLTSVSRTRRALV	1;2		+	+	43	31.2292	29.1085	28.1403
Q9H6F5;H0YG79	21;15	Q9H6F5	21	Coiled-coil domain-containing protein 86	CCDC86	S	3	0.99963	4.33672e-58	230.54	204.25	214.81	0.82778	2432500000	RRSRRLGGLRPESPESLTSVSRTRRALVEFE	1;2		+	+	14	31.2292	25.6748	25.3021
Q9H6F5;H0YG79	42;36	Q9H6F5	42	Coiled-coil domain-containing protein 86	CCDC86	T	3	0.997257	8.5194e-37	164.35	152.56	128.49	0.32848	5494900000	RTRRALVEFESNPEETREPGSPPSVQRAGLG	1;2		+	+	9	31.2292	25.1219	25.699
Q9H6F5;H0YG79	47;41	Q9H6F5	47	Coiled-coil domain-containing protein 86	CCDC86	S	3	0.999995	2.94246e-177	303.37	271	303.37	-0.57954	50648000000	LVEFESNPEETREPGSPPSVQRAGLGSPERP	1;2		+	+	34	31.2292	30.0469	28.2725
Q9H6F5;H0YG79	50;44	Q9H6F5	50	Coiled-coil domain-containing protein 86	CCDC86	S	3	0.99597	8.5194e-37	164.35	152.56	128.08	-0.41631	248200000	FESNPEETREPGSPPSVQRAGLGSPERPPKT	1;2		+	+	10	31.2292	23.5511	24.0825
Q9H6F5;H0YG79	58;52	Q9H6F5	58	Coiled-coil domain-containing protein 86	CCDC86	S	3	1	5.71639e-33	181.61	164.46	170.68	-0.30887	20641000000	REPGSPPSVQRAGLGSPERPPKTSPGSPRLQ	1;2;3		+	+	35	31.2292	30.0033	29.1887
Q9H6F5;H0YG79	65;59	Q9H6F5	65	Coiled-coil domain-containing protein 86	CCDC86	T	3	0.925654	1.96847e-69	239.88	218.74	92.641	0.075181	6538600000	SVQRAGLGSPERPPKTSPGSPRLQQGAGLES	1;2;3		+	+	14	31.2292	28.4767	27.3661
Q9H6F5;H0YG79	66;60	Q9H6F5	66	Coiled-coil domain-containing protein 86	CCDC86	S	3	0.99109	1.96847e-69	239.88	218.74	171.87	-0.54829	8191900000	VQRAGLGSPERPPKTSPGSPRLQQGAGLESP	1;2;3		+	+	10	31.2292	30.1696	27.3525
Q9H6F5;H0YG79	69;63	Q9H6F5	69	Coiled-coil domain-containing protein 86	CCDC86	S	2	1	1.96847e-69	239.88	218.74	239.88	-0.43227	8555500000	AGLGSPERPPKTSPGSPRLQQGAGLESPQGQ	1;2;3		+	+	20	31.2292	29.3814	26.0407
Q9H6F5	80	Q9H6F5	80	Coiled-coil domain-containing protein 86	CCDC86	S	4	1	0	362.23	346.25	362.23	-0.52912	5729600000	TSPGSPRLQQGAGLESPQGQPEPGAASPQRQ	1;2;3		+	+	29	31.2292	25.3653	26.1114
Q9H6F5	91	Q9H6F5	91	Coiled-coil domain-containing protein 86	CCDC86	S	4	1	0	446.53	422.74	365.32	1.2671	37520000000	AGLESPQGQPEPGAASPQRQQDLHLESPQRQ	1;2;3		+	+	39	31.2292	29.6444	28.0269
Q9H6F5	102	Q9H6F5	102	Coiled-coil domain-containing protein 86	CCDC86	S	4	1	0	365.32	365.32	217.67	-0.67603	10705000000	PGAASPQRQQDLHLESPQRQPEYSPESPRCQ	1;2;3		+	+	22	31.2292	28.1636	26.3066
Q9H6F5	110	Q9H6F5	110	Coiled-coil domain-containing protein 86	CCDC86	S	3	0.999998	0	362.23	346.25	260.38	-0.83509	8168600000	QQDLHLESPQRQPEYSPESPRCQPKPSEEAP	1;2;3		+	+	11	31.2292	28.3747	27.6306
Q9H6F5	113	Q9H6F5	113	Coiled-coil domain-containing protein 86	CCDC86	S	3	1	0	334.23	310.36	260.38	-0.83509	7774700000	LHLESPQRQPEYSPESPRCQPKPSEEAPKCS	1;2;3		+	+	22	31.2292	28.1422	25.7208
Q9H6F5	128	Q9H6F5	128	Coiled-coil domain-containing protein 86	CCDC86	S	3	1	1.69588e-177	303.5	281.38	303.5	0.37256	536710000	SPRCQPKPSEEAPKCSQDQGVLASELAQNKE	1		+	+	7	31.2292	26.3987	25.2332
Q9H6F5	160	Q9H6F5	160	Coiled-coil domain-containing protein 86	CCDC86	S	3	1	1.3817e-135	220.39	214.23	220.39	-0.25671	4092900000	LTPGAPQHQLPPVPGSPEPYPGQQAPGPEPS	1;2;3		+	+	3	31.2292	27.9667	26.2003
Q9H6F5	164	Q9H6F5	164	Coiled-coil domain-containing protein 86	CCDC86	Y	4	0.788294	1.25258e-06	66.276	64.322	48.6	-0.10837	736850000	APQHQLPPVPGSPEPYPGQQAPGPEPSQPLL	1;2		+	+	2	31.2292	23.8243	26.6486
Q9H6F5	182	Q9H6F5	182	Coiled-coil domain-containing protein 86	CCDC86	T	4	0.995591	2.23757e-09	86.902	71.556	80.801	-0.54805	962070000	QQAPGPEPSQPLLELTPRAPGSPRGQHEPSK	1;2;3		+	+	3	31.2292	24.9714	25.9304
Q9H6F5	188	Q9H6F5	188	Coiled-coil domain-containing protein 86	CCDC86	S	4	0.99999	1.16427e-56	188.21	170.89	146.57	0.379	6011800000	EPSQPLLELTPRAPGSPRGQHEPSKPPPAGE	1;3		+	+	3	31.2292	26.135	28.5535
H0Y7K3;H7C2C6;Q3V6T2;Q3V6T2-2;H0Y470;H0Y7U8;Q3V6T2-4;Q3V6T2-3;Q3V6T2-5	178;850;1675;1647;692;628;1646;1674;1674	H0Y7K3;H7C2C6;Q3V6T2;Q3V6T2-4;Q3V6T2-5	1675	Girdin	CCDC88A	S	2	0.991191	2.28132e-217	334.15	310.61	235.92	-0.2702	933250000	ISETLESRHHKIKTGSPGSEVVTLQQFLEES	1		+	+	7	18.9869	26.4742	27.0218
H0Y7K3;H7C2C6;Q3V6T2;Q3V6T2-2;H0Y470;H0Y7U8;Q3V6T2-4;Q3V6T2-3;Q3V6T2-5	205;877;1702;1674;719;655;1673;1701;1701	H0Y7K3;H7C2C6;Q3V6T2;Q3V6T2-4;Q3V6T2-5	1702	Girdin	CCDC88A	S	2	0.999055	1.66777e-05	125.39	125.39	125.39	0.59256	2210000000	LEESNKLTSVQIKSSSQENLLDEVMKSLSVS	1		+	+	15	18.9869	25.7287	27.3376
H0Y7K3;H7C2C6;Q3V6T2;Q3V6T2-2;H0Y470;Q3V6T2-4;Q3V6T2-3	304;976;1801;1773;818;1772;1800	H0Y7K3;H7C2C6;Q3V6T2;Q3V6T2-4	1801	Girdin	CCDC88A	T	2	0.999998	0.00465251	130.69	87.184	130.69	-0.06815	426950000	ESSLSRQSKDSNPYATLPRASSVISTAEGTT	1		+	+	4	18.9869	25.164	24.428
Q9P219;Q9P219-2;A0A0A0MR69	1547;71;71	Q9P219	1547	Protein Daple	CCDC88C	S	3	0.999965	3.13685e-08	103.51	97.73	103.51	-2.0273	82896000	STPIARHPGRTKGYNSDDNLCEPSLEFEVPN	1		+	+	3	24.9321	23.4993	24.2314
Q9P219;Q9P219-2;A0A0A0MR69;Q9P219-3	1601;125;125;51	Q9P219	1601	Protein Daple	CCDC88C	S	3	0.999888	2.35496e-128	278.75	255.25	195.13	0.88362	197410000	LNLKGSSEQLHGRSESFSSEDLIPSRDLATL	1		+	+	3	24.9321	22.7522	21.4697
Q9Y3X0	376	Q9Y3X0	376	Coiled-coil domain-containing protein 9	CCDC9	S	2	1	6.97483e-55	198.67	182.86	144.63	-0.84309	479990000	YSDHDDRWETKEGAASPAPETPQPTSPETSP	1;2;3		+	+	8	28.1459	25.1584	25.1084
Q9Y3X0	381	Q9Y3X0	381	Coiled-coil domain-containing protein 9	CCDC9	T	2	0.999324	8.22831e-11	137.86	91.757	125.06	-0.98963	65723000	DRWETKEGAASPAPETPQPTSPETSPKETPM	1;2		+	+	4	28.1459	22.2841	25.8532
Q9Y3X0	385	Q9Y3X0	385	Coiled-coil domain-containing protein 9	CCDC9	T	2	0.914559	8.26371e-54	194.52	177.65	194.52	-0.33793	204560000	TKEGAASPAPETPQPTSPETSPKETPMQPPE	1;2		+	+	4	28.1459	26.3136	25.7875
Q9Y3X0	386	Q9Y3X0	386	Coiled-coil domain-containing protein 9	CCDC9	S	2	0.926949	4.21667e-67	210.58	210.58	210.58	0.36771	762770000	KEGAASPAPETPQPTSPETSPKETPMQPPEI	1;2;3		+	+	10	28.1459	26.7501	24.071
Q9Y3X0	390	Q9Y3X0	390	Coiled-coil domain-containing protein 9	CCDC9	S	3	0.76475	2.01972e-17	145.33	133.96	59.048	-0.81065	245730000	ASPAPETPQPTSPETSPKETPMQPPEIPAPA	2;3		+	+	5	28.1459	24.9619	24.071
Q9Y3X0	521	Q9Y3X0	521	Coiled-coil domain-containing protein 9	CCDC9	S	2	0.999996	1.91336e-80	233.49	221.29	223.76	0.0057984	1725600000	VELNSPRTTHLAGALSPGEAWPFESV_____	1		+	+	10	28.1459	26.9657	26.0796
Q567U6;F8W9X7	305;304	Q567U6	305	Coiled-coil domain-containing protein 93	CCDC93	S	2	1	1.06929e-28	216.01	155.46	154.46	-0.71821	646420000	VSEYAEKQSELSAEESPEKLGTSQLHRRKVI	1		+	+	9	28.6211	26.6167	25.1749
Q96F63	212	Q96F63	212	Coiled-coil domain-containing protein 97	CCDC97	S	3	1	3.47425e-78	204.59	192.37	148.05	0.17602	12602000000	ELSARTPTHQPPKPGSPGRPACPLSNLLLQS	1		+	+	6	28.6778	26.6156	27.5668
Q96F63	337	Q96F63	337	Coiled-coil domain-containing protein 97	CCDC97	S	2	1	9.18694e-15	147.9	145.14	147.9	-0.046596	310350000	EEERYFDEEEPEDAPSPELDGD_________	1		+	+	12	28.6778	26.0129	24.3876
Q9BSQ5;Q9BSQ5-3;Q9BSQ5-2;A0A0A0MT72;C9JUH3;Q9BSQ5-4	280;189;301;274;183;222	Q9BSQ5	280	Cerebral cavernous malformations 2 protein	CCM2	S	3	0.891275	1.30136e-29	148.31	144.51	51.595	0.88145	84227000	ASTFCFPESVDVGGASPHSKTISESELSASA	1		+	+		25.2985	22.7519	23.8185
Q9BSQ5;Q9BSQ5-3;Q9BSQ5-2;A0A0A0MT72;C9JUH3;Q9BSQ5-4	384;293;405;378;287;326	Q9BSQ5	384	Cerebral cavernous malformations 2 protein	CCM2	S	2	0.999984	5.61438e-05	163.84	119.41	144.17	0.71454	1320200000	LETIGVKDGRGIITDSFGRHRRALSTTSSST	1		+	+	19	25.2985	28.1121	25.0591
P14635;E9PC90;D6RHI0;P14635-2	95;95;95;95	P14635;P14635-2	95	G2/mitotic-specific cyclin-B1	CCNB1	S	3	1	3.34424e-15	117.57	108.03	117.57	0.073755	144940000	PKPLEKVPMLVPVPVSEPVPEPEPEPEPEPV	1		+	+	1	29.8538	22.955	24.2971
P30281;Q5T8J1;P30281-2;P30281-3;P30281-4	283;233;202;211;87	P30281	283	G1/S-specific cyclin-D3	CCND3	T	3	0.986361	8.46237e-08	111.25	99.246	83.84	0.66205	114060000	KAPRGSSSQGPSQTSTPTDVTAIHL______	1;2		+	+	2	25.8875	23.6694	23.554
O96020;Q8WUE3;O96020-2;E5RHN2;E5RK20	21;21;21;21;21	O96020	21	G1/S-specific cyclin-E2	CCNE2	S	2	0.999991	2.36502e-81	241.48	222.38	194.68	0.10885	658520000	SRLQAKQQPQPSQTESPQEAQIIQAKKRKTT	1		+	+	12	25.0712	24.0405	24.6684
P51946;D6RHI7	315;241	P51946	315	Cyclin-H	CCNH	T	2	1	1.99828e-30	199.33	184.13	107.5	0.064009	1047900000	DDYVSKKSKHEEEEWTDDDLVESL_______	1		+	+	25	27.8041	25.5592	26.7032
O75909;O75909-4;G3V5E1;O75909-1;O75909-2;G3V2Q3;G3V235	9;9;9;9;9;9;9	O75909	9	Cyclin-K	CCNK	S	4	0.977729	6.47511e-49	187.21	168.7	187.21	0.072006	1008400000	_______MKENKENSSPSVTSANLDHTKPCW	1		+	+	3	28.0083	25.322	25.2044
Q9UK58;C9JPL0	352;352	Q9UK58	352	Cyclin-L1	CCNL1	S	2	1	1.42288e-76	262.82	215.47	90.005	0.25296	10928000000	ASKPSSPREVKAEEKSPISINVKTVKKEPED	1;2		+	+	29	25.533	26.244	27.0586
Q96S94;Q96S94-3	330;108	Q96S94	330	Cyclin-L2	CCNL2	S	3	0.999839	8.68705e-80	221.31	189.4	149.99	-0.82375	3535600000	LLPGGTQVLDGTSGFSPAPKLVESPKEGKGS	1		+	+	23	26.5749	28.1041	26.7643
Q96S94;Q96S94-3;A0A0A0MSF3	348;126;175	Q96S94	348	Cyclin-L2	CCNL2	S	2	0.999669	0.000900475	146.79	83.101	146.79	0.34273	3783900000	PKLVESPKEGKGSKPSPLSVKNTKRRLEGAK	1;2		+	+	14	26.5749	29.0804	26.684
Q96S94;Q96S94-3;A0A0A0MSF3	369;147;196	Q96S94	369	Cyclin-L2	CCNL2	S	2	1	1.27072e-19	194.19	155.75	148.52	-0.24597	2536700000	NTKRRLEGAKKAKADSPVNGLPKGRESRSRS	1		+	+	27	26.5749	27.3894	27.3859
O60583;O60583-2	480;480	O60583;O60583-2	480	Cyclin-T2	CCNT2	S	2	0.939706	2.86003e-84	251.56	228.41	189.07	0.59239	1931800000	HKQGQSQAASSSSVTSPIKMKIPIANTEKYM	1		+	+	16	25.5615	26.6968	25.9231
Q8ND76;Q8ND76-3;Q8ND76-2;R4GNF3;R4GN48	83;29;58;29;29	Q8ND76	83	Cyclin-Y	CCNY	S	3	1	6.66623e-14	164.48	164.48	29.202	3.2766	984190000	IFLSKSQTDVREKRKSLFINHHPPGQIARKY	1		+	+	10	26.2039	26.5292	24.2691
Q8ND76;Q8ND76-3;Q8ND76-2	326;272;301	Q8ND76	326	Cyclin-Y	CCNY	S	2	0.999998	6.12939e-18	201.08	166.82	200.05	0.57998	6509700000	DKYKDLRRSARKRSASADNLTLPRWSPAIIS	1;2		+	+	37	26.2039	25.0497	24.7411
Q8N7R7;Q8N7R7-3;Q8N7R7-2	344;274;293	Q8N7R7	344	Cyclin-Y-like protein 1	CCNYL1	S	2	1	3.11113e-77	263.9	231.61	263.9	0.19819	3332000000	CEDKDLCRAAMRRSFSADNFIGIQRSKAILS	1		+	+	38	25.4805	28.6219	25.1917
O43303;O43303-2	366;366	O43303	366	Centriolar coiled-coil protein of 110 kDa	CCP110	S	2	0.999995	0.000778789	97.129	86.485	83.869	-0.52738	95897000	NNVIKSLTGSYAKLPSPEPSMSPKMHRRRSR	2		+	+	10	24.0601	23.3485	22.4156
O43303;O43303-2	372;372	O43303	372	Centriolar coiled-coil protein of 110 kDa	CCP110	S	2	0.986647	8.10635e-09	176.4	152.58	149.3	0.173	1301700000	LTGSYAKLPSPEPSMSPKMHRRRSRTSSACH	1;2		+	+	11	24.0601	26.6216	26.494
Q9ULG6;Q9ULG6-2;Q9ULG6-3;Q9ULG6-5;Q9ULG6-4;H3BNE2	186;42;186;186;186;218	Q9ULG6;Q9ULG6-3;Q9ULG6-5	186	Cell cycle progression protein 1	CCPG1	S	3	0.999997	2.57521e-205	326.5	310.25	246.46	-0.3826	774580000	PSPAFRRRRARKKTVSASESEDRLVAEQETE	1;2;3		+	+	5	27.1559	27.3221	24.349
Q9ULG6;Q9ULG6-2;Q9ULG6-3;Q9ULG6-5;Q9ULG6-4;H3BNE2	188;44;188;188;188;220	Q9ULG6;Q9ULG6-3;Q9ULG6-5	188	Cell cycle progression protein 1	CCPG1	S	2	0.999774	2.57521e-205	326.5	310.25	326.5	0.043359	569440000	PAFRRRRARKKTVSASESEDRLVAEQETEPS	2;3		+	+	5	27.1559	27.1565	24.349
P78371;F5GWF6;F8VQ14	3;3;3	P78371	3	T-complex protein 1 subunit beta	CCT2	S	2	0.999676	2.56257e-06	134.06	122.31	134.06	0.015224	277940000	_____________MASLSLAPVNIFKAGADE	1		+	+	7	33.318	25.8364	22.9056
P40227;P40227-2	205;160	P40227;P40227-2	205	T-complex protein 1 subunit zeta	CCT6A	S	2	0.988791	0.000938122	130.1	57.567	106.38	0.31655	288390000	MIEIMEMKHKSETDTSLIRGLVLDHGARHPD	1		+	+	10	33.2806	24.261	23.3986
P86791;P86790	266;266	P86791	266	Vacuolar fusion protein CCZ1 homolog;Vacuolar fusion protein CCZ1 homolog B	CCZ1;CCZ1B	S	3	1	8.32457e-154	269.05	241	158.64	0.096619	7804200000	SLFPRHIEPELAGRDSPIRAEMPGNLQHYGR	1		+	+	14	28.5033	26.279	26.4151
Q9Y5K6	86	Q9Y5K6	86	CD2-associated protein	CD2AP	S	3	0.958787	2.13548e-154	262.28	245.37	262.28	-0.14711	510240000	KRERHGNVASLVQRISTYGLPAGGIQPHPQT	1		+	+	1	29.6026	25.9911	26.1551
Q9Y5K6	458	Q9Y5K6	458	CD2-associated protein	CD2AP	S	2	1	4.53841e-17	196.8	166.06	196.8	-0.45837	3130800000	SKLKLDSEQLPLRPKSVDFDSLTVRTSKETD	1		+	+	29	29.6026	28.7677	26.6376
O95400	194	O95400	194	CD2 antigen cytoplasmic tail-binding protein 2	CD2BP2	S	2	0.889498	4.11966e-07	128.71	107.55	128.71	-0.15303	2456200000	GARGGGKGRKGPGQPSSPQRLDRLSGLADQM	1		+	+	9	30.1729	24.356	28.0885
O95400	195	O95400	195	CD2 antigen cytoplasmic tail-binding protein 2	CD2BP2	S	2	0.999519	3.34214e-24	181.81	181.81	148.46	-0.98017	23503000000	ARGGGKGRKGPGQPSSPQRLDRLSGLADQMV	1		+	+	19	30.1729	30.1868	28.3687
O15446;O15446-2	128;130	O15446;O15446-2	128	DNA-directed RNA polymerase I subunit RPA34	CD3EAP	S	3	0.999945	0	402.7	380.94	402.7	-0.61417	2227100000	GTLRILEGPQQSLSGSPLQPIPASPPPQIPP	1;2		+	+	9	29.9916	27.9286	24.3505
O15446;O15446-2	136;138	O15446;O15446-2	136	DNA-directed RNA polymerase I subunit RPA34	CD3EAP	S	3	1	1.3394e-156	252.76	248.62	246.19	-0.7042	1814500000	PQQSLSGSPLQPIPASPPPQIPPGLRPRFCA	1;2		+	+	15	29.9916	26.5394	25.2402
O15446;O15446-2	285;287	O15446;O15446-2	285	DNA-directed RNA polymerase I subunit RPA34	CD3EAP	S	2	0.99441	1.03503e-191	321.54	226.11	222.46	0.43814	11194000000	KQEQINTEPLEDTVLSPTKKRKRQKGTEGME	1		+	+	25	29.9916	26.8679	24.0934
O15446;O15446-2	421;423	O15446;O15446-2	421	DNA-directed RNA polymerase I subunit RPA34	CD3EAP	T	3	0.928952	2.42931e-25	131.92	126.11	72.421	0.079002	78483000	PELPDDLEPQAAPTSTKKKKKKKERGHTVTE	1		+	+		29.9916	23.8874	24.5324
O15446;O15446-2	456;458	O15446;O15446-2	456	DNA-directed RNA polymerase I subunit RPA34	CD3EAP	T	4	0.986278	5.91309e-37	145.31	131.43	145.31	1.2632	193950000	LEPELPGEGQPEARATPGSTKKRKKQSQESR	1;2		+	+	1	29.9916	24.9068	25.2883
O15446;O15446-2	490;492	O15446;O15446-2	490	DNA-directed RNA polymerase I subunit RPA34	CD3EAP	S	3	0.992536	3.86547e-145	252.73	237.77	194.68	-0.75489	1579300000	TVPQEEMPGPPLNSESGEEAPTGRDKKRKQQ	1;2		+	+	6	29.9916	25.196	25.9068
P16070;P16070-4;P16070-3;P16070-5;P16070-16;P16070-17;P16070-6;P16070-7;P16070-10;P16070-8;P16070-11;P16070-13;P16070-14;H0YD13;H0Y2P0;H0YE40;J3KN83;P16070-12;P16070-18	686;643;655;678;612;635;643;657;437;618;373;369;340;150;234;26;205;305;284	P16070;P16070-12	686	CD44 antigen	CD44	S	3	1	2.31511e-75	217.84	182.92	217.84	0.26141	451250000	NSRRRCGQKKKLVINSGNGAVEDRKPSGLNG	1		+	+	13	32.0314	24.5795	25.7156
P16070;P16070-4;P16070-3;P16070-5;P16070-16;P16070-17;P16070-6;P16070-7;P16070-10;P16070-8;P16070-11;P16070-13;P16070-14;H0YD13;H0Y2P0;H0YE40;J3KN83;P16070-12;P16070-18	697;654;666;689;623;646;654;668;448;629;384;380;351;161;245;37;216;316;295	P16070;P16070-12	697	CD44 antigen	CD44	S	3	1	1.31232e-198	308.06	283.08	281.2	-0.44668	1081300000	LVINSGNGAVEDRKPSGLNGEASKSQEMVHL	1		+	+	7	32.0314	24.7035	25.1472
P16070;P16070-4;P16070-3;P16070-5;P16070-16;P16070-17;P16070-6;P16070-7;P16070-10;P16070-8;P16070-11;P16070-13;P16070-14;H0YD13;H0Y2P0;H0YE40;J3KN83;P16070-12;P16070-18	706;663;675;698;632;655;663;677;457;638;393;389;360;170;254;46;225;325;304	P16070;P16070-12	706	CD44 antigen	CD44	S	2	1	0	355.17	331.65	70.165	1.4623	71974000000	VEDRKPSGLNGEASKSQEMVHLVNKESSETP	1		+	+	27	32.0314	29.7926	29.8583
P16070;P16070-4;P16070-3;P16070-5;P16070-16;P16070-17;P16070-6;P16070-7;P16070-10;P16070-8;P16070-11;P16070-13;P16070-14;H0YD13;H0Y2P0;H0YE40;P16070-12;P16070-18	718;675;687;710;644;667;675;689;469;650;405;401;372;182;266;58;337;316	P16070;P16070-12	718	CD44 antigen	CD44	S	2	0.992034	3.35081e-20	170.89	139.85	170.89	-1.5851	223870000	ASKSQEMVHLVNKESSETPDQFMTADETRNL	1		+	+	3	32.0314	23.9309	25.3287
P16070;P16070-4;P16070-3;P16070-5;P16070-16;P16070-17;P16070-6;P16070-7;P16070-10;P16070-8;P16070-11;P16070-13;P16070-14;H0YD13;H0Y2P0;H0YE40;P16070-12;P16070-18	720;677;689;712;646;669;677;691;471;652;407;403;374;184;268;60;339;318	P16070;P16070-12	720	CD44 antigen	CD44	T	2	0.999751	1.15e-49	227.99	208.29	218.79	-0.83056	569510000	KSQEMVHLVNKESSETPDQFMTADETRNLQN	1		+	+	6	32.0314	24.842	25.9768
P48960;P48960-2;P48960-3	831;738;782	P48960	831	CD97 antigen;CD97 antigen subunit alpha;CD97 antigen subunit beta	CD97	S	2	0.999176	2.98709e-14	116.28	109.42	108.2	0.76375	1084700000	TTSGTGHNQTRALRASESGI___________	1		+	+	20	30.1281	28.1771	26.6998
P14209;P14209-3	181;165	P14209	181	CD99 antigen	CD99	T	2	1	1.07195e-47	223.65	198.04	81.51	0.61678	643070000	MESHRNANAEPAVQRTLLEK___________	1		+	+	3	32.1792	24.5283	24.1446
Q13042;Q13042-2;Q13042-3;Q13042-4;Q5T8C6	560;559;508;466;415	Q13042	560	Cell division cycle protein 16 homolog	CDC16	S	3	1	5.97292e-08	127.88	106.78	50.87	-0.11629	302920000	YDFDVHTMKTLKNIISPPWDFREFEVEKQTA	1		+	+	23	29.1202	25.1071	24.3858
Q12834	41	Q12834	41	Cell division cycle protein 20 homolog	CDC20	S	2	1	3.06329e-24	188.05	170.16	143.02	-0.59567	2635900000	ARWQRKAKEAAGPAPSPMRAANRSHSAGRTP	1		+	+	15	27.8478	27.0335	28.5827
Q12834	70	Q12834	70	Cell division cycle protein 20 homolog	CDC20	T	3	0.991946	6.38967e-08	122.49	96.572	122.49	0.78882	4864700000	TPGRTPGKSSSKVQTTPSKPGGDRYIPHRSA	1		+	+	9	27.8478	26.4258	26.4376
Q12834	106	Q12834	106	Cell division cycle protein 20 homolog	CDC20	T	2	0.884325	5.73655e-34	157.66	141.2	147.83	0.67372	896180000	ASFLLSKENQPENSQTPTKKEHQKAWALNLN	1		+	+	6	27.8478	24.1319	25.203
Q9UJX2;Q9UJX2-3	578;460	Q9UJX2	578	Cell division cycle protein 23 homolog	CDC23	S	3	0.977969	5.10415e-146	275.47	275.47	275.47	0.43534	307490000	PTTEVPAPFFLPASLSANNTPTRRVSPLNLS	1;2;3		+	+	9	28.2359	25.3819	23.4259
Q9UJX2;Q9UJX2-3	582;464	Q9UJX2	582	Cell division cycle protein 23 homolog	CDC23	T	3	0.830507	5.07559e-231	309.8	293.77	207.9	1.0055	350910000	VPAPFFLPASLSANNTPTRRVSPLNLSSVTP	1;2;3		+	+	6	28.2359	25.7588	23.4259
Q9UJX2;Q9UJX2-3	588;470	Q9UJX2	588	Cell division cycle protein 23 homolog	CDC23	S	2	1	2.58867e-09	168.5	141.75	143.93	-0.45653	2533800000	LPASLSANNTPTRRVSPLNLSSVTP______	1;2		+	+	32	28.2359	28.5596	25.2016
Q9UJX2;Q9UJX2-3	596;478	Q9UJX2	596	Cell division cycle protein 23 homolog	CDC23	T	2	1	3.00688e-21	168.18	161.32	144.88	0.1825	594880000	NTPTRRVSPLNLSSVTP______________	1;2		+	+	25	28.2359	26.2221	24.192
P30305;P30305-2;B4DIG0;P30305-4;G8JLH2;P30305-3	249;235;185;270;185;208	P30305;P30305-3	249	M-phase inducer phosphatase 2	CDC25B	S	2	1	1.33536e-38	222.42	162.12	154.81	0.34172	490480000	LMCLSPDRKMEVEELSPLALGRFSLTPAEGD	1		+	+	8	25.466	24.3064	22.5025
P30305;P30305-2;B4DIG0;P30305-4;G8JLH2;P30305-3	375;361;311;396;284;334	P30305;P30305-3	375	M-phase inducer phosphatase 2	CDC25B	S	4	1	8.90404e-38	167.38	156.27	109.44	-0.75177	2175800000	QQEAEEPKARVLRSKSLCHDEIENLLDSDHR	1		+	+	13	25.466	25.084	25.0074
P30307;P30307-2;D6RJC2;D6RD20;P30307-4	38;38;38;55;38	P30307;P30307-4	38	M-phase inducer phosphatase 3	CDC25C	S	2	0.980348	6.89834e-47	217.29	201.77	217.29	-0.0067973	127240000	SNQRKMLNLLLERDTSFTVCPDVPRTPVGKF	2		+	+	5	26.1294	24.0783	24.665
P30307;P30307-2;D6RJC2;D6RD20;P30307-4	48;48;48;65;48	P30307;P30307-4	48	M-phase inducer phosphatase 3	CDC25C	T	2	1	6.89834e-47	217.29	201.77	144.27	0.40315	175740000	LERDTSFTVCPDVPRTPVGKFLGDSANLSIL	1;2		+	+	7	26.1294	24.1625	24.665
P30307;P30307-2;D6RJC2;P30307-4	168;138;168;95	P30307;P30307-4	168	M-phase inducer phosphatase 3	CDC25C	S	2	0.999709	0.000525689	115.24	87.469	96.135	-0.35345	359230000	DDNGNLVDSEMKYLGSPITTVPKLDKNPNLG	1		+	+	11	26.1294	26.2866	23.7133
P30307;P30307-2;P30307-4;H0Y999	263;233;190;58	P30307;P30307-4	263	M-phase inducer phosphatase 3	CDC25C	S	3	0.996008	5.90458e-83	210.36	195.98	210.36	-0.74273	579400000	GQGKLRKGLCLKKTVSLCDITITQMLEEDSN	1		+	+	3	26.1294	24.0987	24.5799
Q8NHZ8	42	Q8NHZ8	42	Anaphase-promoting complex subunit CDC26	CDC26	S	2	1	7.40588e-176	301.67	277.47	301.67	-0.75683	1870200000	ETRKKQKEDVEVVGGSDGEGAIGLSSDPKSR	1		+	+	19	30.7146	25.3165	24.3541
G5EA36;P30260;P30260-2	364;364;370	G5EA36;P30260;P30260-2	370	Cell division cycle protein 27 homolog	CDC27	S	4	0.98899	4.68354e-151	246.67	239.38	101	0.81913	369760000	TQSSGPQTSTTPQVLSPTITSPPNALPRRSS	1;2		+	+	4	21.875	25.2689	23.9432
G5EA36;I3L328;P30260;P30260-2	426;18;426;432	G5EA36;P30260;P30260-2	432	Cell division cycle protein 27 homolog	CDC27	S	2	1	3.51062e-16	157	134.38	112.88	-0.073938	306790000	SKTNKGGITQPNINDSLEITKLDSSIISEGK	1;2		+	+	12	21.875	26.425	24.7717
G5EA36;I3L328;P30260;P30260-2	435;27;435;441	G5EA36;P30260;P30260-2	441	Cell division cycle protein 27 homolog	CDC27	S	2	0.984204	0.000108328	152.11	87.794	135.21	0.95894	380750000	QPNINDSLEITKLDSSIISEGKISTITPQIQ	1;2		+	+	11	21.875	25.2511	25.2946
K7EKQ2;K7EJ06;Q16543;K7EQA9	13;13;13;13	K7EKQ2;Q16543	13	Hsp90 co-chaperone Cdc37;Hsp90 co-chaperone Cdc37, N-terminally processed	CDC37	S	3	1	0	414.94	400.94	307.16	-1.4946	1949500000	___MVDYSVWDHIEVSDDEDETHPNIDTASL	1		+	+	12	24.2032	28.5673	26.0402
Q16543;K7EQA9;K7EIU0	300;206;49	Q16543	300	Hsp90 co-chaperone Cdc37;Hsp90 co-chaperone Cdc37, N-terminally processed	CDC37	S	3	0.999996	2.14349e-13	129.5	129.5	129.5	1.4226	35997000	KRLGPGGLDPVEVYESLPEELQKCFDVKDVQ	1		+	+	1	32.3304	23.9409	23.1125
Q7L3B6;B1AL69	32;32	Q7L3B6	32	Hsp90 co-chaperone Cdc37-like 1	CDC37L1	S	2	0.94113	2.40236e-58	217.94	211.34	118.05	-0.388	45148000	EGEAEEESDFDVFPSSPRCPQLPGGGAQMYS	1		+	+	5	27.888	22.3863	23.4224
O60508;Q5SRN1	43;43	O60508;Q5SRN1	43	Pre-mRNA-processing factor 17	CDC40	S	2	0.998	1.23194e-140	282.56	257.74	198.03	0.032522	901550000	RCPLPAADSLMHLTKSPSSKPSLAVAVDSAP	1		+	+	6	28.3883	25.6803	26.0981
Q5VT25-3;Q5VT25-5;Q5VT25-6;H0Y7V8	898;979;979;182	Q5VT25-3;Q5VT25-5;Q5VT25-6	979	Serine/threonine-protein kinase MRCK alpha	CDC42BPA	T	5	0.806624	0	320.15	311.06	168.67	0.25063	2538000000	LDQFETVDSTPLSVHTPTLRKKGCPGSTGFP	1		+	+	1	18.6648	22.3403	28.4085
A0A0A0MRJ1;Q5VT25-2;Q5VT25;A0A0A0MRJ0;H0Y5V1;Q5VT25-3;H0Y6R0;Q5VT25-5;Q5VT25-4;Q5VT25-6;H0Y7V8	831;1567;1545;1512;861;1451;430;1532;1504;1532;735	A0A0A0MRJ1;Q5VT25-2;Q5VT25-3;Q5VT25-5;Q5VT25-6	1532	Serine/threonine-protein kinase MRCK alpha;Non-specific serine/threonine protein kinase	CDC42BPA	S	3	1	1.34236e-06	135.47	91.421	125.45	-1.3677	441450000	SRKQMVRNINNKRRYSFRVPEEERMQQRREM	1		+	+	6		25.7224	24.0749
Q00587;Q00587-2	121;121	Q00587	121	Cdc42 effector protein 1	CDC42EP1	S	2	1	1.07893e-39	180.7	169.38	116.38	0.82696	2834800000	SPAPPAISPIIKNAISLPQLNQAAYDSLVVG	1		+	+	17	27.7175	26.3433	26.3697
Q00587;Q00587-2	192;192	Q00587	192	Cdc42 effector protein 1	CDC42EP1	S	2	1	4.90923e-15	210.64	120.38	210.64	-0.43623	1408400000	RDGSFPSEPGLRRSDSLLSFRLDLDLGPSLL	1;2		+	+	31	27.7175	26.7141	25.4899
Q00587;Q00587-2	195;195	Q00587	195	Cdc42 effector protein 1	CDC42EP1	S	2	1	0.00322659	137.4	97.114	122.78	-0.0024257	712220000	SFPSEPGLRRSDSLLSFRLDLDLGPSLLSEL	1;2		+	+	11	27.7175	25.2055	25.0085
Q00587;Q00587-2	302;295	Q00587	302	Cdc42 effector protein 1	CDC42EP1	S	2	0.801685	8.3073e-05	104.78	81.956	93.601	-0.73261	248670000	PNGVTAGLGPVAEVKSSPVGGGPRGPAGPAL	1		+	+		27.7175	23.541	27.0328
Q00587;Q00587-2	303;296	Q00587	303	Cdc42 effector protein 1	CDC42EP1	S	3	0.800425	3.11777e-05	92.897	81.782	72.568	0.81745	823270000	NGVTAGLGPVAEVKSSPVGGGPRGPAGPALG	1		+	+	1	27.7175	27.5406	27.0328
Q00587;Q00587-2	350;343	Q00587	350	Cdc42 effector protein 1	CDC42EP1	S	4	1	2.16665e-135	254.18	238.68	173.96	0.49026	1366200000	DARQERVEVLPQARASWESLDEEWRAPQAGS	1;2		+	+	18	27.7175	26.5479	26.5859
Q00587;Q00587-2	353;346	Q00587	353	Cdc42 effector protein 1	CDC42EP1	S	4	1	2.16665e-135	254.18	238.68	173.96	0.49026	1260600000	QERVEVLPQARASWESLDEEWRAPQAGSRTP	1;2		+	+	14	27.7175	26.4622	28.637
Q9UKI2;C9JEZ4	89;89	Q9UKI2	89	Cdc42 effector protein 3	CDC42EP3	S	2	0.99965	4.01342e-118	279.02	265.16	233.54	0.91906	1442900000	HLGQFPGHNEFFRANSTSDSVFTETPSPVLK	1;2		+	+	10	27.6368	27.0781	26.1001
Q9UKI2;C9JEZ4	100;100	Q9UKI2	100	Cdc42 effector protein 3	CDC42EP3	S	3	0.999995	4.01342e-118	279.02	265.16	95.519	1.6964	485110000	FRANSTSDSVFTETPSPVLKNAISLPTIGGS	1;2		+	+	7	27.6368	24.8583	25.0686
Q9UKI2;C9JEZ4	144;144	Q9UKI2	144	Cdc42 effector protein 3	CDC42EP3	S	3	1	4.26013e-10	169.6	123.88	78.501	0.47777	655010000	NSKQESFGPAKLPRLSCEPVMEEKAQEKSSL	1		+	+	6	27.6368	24.2147	26.2994
Q9H3Q1;J3KRZ9	64;64	Q9H3Q1	64	Cdc42 effector protein 4	CDC42EP4	S	2	1	2.23599e-128	277.07	261.91	277.07	-0.58146	1072900000	DTSFLNSKAGEPDGESLDEQPSSSSSKRSLL	1;2		+	+	16	29.1481	26.439	26.3624
Q9H3Q1;J3KRZ9	105;105	Q9H3Q1	105	Cdc42 effector protein 4	CDC42EP4	S	2	1	0.00298436	111.46	46.231	111.06	0.18684	311590000	QSVTRGEREQRDMLGSLRDSALFVKNAMSLP	1		+	+	5	29.1481	22.4491	25.0543
Q9H3Q1;J3KRZ9	109;109	Q9H3Q1	109	Cdc42 effector protein 4	CDC42EP4	S	2	0.999983	2.05688e-18	186.73	155.64	186.73	-0.0077498	654770000	RGEREQRDMLGSLRDSALFVKNAMSLPQLNE	1		+	+	6	29.1481	23.8122	24.3422
Q9H3Q1;J3KRZ9	118;118	Q9H3Q1	118	Cdc42 effector protein 4	CDC42EP4	S	2	1	5.61775e-07	173.33	173.33	108.23	-0.8735	2930000000	LGSLRDSALFVKNAMSLPQLNEKEAAEKGTS	1		+	+	11	29.1481	25.7399	26.3046
Q9H3Q1;Q9H3Q1-2	138;68	Q9H3Q1	138	Cdc42 effector protein 4	CDC42EP4	S	2	0.98954	0.00107767	125.72	44.721	125.72	0.39289	1229700000	NEKEAAEKGTSKLPKSLSSSPVKKANDGEGG	2		+	+	11	29.1481	27.6277	24.4517
Q9H3Q1;Q9H3Q1-2	174;104	Q9H3Q1	174	Cdc42 effector protein 4	CDC42EP4	S	3	1	3.15262e-145	254.16	254.16	124.17	1.4439	3067900000	TEEAVPRRNGAAGPHSPDPLLDEQAFGDLTD	1		+	+	17	29.1481	25.4151	25.5988
Q9H3Q1;Q9H3Q1-2	292;222	Q9H3Q1	292	Cdc42 effector protein 4	CDC42EP4	S	2	1	0	437.53	375.42	261.84	0.38834	4709600000	PSHALEDEGWAAAAPSPGSARSMGSHTTRDS	1;2		+	+	20	29.1481	28.055	26.3691
Q9H3Q1;Q9H3Q1-2	295;225	Q9H3Q1	295	Cdc42 effector protein 4	CDC42EP4	S	2	1	3.85515e-166	261.84	240.57	261.84	0.38834	1716600000	ALEDEGWAAAAPSPGSARSMGSHTTRDSSSL	1;2		+	+	18	29.1481	25.9019	25.6939
Q9H3Q1;Q9H3Q1-2	322;252	Q9H3Q1	322	Cdc42 effector protein 4	CDC42EP4	S	4	1	2.2634e-176	291.92	256.34	276.24	-1.4962	954980000	SSSLSSCTSGILEERSPAFRGPDRARAAVSR	1		+	+	4	29.1481	25.8152	25.2597
Q99459	377	Q99459	377	Cell division cycle 5-like protein	CDC5L	T	3	1	1.69896e-147	299.94	281.71	89.434	0.34814	1147200000	ILQEAQNLMALTNVDTPLKGGLNTPLHESDF	1;2		+	+	13	31.0635	26.9498	25.9431
Q99459	385	Q99459	385	Cell division cycle 5-like protein	CDC5L	T	2	1	7.45301e-69	233.08	208.53	156.79	-0.45038	1280100000	MALTNVDTPLKGGLNTPLHESDFSGVTPQRQ	1;2		+	+	20	31.0635	24.7656	24.9478
Q99459	396	Q99459	396	Cell division cycle 5-like protein	CDC5L	T	3	0.999876	7.45301e-69	233.08	208.53	149.33	0.24054	870460000	GGLNTPLHESDFSGVTPQRQVVQTPNTVLST	1;2		+	+	19	31.0635	24.4197	17.5601
Q99459	430	Q99459	430	Cell division cycle 5-like protein	CDC5L	T	4	0.970252	7.32145e-18	141.14	132.63	141.14	0.24875	1663600000	TPSNGAEGLTPRSGTTPKPVINSTPGRTPLR	1;2;3		+	+	7	31.0635	27.5214	25.3511
Q99459	437	Q99459	437	Cell division cycle 5-like protein	CDC5L	S	4	0.845569	1.60733e-12	133.13	121.11	127.92	-0.4302	829910000	GLTPRSGTTPKPVINSTPGRTPLRDKLNINP	1;2;3		+	+	4	31.0635	24.7161	25.4506
Q99459	438	Q99459	438	Cell division cycle 5-like protein	CDC5L	T	3	0.989778	1.77062e-18	173.73	157.09	151.83	1.3152	2054800000	LTPRSGTTPKPVINSTPGRTPLRDKLNINPE	1;2;3		+	+	5	31.0635	28.2008	25.4506
Q99459	442	Q99459	442	Cell division cycle 5-like protein	CDC5L	T	2	1	1.77062e-18	173.73	157.09	173.73	-0.044254	2429500000	SGTTPKPVINSTPGRTPLRDKLNINPEDGMA	1;2;3		+	+	9	31.0635	28.2599	25.4506
Q99741;J3QLN7;J3QR52;J3KTI7	45;45;45;45	Q99741	45	Cell division control protein 6 homolog	CDC6	S	2	0.997755	9.12513e-19	183.06	135.51	172.37	-0.77497	1323300000	SDAKLEPTNVQTVTCSPRVKALPLSPRKRLG	1		+	+	12	25.9073	27.3591	25.7346
Q69YH5;E9PEI0	400;385	Q69YH5	400	Cell division cycle-associated protein 2	CDCA2	S	3	1	6.43295e-156	287.82	263.21	251.57	0.56209	2579700000	LNMRKRKRVTFGEDLSPEVFDESLPANTPLR	1;2		+	+	13	27.1332	26.7322	25.7769
Q69YH5;E9PEI0	412;397	Q69YH5	412	Cell division cycle-associated protein 2	CDCA2	T	3	0.999998	4.90972e-99	251.57	243.1	186.39	0.66075	347160000	EDLSPEVFDESLPANTPLRKGGTPVCKKDFS	1;2		+	+	7	27.1332	24.9729	24.2607
Q69YH5;E9PEI0	437;422	Q69YH5	437	Cell division cycle-associated protein 2	CDCA2	S	3	0.998509	4.9839e-22	132.42	113.01	132.42	-0.23279	20033000	CKKDFSGLSSLLLEQSPVPEPLPQPDFDDKG	1		+	+	3	27.1332	23.2183	23.2925
Q69YH5;E9PEI0	710;695	Q69YH5	710	Cell division cycle-associated protein 2	CDCA2	S	2	0.999986	3.21172e-62	238.3	195.35	238.3	-0.36251	871240000	KNKSESENEPKAGTDSPVSCASVTEERVASD	1		+	+	7	27.1332	25.6088	25.6408
Q69YH5;E9PEI0	756;741	Q69YH5	756	Cell division cycle-associated protein 2	CDCA2	S	2	1	0.000903431	163.65	89.385	73.887	0.22156	1245900000	AGGQNAENLCQFFKISPDLNIKCERKDDFLG	1		+	+	9	27.1332	26.6721	25.4887
Q69YH5;E9PEI0	936;921	Q69YH5	936	Cell division cycle-associated protein 2	CDCA2	S	3	0.999914	7.33977e-102	275.5	246.87	191.62	0.20261	2065500000	RRTICTFDSSGFESMSPIKETVSSRQKPQMA	1;2		+	+	8	27.1332	25.7732	24.7093
Q99618;J3KMY0;F5GX58;F8WDL1	29;29;29;29	Q99618	29	Cell division cycle-associated protein 3	CDCA3	S	3	0.997243	1.43916e-35	135.5	128.45	135.5	0.82531	1450800000	PPPHNKHLARVADPRSPSAGILRTPIQVESS	1;2;3		+	+	12	28.1235	27.1415	23.4811
Q99618;J3KMY0;F5GX58;F8WDL1	68;68;68;68	Q99618	68	Cell division cycle-associated protein 3	CDCA3	S	3	0.996735	5.61205e-28	166.57	154.56	143.19	-0.029982	5944800000	EQLEGLKHAQDSDPRSPTLGIARTPMKTSSG	1;2		+	+	15	28.1235	27.8681	26.162
Q99618;J3KMY0;F5GX58;F8WDL1	76;76;76;76	Q99618	76	Cell division cycle-associated protein 3	CDCA3	T	3	0.999957	6.16039e-08	117.21	107.98	71.98	-1.9403	1726600000	AQDSDPRSPTLGIARTPMKTSSGDPPSPLVK	1;2		+	+	10	28.1235	25.3129	24.9697
Q99618;F5GX58;F8WDL1	87;87;87	Q99618	87	Cell division cycle-associated protein 3	CDCA3	S	2	0.999999	8.21246e-05	122.12	98.971	122.12	-0.32464	1337500000	GIARTPMKTSSGDPPSPLVKQLSEVFETEDS	1		+	+	12	28.1235	24.962	27.0495
Q99618;F5GX58;F8WDL1	94;94;94	Q99618	94	Cell division cycle-associated protein 3	CDCA3	S	2	1	5.0072e-14	178.6	150.17	168.57	0.43032	216510000	KTSSGDPPSPLVKQLSEVFETEDSKSNLPPE	1		+	+	14	28.1235	24.0881	23.4324
Q99618;J3KMY0	199;174	Q99618	199	Cell division cycle-associated protein 3	CDCA3	S	2	0.999025	5.45696e-232	345.93	327.51	345.93	1.4659	1663400000	MRNRWKPNSSKVLGRSPLTILQDDNSPGTLT	1;2		+	+	17	28.1235	28.1999	24.7931
Q99618;J3KMY0	209;184	Q99618	209	Cell division cycle-associated protein 3	CDCA3	S	3	0.999989	5.45696e-232	351.77	327.05	255.45	0.8445	1672700000	KVLGRSPLTILQDDNSPGTLTLRQGKRPSPL	1;2		+	+	19	28.1235	28.207	24.7931
Q96FF9;B5MBX0;H0YCL8	75;75;22	Q96FF9	75	Sororin	CDCA5	S	4	1	2.30757e-31	199.61	177.07	63.095	-0.51542	2798000000	LKRIVAHAVEVPAVQSPRRSPRISFFLEKEN	1;2		+	+	24	27.2176	27.4765	24.4243
Q96FF9;B5MBX0;H0YCL8	79;79;26	Q96FF9	79	Sororin	CDCA5	S	4	1	1.19353e-14	141.78	127.2	63.095	-0.51542	1465900000	VAHAVEVPAVQSPRRSPRISFFLEKENEPPG	1;2		+	+	12	27.2176	27.3886	24.3901
Q96FF9;B5MBX0	107;107	Q96FF9	107	Sororin	CDCA5	S	3	0.8383	6.75256e-05	77.731	71.917	77.731	-0.25123	215840000	PPGRELTKEDLFKTHSVPATPTSTPVPNPEA	2;3		+	+	6	27.2176	23.8868	24.1889
Q96FF9;B5MBX0	111;111	Q96FF9	111	Sororin	CDCA5	T	3	0.986195	6.75256e-05	77.731	71.917	61.889	0.52251	224830000	ELTKEDLFKTHSVPATPTSTPVPNPEAESSS	2;3		+	+	5	27.2176	24.0147	24.1889
Q96FF9;B5MBX0	209;209	Q96FF9	209	Sororin	CDCA5	S	3	1	4.23997e-38	188.32	174.46	55.988	-0.58313	801340000	VCAKPWAPDMTLPGISPPPEKQKRKKKKMPE	1;2		+	+	11	27.2176	24.7304	23.7868
Q96GN5;Q96GN5-2;Q96GN5-5	21;21;21	Q96GN5;Q96GN5-2;Q96GN5-5	21	Cell division cycle-associated 7-like protein	CDCA7L	S	3	1	3.44808e-81	244.91	224.61	110.16	1.4976	215280000	RYQIPKEVADIFNAPSDDEEFVGFRDDVPME	1		+	+	14	27.5725	23.5812	25.6913
C9IZR6;Q96GN5;Q96GN5-4;C9JFL7;Q96GN5-2;C9J8L0	58;105;71;71;104;70	C9IZR6;Q96GN5;Q96GN5-2	105	Cell division cycle-associated 7-like protein	CDCA7L	S	2	1	8.67901e-20	159.62	152.49	104.38	-0.68684	304090000	SDLNGKTNPEVMVVESDLSDDGKASLVSEEE	1;2		+	+	11	27.5725	23.184	23.4394
C9IZR6;Q96GN5;Q96GN5-4;C9JFL7;Q96GN5-2;C9J8L0	61;108;74;74;107;73	C9IZR6;Q96GN5;Q96GN5-2	108	Cell division cycle-associated 7-like protein	CDCA7L	S	2	1	1.6124e-26	168.68	156.48	104.38	-0.68684	314380000	NGKTNPEVMVVESDLSDDGKASLVSEEEEDE	1;2		+	+	11	27.5725	22.99	23.4394
C9IZR6;Q96GN5;Q96GN5-4;C9JFL7;Q96GN5-2;C9J8L0;Q96GN5-5	70;117;83;83;116;82;71	C9IZR6;Q96GN5;Q96GN5-2;Q96GN5-5	117	Cell division cycle-associated 7-like protein	CDCA7L	S	3	1	9.68418e-111	268.77	268.77	97.256	-0.40641	1955300000	VVESDLSDDGKASLVSEEEEDEEEDKATPRR	1;2		+	+	12	27.5725	27.7838	27.0298
Q53HL2	106	Q53HL2	106	Borealin	CDCA8	T	2	1	3.35665e-24	205.37	180.77	113.1	-1.2506	1602100000	LDITEINKLTAEAIQTPLKSAKTRKVIQVDE	1		+	+	14	28.8835	27.8973	25.4031
Q53HL2	219	Q53HL2	219	Borealin	CDCA8	S	2	0.999945	1.10352e-49	223.93	176.31	153.25	1.692	3049600000	TPAAGERIYNISGNGSPLADSKEIFLTVPVG	1		+	+	34	28.8835	28.1459	24.4349
Q9H5V8;Q9H5V8-2	797;610	Q9H5V8	797	CUB domain-containing protein 1	CDCP1	S	4	0.999575	6.91885e-157	255.73	235.36	183.48	0.082621	3088000000	RAPTAKLATEEPPPRSPPESESEPYTFSHPN	1;2		+	+	0	27.4528	25.1602	25.3514
P19022;P19022-2	788;757	P19022;P19022-2	788	Cadherin-2	CDH2	S	3	1	0	457.21	450.76	457.21	0.19133	700470000	YDEEGGGEEDQDYDLSQLQQPDTVEPDAIKP	1		+	+	1	29.6434	24.9074	27.235
P06493;A0A087WZZ9;E5RIU6	161;161;161	P06493	161	Cyclin-dependent kinase 1	CDK1	T	2	1	1.63757e-20	195.87	184.14	152.11	0.8367	2168700000	DFGLARAFGIPIRVYTHEVVTLWYRSPEVLL	1		+	+	28	32.469	24.4792	23.6059
P06493;A0A024QZP7;P06493-2;A0A087WZZ9;E5RIU6	14;14;14;14;14	P06493	14	Cyclin-dependent kinase 1	CDK1;CDC2	T	2	1	1.8162e-06	166.79	135.72	166.79	-1.2918	26521000000	__MEDYTKIEKIGEGTYGVVYKGRHKTTGQV	1;2		+	+	62	32.469	31.8853	29.8433
P06493;A0A024QZP7;P06493-2;A0A087WZZ9;E5RIU6	15;15;15;15;15	P06493	15	Cyclin-dependent kinase 1	CDK1;CDC2	Y	1	1	1.8162e-06	189.18	92.513	158.01	0.053751	33943000000	_MEDYTKIEKIGEGTYGVVYKGRHKTTGQVV	1;2		+	+	79	32.469	31.605	27.7676
Q9UQ88-4;Q9UQ88-2;Q9UQ88-3;Q5QPR4;Q9UQ88-10;Q9UQ88-5	564;574;573;540;233;191	Q9UQ88-4	564		CDK11A	S	2	1	1.97563e-10	140.2	119.68	140.2	-0.2933	4380800000	GILKVGDFGLAREYGSPLKAYTPVVVTQWYR	1		+	+	19	23.5723	24.7533	27.19
Q9UQ88-4;Q9UQ88-2;Q9UQ88-3;Q5QPR4;Q9UQ88-10;Q9UQ88-5	570;580;579;546;239;197	Q9UQ88-4	570		CDK11A	T	2	0.999999	5.47028e-09	169.04	153.65	139.86	0.47022	531960000	DFGLAREYGSPLKAYTPVVVTQWYRAPELLL	1		+	+	19	23.5723	24.944	25.5839
J3KS35;J3QKR5;Q9UQ88-4;Q9UQ88-2;Q9UQ88-3;Q5QPR4;E9PFJ2	47;47;47;47;47;13;47	J3KS35;J3QKR5;Q9UQ88-4	NaN		CDK11A;CDK11B	S	2	1	0.00011182	159.41	101.24	115.04	0.77067	1545400000	IKRLKNSDDRDSKRDSLEEGELRDHCMEITI	1		+	+	18	19.9526	26.653	24.8522
A0A087WYI9;A0A087X1I0;A0A0D9SEN2;A0A0D9SEI3;A0A0D9SER5;B7ZVY7;P21127-8;P21127-2;P21127;P21127-9;J3QR29;P21127-6;J3QR44;P21127-3	47;47;47;47;47;47;47;47;47;13;13;13;47;47	A0A087WYI9;A0A0D9SEN2;A0A0D9SER5;B7ZVY7;J3QR44;P21127-3	47	Cyclin-dependent kinase 11B	CDK11B;CDC2L1	S	3	1	1.5295e-08	159.41	101.24	82.609	1.7703	5439700000	IKRLKNSDDRDSKRDSLEEGELRDHRMEITI	1		+	+	18	21.1495	25.4732	25.0451
A0A087WYI9;A0A087X1I0;A0A0D9SEN2;A0A0D9SEI3;A0A0D9SER5;B7ZVY7;P21127-8;P21127-2;P21127;P21127-9;J3QR29;P21127-6;Q9UQ88-9;J3QR44;P21127-3	65;65;65;65;65;65;65;65;65;31;31;31;8;65;65	A0A087WYI9;A0A0D9SEN2;A0A0D9SER5;B7ZVY7;J3QR44;P21127-3	65	Cyclin-dependent kinase 11B	CDK11B;CDC2L1	S	2	1	9.46108e-48	222.88	149.5	177.74	0.88815	4969800000	EGELRDHRMEITIRNSPYRREDSMEDRGEED	1;2		+	+	8	21.1495	24.7562	25.2445
A0A0D9SEN2;A0A0D9SEI3;A0A0D9SER5;B7ZVY7;P21127-8;P21127-2;P21127;P21127-9;J3QR29;P21127-6;P21127-10;P21127-5;P21127-12;P21127-4;J3QKR5;J3QR44;P21127-3	579;566;577;576;566;576;589;542;542;532;359;320;233;255;574;589;575	A0A0D9SEN2;A0A0D9SER5;B7ZVY7;J3QKR5;J3QR44;P21127-3	576	Cyclin-dependent kinase 11B	CDK11B;CDC2L1	S	2	1	1.97563e-10	140.2	119.68	140.2	-0.2933	4423400000	GILKVGDFGLAREYGSPLKAYTPVVVTLWYR	1;2		+	+	19		24.7533	26.4324
A0A0D9SEN2;A0A0D9SEI3;A0A0D9SER5;B7ZVY7;P21127-8;P21127-2;P21127;P21127-9;J3QR29;P21127-6;P21127-10;P21127-5;P21127-12;P21127-4;J3QKR5;J3QR44;P21127-3	585;572;583;582;572;582;595;548;548;538;365;326;239;261;580;595;581	A0A0D9SEN2;A0A0D9SER5;B7ZVY7;J3QKR5;J3QR44;P21127-3	582	Cyclin-dependent kinase 11B	CDK11B;CDC2L1	T	2	1	5.99028e-06	148.08	148.08	127.36	-0.51022	1279400000	DFGLAREYGSPLKAYTPVVVTLWYRAPELLL	1		+	+	26		25.8757	25.7981
A0A0D9SEN2;A0A0D9SEI3;A0A0D9SER5;B7ZVY7;P21127-8;P21127-2;P21127;P21127-9;J3QR29;P21127-6;P21127-10;Q9UQ88-9;J3KS35;J3QKR5;P21127-3;Q9UQ88-4;Q9UQ88-2;Q9UQ88-3;Q5QPR4	237;224;235;234;224;234;234;200;200;190;17;174;232;232;233;222;232;231;198	A0A0D9SEN2;A0A0D9SER5;B7ZVY7;J3KS35;J3QKR5;P21127-3;Q9UQ88-4	234	Cyclin-dependent kinase 11B	CDK11B;CDC2L1;CDK11A	S	3	1	5.25742e-07	117.18	94.591	96.229	-0.18681	3392400000	REDYSDKVKASHWSRSPPRPPRERFELGDGR	1;2		+	+	8		26.4931	27.3661
A0A0D9SEN2;A0A0D9SEI3;A0A0D9SER5;B7ZVY7;P21127-8;P21127-2;P21127;P21127-9;J3QR29;P21127-6;P21127-10;P21127-5;Q9UQ88-9;J3KS35;J3QKR5;J3QR44;P21127-3;Q9UQ88-4;Q9UQ88-2;Q9UQ88-3;Q5QPR4	273;260;271;270;260;270;283;236;236;226;53;14;210;268;268;283;269;258;268;267;234	A0A0D9SEN2;A0A0D9SER5;B7ZVY7;J3KS35;J3QKR5;J3QR44;P21127-3;Q9UQ88-4	270	Cyclin-dependent kinase 11B	CDK11B;CDC2L1;CDK11A	S	3	0.98638	1.95786e-39	215.64	179.04	162.77	-0.22361	737870000	EKMEERDLLSDLQDISDSERKTSSAESSSAE	1		+	+	34		25.7882	25.1299
A0A0D9SEN2;A0A0D9SEI3;A0A0D9SER5;B7ZVY7;P21127-8;P21127-2;P21127;P21127-9;J3QR29;P21127-6;P21127-10;P21127-5;P21127-12;P21127-4;J3QKR5;J3QR44;P21127-3;Q9UQ88-4;Q9UQ88-2;Q9UQ88-3;Q5QPR4;Q9UQ88-10;Q9UQ88-5;Q9UQ88-8	741;728;739;738;728;738;751;704;704;694;521;482;395;417;736;751;737;726;736;735;702;395;353;123	A0A0D9SEN2;A0A0D9SER5;B7ZVY7;J3QKR5;J3QR44;P21127-3;Q9UQ88-4;Q9UQ88-8	738	Cyclin-dependent kinase 11B	CDK11B;CDC2L1;CDK11A	T	3	1	5.99154e-137	270.44	244.93	195.92	1.148	17564000000	PTWPAKSEQQRVKRGTSPRPPEGGLGYSQLG	1;2;3		+	+	24		29.1542	27.9309
A0A0D9SEN2;A0A0D9SEI3;A0A0D9SER5;B7ZVY7;P21127-8;P21127-2;P21127;P21127-9;J3QR29;P21127-6;P21127-10;P21127-5;P21127-12;P21127-4;J3QKR5;J3QR44;P21127-3;Q9UQ88-4;Q9UQ88-2;Q9UQ88-3;Q5QPR4;Q9UQ88-10;Q9UQ88-5;Q9UQ88-8	742;729;740;739;729;739;752;705;705;695;522;483;396;418;737;752;738;727;737;736;703;396;354;124	A0A0D9SEN2;A0A0D9SER5;B7ZVY7;J3QKR5;J3QR44;P21127-3;Q9UQ88-4;Q9UQ88-8	739	Cyclin-dependent kinase 11B	CDK11B;CDC2L1;CDK11A	S	3	1	5.99154e-137	273.35	244.9	195.92	1.148	23074000000	TWPAKSEQQRVKRGTSPRPPEGGLGYSQLGD	1;2;3		+	+	24		30.2971	28.425
Q9NYV4;J3QSD7;Q9NYV4-3;Q9NYV4-2	383;382;382;383	Q9NYV4;Q9NYV4-2	383	Cyclin-dependent kinase 12	CDK12	S	3	0.994458	2.93875e-91	229.95	218.19	223.49	0.49235	5449200000	SHSKKKRSSSRSRHSSISPVRLPLNSSLGAE	1;2;3		+	+	29	20.2483	28.4863	26.2492
Q9NYV4;J3QSD7;Q9NYV4-3;Q9NYV4-2	385;384;384;385	Q9NYV4;Q9NYV4-2	385	Cyclin-dependent kinase 12	CDK12	S	3	0.999998	2.93875e-91	229.95	218.19	199.65	0.29779	6021900000	SKKKRSSSRSRHSSISPVRLPLNSSLGAELS	1;2;3		+	+	30	20.2483	28.5369	26.2492
Q9NYV4;J3QSD7;Q9NYV4-3;Q9NYV4-2	423;422;422;423	Q9NYV4;Q9NYV4-2	423	Cyclin-dependent kinase 12	CDK12	S	2	1	7.91017e-06	153.26	125.46	75.566	0.43563	3382000000	AAAAAAKMDGKESKGSPVFLPRKENSSVEAK	1		+	+	26	20.2483	28.343	26.1554
Q9NYV4;J3QSD7;Q9NYV4-3;Q9NYV4-2	692;691;691;692	Q9NYV4;Q9NYV4-2	692	Cyclin-dependent kinase 12	CDK12	T	2	1	0.00207575	125.36	107.77	107.34	0.89762	996410000	GGDLSPPDSPEPKAITPPQQPYKKRPKICCP	1		+	+	20	20.2483	26.5914	24.8924
Q9NYV4;J3QSD7;Q9NYV4-3;Q9NYV4-2	893;892;892;893	Q9NYV4;Q9NYV4-2	893	Cyclin-dependent kinase 12	CDK12	T	2	1	1.39709e-111	302.34	252.18	165.49	0.48493	7398500000	FGLARLYNSEESRPYTNKVITLWYRPPELLL	1;2		+	+	22	20.2483	28.5762	27.4671
Q9NYV4;J3QSD7;Q9NYV4-3;Q9NYV4-2	1083;1082;1082;1083	Q9NYV4;Q9NYV4-2	1083	Cyclin-dependent kinase 12	CDK12	S	2	0.999978	3.91981e-15	183.75	164.93	183.75	0.6936	4393800000	KETTSGTSTEPVKNSSPAPPQPAPGKVESGA	1		+	+	28	20.2483	28.6679	28.5923
Q9NYV4-2	1244	Q9NYV4-2	1244	Cyclin-dependent kinase 12	CDK12	T	3	0.997173	1.16162e-54	202.69	202.69	169.84	-0.87378	2269200000	ENNSDKNSGPQGPRRTPTMPQEEAAEKRPPE	1		+	+	9	27.764	25.3881	25.9742
Q14004;Q14004-2	315;315	Q14004;Q14004-2	315	Cyclin-dependent kinase 13	CDK13	S	3	1	8.67979e-20	154.99	134.7	87.808	-0.2908	7590600000	YREDKTEPKAYRRRRSLSPLGGRDDSPVSHR	2;3		+	+	22	26.9677	29.4241	28.2272
Q14004;Q14004-2	317;317	Q14004;Q14004-2	317	Cyclin-dependent kinase 13	CDK13	S	3	1	8.67979e-20	154.99	134.7	103.96	0.050177	7814300000	EDKTEPKAYRRRRSLSPLGGRDDSPVSHRAS	1;2;3		+	+	23	26.9677	29.4643	28.2272
Q14004;Q14004-2	325;325	Q14004;Q14004-2	325	Cyclin-dependent kinase 13	CDK13	S	3	0.999815	1.79603e-19	154.99	134.7	125.31	-1.0256	7068000000	YRRRRSLSPLGGRDDSPVSHRASQSLRSRKS	2;3		+	+	19	26.9677	29.631	28.2272
Q14004;Q14004-2	383;383	Q14004;Q14004-2	383	Cyclin-dependent kinase 13	CDK13	S	2	1	1.58275e-49	219.85	219.85	104.82	-0.4966	1455700000	PSYSRHSSYERGGDVSPSPYSSSSWRRSRSP	1;2		+	+	26	26.9677	25.4289	24.3815
Q14004;Q14004-2	437;437	Q14004;Q14004-2	437	Cyclin-dependent kinase 13	CDK13	S	3	0.998821	8.19773e-10	168.42	137.35	74.444	-0.39518	1062800000	SRSRHRLSRSRSRHSSISPSTLTLKSSLAAE	2;3		+	+	24	26.9677	27.4789	25.4656
Q14004;Q14004-2	439;439	Q14004;Q14004-2	439	Cyclin-dependent kinase 13	CDK13	S	3	0.998871	8.19773e-10	168.42	137.35	113.48	0.82829	1064000000	SRHRLSRSRSRHSSISPSTLTLKSSLAAELN	1;2;3		+	+	21	26.9677	27.4805	25.4656
Q14004;Q14004-2	525;525	Q14004;Q14004-2	525	Cyclin-dependent kinase 13	CDK13	S	3	0.99962	7.61726e-19	184.37	124.05	127.83	1.486	1043800000	NHVKDVKKIKIEHAPSPSSGGTLKNDKAKTK	1		+	+	14	26.9677	26.7158	25.4067
Q14004;A0A087X209;Q14004-2;Q9BVE2	664;50;664;50	Q14004;Q14004-2;Q9BVE2	664	Cyclin-dependent kinase 13	CDK13	S	3	0.990017	9.77467e-21	125.14	116.95	122.51	-0.3244	274940000	LPLPPELPGGDDLSKSPEEKKTATQLHSKRR	1		+	+	7	26.9677	25.1069	23.7207
Q14004;Q14004-2	1058;1058	Q14004;Q14004-2	1058	Cyclin-dependent kinase 13	CDK13	T	2	0.999954	4.94401e-121	253.15	205.59	184.22	1.1159	2172700000	PRKDLSLGLDDSRTNTPQGVLPSSQLKSQGS	1;2		+	+	15	26.9677	28.1349	25.5309
Q14004;Q14004-2	1147;1087	Q14004;Q14004-2	1147	Cyclin-dependent kinase 13	CDK13	T	3	0.94542	9.71868e-99	230.79	218.17	230.79	-0.20196	823600000	GSSNVAPGEKQTDPSTPQQESSKPLGGIQPS	1		+	+	8	26.9677	26.6901	25.6114
Q14004;Q14004-2	1246;1186	Q14004;Q14004-2	1246	Cyclin-dependent kinase 13	CDK13	T	3	1	2.70576e-26	210.62	165.42	134.61	0.83918	8593600000	QDDLIQHQDMRILELTPEPDRPRILPPDQRP	1		+	+	26	26.9677	29.0958	27.6794
O94921;O94921-3;O94921-2;C9IYJ9;C9JWL6;F8WF96	78;32;60;32;32;32	O94921	78	Cyclin-dependent kinase 14	CDK14	S	2	0.998741	4.23008e-16	203.76	173.69	203.76	0.23571	143810000	DTIPEDKKVRVQRTQSTFDPFEKPANQVKRV	1		+	+	4	24.1706	24.2884	25.5388
Q00536;Q00536-2;Q00536-3;E5RGN0;E5RJM2;E5RIY8;E5RIU4;E5RJQ8;E5RGV7	12;86;18;12;12;12;12;12;18	Q00536	12	Cyclin-dependent kinase 16	CDK16	S	2	0.999853	0.00128183	129.88	59.326	106.68	-0.10214	415350000	____MDRMKKIKRQLSMTLRGGRGIDKTNGA	1		+	+	10	27.9465	25.7911	25.0331
Q00536;Q00536-2;Q00536-3;E5RGN0;E5RJM2;E5RIY8;E5RIU4;H0YBX5	65;139;71;65;65;65;65;39	Q00536	65	Cyclin-dependent kinase 16	CDK16	S	3	0.751519	0.00119935	69.081	51.119	69.081	0.38371	63191000	RAAPGELRSARGPLSSAPEIVHEDLKMGSDG	1		+	+	9	27.9465	23.6792	23.1131
A0A087WZU2;Q00536;Q00536-2;Q00536-3;E5RGN0;E5RJM2;E5RIY8;E5RIU4	47;95;169;101;95;95;95;95	A0A087WZU2;Q00536	95	Cyclin-dependent kinase 16	CDK16	S	3	1	0	412.56	402.34	412.56	-0.21901	269260000	GESDQASATSSDEVQSPVRVRMRNHPPRKIS	1;2		+	+	11	27.9465	24.6833	25.9086
A0A087WZU2;Q00536;Q00536-2;Q00536-3;E5RGN0;E5RJM2;E5RIY8;E5RIU4;H0YBX5	71;119;193;125;119;119;119;119;79	A0A087WZU2;Q00536	119	Cyclin-dependent kinase 16	CDK16	S	3	1	1.95082e-70	234.39	187.44	121.33	0.48254	4460000000	HPPRKISTEDINKRLSLPADIRLPEGYLEKL	1		+	+	29	27.9465	26.7401	26.9619
A0A087WZU2;Q00536;Q00536-2;Q00536-3;E5RGN0;E5RJM2;E5RIY8;E5RIU4;H0YBX5	90;138;212;144;138;138;138;138;98	A0A087WZU2;Q00536	138	Cyclin-dependent kinase 16	CDK16	S	2	1	1.32239e-67	248.7	248.7	131.79	-2.6786	1886600000	DIRLPEGYLEKLTLNSPIFDKPLSRRLRRVS	1		+	+	23	27.9465	28.0361	24.1151
F5H6Z0;Q00537-2;Q00537;F8VQZ9;F8VZY6	69;122;122;122;122	F5H6Z0;Q00537-2	122	Cyclin-dependent kinase 17	CDK17	S	3	0.935407	1.34004e-10	102.24	99.443	63.203	-1.1662	266150000	GESDQASGTSSDEVQSPTGVCLRNRIHRRIS	1		+	+	7	26.8725	22.8493	22.4587
F5H6Z0;Q00537-2;Q00537;F8VQZ9;F8VZY6	93;146;146;146;146	F5H6Z0;Q00537-2	146	Cyclin-dependent kinase 17	CDK17	S	3	1	5.60825e-69	235.42	192.66	108.08	-0.4302	2647900000	RIHRRISMEDLNKRLSLPADIRIPDGYLEKL	1		+	+	27	26.8725	26.9796	26.3589
D6RA44;D6RGH0;Q07002;Q07002-2;Q07002-3;A0A0A0MSJ6;D6R9B0	9;39;96;98;128;128;107	D6RA44;D6RGH0;Q07002	96	Cyclin-dependent kinase 18	CDK18	S	2	1	0.00575166	131.06	49.14	63.611	-0.63177	164820000	_______MEDVSKRLSLPMDIRLPQEFLQKL	1		+	+	9		24.3274	22.9775
P24941;G3V5T9;P24941-2;E7ESI2;G3V317	14;14;14;14;14	P24941	14	Cyclin-dependent kinase 2	CDK2	T	2	1	3.76852e-16	158.01	101.06	109.02	-0.63649	26124000000	__MENFQKVEKIGEGTYGVVYKARNKLTGEV	1;2		+	+	59	30.075	31.8853	29.8433
P24941;G3V5T9;P24941-2;E7ESI2;G3V317	15;15;15;15;15	P24941	15	Cyclin-dependent kinase 2	CDK2	Y	1	1	1.14883e-20	193.32	167.03	158.01	0.053751	34609000000	_MENFQKVEKIGEGTYGVVYKARNKLTGEVV	1;2		+	+	73	30.075	31.605	27.7676
P24941;G3V5T9	160;160	P24941	160	Cyclin-dependent kinase 2	CDK2	T	3	1	6.04515e-48	216.83	189.03	198.6	-0.077389	1974100000	DFGLARAFGVPVRTYTHEVVTLWYRAPEILL	1;2		+	+	20	30.075	23.3053	25.4132
Q00526;K7ELV5	14;14	Q00526	14	Cyclin-dependent kinase 3	CDK3	T	2	1	1.8162e-06	158.01	101.06	109.02	-0.63649	26018000000	__MDMFQKVEKIGEGTYGVVYKAKNRETGQL	1;2		+	+	59	23.7183	31.8853	29.8433
Q00526;K7ELV5	15;15	Q00526	15	Cyclin-dependent kinase 3	CDK3	Y	1	1	1.8162e-06	189.18	92.513	158.01	0.053751	33922000000	_MDMFQKVEKIGEGTYGVVYKAKNRETGQLV	1;2		+	+	69	23.7183	31.605	27.7676
Q00526;K7EJ83	160;120	Q00526	160	Cyclin-dependent kinase 3	CDK3	T	2	0.99991	5.319e-28	216.83	189.03	125.22	-0.035862	1750300000	DFGLARAFGVPLRTYTHEVVTLWYRAPEILL	1		+	+	17	23.7183	22.3615	25.4132
Q96SN8;Q96SN8-2;Q96SN8-3;A0A0A0MRG9;B1AMJ5;Q5JTU8;Q96SN8-4	1074;1042;1033;844;468;84;1074	Q96SN8;Q96SN8-4	1074	CDK5 regulatory subunit-associated protein 2	CDK5RAP2	S	2	0.997592	3.96263e-96	261.06	228.91	220.69	0.61229	249410000	LASLPSCKENPEDVLSPTSVATYLSSKSQPS	1		+	+	8	27.6548	23.7919	24.3238
Q96SN8;Q96SN8-2;Q96SN8-3;A0A0A0MRG9;B1AMJ5;Q5JTU8;Q96SN8-4	1238;1206;1197;1008;632;248;1238	Q96SN8;Q96SN8-4	1238	CDK5 regulatory subunit-associated protein 2	CDK5RAP2	S	3	1	5.1172e-119	287.48	238.35	287.48	-0.24937	1417500000	LFSEIHNLQNKFRDLSPPRYDSLVQSQAREL	1		+	+	10	27.6548	27.6234	25.6263
Q96SN8;Q96SN8-2;Q96SN8-3;A0A0A0MRG9;B1AMJ5;Q5JTU8;Q96SN8-4	1350;1318;1309;1120;744;360;1350	Q96SN8;Q96SN8-4	1350	CDK5 regulatory subunit-associated protein 2	CDK5RAP2	S	3	0.999959	0	397.5	369.8	397.5	0.30478	1772400000	RIEEDNLTYQHLLPESPEPSASHALSDYETS	1;2		+	+	2	27.6548	26.6891	25.8805
Q96SN8;Q96SN8-2;Q96SN8-3;A0A0A0MRG9;B1AMJ5;Q5JTU8;Q96SN8-4	1885;1853;1844;1655;1279;895;1806	Q96SN8;Q96SN8-4	1885	CDK5 regulatory subunit-associated protein 2	CDK5RAP2	T	4	0.84016	1.99455e-16	122.77	111.51	35.596	-0.52878	919160000	ARGNLELRPGGAHPGTCSPSRPGS_______	1		+	+	2	27.6548	23.9381	25.048
D6R9G1;D6REC6;P50613;D6RAD4	71;71;164;127	D6R9G1;P50613	164	Cyclin-dependent kinase 7	CDK7	S	2	1	4.6249e-30	193.96	173.52	143.37	-0.54382	7142700000	GVLKLADFGLAKSFGSPNRAYTHQVVTRWYR	1;2		+	+	19	28.3408	27.0287	27.2595
D6R9G1;D6REC6;P50613;D6RAD4	77;77;170;133	D6R9G1;P50613	170	Cyclin-dependent kinase 7	CDK7	T	3	1	4.6249e-30	193.96	173.52	162.73	0.41336	7653300000	DFGLAKSFGSPNRAYTHQVVTRWYRAPELLF	1;2		+	+	32	28.3408	26.7489	27.2595
Q01850	311	Q01850	311	Cerebellar degeneration-related protein 2	CDR2	S	2	0.925865	2.84659e-158	314.06	249.68	91.276	0.67751	620130000	LTVPESHRKPLKRSSSETILSSLAGSDIVKG	1		+	+	9	25.9638	26.183	27.2548
Q86X02	179	Q86X02	179	Cerebellar degeneration-related protein 2-like	CDR2L	S	2	0.996568	0	415.81	374.19	415.81	-0.24536	3979900000	LCTSPRCKDAFRLHSSSLELGPRPLEQENER	1		+	+	4	27.271	26.176	25.3954
Q9H211;H3BSY1	316;73	Q9H211	316	DNA replication factor Cdt1	CDT1	S	3	0.83543	3.07031e-09	120.41	112.5	120.41	0.71341	102280000	KLVEHVKEHHKAFLASLSPAMVVPEDQLTRW	1		+	+		25.071	21.9896	25.2159
Q9H211;H3BSY1	318;75	Q9H211	318	DNA replication factor Cdt1	CDT1	S	2	0.999942	1.54298e-57	211.06	166.27	211.06	0.2245	457130000	VEHVKEHHKAFLASLSPAMVVPEDQLTRWHP	1		+	+	7	25.071	23.8434	25.1928
Q9UKY7;H0Y8K3;Q9UKY7-2	106;60;106	Q9UKY7;Q9UKY7-2	106	Protein CDV3 homolog	CDV3	S	3	1	4.22933e-06	106.61	86.685	71.651	-1.0279	124500000	KEVDYSGLRVQAMQISSEKEEDDNEKRQDPG	1;2		+	+	6	30.9072	25.1375	26.3842
Q9UKY7;H0Y8K3;Q9UKY7-2	107;61;107	Q9UKY7;Q9UKY7-2	107	Protein CDV3 homolog	CDV3	S	3	1	1.00169e-31	186.06	139.56	71.651	-1.0279	2616600000	EVDYSGLRVQAMQISSEKEEDDNEKRQDPGD	1;2		+	+	15	30.9072	26.9419	26.2043
D6RFH2;Q9UKY7-3;D6RDN0;Q9UKY7;H0Y8K3;D6R9V8;Q9UKY7-2	80;80;78;182;136;80;182	D6RFH2;Q9UKY7;Q9UKY7-2	182	Protein CDV3 homolog	CDV3	T	3	0.999994	7.69821e-68	202.58	195.23	113.29	-1.1611	228260000	GVYRPPGARLTTTRKTPQGPPEIYSDTQFPS	1		+	+	9	30.9072	24.5227	25.2132
Q9Y232;Q9Y232-2	88;34	Q9Y232;Q9Y232-2	34	Chromodomain Y-like protein	CDYL	S	3	1	3.21112e-239	323.84	320.07	323.84	-1.4305	2379400000	KKGKTEYLVRWKGYDSEDDTWEPEQHLVNCE	1		+	+	11	28.9281	28.3029	29.8463
Q9Y232;Q9Y232-4;Q9Y232-2	201;15;147	Q9Y232;Q9Y232-2	147	Chromodomain Y-like protein	CDYL	S	2	1	7.86028e-17	142.97	87.162	116.74	0.18673	10214000000	NMDLAKSGIKILVPKSPVKSRTAVDGFQSES	1		+	+	18	28.9281	30.0603	28.3817
Q9Y232;Q9Y232-4;Q9Y232-2	216;30;162	Q9Y232;Q9Y232-2	162	Chromodomain Y-like protein	CDYL	S	2	1	0	495.21	495.21	184.83	-0.41444	16177000000	SPVKSRTAVDGFQSESPEKLDPVEQGQEDTV	1		+	+	18	28.9281	29.0275	27.1156
P17676;P17676-2;P17676-3	231;208;33	P17676;P17676-2;P17676-3	231	CCAAT/enhancer-binding protein beta	CEBPB	S	3	0.95598	8.57174e-49	160.62	146.24	116.57	-0.25719	2315900000	VPSGSSGSLSTSSSSSPPGTPSPADAKAPPT	1;2		+	+	2	29.3625	28.6416	26.257
Q03701;A0A087X1N2	33;33	Q03701	33	CCAAT/enhancer-binding protein zeta	CEBPZ	T	3	0.903771	5.72424e-200	288.09	288.09	288.09	0.19671	316430000	PEEAVEDPDEEDEDNTSEAENGFSLEEVLRL	1		+	+	2	29.4755	22.3411	27.6564
Q03701;A0A087X1N2	34;34	Q03701	34	CCAAT/enhancer-binding protein zeta	CEBPZ	S	3	0.994325	0	398.62	398.62	398.62	0.47349	1300100000	EEAVEDPDEEDEDNTSEAENGFSLEEVLRLG	1		+	+	3	29.4755	26.2578	27.6564
Q03701;A0A087X1N2	669;669	Q03701	669	CCAAT/enhancer-binding protein zeta	CEBPZ	T	2	0.999897	1.62156e-13	151.85	75.177	151.85	1.33	24780000	TEIVKKLETEETVPETDVETKKPEVASWVHF	1		+	+	1	29.4755	22.7841	22.6958
G5EA30;Q92879-4;E9PKU1;F5H0D8;F5H3J7	18;18;18;18;18	G5EA30;Q92879-4	18	CUGBP Elav-like family member 1	CELF1	S	2	0.998734	5.053e-12	123.44	123.44	93.2	-1.1091	1180600000	AFKLDFLPEMMVDHCSLNSSPVSKKMNGTLD	1;2		+	+	1	31.2076	23.0922	26.8437
G5EA30;Q92879-4;E9PKU1;F5H0D8;F5H3J7	22;22;22;22;22	G5EA30;Q92879-4	22	CUGBP Elav-like family member 1	CELF1	S	2	0.997355	1.05109e-205	323.95	297.16	323.95	-0.91342	5310100000	DFLPEMMVDHCSLNSSPVSKKMNGTLDHPDQ	1;2		+	+	4	31.2076	26.8006	26.6309
Q9NYQ6	2764	Q9NYQ6	2764	Cadherin EGF LAG seven-pass G-type receptor 1	CELSR1	S	3	1	0	362.39	344.72	234.37	-0.51667	373840000	DMLRTDLGESTASLDSIVRDEGIQKLGVSSG	1;2		+	+	3	23.5503	24.1057	23.6013
Q9NYQ6	2871	Q9NYQ6	2871	Cadherin EGF LAG seven-pass G-type receptor 1	CELSR1	S	3	0.995529	2.49695e-145	249.39	230.18	174.14	-2.218	464210000	ANHVPAGWPDQSLAESDSEDPSGKPRLKVET	1		+	+	1	23.5503	26.5313	25.862
P07199	156	P07199	156	Major centromere autoantigen B	CENPB	S	2	1	2.82906e-106	234.8	206.13	189.09	-0.2965	3307700000	ARARNAAPRTPAAPASPAAVPSEGSGGSTTG	1;2		+	+	19	28.2829	24.4149	26.2229
Q03188;H0Y8J2;Q03188-2	130;37;130	Q03188	130	Centromere protein C	CENPC	T	2	0.999995	3.2041e-125	298.42	298.42	298.42	0.3171	2416000000	EVHQKILATDVSSKNTPDSKKISSRNINDHH	1;2		+	+	12	26.4584	27.5433	25.3434
Q03188;H0Y8J2;Q03188-2	176;83;176	Q03188	176	Centromere protein C	CENPC	S	2	0.905632	8.66185e-44	230.75	192.59	230.75	-0.50789	952470000	VLLDAKTSVSQNVIPSSAQKRETYTFENSVN	1		+	+	2	26.4584	27.2815	25.2081
Q03188;H0Y8J2;Q03188-2	225;132;225	Q03188	225	Centromere protein C	CENPC	S	3	1	2.00796e-33	214.52	149.95	141.6	1.3454	579760000	DDKVMLKKIEIDNKVSDEEDKTSEGQERKPS	1		+	+	14	26.4584	25.9654	23.6535
Q03188;H0Y8J2;Q03188-2	384;291;384	Q03188	384	Centromere protein C	CENPC	S	2	0.975784	7.32021e-71	235.11	205.39	235.11	0.55006	123740000	PVETSQPSDKTVLDTSYALIGETVNNYRSTK	1		+	+	1	26.4584	24.0312	24.6774
Q03188;H0Y8J2;Q03188-2	447;354;447	Q03188	447	Centromere protein C	CENPC	S	3	0.999574	7.47975e-63	234.11	218.53	225.69	-0.41896	1213100000	EQLDVGQSKDENIHTSHITQDEFQRNSDRNM	1		+	+	1	26.4584	25.6752	26.3306
Q03188;H0Y8J2	538;445	Q03188	538	Centromere protein C	CENPC	S	2	1	5.01738e-21	191.63	119.83	191.63	-1.1348	182010000	ISRRPSDWWVVKSEESPVYSNSSVRNELPMH	1		+	+	14	26.4584	25.0832	24.4541
P49454	144	P49454	144	Centromere protein F	CENPF	T	2	1	1.04766e-271	367.82	349.43	367.82	-0.33538	224400000	QQAAQSADVSLNPCNTPQKIFTTPLTPSQYY	1		+	+	6	28.6403	23.2866	24.7063
P49454	154	P49454	154	Centromere protein F	CENPF	T	2	0.999267	4.54954e-19	164.99	164.99	142.93	0.24376	719170000	LNPCNTPQKIFTTPLTPSQYYSGSKYEDLKE	1;2		+	+	9	28.6403	26.2787	25.3032
P49454	253	P49454	253	Centromere protein F	CENPF	T	4	0.995165	1.05519e-221	339.39	316.75	180.88	0.81067	456230000	RRDFSASYFSGEQEVTPSRSTLQIGKRDANS	1		+	+	4	28.6403	25.8315	24.5333
P49454	1324	P49454	1324	Centromere protein F	CENPF	S	2	1	2.94026e-81	234.3	234.3	149.3	-0.47268	591200000	ILQAEKYELVTELNDSRSECITATRKMAEEV	1		+	+	7	28.6403	26.082	24.7084
P49454	1747	P49454	1747	Centromere protein F	CENPF	S	3	0.966156	4.01309e-31	186.56	117.89	109.56	0.65586	298900000	LELEVARLQLQGLDLSSRSLLGIDTEDAIQG	1;2		+	+	15	28.6403	24.9429	25.5225
P49454	1750	P49454	1750	Centromere protein F	CENPF	S	2	1	2.32718e-91	226.34	208.7	186.85	0.89059	300210000	EVARLQLQGLDLSSRSLLGIDTEDAIQGRNE	1;2		+	+	14	28.6403	25.3801	25.5225
P49454	1822	P49454	1822	Centromere protein F	CENPF	S	3	0.999957	1.20374e-107	225.45	210.72	225.45	1.0864	1442800000	ETGAVKPTGECSGEQSPDTNYEPPGEDKTQG	1;2		+	+	4	28.6403	25.4945	25.614
P49454	2513	P49454	2513	Centromere protein F	CENPF	S	2	0.999189	4.54732e-118	278.45	246.57	278.45	-0.20892	125680000	QKEQERISELEIINSSFENILQEKEQEKVQM	1		+	+	5	28.6403	24.5815	23.2183
P49454	2996	P49454	2996	Centromere protein F	CENPF	S	2	1	1.638e-74	206.4	187.79	119.28	-0.3497	1062500000	VAHLCSQQSKQDSRGSPLLGPVVPGPSPIPS	1;2		+	+	14	28.6403	25.9022	26.1806
P49454	3007	P49454	3007	Centromere protein F	CENPF	S	2	0.999993	1.638e-74	206.4	187.79	201.58	-0.82365	1654900000	DSRGSPLLGPVVPGPSPIPSVTEKRLSSGQN	1;2		+	+	15	28.6403	27.2624	25.0569
P49454	3094	P49454	3094	Centromere protein F	CENPF	S	4	0.921222	6.89004e-48	209.22	164.34	106	0.014562	571520000	EVVKKGFADIPTGKTSPYILRRTTMATRTSP	1;2		+	+	11	28.6403	23.8168	25.1021
P49454	3119	P49454	3119	Centromere protein F	CENPF	S	2	1	3.62006e-17	153.75	119.86	95.345	-0.60703	2128100000	ATRTSPRLAAQKLALSPLSLGKENLAESSKP	1;2		+	+	24	28.6403	28.5644	24.2199
P49454	3150	P49454	3150	Centromere protein F	CENPF	S	3	0.999999	1.78405e-192	322.52	276.03	301.19	0.84939	5533900000	TAGGSRSQKVKVAQRSPVDSGTILREPTTKS	1		+	+	20	28.6403	28.2346	27.1982
P49454	3179	P49454	3179	Centromere protein F	CENPF	S	2	0.999999	6.23681e-100	272.52	247.19	272.52	-0.16066	2731000000	KSVPVNNLPERSPTDSPREGLRVKRGRLVPS	1;2		+	+	12	28.6403	27.8855	26.4275
B3KVZ3;D6RBJ6;Q9H3R5;H0Y9E6	68;68;68;33	B3KVZ3;Q9H3R5	68	Centromere protein H	CENPH	T	3	0.975152	0.000274976	74.444	74.444	74.444	1.0417	176620000	QLLEYKSMVDASEEKTPEQIMQEKQIEAKIE	1		+	+	2	29.7472	22.0815	24.0891
Q9HC77;F6VUX8;Q9HC77-2	260;260;260	Q9HC77	260	Centromere protein J	CENPJ	S	2	0.999999	2.89844e-192	329.1	304.3	329.1	0.54252	578070000	CRTAHGDFVLTSKRASPNLFSEAQYQEAPVE	1		+	+	8	23.6084	25.8553	25.882
Q96H22;Q96H22-4;Q96H22-5;Q96H22-3	282;262;248;282	Q96H22;Q96H22-3	282	Centromere protein N	CENPN	S	2	1	6.11059e-108	279.05	236.09	279.05	-0.5987	973940000	AQYKLETKFKSGLNGSILAEREEPLRCLIKF	1		+	+	15	26.7115	26.4447	25.5348
H3BQJ0;H3BMP6;H3BQS6;H3BN05;H3BTS2;Q96BT3-3;Q96BT3;H3BTR4;H3BUW2;Q96BT3-2;I3L4F8	47;47;47;47;47;47;47;47;47;47;47	H3BQJ0;Q96BT3	47	Centromere protein T	CENPT	S	2	0.99987	0.000406429	150.55	129.49	134.98	-1.1358	903210000	RSARAGARRALLETASPRKLSGQTRTIARGR	1		+	+	10	25.8561	26.8443	26.1669
Q9UPN4;I3L2J8;Q9UPN4-2;Q9UPN4-3	47;47;47;47	Q9UPN4;Q9UPN4-2	47	Centrosomal protein of 131 kDa	CEP131	S	2	0.999927	7.55134e-13	190.37	155.29	190.37	-0.4978	259630000	RPGSAATTKPIVRSVSVVTGSEQKRKVLEAT	1		+	+	12	18.7962	25.3238	25.2182
Q9UPN4;I3L2J8;Q9UPN4-2;Q9UPN4-3	89;89;89;89	Q9UPN4;Q9UPN4-2	89	Centrosomal protein of 131 kDa	CEP131	S	2	0.953457	1.42118e-196	305.6	295.23	213.9	-0.8983	2354100000	RRSNSTTQVSQPRSGSPRPTEPTDFLMLFEG	1;2		+	+	9	18.7962	27.7276	26.8327
Q9UPN4;I3L2J8;Q9UPN4-2;Q9UPN4-3	105;105;105;105	Q9UPN4;Q9UPN4-2	105	Centrosomal protein of 131 kDa	CEP131	S	2	0.992559	1.42118e-196	305.6	295.23	289.75	-1.2347	2264700000	PRPTEPTDFLMLFEGSPSGKKRPASLSTAPS	1;2		+	+	9	18.7962	27.6102	25.5389
Q9UPN4;I3L2J8;Q9UPN4-2;Q9UPN4-3	150;150;150;150	Q9UPN4;Q9UPN4-2	150	Centrosomal protein of 131 kDa	CEP131	S	2	0.999987	1.60254e-05	132.65	81.361	132.65	0.97945	1791700000	GFTLPSNARSSSALDSPAGPRRKECTVALAP	1		+	+	10	18.7962	25.1462	25.8624
Q9UPN4;I3L2J8;Q9UPN4-2;Q9UPN4-3	381;381;381;381	Q9UPN4;Q9UPN4-2	381	Centrosomal protein of 131 kDa	CEP131	S	2	0.999987	1.71827e-128	280	232.89	200.23	-0.32043	4768200000	RETRVPGMRQPAQELSPTPGGTAHQALKANN	1		+	+	10	18.7962	26.8664	26.2727
Q9UPN4;I3L2J8;Q9UPN4-2;Q9UPN4-3	447;447;447;447	Q9UPN4;Q9UPN4-2	447	Centrosomal protein of 131 kDa	CEP131	S	3	1	2.42775e-107	233.71	220.56	124.2	0.036901	200820000	LAQDAAGDNLEMMAPSRGSAKSRGPLEELLH	1;2		+	+	1	18.7962	23.873	25.4151
Q9UPN4;I3L2J8;Q9UPN4-2;Q9UPN4-3	450;450;450;450	Q9UPN4;Q9UPN4-2	450	Centrosomal protein of 131 kDa	CEP131	S	3	1	6.08621e-49	185.54	168.44	124.2	0.036901	184000000	DAAGDNLEMMAPSRGSAKSRGPLEELLHTLQ	1;2		+	+	3	18.7962	22.9578	25.4151
Q9UPN4-2;Q9UPN4-3	489;489	Q9UPN4-2	489	Centrosomal protein of 131 kDa	CEP131	S	2	1	1.1366e-112	275.2	249.58	202.85	-0.87797	95896000	LPRPRTHHRGRYAWASEEDDASSLTADNLEK	1;2		+	+	6	28.3288	23.6558	22.8869
Q9UPN4-2;Q9UPN4-3	496;496	Q9UPN4-2	496	Centrosomal protein of 131 kDa	CEP131	S	3	0.977574	1.20874e-192	319.52	288.86	159.25	1.0347	413170000	HRGRYAWASEEDDASSLTADNLEKFGKLSAF	1;2		+	+	3	28.3288	24.55	23.5343
O94986;O94986-2;O94986-1;A0A075B719;H0YN91;O94986-3	2;2;2;2;2;2	O94986;O94986-3	2	Centrosomal protein of 152 kDa	CEP152	S	3	0.999999	1.08934e-98	225.57	213.81	225.57	0.59397	11536000	______________MSLDFGSVALPVQNEDE	1		+	+	1	25.5857	22.1626	22.7058
O94986;O94986-3	1461;1405	O94986;O94986-3	1461	Centrosomal protein of 152 kDa	CEP152	S	3	1	5.41479e-29	164.19	146.47	41.323	-0.3507	1623800000	GDGSCKHLNSLPRNVSPEFVPCEGEGGFGLH	1		+	+	10	25.5857	24.5857	25.3477
H0Y2V6;Q5SW79;Q5SW79-2;Q5SW79-3	258;356;356;356	H0Y2V6;Q5SW79;Q5SW79-2;Q5SW79-3	356	Centrosomal protein of 170 kDa	CEP170	S	2	1	8.56765e-05	156.86	125.51	84.41	-1.6978	2876300000	NPPQMLWERTEEDSKSIKSDVPVYLKRLKGN	2		+	+	21	21.5764	28.9082	28.6297
H0Y2V6;Q5SW79;Q5SW79-2;Q5SW79-3	261;359;359;359	H0Y2V6;Q5SW79;Q5SW79-2;Q5SW79-3	359	Centrosomal protein of 170 kDa	CEP170	S	2	1	1.01731e-07	175.38	129.73	127.32	-0.22869	3870000000	QMLWERTEEDSKSIKSDVPVYLKRLKGNKHD	1;2		+	+	23	21.5764	29.1004	26.9932
H0Y2V6;Q5SW79;H0YB66	461;497;81	H0Y2V6;Q5SW79	497	Centrosomal protein of 170 kDa	CEP170	S	3	1	0	390.96	384.8	390.96	0.44213	724980000	QATSATSEKDNDDDQSDKGTYTIELENPNSE	1;2		+	+	9	21.5764	25.638	24.3621
H0Y2V6;Q5SW79;H0YB66	465;501;85	H0Y2V6;Q5SW79	501	Centrosomal protein of 170 kDa	CEP170	T	3	0.999972	0	390.96	384.8	390.96	0.44213	736250000	ATSEKDNDDDQSDKGTYTIELENPNSEEVEA	1;2		+	+	3	21.5764	24.1844	24.3621
H0Y2V6;Q5SW79;Q5SW79-2;Q5SW79-3	724;760;662;662	H0Y2V6;Q5SW79;Q5SW79-2;Q5SW79-3	760	Centrosomal protein of 170 kDa	CEP170	T	3	0.843232	6.63683e-74	251.38	190.29	67.928	-1.2588	148530000	LAKLQQQEQREEAQWTPTKLSSKNVSGQTDK	1		+	+	6	21.5764	25.888	24.6682
H0Y2V6;Q5SW79;Q5SW79-2;Q5SW79-3	802;838;740;740	H0Y2V6;Q5SW79;Q5SW79-2;Q5SW79-3	838	Centrosomal protein of 170 kDa	CEP170	S	2	0.999938	6.69775e-137	267.97	244.35	134.98	-0.026815	10041000000	GGDKKESSKSLVRQGSFTIEKPSPNIPIELI	1;2		+	+	15	21.5764	26.9937	27.2197
H0Y2V6;Q5SW79;Q5SW79-2;Q5SW79-3	983;1019;921;921	H0Y2V6;Q5SW79;Q5SW79-2;Q5SW79-3	1019	Centrosomal protein of 170 kDa	CEP170	S	5	1	2.27363e-231	283.55	272.37	189.61	-0.37774	1241900000	DGRKFVQSSGRIRQPSVDLTDDDQTSSVPHS	1;2		+	+	7	21.5764	24.4078	25.6222
H0Y2V6;Q5SW79;Q5SW79-2;Q5SW79-3	1076;1112;1014;1014	H0Y2V6;Q5SW79;Q5SW79-2;Q5SW79-3	1112	Centrosomal protein of 170 kDa	CEP170	S	2	1	7.9374e-108	275.86	228.97	199.41	-0.95496	7465200000	PTRTSLLRRARLGEASDSELADADKASVASE	1;2;3		+	+	26	21.5764	29.3698	26.5121
H0Y2V6;Q5SW79;Q5SW79-2;Q5SW79-3	1078;1114;1016;1016	H0Y2V6;Q5SW79;Q5SW79-2;Q5SW79-3	1114	Centrosomal protein of 170 kDa	CEP170	S	2	1	2.29406e-25	199.41	167.41	199.41	-0.95496	99705000	RTSLLRRARLGEASDSELADADKASVASEVS	1;2		+	+	1	21.5764	23.7767	25.2337
H0Y2V6;Q5SW79;Q5SW79-2;Q5SW79-3	1124;1160;1062;1062	H0Y2V6;Q5SW79;Q5SW79-2;Q5SW79-3	1160	Centrosomal protein of 170 kDa	CEP170	S	2	0.999994	6.0932e-25	188.5	169.96	139.78	-0.28624	1826300000	SRIDLLAQPRRTRLGSLSARSDSEATISRSS	1;2		+	+	19	21.5764	27.1616	25.1723
H0Y2V6;Q5SW79;Q5SW79-2;Q5SW79-3	1129;1165;1067;1067	H0Y2V6;Q5SW79;Q5SW79-2;Q5SW79-3	1165	Centrosomal protein of 170 kDa	CEP170	S	2	0.996432	5.06113e-170	321.58	321.58	141.64	-0.42712	6609000000	LAQPRRTRLGSLSARSDSEATISRSSASSRT	1;2		+	+	24	21.5764	28.3441	26.383
E7EWM2;Q96L14;H0Y2V6;E7EMW0;Q5SW79;Q5SW79-2;Q5SW79-3	230;230;1495;257;1521;1397;1423	E7EWM2;H0Y2V6;Q5SW79;Q5SW79-2;Q5SW79-3	1521	Cep170-like protein;Centrosomal protein of 170 kDa	CEP170;CEP170P1	S	3	0.883863	4.56245e-69	209.83	209.83	64.279	-0.81779	3435800000	MGFPSAMLPSPPKQKSSPVNNHHSPGQTPTL	1;2;3		+	+	6	22.2054	27.5088	27.1785
E7EWM2;Q96L14;H0Y2V6;E7EMW0;Q5SW79;Q5SW79-2;Q5SW79-3	231;231;1496;258;1522;1398;1424	E7EWM2;H0Y2V6;Q5SW79;Q5SW79-2;Q5SW79-3	1522	Cep170-like protein;Centrosomal protein of 170 kDa	CEP170;CEP170P1	S	4	0.854642	1.89588e-123	261.97	233.75	64.583	0.99893	6479500000	GFPSAMLPSPPKQKSSPVNNHHSPGQTPTLG	1;2;3		+	+	6	22.2054	29.0484	27.4086
E7EWM2;Q96L14;H0Y2V6;E7EMW0;Q5SW79;Q5SW79-2;Q5SW79-3	238;238;1503;265;1529;1405;1431	E7EWM2;H0Y2V6;Q5SW79;Q5SW79-2;Q5SW79-3	1529	Cep170-like protein;Centrosomal protein of 170 kDa	CEP170;CEP170P1	S	3	1	1.89588e-123	261.97	233.75	179.85	0.19343	6909600000	PSPPKQKSSPVNNHHSPGQTPTLGQPEARAL	1;2;3		+	+	13	22.2054	29.0198	27.1771
Q9Y4F5;J3KQR7;Q9Y4F5-2;Q9Y4F5-3	360;361;360;290	Q9Y4F5;Q9Y4F5-2;Q9Y4F5-3	360	Centrosomal protein of 170 kDa protein B	CEP170B	S	2	0.99928	1.84896e-25	190.26	164.82	190.26	-1.7895	384380000	HTRTLKGHKHEDGTQSDSEDPLAKAASAAGV	1		+	+	7	24.4964	26.731	23.5158
Q9Y4F5;J3KQR7;Q9Y4F5-2;Q9Y4F5-3	853;854;853;783	Q9Y4F5;Q9Y4F5-2;Q9Y4F5-3	853	Centrosomal protein of 170 kDa protein B	CEP170B	S	4	1	5.53646e-109	261.09	244.37	103.73	0.64325	2568900000	VSANGRMVIQLRPGRSPEPDGPAPAFLRQES	1;2		+	+	8	24.4964	25.5373	25.1489
Q9Y4F5;J3KQR7;Q9Y4F5-2;Q9Y4F5-3	1114;1115;1114;1044	Q9Y4F5;Q9Y4F5-2;Q9Y4F5-3	1114	Centrosomal protein of 170 kDa protein B	CEP170B	S	3	0.998716	0.00153682	113.43	92.187	80.96	-1.1313	282710000	SASSQKGPQALTRSNSLSTPRPTRASRLRRA	1		+	+	4	24.4964	26.056	24.5585
Q9Y4F5;J3KQR7;Q9Y4F5-2;Q9Y4F5-3	1179;1180;1179;1109	Q9Y4F5;Q9Y4F5-2;Q9Y4F5-3	1179	Centrosomal protein of 170 kDa protein B	CEP170B	S	2	0.999597	5.91656e-84	254.56	227.47	155.86	-0.47285	1678900000	LSRLDILAMPRKRAGSFTGTSDPEAAPARTS	1		+	+	10	24.4964	25.3866	25.2364
Q9Y4F5;J3KQR7;Q9Y4F5-2;Q9Y4F5-3	1304;1305;1269;1234	Q9Y4F5;Q9Y4F5-2;Q9Y4F5-3	1269	Centrosomal protein of 170 kDa protein B	CEP170B	T	3	0.979486	5.63927e-119	231.33	226.38	94.871	1.4981	55394000	GSSSRARSRAPGPRDTDDDEEEPDPYGFIVQ	1		+	+	6	24.4964	24.1293	23.983
A2A4F6;Q5VT06;E9PIK0	104;105;79	A2A4F6;Q5VT06	105	Centrosome-associated protein 350	CEP350	S	3	0.999882	6.76915e-20	170.98	137.11	120.83	-0.080905	522670000	APISKSTKSRKEKSRSPLRATTLESNVKKNN	1;2		+	+	1	22.3523	24.0934	25.5635
Q5VT06	1830	Q5VT06	1830	Centrosome-associated protein 350	CEP350	S	2	0.998663	9.56948e-10	132.76	115.52	132.76	0.40146	45882000	KATSPGPTDLETRSPSPISISSSETSSIMQK	1;2		+	+	4	25.7313	23.2111	22.8227
Q5VT06;H0Y7F7	2115;290	Q5VT06	2115	Centrosome-associated protein 350	CEP350	S	3	0.997612	5.80744e-162	302.57	278.33	302.57	-0.47334	497860000	FIKKTEAELSQDLETSPTAKPQIKTLSSASE	1		+	+	5	25.7313	26.4839	26.4503
Q5VT06;H0Y7F7;Q5T2X4	2829;1004;293	Q5VT06	2829	Centrosome-associated protein 350	CEP350	S	3	0.796205	2.13279e-35	152.02	142.79	123.86	-0.19946	213510000	GCFLSSELEDEKEEISSPDMCPRPESPVFGA	1;2		+	+		25.7313	25.2205	24.0014
Q5VT06;H0Y7F7;Q5T2X4	2839;1014;303	Q5VT06	2839	Centrosome-associated protein 350	CEP350	S	3	0.999899	2.13279e-35	152.02	142.79	123.86	-0.19946	656340000	EKEEISSPDMCPRPESPVFGASGQEELAKRL	1;2		+	+	2	25.7313	25.1985	24.0014
Q9C0F1;Q9C0F1-2	331;331	Q9C0F1	331	Centrosomal protein of 44 kDa	CEP44	S	3	0.995706	3.77557e-13	109.52	103.82	109.52	-0.43987	93485000	DLLNPHRKSEVERPASIPLSSGYSTASSDST	1		+	+	2	27.272	23.1541	24.5975
Q53EZ4	425	Q53EZ4	425	Centrosomal protein of 55 kDa	CEP55	S	2	1	1.1084e-106	255.56	236.16	204.81	-1.1242	618400000	VTFQGETENREKVAASPKSPTAALNESLVEC	2;3		+	+	16	28.1392	26.2261	25.7807
Q53EZ4	428	Q53EZ4	428	Centrosomal protein of 55 kDa	CEP55	S	2	0.999715	7.0072e-148	310.96	291.56	232.18	-0.44215	1191900000	QGETENREKVAASPKSPTAALNESLVECPKC	1;2;3		+	+	21	28.1392	26.3483	25.7807
Q53EZ4	436	Q53EZ4	436	Centrosomal protein of 55 kDa	CEP55	S	3	1	7.0072e-148	310.96	291.56	120.85	-0.36361	926680000	KVAASPKSPTAALNESLVECPKCNIQYPATE	1;2;3		+	+	15	28.1392	25.8325	26.6602
Q76N32;Q76N32-2;Q5HYA6	478;478;90	Q76N32	478	Centrosomal protein of 68 kDa	CEP68;DKFZp686H16130	S	2	1	2.47794e-100	271.2	189.69	271.2	0.37698	118220000	PTCTESRWKSEEEVESDDEYLALPARLTQVS	1		+	+	7	22.4948	24.8366	23.6278
Q9P209	237	Q9P209	237	Centrosomal protein of 72 kDa	CEP72	S	2	1	1.12009e-136	294.21	268.59	201.64	-0.38585	717870000	READSRGSQESRHLLSPQLVQYQCGDSGKQG	1		+	+	11	26.4033	25.4581	25.9758
Q9P209	346	Q9P209	346	Centrosomal protein of 72 kDa	CEP72	S	2	0.999348	2.11513e-24	182.47	166.24	182.47	-0.28247	62407000	KCRKRRMPVGRFQTFSDQEGLGCPERTHGSS	1		+	+	3	26.4033	24.91	24.562
Q8TAP6;Q8TAP6-2;B4DP81	83;83;83	Q8TAP6	83	Centrosomal protein of 76 kDa	CEP76	S	2	0.945615	4.97957e-121	253.84	232.89	253.84	-0.41885	1591300000	ELNFVTDSVEQELPSSPKQPICFDRQSTLKK	1		+	+	11	25.4532	25.5746	24.2541
Q96ST8;K7EJF0;A0A0C4DGP8;Q96ST8-3;K7EQI2;K7EPU8	114;114;114;114;86;30	Q96ST8	114	Centrosomal protein of 89 kDa	CEP89	S	3	0.846763	8.42222e-117	243.6	232.79	181.32	-0.4292	97049000	LRPRPNWQSEMGRRSSLPSFETLDYGDEEDI	1		+	+	1	25.4631	24.0361	24.0837
Q96ST8;K7EJF0;A0A0C4DGP8;Q96ST8-3	221;221;221;221	Q96ST8	221	Centrosomal protein of 89 kDa	CEP89	S	3	0.98149	3.216e-07	117.94	108.03	117.94	0.1235	286510000	NLKDEKPPLCEKPPPSPDITGRARQRYTEIT	1		+	+	2	25.4631	24.3382	26.0208
Q8IW35;Q8IW35-2	416;416	Q8IW35;Q8IW35-2	416	Centrosomal protein of 97 kDa	CEP97	S	3	0.93214	3.83298e-91	206.65	198.04	187.85	-1.6681	539360000	SESTFMPVASGLSPLSPTVELRLQGINLGLE	1;2		+	+	2	27.7189	25.611	23.9499
E9PG22;Q8IW35;Q8IW35-2	441;500;500	E9PG22;Q8IW35;Q8IW35-2	500	Centrosomal protein of 97 kDa	CEP97	S	3	0.985804	3.52234e-09	124.2	109.36	124.2	0.47016	199930000	PEPTIISAILKDDNHSLTFFPESTEQKQSDI	1		+	+	4	27.7189	24.2207	23.4233
Q9Y6K0;A0A0C4DGS9	18;18	Q9Y6K0	18	Choline/ethanolaminephosphotransferase 1	CEPT1	S	3	0.999986	1.83474e-75	206.11	196.55	151.67	-1.0043	223840000	GHRSTRKRCGDSHPESPVGFGHMSTTGCVLN	1		+	+	6	26.6327	22.5196	24.2965
P41208	20	P41208	20	Centrin-2	CETN2	S	3	1	5.43962e-77	266.91	221.46	142.35	-0.53011	19351000000	FKKANMASSSQRKRMSPKPELTEEQKQEIRE	1		+	+	17	29.5538	28.8252	27.7501
B5MCA1;B5MC35;B5MD16;Q96G28;Q96G28-2	85;85;85;85;110	B5MCA1;Q96G28	85	Cilia- and flagella-associated protein 36	CFAP36	S	2	0.941032	4.04384e-68	223.11	209.26	132.36	-0.93734	247900000	KEIGINEDQFQEACTSPLAKTHTSQAILQPV	1		+	+	4	27.6862	23.2064	22.7872
E9PP50;P23528;E9PK25;E9PS23	3;3;41;3	E9PP50;P23528	3	Cofilin-1	CFL1	S	3	1	1.64257e-58	247.17	215.18	108.44	-0.34894	378730000000	_____________MASGVAVSDGVIKVFNDM	1;2		+	+	33	35.2525	32.3391	32.6756
E9PP50;G3V1A4;E9PQB7;E9PLJ3;P23528;E9PK25;E9PS23	70;53;53;53;70;108;70	E9PP50;G3V1A4;P23528	70	Cofilin-1	CFL1	T	3	1	7.6825e-40	179.5	161.93	179.5	0.44727	100350000	ILVGDVGQTVDDPYATFVKMLPDKDCRYALY	1		+	+	0		21.8858	23.355
Q9Y281;F8WDN3	3;3	Q9Y281	3	Cofilin-2	CFL2	S	2	1	8.01752e-113	346.81	255.9	150.05	0.10291	20569000000	_____________MASGVTVNDEVIKVFNDM	1		+	+	13	31.6209	30.4022	28.6443
A6PVU7;Q9P2M7;Q9P2M7-2	165;159;159	A6PVU7;Q9P2M7	159	Cingulin	CGN	S	3	0.999741	5.76983e-87	195.66	181.44	195.66	-0.92743	767120000	SNRSNSMLELAPKVASPGSTIDTAPLSSVDS	1		+	+	11	19.9919	25.4202	23.8512
Q13111;Q13111-3;Q13111-2;K7EJF1	65;65;65;48	Q13111	65	Chromatin assembly factor 1 subunit A	CHAF1A	S	3	1	2.70346e-192	291.06	262.05	203.19	-0.04625	1375800000	ADDMSDDQGTSVQSKSPDLEASLDTLENNCH	1		+	+	11	28.6092	25.6999	24.5681
Q13111;Q13111-3;Q13111-2;K7EJF1	141;141;141;124	Q13111	141	Chromatin assembly factor 1 subunit A	CHAF1A	S	3	0.999957	8.45503e-193	300.56	273.38	226.44	0.13925	7936400000	QPDSLVDHNKLNSEASPSREAINGQREDTGD	1		+	+	12	28.6092	26.0052	25.8133
Q13111	775	Q13111	775	Chromatin assembly factor 1 subunit A	CHAF1A	S	4	0.965521	0	351.23	314.07	137.21	-0.58278	3238400000	HCRRGLLSNHTGSPRSPSTTYLHTPTPSEDA	1;2;3		+	+	14	28.6092	28.9658	26.2226
Q13111	865	Q13111	865	Chromatin assembly factor 1 subunit A	CHAF1A	T	2	0.996093	1.32912e-21	154.7	138.11	147.91	-0.14606	809520000	KEDSGSVPSTGPSQGTPISLKRKSAGSMCIT	1		+	+	7	28.6092	25.9314	25.705
Q13112	410	Q13112	410	Chromatin assembly factor 1 subunit B	CHAF1B	S	3	0.999276	1.03483e-24	159.86	149.72	145.77	0.83655	9383100000	PDTAKKTKSQTHRGSSPGPRPVEGTPASRTQ	1;2		+	+	10	28.9387	28.8497	27.3129
Q13112	429	Q13112	429	Chromatin assembly factor 1 subunit B	CHAF1B	S	2	0.997929	3.51772e-23	179.24	179.24	169.72	-0.76235	3825800000	RPVEGTPASRTQDPSSPGTTPPQARQAPAPT	1;2		+	+	29	28.9387	29.8651	27.6931
Q13112	433	Q13112	433	Chromatin assembly factor 1 subunit B	CHAF1B	T	2	0.932129	3.51772e-23	179.24	179.24	116.13	-0.75675	1440500000	GTPASRTQDPSSPGTTPPQARQAPAPTVIRD	2		+	+	17	28.9387	28.411	26.3848
Q13112	458	Q13112	458	Chromatin assembly factor 1 subunit B	CHAF1B	S	2	0.999997	7.38501e-91	212.35	202.64	98.406	0.86289	2397800000	PTVIRDPPSITPAVKSPLPGPSEEKTLQPSS	1;2		+	+	11	28.9387	25.1664	25.1858
Q13112	538	Q13112	538	Chromatin assembly factor 1 subunit B	CHAF1B	S	3	0.999998	1.00609e-76	179.38	165	126.06	0.75092	3994200000	STEEIQSETPGDAQGSPPELKRPRLDENKGG	1		+	+	8	28.9387	27.7128	26.649
Q96JM3;S4R3K0	108;108	Q96JM3	108	Chromosome alignment-maintaining phosphoprotein 1	CHAMP1	S	2	1	7.6351e-19	167.92	134.25	78.548	-0.9386	1668500000	DKPKNQLNKETDPVKSPPLPEHQKIPCNSAE	1		+	+	14	28.6441	26.7005	26.4822
Q96JM3	145	Q96JM3	145	Chromosome alignment-maintaining phosphoprotein 1	CHAMP1	S	2	0.999559	0	377.05	363.35	207.54	-0.92685	1437600000	LSMETQKLGSVLSPESPKPTPLTPLEPQKPG	1;2;3		+	+	4	28.6441	25.2283	24.7001
Q96JM3	173	Q96JM3	173	Chromosome alignment-maintaining phosphoprotein 1	CHAMP1	S	4	0.999968	0	368.71	344.75	351.59	1.2571	1749000000	KPGSVVSPELQTPLPSPEPSKPASVSSPEPP	1;2;3		+	+	4	28.6441	27.9316	25.2912
Q96JM3	183	Q96JM3	183	Chromosome alignment-maintaining phosphoprotein 1	CHAMP1	S	2	0.858929	0	377.05	363.35	119.88	1.3589	866990000	QTPLPSPEPSKPASVSSPEPPKSVPVCESQK	1;2;3		+	+	1	28.6441	27.2549	24.2173
Q96JM3	184	Q96JM3	184	Chromosome alignment-maintaining phosphoprotein 1	CHAMP1	S	2	0.986286	0	368.71	344.75	172.09	0.2026	1046700000	TPLPSPEPSKPASVSSPEPPKSVPVCESQKL	1;2;3		+	+	3	28.6441	26.4779	24.0626
Q96JM3	204	Q96JM3	204	Chromosome alignment-maintaining phosphoprotein 1	CHAMP1	S	3	1	1.81841e-79	226.3	211.21	44.178	0.108	25076000000	KSVPVCESQKLAPVPSPEPQKPAPVSPESVK	1;2;3		+	+	39	28.6441	29.3581	27.2842
Q96JM3	214	Q96JM3	214	Chromosome alignment-maintaining phosphoprotein 1	CHAMP1	S	3	1	1.81841e-79	226.3	211.21	44.178	0.108	25165000000	LAPVPSPEPQKPAPVSPESVKATLSNPKPQK	1;2;3		+	+	29	28.6441	29.6096	27.6181
Q96JM3	275	Q96JM3	275	Chromosome alignment-maintaining phosphoprotein 1	CHAMP1	S	3	0.96331	5.31413e-107	230.26	223.07	192.98	0.047701	1010200000	SPAASPESRKSARTTSPEPRKPSPSESPEPW	2;3		+	+	6	28.6441	26.4746	26.0817
Q96JM3	282	Q96JM3	282	Chromosome alignment-maintaining phosphoprotein 1	CHAMP1	S	2	0.999925	8.51298e-182	312.65	204.34	204.71	-0.12537	6607800000	SRKSARTTSPEPRKPSPSESPEPWKPFPAVS	1;2;3		+	+	25	28.6441	28.4884	26.7656
Q96JM3	286	Q96JM3	286	Chromosome alignment-maintaining phosphoprotein 1	CHAMP1	S	2	0.999925	8.51298e-182	312.65	204.34	188.54	-2.0281	6364400000	ARTTSPEPRKPSPSESPEPWKPFPAVSPEPR	1;2;3		+	+	22	28.6441	29.1273	27.8221
Q96JM3	297	Q96JM3	297	Chromosome alignment-maintaining phosphoprotein 1	CHAMP1	S	2	1	2.71854e-160	298.79	97.337	88.275	-0.074957	5173100000	SPSESPEPWKPFPAVSPEPRRPAPAVSPGSW	1;2;3		+	+	20	28.6441	29.0803	26.8976
Q96JM3	308	Q96JM3	308	Chromosome alignment-maintaining phosphoprotein 1	CHAMP1	S	4	1	1.36307e-104	239.69	232.01	30.595	1.4587	7980600000	FPAVSPEPRRPAPAVSPGSWKPGPPGSPRPW	1;2;3		+	+	17	28.6441	28.6944	26.9269
Q96JM3	319	Q96JM3	319	Chromosome alignment-maintaining phosphoprotein 1	CHAMP1	S	4	1	1.36307e-104	239.69	232.01	30.595	1.4587	6799600000	APAVSPGSWKPGPPGSPRPWKSNPSASSGPW	1;2;3		+	+	17	28.6441	28.5643	25.9746
Q96JM3	382	Q96JM3	382	Chromosome alignment-maintaining phosphoprotein 1	CHAMP1	S	2	1	2.06606e-67	220.2	189.31	220.2	0.71863	619650000	SASWKSSSVSPSSWKSPPASPESWKSGPPEL	2;3		+	+	18	28.6441	23.8712	24.5233
Q96JM3	386	Q96JM3	386	Chromosome alignment-maintaining phosphoprotein 1	CHAMP1	S	2	0.999956	2.06606e-67	220.2	189.31	151.07	-0.11235	857780000	KSSSVSPSSWKSPPASPESWKSGPPELRKTA	1;2;3		+	+	23	28.6441	25.5742	25.4384
Q96JM3	405	Q96JM3	405	Chromosome alignment-maintaining phosphoprotein 1	CHAMP1	S	2	0.999978	0.000147086	138.31	111.22	138.31	-0.17072	13723000000	WKSGPPELRKTAPTLSPEHWKAVPPVSPELR	1		+	+	27	28.6441	28.9564	28.7416
Q96JM3	416	Q96JM3	416	Chromosome alignment-maintaining phosphoprotein 1	CHAMP1	S	4	1	1.14103e-17	137.52	130.25	73.761	0.021419	2057000000	APTLSPEHWKAVPPVSPELRKPGPPLSPEIR	1;2;3		+	+	22	28.6441	27.9374	22.3889
Q96JM3	427	Q96JM3	427	Chromosome alignment-maintaining phosphoprotein 1	CHAMP1	S	3	1	1.85061e-68	226.34	210.97	130.21	0.61416	4800400000	VPPVSPELRKPGPPLSPEIRSPAGSPELRKP	1;2;3		+	+	36	28.6441	27.6291	26.8439
Q96JM3	445	Q96JM3	445	Chromosome alignment-maintaining phosphoprotein 1	CHAMP1	S	3	0.999869	9.59056e-258	366.85	332.88	205.47	0.59496	4661500000	IRSPAGSPELRKPSGSPDLWKLSPDQRKTSP	1;2		+	+	29	28.6441	27.3255	25.2209
Q96JM3	452	Q96JM3	452	Chromosome alignment-maintaining phosphoprotein 1	CHAMP1	S	3	1	9.59056e-258	366.85	332.88	266.24	-0.69416	3453600000	PELRKPSGSPDLWKLSPDQRKTSPASLDFPE	1;2		+	+	21	28.6441	25.9053	23.944
Q96JM3	458	Q96JM3	458	Chromosome alignment-maintaining phosphoprotein 1	CHAMP1	T	3	0.84222	5.74062e-08	137.69	137.69	107.78	-0.77945	3823600000	SGSPDLWKLSPDQRKTSPASLDFPESQKSSR	1		+	+	12	28.6441	26.3522	27.1582
Q96JM3	459	Q96JM3	459	Chromosome alignment-maintaining phosphoprotein 1	CHAMP1	S	2	0.999407	1.72605e-100	285.8	237.6	285.8	0.26065	6010500000	GSPDLWKLSPDQRKTSPASLDFPESQKSSRG	1;2		+	+	27	28.6441	27.9178	27.1582
Q96JM3	476	Q96JM3	476	Chromosome alignment-maintaining phosphoprotein 1	CHAMP1	S	2	1	4.13973e-05	125.67	77.828	82.417	0.26618	7642900000	ASLDFPESQKSSRGGSPDLWKSSFFIEPQKP	1;2		+	+	41	28.6441	29.7389	28.0912
Q96JM3	505	Q96JM3	505	Chromosome alignment-maintaining phosphoprotein 1	CHAMP1	S	4	0.781543	7.44491e-99	222.71	195.29	212.17	1.1192	416020000	KPVFPETRKPGPSGPSESPKAASDIWKPVLS	1		+	+	4	28.6441	25.8216	26.8675
Q96JM3	603	Q96JM3	603	Chromosome alignment-maintaining phosphoprotein 1	CHAMP1	S	2	1	5.02839e-44	231.83	208.3	151.08	0.35423	2056300000	DDQKCDILVQEELLASPKKLLEDTLFPSSKK	1		+	+	18	28.6441	25.0864	23.7285
Q96JM3	627	Q96JM3	627	Chromosome alignment-maintaining phosphoprotein 1	CHAMP1	S	2	0.992627	6.46578e-27	173.35	164.68	162.65	-0.1481	1092700000	LFPSSKKLKKDNQESSDAELSSSEYIKTDLD	1;2		+	+	21	28.6441	26.0819	25.8178
Q96JM3	632	Q96JM3	632	Chromosome alignment-maintaining phosphoprotein 1	CHAMP1	S	2	0.842071	6.46578e-27	173.35	164.68	121.5	0.70901	455580000	KKLKKDNQESSDAELSSSEYIKTDLDAMDIK	2		+	+	15	28.6441	25.2932	24.9605
Q96JM3	651	Q96JM3	651	Chromosome alignment-maintaining phosphoprotein 1	CHAMP1	S	2	0.992393	9.54647e-69	224.37	215.25	224.37	-0.52767	156200000	YIKTDLDAMDIKGQESSSDQEQVDVESIDFS	2		+	+	14	28.6441	24.9053	23.2224
Q96JM3	653	Q96JM3	653	Chromosome alignment-maintaining phosphoprotein 1	CHAMP1	S	2	0.995585	3.82073e-69	229.99	213.12	224.37	-0.52767	224960000	KTDLDAMDIKGQESSSDQEQVDVESIDFSKE	1;2		+	+	18	28.6441	25.4941	23.2224
Q9NX63;C9JRZ6;F8WAR4	50;50;50	Q9NX63	50	MICOS complex subunit MIC19	CHCHD3	S	2	1	1.62002e-180	324.4	258.6	195.77	-0.069078	7141500000	RMKESSPSGSKSQRYSGAYGASVSDEELKRR	1		+	+	27	31.9833	25.8555	27.2994
A0A087WVF4;O14646;H0Y8V4;O14646-2	193;1396;25;1396	A0A087WVF4;O14646;O14646-2	1396	Chromodomain-helicase-DNA-binding protein 1	CHD1	S	3	0.869951	1.22087e-24	121.1	108.82	121.1	-0.21147	38695000	SKKSSVSDAPVHITASGEPVPISEESEELDQ	1		+	+	1	24.9104	24.6531	23.5534
O14646	1677	O14646	1677	Chromodomain-helicase-DNA-binding protein 1	CHD1	S	2	0.999783	1.95015e-125	237.53	226.88	139.5	-0.69451	951780000	SDWQMDHRASSSGPRSPLDQRSPYGSRSPFE	1;2;3		+	+	18	28.7352	26.4148	25.7902
O14646-2	1677	O14646-2	1677	Chromodomain-helicase-DNA-binding protein 1	CHD1	S	2	0.999783	3.09523e-07	151.11	105.83	139.5	-0.69451	726860000	SDWQMDHRASSSGPRSPLDQRSYGSRSPFEH	1;2		+	+	1	18.7231	26.6142	25.7902
O14646	1687	O14646	1687	Chromodomain-helicase-DNA-binding protein 1	CHD1	S	4	0.932695	1.57134e-93	235.65	206.18	124.25	-0.50308	1200500000	SSGPRSPLDQRSPYGSRSPFEHSVEHKSTPE	1;2;3		+	+	1	28.7352	26.9345	25.158
O14646	1689	O14646	1689	Chromodomain-helicase-DNA-binding protein 1	CHD1	S	2	0.999994	1.95015e-125	282.67	243.68	179.98	-0.36788	491720000	GPRSPLDQRSPYGSRSPFEHSVEHKSTPEHT	1;2;3		+	+	7	28.7352	26.0591	24.12
H7C2H0	183	H7C2H0	183		CHD3	S	4	1	6.28949e-102	206.38	201.93	189.79	1.1726	346220000	KIKLGLLGGKRKKGGSSDEGPEPEAEESDLD	2;3		+	+		23.5017	23.8436	24.3341
H7C2H0	184	H7C2H0	184		CHD3	S	4	1	6.28949e-102	206.38	201.93	189.79	1.1726	456680000	IKLGLLGGKRKKGGSSDEGPEPEAEESDLDS	2;3		+	+		23.5017	24.1755	24.3341
H7C2H0	195	H7C2H0	195		CHD3	S	3	0.999999	0	364.89	347.52	364.89	-0.24354	1852700000	KGGSSDEGPEPEAEESDLDSGSVHSASGRPD	1;2;3		+	+	3	23.5017	25.5995	25.3155
H7C0J3;I3L229	258;230	H7C0J3	258		CHD3	S	4	0.999975	1.72542e-98	224.01	211.99	224.01	0.46619	368280000	RAQHPQPAGQQGHGASPHTGLPAGSLRYTSG	1		+	+	1	24.1812	22.5302	24.2381
Q12873-3;Q12873;Q12873-2;I3L1I4	383;324;324;52	Q12873-3	383	Chromodomain-helicase-DNA-binding protein 3	CHD3	S	4	0.999972	0	410.63	391.7	247.27	-1.1743	1526500000	YVFQSDEGPEPEAEESDLDSGSVHSASGRPD	1		+	+	3	28.5496	26.6108	25.9282
H7C2H0;Q12873-3;Q12873;Q12873-2	468;656;597;597	H7C2H0;Q12873-3	656	Chromodomain-helicase-DNA-binding protein 3	CHD3	S	3	1	4.2184e-40	189.84	173.78	154.45	-0.67717	687180000	QRKNDMDEPPPLDYGSGEDDGKSDKRKVKDP	1		+	+	6	23.5017	25.9588	25.3035
Q12873-3;Q12873;Q12873-2	772;713;713	Q12873-3	772	Chromodomain-helicase-DNA-binding protein 3	CHD3	S	2	0.992769	1.97505e-48	195.43	171.59	195.43	0.18457	3108700000	YKKKKKELQGDGPPSSPTNDPTVKYETQPRF	1		+	+	11	28.5496	27.2748	26.994
Q12873-3;Q12873;Q12873-2	1600;1541;1541	Q12873-3	1600	Chromodomain-helicase-DNA-binding protein 3	CHD3	T	3	0.974313	2.3037e-81	206.79	199.85	206.79	0.87429	235600000	KRSSRASSPTKTSPTTPEASATNSPCTSKPA	2;3		+	+	3	28.5496	24.9183	24.4916
Q12873-3;Q12873;Q12873-2	1608;1549;1549	Q12873-3	1608	Chromodomain-helicase-DNA-binding protein 3	CHD3	S	3	0.994608	3.37771e-98	221.23	208.62	221.23	-0.33076	428800000	PTKTSPTTPEASATNSPCTSKPATPAPSEKG	1;2;3		+	+	5	28.5496	26.4226	26.0049
Q12873-3;Q12873;Q12873-2	1616;1557;1557	Q12873-3	1616	Chromodomain-helicase-DNA-binding protein 3	CHD3	T	3	0.97666	2.3037e-81	206.79	199.85	206.79	0.87429	107700000	PEASATNSPCTSKPATPAPSEKGEGIRTPLE	2;3		+	+	4	28.5496	25.3253	24.4916
Q12873-3;Q12873;Q12873-2	1660;1601;1601	Q12873-3	1660	Chromodomain-helicase-DNA-binding protein 3	CHD3	S	3	1	2.05401e-84	255.83	240.95	167.06	-0.59633	7640900000	NSRIGEKMETEADAPSPAPSLGERLEPRKIP	1;2		+	+	26	28.5496	28.5042	27.5777
Q12873-3;Q12873;Q12873-2	1664;1605;1605	Q12873-3	1664	Chromodomain-helicase-DNA-binding protein 3	CHD3	S	2	1	5.60977e-79	223.15	215.66	151.25	0.99392	2832100000	GEKMETEADAPSPAPSLGERLEPRKIPLEDE	2		+	+	21	28.5496	27.534	25.3267
F5GWX5;Q14839-2;A0A0C4DGG9;Q14839;F5H6N4	312;319;316;319;319	F5GWX5;Q14839-2	319	Chromodomain-helicase-DNA-binding protein 4	CHD4	S	3	0.99999	4.32854e-102	210.58	202.62	210.58	-0.58652	66392000	KRKRSSSEDDDLDVESDFDDASINSYSVSDG	1;2		+	+	6	31.0324	21.2683	25.4648
F5GWX5;Q14839-2;A0A0C4DGG9;Q14839	508;515;512;515	F5GWX5;Q14839-2	515	Chromodomain-helicase-DNA-binding protein 4	CHD4	S	3	0.998947	4.79243e-157	260.95	248.54	99.53	-0.93376	16655000000	GKVQKILIWKWGQPPSPTPVPRPPDADPNTP	1;2;3		+	+	13	31.0324	29.152	26.7467
F5GWX5;Q14839-2;A0A0C4DGG9;Q14839	510;517;514;517	F5GWX5;Q14839-2	517	Chromodomain-helicase-DNA-binding protein 4	CHD4	T	3	0.83084	9.28243e-19	106.76	96.769	86.631	-0.080462	545090000	VQKILIWKWGQPPSPTPVPRPPDADPNTPSP	1;2;3		+	+	6	31.0324	24.0745	27.3179
F5GWX5;Q14839-2;A0A0C4DGG9;Q14839	522;529;526;529	F5GWX5;Q14839-2	529	Chromodomain-helicase-DNA-binding protein 4	CHD4	T	5	0.999999	1.71045e-100	209.93	201.3	115.86	1.6927	5144000000	PSPTPVPRPPDADPNTPSPKPLEGRPERQFF	1;2;3		+	+	12	31.0324	26.541	25.1883
F5GWX5;Q14839-2;A0A0C4DGG9;Q14839	524;531;528;531	F5GWX5;Q14839-2	531	Chromodomain-helicase-DNA-binding protein 4	CHD4	S	3	1	4.79243e-157	260.95	248.54	209.93	0.74442	13133000000	PTPVPRPPDADPNTPSPKPLEGRPERQFFVK	1;2;3		+	+	15	31.0324	29.3841	27.0534
F5GWX5;Q14839-2;A0A0C4DGG9;Q14839	696;703;700;703	F5GWX5;Q14839-2	703	Chromodomain-helicase-DNA-binding protein 4	CHD4	T	3	0.998214	2.80458e-22	179	132.75	80.316	-0.1468	676740000	KLKKVKLRKLERPPETPTVDPTVKYERQPEY	1		+	+	5	31.0324	25.4024	26.6996
F5GWX5;Q14839-2;A0A0C4DGG9;Q14839	1238;1245;1242;1245	F5GWX5;Q14839-2	1245	Chromodomain-helicase-DNA-binding protein 4	CHD4	S	3	0.810105	0.00215133	84.195	66.984	62.055	-1.3826	83575000	EATDGGGDNKEGEDSSVIHYDDKAIERLLDR	1		+	+	1	31.0324	21.8034	24.5898
F5GWX5;Q14839-2;A0A0C4DGG9;Q14839	1301;1308;1305;1308	F5GWX5;Q14839-2	1308	Chromodomain-helicase-DNA-binding protein 4	CHD4	S	2	1	4.41625e-14	180.06	139.12	180.06	0.19809	379480000	GEEEEVEREIIKQEESVDPDYWEKLLRHHYE	1		+	+	8	31.0324	24.7067	21.5135
F5GWX5;Q14839-2;A0A0C4DGG9;Q14839	1528;1563;1560;1535	F5GWX5;Q14839-2	1563	Chromodomain-helicase-DNA-binding protein 4	CHD4	S	2	1	1.49999e-92	197.98	187.44	101.42	0.90307	7754600000	ELAEVEENKKMSQPGSPSPKTPTPSTPGDTQ	1;2;3		+	+	29	31.0324	28.4621	28.7413
F5GWX5;Q14839-2;A0A0C4DGG9;Q14839	1533;1568;1565;1540	F5GWX5;Q14839-2	1568	Chromodomain-helicase-DNA-binding protein 4	CHD4	T	3	0.988652	1.49999e-92	197.98	187.44	197.98	0.57705	558810000	EENKKMSQPGSPSPKTPTPSTPGDTQPNTPA	1;2;3		+	+	2	31.0324	25.413	23.5485
F5GWX5;Q14839-2;A0A0C4DGG9;Q14839	1538;1573;1570;1545	F5GWX5;Q14839-2	1573	Chromodomain-helicase-DNA-binding protein 4	CHD4	T	2	0.992832	1.57795e-191	300.9	278.91	300.9	0.82103	571880000	MSQPGSPSPKTPTPSTPGDTQPNTPAPVPPA	1;2;3		+	+	2	31.0324	25.0104	25.6553
F5GWX5;Q14839-2;A0A0C4DGG9;Q14839	1546;1581;1578;1553	F5GWX5;Q14839-2	1581	Chromodomain-helicase-DNA-binding protein 4	CHD4	T	2	0.999976	4.64253e-171	284.44	250.65	212.1	1.0143	3626000000	PKTPTPSTPGDTQPNTPAPVPPAEDGIKIEE	1;2;3		+	+	13	31.0324	25.6624	26.0337
F5GWX5;Q14839-2;A0A0C4DGG9;Q14839	1563;1598;1595;1570	F5GWX5;Q14839-2	1598	Chromodomain-helicase-DNA-binding protein 4	CHD4	S	3	1	2.68775e-194	335.9	294.64	152.48	-0.1119	395920000	APVPPAEDGIKIEENSLKEEESIEGEKEVKS	1;2		+	+	8	31.0324	25.2439	25.4724
F5GWX5;Q14839-2;A0A0C4DGG9;Q14839	1595;1630;1627;1602	F5GWX5;Q14839-2	1630	Chromodomain-helicase-DNA-binding protein 4	CHD4	S	2	1	5.85534e-206	321.62	301.14	321.62	0.23458	1567300000	APETAIECTQAPAPASEDEKVVVEPPEGEEK	1		+	+	12	31.0324	24.8335	24.7555
F5GWX5;Q14839-2;A0A0C4DGG9;Q14839	1641;1676;1673;1648	F5GWX5;Q14839-2	1676	Chromodomain-helicase-DNA-binding protein 4	CHD4	S	2	1	8.04445e-15	189.77	169.33	189.77	-0.2863	433130000	TEPKGAADVEKVEEKSAIDLTPIVVEDKEEK	1;2		+	+	6	31.0324	25.6422	25.2724
F5GWX5;Q14839-2;A0A0C4DGG9;Q14839	1646;1681;1678;1653	F5GWX5;Q14839-2	1681	Chromodomain-helicase-DNA-binding protein 4	CHD4	T	2	1	1.86093e-18	189.77	169.33	173.36	-0.10821	957830000	AADVEKVEEKSAIDLTPIVVEDKEEKKEEEE	1;2		+	+	9	31.0324	25.8795	25.0663
Q8TD26	1839	Q8TD26	1839	Chromodomain-helicase-DNA-binding protein 6	CHD6	S	2	1	7.70322e-17	153.45	132.21	38.995	1.2369	168070000	VDMCSLSVCDSKRNLSSDQQLIDLLENKSLE	1		+	+	2	26.0244	23.1818	27.1259
Q8TD26	1840	Q8TD26	1840	Chromodomain-helicase-DNA-binding protein 6	CHD6	S	2	1	0.000137929	92.932	92.932	38.995	1.2369	153990000	DMCSLSVCDSKRNLSSDQQLIDLLENKSLES	1		+	+	0	26.0244	21.5041	27.1259
Q9P2D1;Q9P2D1-2;Q9P2D1-3;Q9P2D1-4;H0YDC1	557;557;557;557;24	Q9P2D1	557	Chromodomain-helicase-DNA-binding protein 7	CHD7	S	3	0.993225	5.68064e-37	142.18	134.59	106.75	-0.3461	607150000	PSPQNTPQKVPVHQHSPSEPFLEKPVPDMTQ	1		+	+	2	25.6443	23.8006	24.7972
Q9P2D1	1874	Q9P2D1	1874	Chromodomain-helicase-DNA-binding protein 7	CHD7	S	2	0.997755	0	374.51	348.01	197.28	-0.9868	1032200000	PTRTPFKDEIDEFANSPSEDKEESMEIHATG	1		+	+	10	25.6443	25.4922	25.4569
Q9P2D1	2551	Q9P2D1	2551	Chromodomain-helicase-DNA-binding protein 7	CHD7	T	2	0.989742	3.11284e-09	172.43	153.18	123.72	-1.8784	230220000	AEDAEVTKAFEEDIETPPTRNIPSPGQLDPD	1		+	+	8	25.6443	24.4273	24.8585
Q9P2D1	2559	Q9P2D1	2559	Chromodomain-helicase-DNA-binding protein 7	CHD7	S	3	1	2.0311e-59	191.16	175.1	122.47	0.85822	2786400000	AFEEDIETPPTRNIPSPGQLDPDTRIPVINL	1		+	+	23	25.6443	28.3395	26.3959
Q9P2D1;Q9P2D1-3;Q9P2D1-4	2956;1169;907	Q9P2D1	2956	Chromodomain-helicase-DNA-binding protein 7	CHD7	S	2	1	9.95409e-32	198.09	172.59	131.64	-0.26032	742920000	KAEGGPFKDGETLEGSDAEESLDKTAESSLL	1;2		+	+	12	25.6443	26.9185	21.5733
Q9HCK8;Q9HCK8-2	553;274	Q9HCK8	553	Chromodomain-helicase-DNA-binding protein 8	CHD8	S	3	0.999947	2.52505e-35	153.53	144.78	153.53	1.6937	394120000	PVVGKKRKRNTSSDNSDVEVMPAQSPREDEE	2		+	+	9	27.631	24.1511	24.1274
Q9HCK8;Q9HCK8-2	1679;1400	Q9HCK8	1679	Chromodomain-helicase-DNA-binding protein 8	CHD8	S	2	1	5.28149e-25	183.24	165.99	157.88	-2.5539	116220000	DDKAIAAEHRVLDNFSDIVEGVDFDKDCEDP	1		+	+	3	27.631	26.2976	24.8942
Q9HCK8;Q9HCK8-2	1978;1699	Q9HCK8	1978	Chromodomain-helicase-DNA-binding protein 8	CHD8	S	2	0.999995	2.6238e-158	307.35	280.91	307.35	0.11355	1702400000	NYMQNHQAGAPAPSLSRCSTPLLHQQYTSRT	1;2		+	+	4	27.631	24.553	24.2028
Q9HCK8;Q9HCK8-2	1995;1716	Q9HCK8	1995	Chromodomain-helicase-DNA-binding protein 8	CHD8	S	3	0.999935	0	382.22	382.22	116.51	0.14722	11682000000	CSTPLLHQQYTSRTASPLPLRPDAPVEKSPE	1;2		+	+	12	27.631	28.8689	26.7651
Q9HCK8;Q9HCK8-2	2008;1729	Q9HCK8	2008	Chromodomain-helicase-DNA-binding protein 8	CHD8	S	2	1	0	382.22	382.22	189.82	-0.28204	3840500000	TASPLPLRPDAPVEKSPEETATQVPSLESLT	1;2		+	+	18	27.631	28.1985	25.2583
Q9HCK8;Q9HCK8-2	2046;1767	Q9HCK8	2046	Chromodomain-helicase-DNA-binding protein 8	CHD8	S	2	0.997992	2.63783e-74	210.16	188.87	63.682	-0.64417	2476000000	VARSRPTPQDYEMRVSPSDTTPLVSRSVPPV	1;2		+	+	22	27.631	25.234	24.8682
Q9HCK8;Q9HCK8-2	2069;1790	Q9HCK8	2069	Chromodomain-helicase-DNA-binding protein 8	CHD8	S	2	1	1.85171e-31	201.25	190.36	201.25	0.87877	330860000	VSRSVPPVKLEDEDDSDSELDLSKLSPSSSS	1;2		+	+	6	27.631	25.7659	24.2829
Q9HCK8;Q9HCK8-2	2071;1792	Q9HCK8	2071	Chromodomain-helicase-DNA-binding protein 8	CHD8	S	2	1	1.85171e-31	201.25	190.36	201.25	0.87877	273920000	RSVPPVKLEDEDDSDSELDLSKLSPSSSSSS	2		+	+	6	27.631	27.7199	25.1414
H3BRU9;Q3L8U1;Q3L8U1-2;Q3L8U1-3;H3BTW3;H3BSP3	104;611;611;611;137;611	H3BRU9;Q3L8U1	611	Chromodomain-helicase-DNA-binding protein 9	CHD9	S	4	1	9.85775e-69	217.37	205.09	157.71	-1.2198	405910000	KLIITLGKKQKRKNESSDEISDAEQMPQHTL	2;3		+	+	6	25.1522	25.956	26.434
H3BRU9;Q3L8U1;Q3L8U1-2;Q3L8U1-3;H3BTW3;H3BSP3	105;612;612;612;138;612	H3BRU9;Q3L8U1	612	Chromodomain-helicase-DNA-binding protein 9	CHD9	S	4	1	9.85775e-69	217.37	205.09	157.71	-1.2198	335340000	LIITLGKKQKRKNESSDEISDAEQMPQHTLK	2;3		+	+	6	25.1522	25.2737	26.434
H3BRU9;Q3L8U1;Q3L8U1-2;Q3L8U1-3;H3BTW3;H3BSP3	109;616;616;616;142;616	H3BRU9;Q3L8U1	616	Chromodomain-helicase-DNA-binding protein 9	CHD9	S	4	1	9.85775e-69	217.37	205.09	157.71	-1.2198	445110000	LGKKQKRKNESSDEISDAEQMPQHTLKDQDS	2;3		+	+	7	25.1522	25.2737	26.434
Q3L8U1;Q3L8U1-2;Q3L8U1-3;H3BTW3	1468;1468;1468;994	Q3L8U1	1468	Chromodomain-helicase-DNA-binding protein 9	CHD9	S	3	1	3.33812e-137	300.25	275.34	184.01	-0.84018	936760000	QTRPFSATKDELAELSEAESEGDEKPKLRRP	1;2		+	+	15	25.1522	25.8642	23.0052
Q3L8U1;Q3L8U1-2;Q3L8U1-3;H3BTW3	1472;1472;1472;998	Q3L8U1	1472	Chromodomain-helicase-DNA-binding protein 9	CHD9	S	4	1	3.33812e-137	300.25	275.34	105.98	1.6305	915960000	FSATKDELAELSEAESEGDEKPKLRRPCDRS	1;2		+	+	16	25.1522	25.8549	22.9258
O14757;J3KN87;O14757-3;E7EPP6;O14757-2	286;286;286;302;192	O14757	286	Serine/threonine-protein kinase Chk1	CHEK1	S	2	0.973143	6.46012e-31	192.6	161.86	124.63	0.56297	246420000	KGAKRPRVTSGGVSESPSGFSKHIQSNLDFS	1		+	+	9	27.9033	23.4303	24.3479
O14757;J3KN87;O14757-3;E7EPP6;O14757-2	301;301;301;317;207	O14757	301	Serine/threonine-protein kinase Chk1	CHEK1	S	2	1	0	405.47	378.71	368.64	1.3392	465810000	SPSGFSKHIQSNLDFSPVNSASSEENVKYSS	1		+	+	15	27.9033	26.6532	23.8943
O14757;J3KN87;O14757-3;E7EPP6;O14757-2	333;333;333;349;239	O14757	333	Serine/threonine-protein kinase Chk1	CHEK1	S	2	0.976795	3.6e-11	141.64	126.9	84.208	0.45883	42324000	QPEPRTGLSLWDTSPSYIDKLVQGISFSQPT	1		+	+	1	27.9033	23.7865	23.2262
Q9UQN3;C9J0A7;Q9UQN3-2	199;169;158	Q9UQN3	199	Charged multivesicular body protein 2b	CHMP2B	S	2	0.999998	1.0936e-19	207.31	166.33	140	-1.581	8733600000	AARSLPSASTSKATISDEEIERQLKALGVD_	1		+	+	33	29.8094	29.6979	27.1115
Q9Y3E7;Q9Y3E7-3;Q9Y3E7-2;Q9Y3E7-4	200;229;134;160	Q9Y3E7;Q9Y3E7-4	200	Charged multivesicular body protein 3	CHMP3	S	3	1	7.84849e-137	234.98	230.15	186.1	0.55586	4785600000	TDALPEPEPPGAMAASEDEEEEEEALEAMQS	1		+	+	18	29.8168	26.8738	25.3385
Q9H444	184	Q9H444	184	Charged multivesicular body protein 4b	CHMP4B	S	3	0.999457	7.2179e-45	172.06	166.23	172.06	0.98672	1052700000	EELEQEELDKNLLEISGPETVPLPNVPSIAL	1		+	+	5	31.1259	24.14	22.7196
Q8WUX9	417	Q8WUX9	417	Charged multivesicular body protein 7	CHMP7	S	2	1	1.37951e-93	243.86	192.76	63.062	0.6058	3255600000	PRNRHFTNSVPNPRISDAELEAELEKLSLSE	1;2		+	+	20	28.3779	24.7905	24.4819
Q8WUX9	441	Q8WUX9	441	Charged multivesicular body protein 7	CHMP7	S	2	0.965509	5.49177e-20	174.55	142.4	68.445	0.26835	526580000	EKLSLSEGGLVPSSKSPKRQLEPTLKPL___	1		+	+	4	28.3779	27.0174	24.2128
A0A0D9SF58;Q8WVB6;E7EXA6;F8WCC1;Q8WVB6-2	260;63;63;64;63	A0A0D9SF58;Q8WVB6;Q8WVB6-2	63	Chromosome transmission fidelity protein 18 homolog	CHTF18	S	2	0.820676	6.51006e-33	166.75	124.44	166.75	1.4685	345540000	PPRTFEEALARGDAASSPAPAASVGSSQGGA	1;2		+	+	3	20.0872	25.4449	24.051
A0A0D9SF58;Q8WVB6;E7EXA6;F8WCC1;Q8WVB6-2	261;64;64;65;64	A0A0D9SF58;Q8WVB6;Q8WVB6-2	64	Chromosome transmission fidelity protein 18 homolog	CHTF18	S	2	0.958013	7.85476e-43	185.34	164.74	177.3	-0.871	769370000	PRTFEEALARGDAASSPAPAASVGSSQGGAR	1;2		+	+	15	20.0872	26.3887	24.1989
A0A0D9SF58;Q8WVB6;E7EXA6;Q8WVB6-2;Q8WVB6-3	1080;871;871;899;453	A0A0D9SF58;Q8WVB6;Q8WVB6-2;Q8WVB6-3	871	Chromosome transmission fidelity protein 18 homolog	CHTF18	S	3	1	4.08119e-273	348.34	333.85	155.14	-0.71369	5766900000	AEASARVENSPQVDGSPPGLEGLLGGIGEKG	1		+	+	29	20.0872	28.7435	25.7304
H3BT65;H3BPG7;Q6FI81;Q6FI81-3;H3BV90	183;156;183;170;183	H3BT65;Q6FI81	183	Anamorsin	CIAPIN1	S	2	0.987332	6.98384e-24	185.16	164.06	143.14	-0.34468	7373500000	VGSSRQLKLSITKKSSPSVKPAVDPAAAKLW	1		+	+	13	30.9182	28.0298	26.9656
Q6FI81;Q6FI81-3;H3BV90;Q6FI81-2	307;294;241;103	Q6FI81;Q6FI81-2	307	Anamorsin	CIAPIN1	S	2	0.987417	0.00401501	86.944	60.962	86.944	-0.40306	191080000	GMPAFKPGEKVLLSDSNLHDA__________	1		+	+	7	30.9182	24.3194	24.3537
I3L2J0	755	I3L2J0	755		CIC	T	4	0.983733	1.02602e-155	285.61	269.3	215.58	0.11919	86437000	PKSDSLDSGVDSVSHTPTPSTPAGFRAVSPA	1;2		+	+		25.2211	23.5647	24.6515
I3L2J0	768	I3L2J0	768		CIC	S	2	1	1.19902e-202	275.76	260.83	121.44	1.1691	1179900000	SHTPTPSTPAGFRAVSPAVPFSRSRQPSPLL	1;2		+	+		25.2211	27.0107	25.3324
I3L2J0	780	I3L2J0	780		CIC	S	2	1	3.49484e-09	101.29	92.612	86.543	-0.47793	263860000	RAVSPAVPFSRSRQPSPLLLLPPPAGLTSDP	1		+	+		25.2211	23.9893	26.402
I3L2J0	809	I3L2J0	809		CIC	S	4	1	1.56105e-90	224.35	190.02	173.83	-0.04002	566540000	DPGPSVRRVPAVQRDSPVIVRNPDVPLPSKF	1		+	+		25.2211	26.0721	24.9702
I3L2J0;Q96RK0	1010;101	I3L2J0;Q96RK0	1010	Protein capicua homolog	CIC	T	5	0.959027	2.72465e-55	156.28	149.13	156.28	-0.029284	119400000	PGGTGSADPERPPGATCPESPGPGPPHPLGV	1;2		+	+		25.2211	22.6621	26.7487
I3L2J0;Q96RK0	1082;173	I3L2J0;Q96RK0	1082	Protein capicua homolog	CIC	S	2	0.998866	0.000727277	148.78	101.35	148.78	1.0264	1142300000	PEIQLPLPPGKRRTQSLSALPKERDSSSEKD	1		+	+	13	25.2211	25.289	25.2795
I3L2J0;Q96RK0	1811;902	I3L2J0;Q96RK0	1811	Protein capicua homolog	CIC	S	3	0.999994	2.87984e-09	115.63	104.63	56.474	1.3615	182710000	PILQSVPSAPPPKAQSVSPVQAPPPGGSAQL	1;2		+	+	2	25.2211	24.5643	25.4314
I3L2J0;Q96RK0	1813;904	I3L2J0;Q96RK0	1813	Protein capicua homolog	CIC	S	3	0.999994	6.20266e-08	104.83	95.988	56.474	1.3615	364110000	LQSVPSAPPPKAQSVSPVQAPPPGGSAQLLP	1;2		+	+	3	25.2211	25.4856	24.961
I3L135;I3L2J0;Q96RK0	102;2279;1373	I3L135;I3L2J0;Q96RK0	2279	Protein capicua homolog	CIC	S	3	0.995285	2.52199e-214	317.1	303.65	188.26	1.0571	2264900000	RFAELPEFRPEEVLPSPTLQSLATSPRAILG	1;2		+	+	16	20.4778	27.1954	25.7726
I3L135;I3L2J0;Q96RK0	111;2288;1382	I3L135;I3L2J0;Q96RK0	2288	Protein capicua homolog	CIC	S	2	0.994803	2.52199e-214	317.1	303.65	242.59	0.74272	1622200000	PEEVLPSPTLQSLATSPRAILGSYRKKRKNS	1;2		+	+	16	20.4778	27.0456	25.9821
Q86X95	202	Q86X95	202	Corepressor interacting with RBPJ 1	CIR1	S	3	1	8.60841e-214	307.68	293.97	149.33	-0.18302	6121300000	GRNLTANDPSQEYVASEGEEDPEVEFLKSLT	1;2		+	+	18	26.111	29.2684	26.2286
H7BYJ3;O14578;O14578-4;O14578-2	68;440;440;440	H7BYJ3;O14578;O14578-4	440	Citron Rho-interacting kinase	CIT	S	2	0.999983	2.93711e-08	158.17	142.37	158.17	0.72941	863140000	LGILGRSESVVSGLDSPAKTSSMEKKLLIKS	1		+	+	21	20.7258	26.7572	25.5567
O14578-4	699	O14578-4	699	Citron Rho-interacting kinase	CIT	S	3	1	1.51092e-06	128.79	92.917	69.979	0.03573	364020000	EGIRKKLVEAEERRHSLENKVKRLETMERRE	1		+	+	4	27.0853	26.0419	26.1444
H7BYJ3;O14578-3;O14578;O14578-4	1606;1510;1993;2035	H7BYJ3;O14578;O14578-4	2035	Citron Rho-interacting kinase	CIT	S	2	1	9.12816e-20	191.15	155.04	132.23	-1.2243	1647400000	REKSPGRMLSTRRERSPGRLFEDSSRGRLPA	1		+	+	6	20.7258	26.8709	24.8455
F5H2X7;Q9ULV3;Q9ULV3-5;Q9BTG3;Q5SYW2;H0Y5D5;Q9ULV3-2	380;350;249;317;350;272;321	F5H2X7;H0Y5D5	380	Cip1-interacting zinc finger protein	CIZ1	S	2	0.983086	3.78887e-51	229.48	197.57	164.43	-0.73701	679340000	TQVQPKLQKQAQTQTSPEHLVLQQKQVQPQL	1		+	+	6	26.9537	24.2608	25.8506
Q8WWK9;Q8WWK9-5;Q8WWK9-6	534;533;485	Q8WWK9;Q8WWK9-5;Q8WWK9-6	533	Cytoskeleton-associated protein 2	CKAP2	S	2	1	1.19713e-31	202.79	175.95	157.83	0.17633	475450000	NMEKSCASKEEVKEVSIEDTGVDVDPEKLEM	1		+	+	12	22.201	25.1959	24.9601
Q8WWK9;Q8WWK9-5;Q8WWK9-6	614;613;565	Q8WWK9;Q8WWK9-5;Q8WWK9-6	613	Cytoskeleton-associated protein 2	CKAP2	S	2	0.999909	2.30914e-06	157.58	157.58	155.09	0.29098	344630000	YLQSVKKKVQFDGTNSAFKELKFLTPVRRSR	1		+	+	9	22.201	26.1648	24.6401
Q14008;Q14008-2;Q14008-3	845;845;845	Q14008	845	Cytoskeleton-associated protein 5	CKAP5	S	3	1	4.54957e-29	140.27	128.67	140.27	-1.159	46940000	SGTDEGEDGDEPDDGSNDVVDLLPRTEISDK	1		+	+	2	29.6345	22.9553	22.9711
G3V461;P12277;G3V4N7	6;35;35	G3V461;P12277	35	Creatine kinase B-type	CKB	T	2	1	0.00568347	110.92	95.058	103.67	-0.3341	474230000	__________MAKVLTPELYAELRAKSTPSG	1		+	+		33.5848	24.6669	24.389
P12277;G3V4N7;H0YJG0	199;199;8	P12277	199	Creatine kinase B-type	CKB	S	2	1	0	351.52	341.19	103.04	0.8162	2864100000	QQQLIDDHFLFDKPVSPLLLASGMARDWPDA	1		+	+	3	33.5848	25.0198	27.4138
P61024;Q9BZU3	51;35	P61024;Q9BZU3	51	Cyclin-dependent kinases regulatory subunit 1;Cyclin-dependent kinases regulatory subunit	CKS1B	S	4	1	4.26739e-56	188.44	154.61	153.41	0.48471	484290000	HLMSESEWRNLGVQQSQGWVHYMIHEPEPHI	1		+	+	2	31.888	26.2242	26.7864
Q7Z460;Q7Z460-3;Q7Z460-2;F8WA11;Q7Z460-5;H0Y5T1;Q7Z460-4	600;600;600;600;600;381;600	Q7Z460;Q7Z460-3;Q7Z460-4	600	CLIP-associating protein 1	CLASP1	S	2	0.999604	1.23295e-42	224.59	180.34	224.59	1.246	10959000000	STKSVSTTGSLQRSRSDIDVNAAASAKSKVS	1		+	+	36	22.355	29.171	27.7194
Q7Z460;Q7Z460-3;Q7Z460-2;F8WA11;Q7Z460-5;H0Y5T1;Q7Z460-4	711;711;711;719;719;492;718	Q7Z460;Q7Z460-3;Q7Z460-4	718	CLIP-associating protein 1	CLASP1	T	3	0.827713	5.37901e-50	190.82	162.52	137.65	-0.71729	232950000	GYGGLTGGSSRGPPVTPSSEKRSKIPRSQGC	1;2		+	+	5	22.355	25.5946	24.0304
Q7Z460-3;Q7Z460-2;F8WA11;Q7Z460-5;H0Y5T1;Q7Z460-4	730;730;738;738;511;737	Q7Z460-3;Q7Z460-4	737	CLIP-associating protein 1	CLASP1	T	3	0.835728	2.85746e-07	129.52	108.46	76.002	0.53913	1412000000	EKRSKIPRSQGCSRETSPNRIGLDRFGLGQP	1;2;3		+	+	2	17.7866	28.5243	27.0867
Q7Z460	797	Q7Z460	797	CLIP-associating protein 1	CLASP1	S	3	0.942157	2.13958e-27	176.46	128.74	170.06	-0.85413	2076000000	GRIPGSVNAMRVLSTSTDLEAAVADALKKPV	1		+	+	13	22.355	25.7611	26.1148
Q7Z460;Q7Z460-3;Q7Z460-2;F8WA11;Q7Z460-5;H0Y5T1;Q7Z460-4	1091;1086;1063;1070;1071;867;1069	Q7Z460;Q7Z460-3;Q7Z460-4	1069	CLIP-associating protein 1	CLASP1	S	2	0.99998	8.81757e-272	365.57	327.69	365.57	-0.79142	4621900000	LLHNHLKNSSNTSVGSPSNTIGRTPSRHTSS	1;2		+	+	30	22.355	28.0388	27.6766
Q7Z460;Q7Z460-3;Q7Z460-2;F8WA11;Q7Z460-5;H0Y5T1;Q7Z460-4	1196;1152;1129;1136;1137;933;1135	Q7Z460;Q7Z460-3;Q7Z460-4	1135	CLIP-associating protein 1	CLASP1	S	3	0.999993	2.91581e-50	228.91	192.7	157.54	0.40923	3891000000	SLRGVTEAIEKFSFRSQEDLNEPIKRDGKKE	1		+	+	24	22.355	25.5535	26.6159
Q7Z460;Q7Z460-3;Q7Z460-2;F8WA11;Q7Z460-5;H0Y5T1;Q7Z460-4	1223;1179;1156;1163;1164;960;1162	Q7Z460;Q7Z460-3;Q7Z460-4	1162	CLIP-associating protein 1	CLASP1	S	2	0.999998	4.92023e-54	195.03	176.41	195.03	-0.35826	571790000	GKKECDIVSRDGGAASPATEGRGGSEVEGGR	1		+	+	9	22.355	22.8307	26.4548
E7EW49;O75122-3;E7ERI8;C9J668	241;241;241;8	E7EW49	241	CLIP-associating protein 2	CLASP2	S	4	1	1.98957e-74	220.94	220.94	193.77	-0.16426	1453500000	VQSSGGMILSVCKDKSFDDEESVDGNRPSSA	1		+	+	1	27.7286	25.046	25.5974
B3KR06;O75122-2;E7ENG2;E3W994;O75122;J3KR49;E7EW49;O75122-3;E7ERI8	332;332;336;326;326;326;560;560;559	B3KR06;E3W994;E7EW49	560	CLIP-associating protein 2	CLASP2	S	2	0.837966	2.76475e-39	212.41	212.41	166.59	-0.28095	457130000	SGSVASLPQSDRSSSSSQESLNRPFSSKWST	1;2		+	+	4	25.2226	25.1656	25.8189
B3KR06;O75122-2;E7ENG2;E3W994;O75122;J3KR49;E7EW49;O75122-3;E7ERI8	333;333;337;327;327;327;561;561;560	B3KR06;E3W994;E7EW49	561	CLIP-associating protein 2	CLASP2	S	2	0.997354	4.49165e-125	243.99	243.99	152.09	-0.084874	1552200000	GSVASLPQSDRSSSSSQESLNRPFSSKWSTA	1;2		+	+	7	25.2226	26.8953	26.1089
E3W994;O75122;J3KR49	575;596;596	E3W994	575	CLIP-associating protein 2	CLASP2	S	2	0.999166	2.49134e-58	227.6	199.57	208.08	0.73947	2501700000	RLSSSVSAMRVLNTGSDVEEAVADALKKPAR	1		+	+	28	25.2226	27.8752	24.3186
B3KR06;O75122-2;E7ENG2;E3W994;O75122;J3KR49;E7EW49;O75122-3;E7ERI8	376;376;380;370;370;370;604;604;603	B3KR06;E3W994;E7EW49	604	CLIP-associating protein 2	CLASP2	S	2	0.99642	9.98851e-27	203.06	168.13	189.51	0.4914	11850000000	SSKASSLPGSLQRSRSDIDVNAAAGAKAHHA	1		+	+	36	25.2226	29.6288	26.4009
E3W994;O75122;J3KR49;E7EW49;O75122-3;E7ERI8	461;461;461;695;695;694	E3W994;E7EW49	695	CLIP-associating protein 2	CLASP2	S	2	0.887797	1.01439e-140	276.08	252.42	276.08	1.208	1383100000	RSRTKMVSQSQPGSRSGSPGRVLTTTALSTV	1;2;3		+	+	0	25.2226	27.2026	27.4857
E3W994;O75122;J3KR49;E7EW49;O75122-3;E7ERI8	463;463;463;697;697;696	E3W994;E7EW49	697	CLIP-associating protein 2	CLASP2	S	2	0.986801	5.58673e-142	288.98	260.65	221.55	0.12339	1362100000	RTKMVSQSQPGSRSGSPGRVLTTTALSTVSS	1;2;3		+	+	5	25.2226	24.6936	26.8212
E3W994;O75122;J3KR49;E7EW49;O75122-3;E7ERI8;H7C4M5	507;507;507;741;741;740;10	E3W994;E7EW49	741	CLIP-associating protein 2	CLASP2	S	2	0.999997	9.45734e-05	141.88	102.61	141.88	-0.9023	3345400000	KRSKIPRSQGCSREASPSRLSVARSSRIPRP	1;2;3		+	+	9	25.2226	29.3621	26.5367
E3W994;O75122;J3KR49;H7C4X8;E7EW49;O75122-3;E7ERI8	991;1012;1011;34;1232;1233;1231	E3W994;E7EW49	1232	CLIP-associating protein 2	CLASP2	S	3	0.855004	5.69936e-34	206.62	171.59	117.3	-0.86486	2912300000	ALDNKASLLHSMPTHSSPRSRDYNPYNYSDS	1;2		+	+	1	25.2226	27.5382	25.8023
E3W994;O75122;J3KR49;H7C4X8;E7EW49;O75122-3;E7ERI8	992;1013;1012;35;1233;1234;1232	E3W994;E7EW49	1233	CLIP-associating protein 2	CLASP2	S	2	0.861763	2.07857e-33	211.89	178.22	150.91	-0.28328	1173300000	LDNKASLLHSMPTHSSPRSRDYNPYNYSDSI	1;2		+	+	7	25.2226	25.218	25.9128
A0A0A0MQS2;Q8N2M8;Q8N2M8-3;K7EM61;F5H0Q6	101;101;101;82;101	A0A0A0MQS2;F5H0Q6	101	CLK4-associating serine/arginine rich protein	CLASRP	S	4	0.994062	3.73646e-154	263.07	250.03	161.46	-0.48112	1768700000	LDHIPDYTPPLLTTISPEQESDERKCNYERY	1		+	+	6	28.0536	28.1072	26.3922
A0A0A0MQS2;Q8N2M8;Q8N2M8-3;Q8N2M8-4;F5H0Q6	285;285;285;223;285	A0A0A0MQS2;F5H0Q6	285	CLK4-associating serine/arginine rich protein	CLASRP	S	2	1	0.00440554	128.08	80.187	128.08	-0.86818	945690000	QRREFREKRLRGRKISPPSYARRDSPTYDPY	1		+	+	17	28.0536	26.7839	27.1251
A0A0A0MQS2;Q8N2M8;Q8N2M8-3;Q8N2M8-4;F5H0Q6	294;294;294;232;294	A0A0A0MQS2;F5H0Q6	294	CLK4-associating serine/arginine rich protein	CLASRP	S	2	0.99922	4.16452e-15	200.63	161.6	132.51	0.61417	543020000	LRGRKISPPSYARRDSPTYDPYKRSPSESSS	1		+	+	12	28.0536	24.1672	25.5777
A0A0A0MQS2;Q8N2M8;Q8N2M8-3;Q8N2M8-4;F5H0Q6	335;335;335;273;335	A0A0A0MQS2;F5H0Q6	335	CLK4-associating serine/arginine rich protein	CLASRP	S	3	0.999937	0	345.32	334.14	171.99	-1.2056	4753400000	PGREEKITFITSFGGSDEEAAAAAAAAAASG	1		+	+	10	28.0536	27.2768	26.5499
A0A0A0MQS2;Q8N2M8;Q8N2M8-3;Q8N2M8-4;F5H0Q6	547;547;547;485;547	A0A0A0MQS2;F5H0Q6	547	CLK4-associating serine/arginine rich protein	CLASRP	S	3	1	1.79203e-07	151.28	116.38	137.69	0.16117	7122000000	PSPSPAREKLTRPAASPAVGEKLKKTEPAAG	1		+	+	17	28.0536	28.075	26.6088
Q96S66;Q96S66-2;Q96S66-3;Q96S66-4	482;432;361;297	Q96S66;Q96S66-2	482	Chloride channel CLIC-like protein 1	CLCC1	T	2	1	6.82826e-05	133.9	102.14	133.9	1.0282	64928000	LDTKPKETGGILGEGTPKESSTESSQSAKPV	1		+	+	6	27.9591	24.4294	23.152
Q96S66;Q96S66-2;Q96S66-3;Q96S66-4	509;459;388;324	Q96S66;Q96S66-2	509	Chloride channel CLIC-like protein 1	CLCC1	S	2	0.999972	2.14548e-233	317.14	284.28	317.14	-0.03459	130520000	AKPVSGQDTSGNTEGSPAAEKAQLKSEAAGS	1		+	+	13	27.9591	23.7187	25.6241
P51788;P51788-4;P51788-3;P51788-5	712;668;695;712	P51788	712	Chloride channel protein 2	CLCN2	S	2	0.999948	4.86107e-60	232.82	189.87	191.65	-0.9427	154320000	PALKRGPSVTRNLGESPTGSAESAGIALRSL	1		+	+	4	24.1287	23.9509	23.2767
P51798;H3BNG8	60;25	P51798	60	H(+)/Cl(-) exchange transporter 7	CLCN7	S	3	0.830386	2.24277e-55	183.63	178.57	155.09	-0.94046	193060000	ARQSPRSALFRVGHMSSVELDDELLDPDMDP	1		+	+	7	27.8327	23.3111	23.4439
P51798;H3BNG8	61;26	P51798	61	H(+)/Cl(-) exchange transporter 7	CLCN7	S	3	0.879023	5.47782e-68	197.73	189.72	197.73	-1.2264	836440000	RQSPRSALFRVGHMSSVELDDELLDPDMDPP	1		+	+	10	27.8327	23.9796	23.8292
P56749	228	P56749	228	Claudin-12	CLDN12	S	2	0.753987	1.85973e-13	147.41	133.8	147.41	1.0527	688600000	HPPSMHTYSQPYSARSRLSAIEIDIPVVSHT	1		+	+	7	25.5378	26.4915	24.4684
P56749	231	P56749	231	Claudin-12	CLDN12	S	2	0.997091	8.2019e-84	254.7	238.71	254.7	-0.049986	382730000	SMHTYSQPYSARSRLSAIEIDIPVVSHTT__	1		+	+	11	25.5378	24.7598	25.1992
Q9Y696	4	Q9Y696	4	Chloride intracellular channel protein 4	CLIC4	S	2	1	0.00196618	88.021	68.362	84.169	0.18573	30960000	____________MALSMPLNGLKEEDKEPLI	1		+	+	2	32.0844	22.5575	22.8485
Q14677;Q14677-2;Q14677-3	245;227;245	Q14677;Q14677-2;Q14677-3	245	Clathrin interactor 1	CLINT1	S	3	1	8.63137e-119	280.75	280.75	184.47	0.6863	1054500000	RCSDSDEEKKARRGRSPKGEFKDEEETVTTK	1		+	+	11	24.5473	27.2647	25.2991
Q14677;H0YD52;Q14677-2;Q14677-3	299;16;281;299	Q14677;Q14677-2;Q14677-3	299	Clathrin interactor 1	CLINT1	S	2	1	2.9975e-258	330.96	311.51	126.47	-0.0064574	6128100000	TIDLGAAAHYTGDKASPDQNASTHTPQSSVK	1;2		+	+	23	24.5473	26.2819	27.0474
P30622;F6VGP8;F5H1T5;P30622-1;F5H6A0;P30622-2;J3KP58	143;143;143;143;143;143;143	P30622;P30622-1;P30622-2	143	CAP-Gly domain-containing linker protein 1	CLIP1	S	2	0.999984	3.16077e-158	315.09	274.47	152.63	-0.66284	2104600000	VQAEDEANGLQTTPASRATSPLCTSTASMVS	1;2		+	+	11	29.1943	27.3758	26.0141
P30622;F6VGP8;F5H1T5;P30622-1;F5H6A0;P30622-2;J3KP58	147;147;147;147;147;147;147	P30622;P30622-1;P30622-2	147	CAP-Gly domain-containing linker protein 1	CLIP1	S	3	0.99545	3.09887e-202	281.44	272.39	281.44	-1.2341	709090000	DEANGLQTTPASRATSPLCTSTASMVSSSPS	1;2		+	+	4	29.1943	25.7673	27.4356
P30622;F6VGP8;F5H1T5;P30622-1;F5H6A0;P30622-2;J3KP58	180;180;180;180;180;180;180	P30622;P30622-1;P30622-2	180	CAP-Gly domain-containing linker protein 1	CLIP1	S	2	0.890884	0.000907869	90.561	63.235	66.436	1.1658	1420100000	SNIPQKPSQPAAKEPSATPPISNLTKTASES	1		+	+	2	29.1943	26.8527	25.6971
P30622;F6VGP8;F5H1T5;P30622-1;F5H6A0;P30622-2;J3KP58	195;195;195;195;195;195;195	P30622;P30622-1;P30622-2	195	CAP-Gly domain-containing linker protein 1	CLIP1	S	2	0.999975	6.11721e-51	231.42	209.37	231.42	0.64322	2108100000	SATPPISNLTKTASESISNLSEAGSIKKGER	1;2;3		+	+	22	29.1943	26.4521	26.3164
P30622;F6VGP8;F5H1T5;P30622-1;F5H6A0;P30622-2;J3KP58	200;200;200;200;200;200;200	P30622;P30622-1;P30622-2	200	CAP-Gly domain-containing linker protein 1	CLIP1	S	2	0.999999	7.9073e-93	275.31	249.46	185.34	0.4687	4760200000	ISNLTKTASESISNLSEAGSIKKGERELKIG	1;2;3		+	+	26	29.1943	28.5725	25.5858
P30622;F6VGP8;F5H1T5;P30622-1;F5H6A0;P30622-2;J3KP58	204;204;204;204;204;204;204	P30622;P30622-1;P30622-2	204	CAP-Gly domain-containing linker protein 1	CLIP1	S	2	1	7.06594e-110	289.21	262.32	153.87	-0.60715	5593100000	TKTASESISNLSEAGSIKKGERELKIGDRVL	1;2;3		+	+	32	29.1943	28.5949	26.4635
P30622;P30622-1;F5H0N7;P30622-2;J3KP58	1236;1225;811;1190;1114	P30622;P30622-1;P30622-2	1225	CAP-Gly domain-containing linker protein 1	CLIP1	S	2	0.999746	6.34238e-07	149.35	104.83	149.35	1.1138	41016000	IKDADEEKASLQKSISITSALLTEKDAELEK	1		+	+	0	29.1943	22.6976	20.3702
P49759;P49759-3;F8WBF5	138;180;138	P49759	138	Dual specificity protein kinase CLK1	CLK1	T	4	1	6.33944e-176	300.71	282.84	182.34	-0.5007	1601800000	TSHRRSHGKSHRRKRTRSVEDDEEGHLICQS	1;2		+	+	8	25.8524	27.5515	27.0138
P49759;P49759-3;F8WBF5	140;182;140	P49759	140	Dual specificity protein kinase CLK1	CLK1	S	3	1	6.33944e-176	300.71	282.84	227.49	0.28832	1646100000	HRRSHGKSHRRKRTRSVEDDEEGHLICQSGD	1;2		+	+	15	25.8524	27.5794	27.0482
P49759;P49759-3;A0A087WVK0;B8ZZR0;F8WBF5;Q9HAZ1	341;383;311;164;341;339	P49759;Q9HAZ1	341	Dual specificity protein kinase CLK1;Dual specificity protein kinase CLK4	CLK1;CLK4	S	4	0.813913	4.56646e-108	256.01	222.22	145.2	0.64507	1256800000	FGSATYDDEHHSTLVSTRHYRAPEVILALGW	1;2		+	+	5	25.8524	26.2712	25.5847
P49760;P49760-3;B1AVT0	142;141;140	P49760	142	Dual specificity protein kinase CLK2	CLK2	S	3	1	4.03971e-44	189.18	172.95	130.27	-0.13785	1214800000	TFSRSSSQHSSRRAKSVEDDAEGHLIYHVGD	1		+	+	11	25.1277	26.4073	24.9961
P49761;P49761-1;P49761-3;H3BUL5;H3BVF8;H3BQG1;H3BRT8;H3BQR7;H3BV35;H3BRK0;P49761-2	157;9;9;9;9;29;9;9;24;30;9	P49761	157	Dual specificity protein kinase CLK3	CLK3	S	3	1	6.4474e-15	188.16	158.58	164.5	0.028606	7700600000	AAGAWETMHHCKRYRSPEPDPYLSYRWKRRR	1		+	+	19	26.6935	29.0885	25.2382
Q9HAZ1;B7ZL31;A0A087WX74	138;138;138	Q9HAZ1	138	Dual specificity protein kinase CLK4	CLK4	S	3	1	4.94502e-258	357.11	322.85	353.9	-0.17538	338880000	SHQSRSKSHRRKRSRSIEDDEEGHLICQSGD	1;2		+	+	13	23.0219	25.4163	22.9936
P54105;E9PJF4	102;102	P54105	102	Methylosome subunit pICln	CLNS1A	S	3	1	0	411.24	325.86	253.1	0.18226	33432000000	EEESKEPVADEEEEDSDDDVEPITEFRFVPS	1		+	+	44	31.0894	30.0513	27.0303
P54105;J3KN38;E9PMI6	195;161;125	P54105	195	Methylosome subunit pICln	CLNS1A	S	2	0.999941	9.04972e-95	250.84	218.04	220.91	-0.22563	128610000	EGQATLERLEGMLSQSVSSQYNMAGVRTEDS	1;2		+	+	1	31.0894	22.8828	23.3088
O76031	617	O76031	617	ATP-dependent Clp protease ATP-binding subunit clpX-like, mitochondrial	CLPX	S	2	0.999991	1.87063e-40	203.71	184.65	203.71	-0.89753	89700000	YIRAPTKESSEEEYDSGVEEEGWPRQADAAN	1		+	+	7	30.0162	23.2638	23.6303
Q9HAW4;E7ESG2;Q9HAW4-3;Q9HAW4-2	65;65;65;65	Q9HAW4	65	Claspin	CLSPN	S	2	1	6.33056e-90	259.85	248.42	259.85	-0.21932	153640000	IFVSKKLKNRKVLQDSDSETEDTNASPEKTT	2;3		+	+	12	26.0711	26.5959	22.7771
Q9HAW4;E7ESG2;Q9HAW4-3;Q9HAW4-2	67;67;67;67	Q9HAW4	67	Claspin	CLSPN	S	2	0.999978	6.33056e-90	259.85	248.42	259.85	-0.21932	153640000	VSKKLKNRKVLQDSDSETEDTNASPEKTTYD	2;3		+	+	13	26.0711	26.5959	22.7771
Q9HAW4;E7ESG2;Q9HAW4-3;Q9HAW4-2	205;205;205;205	Q9HAW4	205	Claspin	CLSPN	S	2	1	1.47583e-39	176.9	163.02	113.31	-0.47386	52745000	ETKNQEDDVEQPFNDSGCLLVDKDLFETGLE	1		+	+	1	26.0711	22.8626	23.5916
Q9HAW4;E7ESG2;Q9HAW4-3;Q9HAW4-2	516;516;516;516	Q9HAW4	516	Claspin	CLSPN	S	3	1	1.4709e-37	164.35	132.21	164.35	0.86624	48982000	GVDVSIKPRLGADEDSFVILEPETNRELEAL	1		+	+	5	26.0711	22.6536	25.3077
Q9HAW4;E7ESG2;Q9HAW4-3;Q9HAW4-2	762;709;762;698	Q9HAW4	762	Claspin	CLSPN	S	2	0.999999	9.49052e-09	157.37	131.55	152.59	0.070669	136300000	DENSGKQPSKLDEDDSCSLLTKESSHNSSFE	1;2		+	+	4	26.0711	25.7442	22.8221
Q9HAW4;E7ESG2;Q9HAW4-3;Q9HAW4-2	764;711;764;700	Q9HAW4	764	Claspin	CLSPN	S	2	0.999941	2.38587e-07	157.37	131.55	152.59	0.070669	121390000	NSGKQPSKLDEDDSCSLLTKESSHNSSFELI	1;2		+	+	3	26.0711	25.7442	22.1698
Q9HAW4;E7ESG2;Q9HAW4-3;Q9HAW4-2	810;757;810;746	Q9HAW4	810	Claspin	CLSPN	S	2	0.999978	7.62432e-08	148.56	128.96	101.97	0.054448	570730000	RGTSFFPTAGGFRSPSPGLFRASLVSSASKS	1;2		+	+	18	26.0711	26.4629	23.3738
Q9HAW4;E7ESG2;Q9HAW4-3;Q9HAW4-2	839;786;839;775	Q9HAW4	839	Claspin	CLSPN	S	2	1	4.35658e-34	176.53	150.4	160.07	0.69659	635070000	KSSGKLSEPSLPIEDSQDLYNASPEPKTLFL	1;2		+	+	7	26.0711	23.8806	23.8749
Q9HAW4;E7ESG2;Q9HAW4-3;Q9HAW4-2	846;793;846;782	Q9HAW4	846	Claspin	CLSPN	S	2	1	4.56757e-55	196.06	176.4	160.07	0.69659	688260000	EPSLPIEDSQDLYNASPEPKTLFLGAGDFQF	1;2		+	+	11	26.0711	25.4318	24.8073
Q9HAW4;E7ESG2;Q9HAW4-3;Q9HAW4-2	954;901;954;890	Q9HAW4	954	Claspin	CLSPN	S	2	0.968079	4.38437e-25	184.56	166.84	184.56	0.36309	205390000	ELLNLCSGKFTSQDASTPASSELNKQEKESS	1;2		+	+	5	26.0711	25.6513	23.5037
Q9HAW4;E7ESG2;Q9HAW4-3;Q9HAW4-2	1289;1236;1289;1225	Q9HAW4	1289	Claspin	CLSPN	S	2	0.999971	1.23233e-17	197.01	163.25	193.96	0.22464	3939500000	PSAPRNSRNFVFHTLSPVKAEAAKESSKSQV	1		+	+	19	26.0711	27.7097	28.1051
P09496-2;P09496;P09496-3;F8WF69;P09496-4	105;105;105;105;105	P09496-2;P09496-4	105	Clathrin light chain A	CLTA	S	2	1	0.00151555	137.62	81.42	137.62	-0.1291	40607000	PTDSYAAISQVDRLQSEPESIRKWREEQMER	1		+	+	15	33.3657	24.0851	24.4432
P09496-2;P09496;P09496-3;P09496-5;C9J8P9	176;206;194;124;154	P09496-2	176	Clathrin light chain A	CLTA	S	2	0.992758	2.83151e-183	316.78	285.8	248.07	0.62697	1047700000	NRAAEEAFVNDIDESSPGTEWERVARLCDFN	1		+	+	10	33.3657	25.8663	24.1049
A0A087WVQ6;K7EJJ5;Q00610;J3KS13;Q00610-2	1498;43;1494;431;1494	A0A087WVQ6;K7EJJ5;Q00610;Q00610-2	1498	Clathrin heavy chain;Clathrin heavy chain 1	CLTC	S	3	1	5.07042e-182	331.82	277.56	237.16	1.1319	165080000	ALRTSIDAYDNFDNISLAQRLEKHELIEFRR	1		+	+	6	32.3157	24.2142	25.1641
Q8N1G2;Q5T7F5	64;64	Q8N1G2	64	Cap-specific mRNA (nucleoside-2'-O-)-methyltransferase 1	CMTR1	S	2	0.995508	1.85233e-23	216.17	206.52	216.17	0.1102	115090000	SLSGSDSETEGKQHSSDSFDDAFKADSLVEG	1;2		+	+	4	28.1906	24.7796	25.499
Q8N1G2;Q5T7F5	66;66	Q8N1G2	66	Cap-specific mRNA (nucleoside-2'-O-)-methyltransferase 1	CMTR1	S	2	0.999668	3.02231e-29	216.26	184.91	123.14	-0.030952	288050000	SGSDSETEGKQHSSDSFDDAFKADSLVEGTS	1;2		+	+	11	28.1906	24.123	24.0121
G9CGD6;Q5T4Y8;Q6P9H4;C9IZX4	381;143;381;301	G9CGD6;Q6P9H4	381	Connector enhancer of kinase suppressor of ras 3	CNKSR3	S	2	0.833038	0.00449251	65.231	58.754	65.231	0.74658	47953000	GGSSKCKQPLPGPKGSESPNSFLDQESRRRR	1		+	+	1	23.334	22.2458	22.8986
Q15417;Q15417-3;Q15417-2;E9PDU6	162;116;121;121	Q15417;Q15417-2	162	Calponin-3;Calponin	CNN3	S	2	1	4.97379e-07	133.78	111.42	133.78	0.50949	40053000	KQTRRFDEGKLKAGQSVIGLQMGTNKCASQA	1		+	+	2	31.3987	22.2933	24.4025
Q8NE01;Q8NE01-2	700;652	Q8NE01	700	Metal transporter CNNM3	CNNM3	S	3	1	2.50925e-170	278.85	248.58	241.16	0.12673	4149800000	AAGSSHSRPGVPVEGSPGRNPGV________	1;2		+	+	14	27.7724	27.6292	27.4684
[truncated: 49,596 more rows]

## Sheet: HeLa-PhosphoSites-noEnrichment
Proteins	Positions within proteins	Leading proteins	Position	Protein names	Gene names	Amino acid	Charge	Localization prob	PEP	Score	Delta score	Score for localization	Mass error [ppm]	Intensity	Sequence window	Number of Phospho (STY)	Class1 Sharma	Class 1 site TiO2-BekkerJensen	Class 1 site Proteome-BekkerJensen (No enrichment)	MS_LIT [PhosphoSite.org]	Av.HeLa-iBAQ protein abundance [Log2]	Site Intensity TiO2-Bekker Av. [Log2]	Site Intensity Proteome-Bekker-Av. [Log2]
[truncated: 10,515 more rows]

[truncated: 6 more sheets: HeLa N-Protein acetylation site, HeLa R(me) sites, HeLa R(me2) sites, HeLa K(acetyl) sites, HeLa K(me) sites, HeLa K(me2) sites]
