# Supplementary material for: An Optimized Shotgun Strategy for the Rapid Generation of Comprehensive Human Proteomes
Source: Cell Syst. 2017 Jun 28;4(6):587–599.e4. doi: 10.1016/j.cels.2017.05.009 (PMC5493283; doi:10.1016/j.cels.2017.05.009)
Supplement: Table S6. List of all Additional Peptides, Related to Figure 6 [file mmc7.xlsx]

## Sheet: All-Peptides
Table S6. List of all additional peptides. Related to Figure 6.
Sequence	PEP	Andromeda Score	Experiment A549-46fracs-E1	Experiment A549-46fracs-E2	Experiment HCT116-46fracs-E1	Experiment HCT116-46fracs-E2	Experiment HEK293-46fracs-E1	Experiment HEK293-46fracs-E2	Experiment MCF7-46fracs-E1	Experiment MCF7-46fracs-E2	Experiment SY5Y-46fracs-E1	Experiment SY5Y-46fracs-E2	Experiment Liver-human-46fracs	Experiment Prostate-PatientA-human-46fracs	Experiment Prostate-PatientB-human-46fracs	Experiment Colon-human-46fracs	Experiment Liver-Pandey-E1	Experiment Liver-Pandey-E2	Experiment Prostate-Pandey	Experiment Colon-Pandey	Experiment HeLa Phosphoproteome E1	Experiment HeLa Phosphoproteome E2	Experiment HeLa Phosphoproteome E3
AAAAAAAAAAAAAAAASAGGK	4.2929e-33	171.04	2	2			2	2
AAAAAAAAAAAAAAAGAGAGAK	1.0077e-25	161.91	11	12	5	4	9	4	9	9	5	2		7	10	13
AAAAAAAAAAAAAAAGAGAGAKQTPADGEASGESEPAKGSEEAK	1.9586e-16	101.59														1
AAAAAAAAAAAAAAASGFAYPGTSER	2.5158e-35	153.1					1	2
AAAAAAAAAAAATGTEAGPGTAGGSENGSEVAAQPAGLSGPAEVGPGAVGER	3.3413e-39	134.42	5	6	5	5	5	4	9	7	8	10	2			4
AAAAAAAAAAAATGTEAGPGTAGGSENGSEVAAQPAGLSGPAEVGPGAVGERTPR	0	360.13	2	1	2	4	3	3	3	3	7	6									13
AAAAAAAAAAAATGTEAGPGTAGGSENGSEVAAQPAGLSGPAEVGPGAVGERTPRK	5.5456e-43	125.82						1	2	1	3	3
AAAAAAAAAAAATGTEAGPGTAGGSENGSEVAAQPAGLSGPAEVGPGAVGERTPRKK	2.5745e-228	269.47			1		2	2	2	3		2									2	1
AAAAAAAAAAAPPAPPEGASPGDSAR	0.00054772	49.266								1
AAAAAAAAAAGAAGGR	1.0956e-25	181.98	10	13	8	6	6	5	9	9	11	6	2	3	2	2	2	2	1	1	2
AAAAAAAAAAGAAGGRGSGPGR	4.8489e-108	260.38	6	10	13	11	19	17	3	2	11	13	6	4	2	7					9	1	2
AAAAAAAAAAGAAGGRGSGPGRR	3.3776e-29	153.06	2		4	2	7	4			3	4			1	2					1	1
AAAAAAAAAAGAAGGRGSGPGRRR	1.5787e-29	151.96			7	6	2	8			5	2				5					2
AAAAAAAAAAR	4.388e-05	140.88	1	1					2
AAAAAAAAAARVFFPQSAAAAAAAAAAAAAGSPYSLLDLGSK	0.015745	27.709			1
AAAAAAAAAASGAAIPPLIPPR	0.009841	39.905					1
AAAAAAAAAASGAAIPPLIPPRR	5.7323e-30	159.06					1	2
AAAAAAAAAGEAINPTYYDCHFAPEVGGR	2.1513e-64	181.33				1	1	2			2	2
AAAAAAAAAK	0.00010873	140.14			3					1	3	3				1
AAAAAAAAAPAAAATAPTTAATTAATAAQ	1.4861e-06	73.461												8					2		5	4	2
AAAAAAAAAVSR	2.5041e-08	160.72	7	10	14	10	3	5	3	2	11	9				1			2
AAAAAAAAAVSRR	1.6187e-11	173.19					2				1	2
AAAAAAAAEQQSSNGPVK	2.7899e-80	259.96	5	5		4	4	4	2	1	4	3	2			2				1
AAAAAAAAEQQSSNGPVKK	6.5214e-95	247.5											8	15	6	10			4	6
AAAAAAAAEQQSSNGPVKKSMR	0.026263	27.523																				1
AAAAAAAAGAFAGR	6.7124e-07	128.85		1	1	1			1				1					1
AAAAAAAAGAFAGRR	1.0523e-11	142.1		1	1	2
AAAAAAAAQMHAK	5.9938e-06	121.29			1						3	1
AAAAAAAATMALAAPSSPTPESPTMLTK	2.8828e-45	165.4	1	2	3	3	4	2	3	1	2	2									28	9	3
AAAAAAAAVPSAGPAGPAPTSAAGR	1.6146e-29	149.32	2	2	2	2	2	1			2	4	2	2		1					2	1	1
AAAAAAAGAAGSAAPAAAAGAPGSGGAPSGSQGVLIGDR	8.6871e-38	135.03	1	1	1	2	1	2				4	1	1		2					4	2	1
AAAAAAAGDSDSWDADAFSVEDPVR	1.3005e-23	147.26	3	2	3	3	2		3	3	3	3		3	2	3					3	3	1
AAAAAAAGDSDSWDADAFSVEDPVRK	6.3662e-238	327.14	28	27	32	24	30	22	36	22	35	35	17	8	11	35			1		40	58	78
AAAAAAAGDSDSWDADAFSVEDPVRKVGGGGTAGGDRWEGEDEDEDVK	4.3899e-05	36.985														1
AAAAAAALESWQAAAPR	3.7031e-07	118.21	1
AAAAAAALESWQAAAPRK	1.4492e-27	170.95						1
AAAAAAALQAK	3.4628e-06	159.04	39	41	40	65	67	39	58	38	56	44	23	12	13	19		14	2	5	20		2
AAAAAAALQAKSDEK	9.5101e-41	218.45			3	2	3														2	2	1
AAAAAAAPEPPLGLQQLSALQPEPGGVPLHSSWTFWLDR	0.011685	22.777												1
AAAAAAAPSGGGGGGEEER	5.7179e-15	138.66	1	1	1	1	1	1	2		1	1	1	3	2	1			3	4
AAAAAAAPSGGGGGGEEERLEEK	3.5961e-48	184.38	2	2	2	2	2	3	3	4	2	2	2	4	3	2		1	3	2
AAAAAAAPSGGGGGGEEERLEEKSEDQDLQGLK	9.3916e-37	136.66						1								3			3	2
AAAAAAASFAAEQAGAAALLPLGAAADHHSLYK	0.065456	19.452				1	1
AAAAAAAVAGVGR	1.0008e-06	131.83	1	1		1			2	2
AAAAAAAVGGQQPSQPELPAPGLALDK	7.3235e-29	145.33	3	3	3	3	3	2	3	3	2	3	5	5		4			1		2
AAAAAADPNAAWAAYYSHYYQQPPGPVPGPAPAPAAPPAQGEPPQPPPTGQSDYTK	2.2937e-15	63.053	3	3	4	1	2	1		2	3	2	1	1	1	1
AAAAAADPNAAWAAYYSHYYQQPPGPVPGPAPAPAAPPAQGQQPQQPGAPPQQDYTK	9.6476e-07	43.039	1	1	1	1					1					1
AAAAAAEAGDIPIYICHQELR	4.4162e-10	114.55								1
AAAAAAGAASGLPGPVAQGLK	5.2119e-69	206.62	4	4	7	4	4	5	4	5	4	6	2	2	2	2							2
AAAAAAGAGPEMVR	1.5645e-19	223.31	3	6	8	6	6	8	5	5	4	6	3	11	6	7	1	4	7	3
AAAAAAGAGPEMVRGQVFDVGPR	1.1368e-60	200.74					2	2		1	1	3		5	3	8
AAAAAAGEAR	8.6103e-07	205.7	2	1	2	2	1	1	2	2		3	4	2	2	1	8	8	4	2
AAAAAAGEARR	5.4189e-18	198.62	2	2	2	2	2	2	3	3	2		5		2	3	3
AAAAAAGGGYTAMPAPMSVYSHPAHAEQYPGGMAR	1.7922e-103	210.68	1	1	3	3	6	7	1	1	2	1
AAAAAAGPSPGSGPGDSPEGPEGEAPER	4.1813e-116	246.05	3	2	6	4	2	3	4	5	4	5	1			3			1		2		5
AAAAAAGPSPGSGPGDSPEGPEGEAPERR	4.7345e-167	262.57	9	8	6	5	4	5	5	7	7	9	3	3	3	6					10	7	10
AAAAAAGPSPGSGPGDSPEGPEGEAPERRR	3.3848e-25	122.79														2
AAAAAAGSGTPR	2.6133e-29	190.03	2	2	1	2	3	2	5	1	2	2	1	1	1	1					2	1	5
AAAAAAGSGTPREEEGPAGEAAASQPQAPTSVPGAR	6.6487e-243	303.68	4	2	5	3	3	7	4	8	2	3				1					3		1
AAAAAALSGAGTPPAGGGAGGGGAGGGGSPPGGWAVAR	5.8123e-171	256.15	3	2	5	3	5	4			6	8									22	13	11
AAAAAASAGSSASSGNQPPQELGLGELLEEFSR	1.46e-61	168.59	5	5	4	5	5	5	5	4	5	6	5	1	2	3
AAAAAATAAAAASIR	1.6785e-50	225.32	2	8	9	7	9	7	7	10	11	9	4	3	6	10	1	8	3	2	1
AAAAAATAAAAASIRER	2.7739e-85	259.29				1	2	5	2	2	2	2	2			5
AAAAAATAPPSPGPAQPGPR	5.2954e-49	193.38	4	5	4	4	4	4	3	3	4	4				3					14	9	4
AAAAAAVGPGAGGAGSAVPGGAGPCATVSVFPGAR	4.4835e-16	106.37			4	2	3	5	3	2	3	4		1		2
AAAAADLANR	6.5968e-16	196.79	2	1	3	1	1	3	5	2	2	1						2
AAAAAEEGMEPR	8.0622e-07	138.45	1	1	1	3	1	2				2	1	1	2	4
AAAAAEQQQFYLLLGNLLSPDNVVR	1.1806e-139	274.3																	1	2
AAAAAETPEVLR	2.8864e-07	146.16		1		1	1	2	1	1	1	1	2	3	1	3					2		1
AAAAAETPEVLRECGCK	5.6441e-85	256.98						2								1
AAAAAGAGSGPWAAQEK	1.9055e-27	171.46	2	2	3	2	1	1	2	3	1	2	1	1	1	1		2
AAAAAGGAAAAAAR	3.6173e-19	178.53							2	1
AAAAAGGAPGPAPGPAGPPPPAAPTSAAR	2.9179e-09	78.752	1	1	1	1				1	1	1
AAAAAGLGGGGAGPGPEAGDFLAR	6.9734e-49	185.61	2	3	3	2	4		2	3	3	2	2	3	2	2
AAAAAGTATSQR	5.4336e-21	194.17	3	3	2	3	7	5	5	4	3	3	1	2	1	1		4	2	2		1
AAAAALAR	0.037121	68.787						1
AAAAALSGSPPQTEKPTHYR	5.5411e-70	231.49						2			2										5	10	7
AAAAALSQQQSLQER	1.3716e-108	278.82	2	2	2	2	2	2	2	2	3	2	1	1		1
AAAAALSQQQSLQERLR	0.091772	31.614	1
AAAAAMAEQESAR	1.2687e-39	226.04	4	8	8	7	8	8	11	4	10	7	11	5	4	6	1	1		1			1
AAAAAMAEQESARNGGR	3.1856e-100	271.43	5	4	5	4	3	2	5	5	3	4		2		4
AAAAAMAEQESARNGGRNR	2.3924e-21	150.39				1			1	1	2	1
AAAAAMAEQESARNGGRNRGGVQR	4.5315e-17	125.79					2
AAAAAPASEDEDDEDDEDDEDDDDDEEDDSEEEAMETTPAK	3.3588e-16	89.111																				1
AAAAAPTPPAR	0.010852	101.32									1
AAAAAQGGGGGEPR	8.8873e-12	151.66		1		1	3	2	2		1			1	1	2		1	1	1
AAAAAQGGGGGEPRR	0.00011317	95.428								1
AAAAAQGGGGGEPRRTEGVGPGVPGEVEMVK	4.8035e-34	139.75														4
AAAAAQGGGGGEPRRTEGVGPGVPGEVEMVKGQPFDVGPR	1.8977e-09	81.205														1
AAAAASAAGPGGLVAGK	1.3734e-14	147.12		2		2	2		3	1	2	1	1	1					1
AAAAASAAGPGGLVAGKEEK	8.9818e-30	166.11				1	4						1		2	2
AAAAASAPQQLSDEELFSQLR	1.0456e-43	197.41	2	2	3	4	2	4	2	2	2	2	2	5	2	3	1		1		1
AAAAASAPQQLSDEELFSQLRR	1.0283e-93	233.91	3	4	4	6	3	4	5	7	6	4	1	3	2	4					6	2	2
AAAAASASQDELNQLER	2.8094e-137	290.32	3	5	5	7	4	4	3	5	8	5	2	4	2	2	3		2	1	1		1
AAAAASGAGGAAGAGTGGAGPAGR	2.4348e-184	297.4			2	2	2	2	2	2	2	2	2	2	2	2			1
AAAAASHLNLDALR	4.8381e-69	264.58		1	3	2	2	2	1	2	2	2	1			1		1	1	1
AAAAASHLNLDALREVLECPICMESFTEEQLRPK	8.5871e-75	180.71														1
AAAAASLR	0.0020598	128.61		1	1		1	1	1	1		1
AAAAASRGVGAK	5.3286e-10	165.07			1											1
AAAAASSSSPSCTPATSQGHLR	0.0054508	34.793					1
AAAAATVVPPMAK	0.00051243	80.17						1		1
AAAAATVVPPMVGGPPFVGPVGFGPGDR	4.8435e-16	112.34	3	2	2	2	2	2	2	2		1
AAAAATVVPPMVGGPPFVGPVGFGPGDRSHLDSPEAR	1.3594e-93	194.81					1		1													4
AAAAAVGNAVPCGARPCGVRPDGQPK	1.132e-28	144.5	2	2	1	3	1	2	2	2	3	3
AAAAAVGNAVPCGARPCGVRPDGQPKPGPQPR	6.1093e-37	138.34			3	2	1				3	3		1	1	3
AAAAAWEEPSSGNGTAR	7.0415e-20	162.44	4	6	9	13	14	10	12	9	12	11	4	3	2	6		1	1		4	3	4
AAAAAWEEPSSGNGTARAGPR	2.3428e-05	88.565														2
AAAACLDK	0.012156	93.162					3	1							1				1
AAAADER	0.023608	84.097		1
AAAADSFSGGPAGVR	4.2629e-40	206.32			1	1	2	1		1		1
AAAADSFSGGPAGVRLPR	6.3093e-101	263.99		2	4	3	4	3	4	4	3	2									1	1	1
AAAADSFSGGPAGVRLPRSPPLK	4.9074e-27	149.91																			2	1	2
AAAAECDVVMAATEPELLDDQEAK	3.7663e-62	204.5	14	17	23	23	28	25	13	8	31	28		2							6		6
AAAAECDVVMAATEPELLDDQEAKR	1.346e-29	157.63					1							3		2
AAAAECDVVMAATEPELLDDQEAKREAETFKEQGNAYYAK	2.3167e-15	105.75														1
AAAAEER	1.512e-05	181.2		1	1
AAAAEGVLATR	2.2372e-18	201.09	1	2	4	3	4	3	2	2	2	3	1	1	2	2			1
AAAAEGVLATRSDEPARDDAAVETAEEAK	1.1372e-107	223.76				2	2	3		1	1	1
AAAAELER	0.0011755	141.39					1		1
AAAAELSLLEK	2.2738e-05	143.97	4	7	9	6	6	12	8	10	6	8	4	4	4	4	5	2	3	1	10	2	2
AAAAEPGAR	0.0033299	83.948				1	1	1	1	1
AAAAGAAAAAAAEGEAPAEMGALLLEK	2.302e-82	209.41	5	2	10	3	7	9	2	13	7	11	3	8	5	5			1		3	8	2
AAAAGALGNHVVSGSPAGAAGAGPAAPAEGAPGAAPEPPPAGR	0.0050718	28.766				1
AAAAGDADDEPR	3.8057e-08	158.3	2	2	2		1	2		1	2	1	1			1
AAAAGDADDEPRSGHSSSEGECAVAPEPLTDAEGLFSFADFGSALGGGGAGLSGR	1.316e-17	76.763						1								1
AAAAGDGGGEGGAGLGSAAGLGPGPGLR	7.5721e-83	207.6	1	2		2	2	2			2
AAAAGDGGGEGGAGLGSAAGLGPGPGLRGQGPSAEAHEGAPDPMPAALHPEEVAAR	1.9995e-66	149.85	2	1	2	2	2	4		2	2	1		4		5
AAAAGGAFPR	0.0023694	83.783						1								1
AAAAGGGGPGTAVGATGSGIAAAAAGLAVYR	3.039e-108	226.03	3	2	5	3	5	4	1	1	7	5				1
AAAAGGGSCPGPGSAR	1.2525e-16	151.22						1			1
AAAAGGPCVR	9.6403e-06	157.91	1	2	2	2	2	1			2	1				2
AAAAGLGHPASPGGSEDGPPGSEEEDAAR	5.3538e-64	182.81				1	3	2	3	1	3	3									1		1
AAAAGMLLLGLLQAGGSVLGQAMEK	6.7465e-07	86.182																1
AAAAGPGAALSPRPCDSDPATPGAQSPK	6.3531e-83	206.08		1	3	2	1	4		2	2										6	4	1
AAAAGPGAALSPRPCDSDPATPGAQSPKDDNEDNSNDGTQPSK	2.1069e-50	153.73																			1		2
AAAAGRFPAQVPSAHQPSASGGAAAAAAAPAAPAAPR	3.8532e-132	230.23	1	2	3	4		3	2	4	4	4		1	1	2
AAAAGRIPTNYLR	2.4525e-30	218.4	2	2	2	2	5	3	4	5	3	3	3		1	3
AAAAGSAPSQAGPGSAPSSAASGASSPAPASGPAPSAVSSSSPTPPVR	4.9933e-24	114.09																			2	1
AAAAGSLDR	9.4171e-06	148.52	1
AAAAGSLDRSR	0.00045211	100.22					1														3
AAAAKPNNLSLVVHGPGDLR	2.194e-69	228.91		3	10	12	8	4	3	3	6	5	46	30	22	17	25	64	22	2	1		1
AAAAKPNNLSLVVHGPGDLRLENYPIPEPGPNEVLLR	9.7622e-63	175.44															2
AAAALCTLYHEAGQR	1.2745e-62	243.49	1	3		3	2	2	2			1				1
AAAALGSSSGSASPAVAELCQNTPETFLEASK	6.4394e-119	223.64	1	3	1	2	3	6		2	2	3	3	1	2	2					1
AAAALMQDR	0.00042971	138.98		1					1	2		1		2
AAAALRR	0.011883	149.06		1	2	1	1				1	1	1	1	1	2
AAAAMAAAAGGGAGAAR	7.4916e-33	182.33	2	2	2	5	1		1	2	3	2	2	2	2	1
AAAAMAPIK	0.0056506	79.474			1		1					1
AAAANIDEVQK	4.0702e-05	137.89			1	2	2	2			2					1
AAAANLCPGDVILAIDGFGTESMTHADAQDR	1.4675e-146	252.91			6	4	5	3			8	6		12	17	17			9	9
AAAANLCPGDVILAIDGFGTESMTHADAQDRIK	6.8949e-75	184.46						1			1	1		4	6	6
AAAANSGSSLPLFDCPTWAGKPPPGLHLDVVK	2.5036e-61	171.19	2	2	2	2		3	2	2		2
AAAAPAAAAASSEAPAASATAEPEAGDQDSR	1.6792e-54	174.49	1	2	2	1	3	4	1	2	2	2	8	3	2	3							1
AAAAPAAAAASSEAPAASATAEPEAGDQDSREVR	2.4876e-48	149.98														2
AAAAPAATTATPPPEGAPPQPGVHNLPVPTLFGTVK	1.3387e-47	148.88	2	2	2	1	2	2	1	3		3						1			5	1	3
AAAAPAATTATPPPEGAPPQPGVHNLPVPTLFGTVKQTPK	5.2707e-63	162.91																			2	1	2
AAAAPAGGNPEQR	2.2051e-05	113.07				1			1		1	1
AAAAPAGGNPEQRLDYER	0.00012192	67.645														1
AAAAPDSRVSEEENLK	4.5893e-40	214.41	1	2	4	5	5	2	2	3	1	2									5	2	1
AAAAPDSRVSEEENLKK	0.00013977	109.37																					1
AAAAPDSRVSEEENLKKTPK	1.3823e-05	87.802																				1	2
AAAAPFQTSQASASAPR	1.2502e-39	196.8	2	2		2		2				2	1
AAAAPGASPSPGGDAAWSEAGPGPRPLAR	1.7337e-90	205.73	6	7	8	9	7	8	5	5	12	10			1	3			1
AAAAPVAADDDER	2.1688e-05	151.83	1										1	1	1
AAAAPVAADDDERR	1.3334e-119	296.28		2		2	2	2	2	2		2	1	2	1	2		1	2	2
AAAAPVAADDDERRR	8.7717e-07	109.95						1		1
AAAAQLSLTQLSSGNPVYEK	8.5965e-97	259.56	2	3	1	3		3	2	2	2	1	2	2	2				1
AAAASAAEAGIATTGTEDSDDALLK	6.5145e-177	301.9	18	25	25	25	21	29	20	22	24	29	7	18	9	9	3	1	3	1	1
AAAASAAEAGIATTGTEGER	8.631e-96	247.61	2	2	2	2	3	1	1	2	2	1	1	2
AAAASAAEAGIATTGTEGERDSDDALLK	6.8588e-173	277.24	3	2	1	2	2	3	3	4	2	4				1					1
AAAASVPNADGLK	1.1217e-06	132.5	5	4	6	7	5	4	1	1	7	5	1	4	3	1			1
AAAASVTGR	0.011557	63.534															3	5	2
AAAASVTGRVTWAASPMRSLGLGRR	0.013943	38.267														1
AAAATAAEGVPSR	7.5112e-22	193.81		1	1	1		1	1	1	1	1
AAAATAAEGVPSRGPPGEVIHLNVGGK	4.7558e-68	200.98	2	4	2	2	2	3	1	3	1	3	1			1
AAAATAAEGVPSRGPPGEVIHLNVGGKR	6.1013e-23	132.72														1
AAAATGAAPAPTPPDK	9.5549e-07	116.86					1	1
AAAATGGTGPGAGIGAATGTGGSSEPSACSDHPIPGCSLK	1.1411e-50	150.63										1
AAAATGTIFTFR	4.082e-07	146.16								1			4	2	2	3		1	4	2
AAAATLR	0.0078537	128.48							1
AAAATMAAAAR	1.5268e-12	183.78		2	3	2	2	4				5	1	2	1	1
AAAAVAAAASSCRPLGSGAGPGPTGAAPVSAPAPGPGPAGK	2.8533e-116	218.27	6	5	5	4	3	7	2	5	3	8
AAAAVAPGGLQSTPGR	1.0127e-05	104.94	2	2	1	1	2	1		2	1		1
AAAAVAPGGLQSTPGRSGVTAEK	1.108e-14	135.98												1		4
AAAAVAR	0.032423	85.306																5	4	2
AAAAVEPDVVVK	0.00035191	99.5	1	2	3	1	2	1	3	3	1	1	1	2	1	3		3	3	1
AAAAVEPDVVVKR	3.8706e-05	108.72														1
AAAAVEPDVVVKRQEALAAAR	4.3609e-06	85.087														1
AAAAVGAGHGAGGPGAASSSGGAR	1.7147e-138	269.85	1	1	2	2	2	2	1	2	1		1	2	1			5	4	3
AAAAVNGAAGFSSSGPAATSGAVLQAATGMYEQLK	2.0818e-75	184.46	1				2	2		3		2	1
AAAAVQGGR	0.00027126	143.61			1		4	2	3	4		3	2	1	1	1	5	5	5		6
AAAAVQGGRSGGSGGCSGAGGASNCGTGSGR	2.2131e-54	174.89																				2
AAAAVSESWPELELAER	2.6962e-85	256.26	7	5	7	10	6	4	6	4	5	6	8	2	3	5	3					3	6
AAAAVSESWPELELAERER	2.0812e-148	296.47	2	2	6	4	4	3	2	3	4	6		2	2	4						3	2
AAAAVSESWPELELAERERR	3.4187e-22	152.32														1
AAAAVSSAK	0.00079855	113.71	2	3	2	3	2	2	2	1		1	3	1	1	1		4	2	4
AAAAVSSAKR	1.3694e-07	174.02														1
AAAAVTGQRPETAAAEEASRPQWAPPDHCQAQAAAGLGDGEDAPVRPLCK	3.6309e-61	162.51			1	1
AAAAVVAAAAR	3.4357e-12	179.51	8	10	16	9	13	11	4	7	7	7	1	2	2	1			1
AAAAVVEFQR	3.171e-16	199.46	9	13	18	15	13	19	16	15	19	24	4	5	4	10	3	1	2	1	2		1
AAAAVVVPAEWIK	2.443e-05	112.02	3	2	1	1	2	2	1	3	3	3	2	1	1	1
AAAAYVDHFAAECLVSMSSR	3.0205e-83	247	2	2	1	2	2		1		2	1
AAACTTLGQMATDFAPNFQK	2.5106e-25	162.78	2	3	2	2	2	1	2	2	2	2
AAACYVVR	0.0052632	111.04	1	1	1	1	1			1	1
AAADAEAVPAR	7.6889e-06	152.07	1	1	1	1	1	1	1	1	1	1		1	1
AAADAEAVPARGEPQQDCCVK	1.3063e-80	229.15	3	2	2	2	2	3	2	2	3	3				2
AAADFATHGK	4.2854e-06	142	1	1	1	1	1		1	1	1	1		1	1	1			1
AAADGALPEAAALEQPAELPASVR	4.2751e-38	167.59	3	4	3	3	2	3	4	2	2	5	3	2	2	3					2
AAADGALPEAAALEQPAELPASVRASIERK	4.2827e-51	165.26																				1	1
AAADGDDSLYPIAVLIDELR	4.1169e-60	218.79																					3
AAADGDRDCVLQK	2.7682e-15	183.39	2	2	1	2	2	2		1	2	1
AAADGGGPGGASVGTEEDGGGVGHR	3.2072e-222	322.95	2	3	5	4	6	1	2	3	6	5	2		1	2			2	1
AAADGSLFDNPR	1.158e-38	224.42	2	2	1	2	3	1	2	3	2	2	2		1	1					1
AAADGSLQWEVGGWR	8.2496e-21	175.29	2	1	4	3	1	2	1	2	5	6	2					1	1	1
AAADGVLSEVR	2.2924e-12	183.33	2	3	2	1		1		1		2	1	1		1
AAADGVLSEVRK	0.00012705	105.65	1		1						2	1
AAADLMAYCEAHAK	3.2567e-07	126.09					1	3			7	4	1	2	2				1	1
AAADLMAYCEAHAKEDPLLTPVPASENPFR	0.00075331	36.777																	1	3
AAADLMAYCEAHAKEDPLLTPVPASENPFREK	4.0912e-14	101.85												2		4
AAADLSHGHYLSGDPVCLHEEK	1.1227e-10	117.38					1				1
AAADRDRETVR	0.0014973	99.343			1		1				1
AAADSDPNLDPLMNPHIR	6.1873e-05	71.685								1								2
AAADSTSHSYFVNPLFAGAEAEA	8.913e-22	136.68											1			2
AAADTLAVR	0.044019	59.931						1
AAADTLQGPMQAAYR	1.7321e-40	215.51	1	5	4	3	3	5	5	5	2	3	1	2	1			1
AAADTLQGPMQAAYREAFQSVVLPAFEK	2.525e-08	87.881						1								1
AAAEAAAEAK	0.00028059	134.66	3	2	1				2		15	17							3
AAAEAANCIMEVSCGQAESSEK	3.6616e-108	252.4	31	39	27	25	18	27	19	18	27	32									1
AAAEAANCIMEVSCGQAESSEKPNAEDMTSK	1.8086e-146	255.95	33	40	47	39	59	44	18	17	37	43	6	3	9	9					5	1	7
AAAEAAVPR	0.00062243	128.12	2	2	1	1	1	2	1	1		1	4			1		1
AAAEAGGDDAR	6.0629e-07	162	3	3	2	2	2	1	10	6	4	2	1			1			1		3		2
AAAEALMQVCEHETTQPDMSSPGVFNEVQK	3.5469e-06	63.291		1
AAAEALSFTK	0.00018602	133.81				1	1		1		1
AAAEATQETVESLMQK	8.8577e-51	222.45									1	2
AAAEAVHHIHLQNFSR	3.4916e-13	144.97	2	2	3	2			2		2					1
AAAECFVQSYWEQYK	5.4117e-16	153.09			2		1	2			2	2
AAAEDVNVTFEDQQK	3.6909e-148	304.42	12	7	23	20	13	24	20	13	28	20	5	4	2	6			2
AAAEDVNVTFEDQQKINK	8.1816e-29	174.39														2
AAAEEEDGGPEGPNR	4.4803e-05	121.45											1					1	2
AAAEEEDGGPEGPNRER	4.9432e-48	209.89	4	2	3	5	2	5	2	3	5	5		1		2						1	2
AAAEEEPK	0.0055593	95.605	2	2				1		1	2
AAAEEEPKPK	0.00032883	151.83	2	2	2	3		3	4	3	4	2	3	1	2	2	3	3	3	2
AAAEEEPKPKK	0.0001458	149.96											1			2
AAAEEGCSVGAEADR	9.9768e-06	103.79		1	1								1
AAAEEGHIIPR	4.0144e-12	177.57	2	2	2	2	1	1	1	2	2	2	2	4	2	2			1
AAAEELLAR	0.00018949	155.07	2	1	1	1		1	1	1	2	3	2	3		2			1
AAAEELPVGASAGPQPR	0.00010521	81.651					1
AAAEELQEAAGAGDGATENGVQPPK	1.9427e-75	210.64	10	13	17	17	10	13	7	7	10	9	1		1	1
AAAEEVPIEPYNIPLSQAEVIQEGSDVTLVAWGTQVHVIR	3.5276e-51	158.99	2	1			2	1			1	2	3	1	2	2
AAAEGLMSLLR	4.6079e-05	147.3			1			1	1	1
AAAEGPVGDGELWQTWLPNHVVFLR	1.697e-49	186.63	2		3			2		1		1		1	1	1		1
AAAEGWR	0.01491	118.69										1
AAAEIYEEFLAAFEGSDGNK	5.3643e-82	242.09	4		4		4	5		5		4	2	3	3	13							1
AAAEIYEEFLAAFEGSDGNKVK	2.8263e-44	184.6														2
AAAEKPEEQGPEPLPISTQEW	4.084e-43	186.62	5	3	5	2	3	4		3	3	3				2
AAAELALSCLPHAHALNPNEIQR	1.4253e-61	200.74		2						1	2	2
AAAEPAVLALPNSGAGGAGAPSGTVPVLFCFSVFARPSSVPHGAGYELLIQK	5.8199e-13	67.417					1
AAAEPSPR	0.00074068	141.39	1	1	1	1	1	1	3	1	1	1			1
AAAEPSPRR	0.0010045	135.71						1	1
AAAEQAISVR	8.1231e-05	143.5					2	3			1	1		2						1
AAAERGAVELKKNEFQGELEK	1.1665e-43	181.85														3
AAAESSAIQSISHV	1.0231e-25	195.77			1		2	1	1		2	1				1
AAAETQSLR	1.0342e-08	185.25				1					2	1						1			2		1
AAAETQSLREQPEMEDANSEK	0	492.68	3	3	2	3	2	6	3	3	3	4	1			4					21	13	12
AAAETQSLREQPEMEDANSEKSINEENGEVSEDQSQNK	9.7232e-241	294.31																				1	1
AAAEVADTQLMLGVGLIEK	3.4828e-08	124.63						2					1
AAAEVAGQFVIK	0.00014283	105.46	15	13	21	21	9	6	3	3	15	12					1
AAAEVNQDYGLDPK	6.8093e-07	128.76			1	1	1				2		2	2		1	21	17	7	4
AAAFEASGALAAVATAMPAEHVAVQVPAPEPTPGPVR	1.8821e-112	208.29				1	2	2	2	1
AAAFEEQENETVVVK	3.8378e-26	189.1	35	27	27	22	22	26	16	27	28	23	44	47	39	33		7	28	13
AAAFEQLQK	0.00013069	157.68	4	3	3	1	2	3	3	2	3	3	6	1	2	3		8	4	3
AAAFLGDIALDEEDLR	5.9596e-16	169.94	3	2	2	2	1	2	2	1	2	2				1
AAAFMGTPQNQTHQQPHVLR	2.6404e-31	176.57		1	2	2	2	2	1	2	1	2									2
AAAFPPGFSISEIK	0.00084097	78.401	3	4	9	14	3	3	4	2	1	1
AAAFSPADQDDFVI	9.8637e-05	92.781	2	3	2	1		2	2	1	2	2		1		2
AAAFVTSPPLSPDPTTPDFLNSLLSCGDLQVTGSAHCTFNTAQK	1.3519e-137	220.03	2	1			1				1	3			1
AAAFVTSPPLSPDPTTPDYINSLLASGDLQLSGSAHCTFSTAQK	3.5746e-23	117.29												1	1
AAAFVTSPPLSPDPTTPDYLTSLLACGDLQVTGSGHCPYSTAQK	7.4417e-31	123.31										1
AAAFVTSPPVNPDPTTADHLTCLLSSGDLQVTGSAHCTFTTAQK	1.3973e-16	102.34										1
AAAFYKNILGAQVDNINAAVMDLK	0.10772	5.7067				1
AAAGAAATHLEVAR	2.0482e-69	258.23	4	3	3	4	3	3	2	1	3	3				1		1	3	3
AAAGAAGAEAPR	0.00029118	98.105											1					2
AAAGACTPPCT	3.5443e-05	109.44			2	2	2	1			2	2
AAAGAGPGQEAGAGPGPGAVANATGAEEGEMK	6.018e-75	187.43	3	5	6	4	2	5	4	4	4	3
AAAGAPDGMEEPGMDTEAETVATEAPARPVNCLEAEAAAGAAAEDSGAAR	1.8219e-48	147.67	4	5	15	5	6	11	11	6	15	13		2							2	1
AAAGAQASQAQLGEAAGPASETPAGTESPHSSASPCQEHK	1.8692e-15	98.397	7	8
AAAGARPVELGFAESAPAWR	7.7954e-82	242.9	1	2	2	4	4	5	4	5	2	2	2			2
AAAGAVGLER	0.0018409	91.549	2						2	2				1	1						2
AAAGAVGLERR	6.3778e-05	119.53							1
AAAGDAPPAAAPAASCSASLPGALGGSAGAAGAEDSYGLVAPATAAYR	2.0975e-12	79.662		2								1									2
AAAGDLGGDHLAFSCDVAK	2.5689e-111	264.64	2	2	2	2	1	2	2	2	2	1	3	2	2	3	2	9	3
AAAGEDYK	0.0066674	103.74					3	1	1			1	1						1	1
AAAGEDYKADCPPGNPAPT	1.5624e-06	110.09														1
AAAGEDYKADCPPGNPAPTSNHGPDATEAEEDFVDPWTVQTSSAK	3.0804e-54	150.57											2		2	6			1	1
AAAGEDYKADCPPGNPAPTSNHGPDATEAEEDFVDPWTVQTSSAKGIDYDK	0.0089918	20.905														1
AAAGEEETAAAGSPGRK	2.983e-14	148.4																					1
AAAGEFADDPCSSVK	5.7005e-20	165.78	6	5	5	6	4	3	4	4	4	2	5	5	2	5		8	4	2
AAAGEFADDPCSSVKR	3.0342e-63	244.67												2	2	3
AAAGEFADDPCSSVKRGNMVR	4.1637e-12	129.43														8
AAAGEIIYNK	0.035784	34.803																		1
AAAGELQEDSGLCVLAR	5.0713e-71	239.87	13	18	23	21	12	22	4	3	9	12	7	6	12	36			4	10
AAAGELQEDSGLMALAK	9.3893e-33	183.31	2	2			2	4	2	1	2	2	6		3			3	2
AAAGGAEGRR	1.6779e-10	179.81	1	1		1	1	1				1
AAAGGGGGGAAAAGR	2.8654e-32	210.6	2	2	1	2	4		2			1		2		1		3	3	3
AAAGGGGGGAAAAGRAYSFK	5.5697e-40	207.82							1
AAAGGLAMLTSMRPTLCSR	4.2279e-30	163.41	3	3	4	4	2	1	1	2	1	2							1
AAAGGQGSAVAAEAEPGK	1.0988e-21	161.99	3	2				3
AAAGGQGSAVAAEAEPGKEEPPAR	3.2824e-121	250.75	3	3	3	3	3	3	1	2	3	3	4	3	4	3		1	2	2
AAAGIQPPGYLIHESACWSDTLQR	7.7669e-10	104.52			2	2	1	1	1	1	2	1		2	1	1
AAAGKAELELELGR	2.7169e-34	206.2											3	7	15	8
AAAGKVGDDPAVWQLK	1.0275e-31	194.32												5	2	3
AAAGLGGGDSGDGTAR	1.9495e-25	179.65		2	1	2	3	2		1	2	2	1		2	1		1
AAAGLLPGGK	0.0050226	74.173	2		2	2	2	2	4	3	2	2	1	1
AAAGLLPGGKAR	0.0058815	71.524														1
AAAGLMSLLR	0.00012661	137.95	1	1	1	1	1	1
AAAGMVWK	0.016031	77.058	1	1		1		1	2	2	1	1
AAAGMVWKPK	0.0077574	72.042				3			2			3		3		1
AAAGPAAGPTGPEPMPSYAQLVQR	1.3894e-17	128.01					2	3	2	2	2	2
AAAGPAHHKLSYLGR	2.3297e-06	105.14												2	2	2
AAAGPLAR	0.0039884	119.07			2	2					2	1
AAAGPLDMSLPSTPDIK	3.5458e-31	180.04	2	3	2	3	3	3	3	2	2	3									11	6	9
AAAGQESEGPAVGPPQPLGK	1.2174e-58	210.43	2	2	2	2		2	2	4	2	2	2	2	1	5
AAAGSAAGGFQR	1.4492e-15	189.58						1	1			2			1	1
AAAGSHFDAAK	5.3779e-05	141.71			1						1	1
AAAGSLPGLQAQLAQAEQR	7.4268e-82	237.46	2	2	1	2	2	2	2	1	2	1	4	4	1	4			2	2
AAAGSPRSPGPLPGAR	2.1199e-06	115.83			2		2	2													4	3	2
AAAGVGGSLR	0.00018462	147.73			2			1	2	2											1		1
AAAGVVSGK	0.00018984	128		3		3	2	1	2	1	2					1
AAAGWRDGSGQEK	5.5406e-39	220.21			1	3	3			1	1			1	1				2	1			1
AAAGYAACLLPGAGARPEVEALDASLEDLLTR	1.6729e-27	124.06	1		2	2	1	1		2	1	3		1	2	2
AAAGYPDPYSR	5.7298e-05	119.22			1	1	1			1				1
AAAHAFESNDHELAQAIIDGANITLPHGALTECYDELGNR	2.2197e-79	178.2	2	1		1					2	2			1
AAAHCAHVFTTVSQITAIEAQHLLK	5.6225e-76	207.67	3	3	4	2	5	3								2			1	1
AAAHHYGAQCDK	3.1323e-06	181.66		4
AAAHHYGAQCDKPNK	1.4664e-26	179.83		1	5	1		4		3	3	8				2		3	5	9
AAAHHYGAQCDKPNKEFMLCR	1.7767e-108	257.22													7	11
AAAHIHSSPGR	0.0011873	84.687	1							1	2	1	1
AAAHLECIFR	0.006596	51.276					1
AAAHLGCWQK	0.000112	139.74			2						1
AAAHLQGLIQVASR	1.7587e-15	175.6	4	4	1	4	5	1	4	2	5
AAAHLTVIEK	0.01388	61.56					1
AAAHQLCLK	0.00012174	158.07			1	1	1	1			1	1		3	3	2			17	9
AAAIASSLIR	0.00021886	117.7													1
AAAIGIDLGTTYSCVGVFQHGK	1.3616e-142	286.69	12	9	14	6	26	28	7	10	6	9	3	7	7	5		10	17	7	3
AAAIGITQVVISR	0.00049239	80.905						1					4	2	1		4	5
AAAIPPIQVTK	0.0121	53.211	3	2						2
AAAIQTMSLDAER	9.7426e-06	118.88			1	1					1
AAAITDMADLEELSR	1.6785e-50	225.32	3	1	2	3	3	3	3	3	2	2				1
AAAITDMADLEELSRLSPLPPGSPGSAAR	3.587e-209	292.73																			6	24	11
AAAITSDILEALGR	8.0613e-12	155.66											3	9	11	7		2	7	8
AAAITSDILEALGRDGHFTLFAPTNEAFEK	2.0356e-108	228.55													1	1
AAAITSDILEALGRDGHFTLFAPTNEAFEKLPR	7.3418e-88	197.89												2	2	2
AAAIVIQQK	0.00094913	117.4	1			1	1	1			1
AAAKDTHEDHDTSTENTDESNHDPQFEPIVSLPEQEIK	1.5161e-62	169.94		1	2	2	2	3		2	1	3	1			3
AAAKDTHEDHDTSTENTDESNHDPQFEPIVSLPEQEIKTLEEDEEELFK	6.2297e-37	109.66																			1
AAAKPSNAGHLPLLPNVSYK	0.0002451	58.479									1	1
AAALAAALGPAEAGMLEK	1.3497e-05	83.758	1	2									4		2	2
AAALAAAVAQDPAASGAPSS	7.3971e-05	75.548	2	3	3	2	2	3	2	2	2	2	2	1	2	1
AAALACK	0.024918	96.048				1	1	1			2					1
AAALAHLDR	8.7721e-05	159.58		1		1	1	1	1	1	1		1	4	2		2	11	30	19
AAALAHLDRGSPPPAR	1.3414e-63	246.85											3	3	5	3
AAALASGCTVEIK	1.8241e-05	114.87	2	3	4	5	3	4			5	4		1	2	1			2
AAALASGCTVEIKGGAHDYYNVLPNK	2.1913e-22	133.41														4
AAALASLK	0.0066437	103.83	1					2		2				2		1
AAALASLKK	0.0028914	98.233					2									1
AAALATVNAWAEQTGMK	1.4164e-58	220.46	7	7	6	6	6	9	6	4	8	9		2	2
AAALATVNAWAEQTGMKEWLEGEDLSEELK	9.9656e-35	147.41														2
AAALATVNAWAEQTGMKEWLEGEDLSEELKK	7.3722e-26	126.42												1	1	2
AAALCNACELSGK	1.4371e-08	153.81			1		1	2			1		1		1	1			1
AAALDAGNIK	0.0021624	85.29				1					1
AAALDFAR	0.0024406	133.12	1					1					1			1
AAALDIAMIK	0.0019934	83.862		2	1	1	1	1					1			3
AAALDPAWPEPR	3.884e-06	133.05		1	3	2	3	1	3	2	3	4				1
AAALEAMK	0.002952	130.27	10	4	6	7	3	1	6	3	5	5	1	2	4	1			1		4	1
AAALEAMKDYTK	9.2189e-10	163.71				1	1							2	2	2			3	4
AAALEAMKDYTKAMDVYQK	0.073137	39.91										1
AAALEEHNAAMK	3.711e-21	199.82				2	2	1	1	1		1	1
AAALEEHNAAMKDQLK	2.7125e-05	98.281														1
AAALEFLNR	3.4312e-26	193.41	7	7	9	9	8	3	9	13	7	6	4	2	4	5		2	4	3	8	1
AAALEFLNRFEEAK	5.8576e-84	269.88	15	13	23	19	26	26	13	13	20	20	5	5	5	4					10	3	7
AAALEFLNRFEEAKR	7.3611e-26	188.4												3	3	3
AAALEQFK	0.0018404	147.52	1	2			1	2	2	1	2	2	2	1	1	3	10	18	4	3
AAALEQFKSLGAEPLEVDLK	8.4786e-07	98.443											1
AAALFIAK	0.011677	86.472	1	1	1	1	1	1		1	1	2
AAALFIQQCYR	2.625e-05	143.03	1				1	1			1
AAALFRDK	0.0050689	145.65			1					1		1				1
AAALGASGGAGAGDDDFDQFDK	1.5609e-93	233.59	4	6	5	5	2	5	4	5	5	5
AAALGASGGAGAGDDDFDQFDKPGAER	8.0725e-99	227.57	7	6	5	7	7	7	6	7	7	10	2	4	2	4					3		2
AAALGGPEDEPGAAEAHFLPR	9.6975e-81	228.01		3	4	2	2	2	2	2	1	2	1			3
AAALGTK	0.08269	58.167																3
AAALISR	0.0089078	134.12	1	1			1	1			1
AAALLAK	0.039888	77.496																9
AAALLLQNDNNADVESK	5.3646e-14	142.54	1	1	1	1	2		2	1				1	1	1			1	1
AAALNLSALHSPAHRPPGFSVAQK	2.7984e-122	253.13	2	3	3	1	2	3				2									4
AAALPAKPPNLDAALALLR	0.00033396	59.372			1
AAALPAKPPNLDAALALLRK	3.2826e-06	86.8		1		1	1	1
AAALQALQAQAPTSPPPPPPPLK	9.5494e-90	232.7	3	5			3	3	4	4	5	5									29	31	16
AAALQQVWRPEIPR	2.424e-06	110.38							2
AAALQYPSPSAAQDMVER	3.3247e-21	151.44	1	1	3	4	2	2	2	5	3	2	1	1	1	1
AAALRAEITDAEGLGLK	1.7316e-58	227.41				1	2	4	3	3	2			4	2	2
AAALRAEITDAEGLGLKLEDRETVIK	9.094e-11	103.59														1
AAALRNPGK	0.00020217	160.11		1	1	1	3	1	1	1	2	1
AAALRNPGKIPK	1.5899e-06	146.71					2						13	2	4	4
AAALSGGGGPGAQAPRPGTPWK	1.3232e-141	278.64				2	2	2				2
AAALSGGLLSDPELQR	6.9174e-15	141.82		1		1			1	1
AAALSGGLLSDPELQRK	2.4463e-27	172.91			2	2			2	2			1			1					1
AAALSGLAVR	0.00067276	105.2	1	1	1	1				1	1	1
AAALSLSTLASPK	7.4329e-08	151.04			2		2	2	1	1	2	2									3	2	1
AAALSPEDETWEVLEEAPPPVFPLRPGGLPGLCEWLR	7.3046e-49	153.48										1
AAALSPEDETWEVLEEAPPPVFPLRPGGLPGLCEWLRR	2.1315e-49	157.5										2				1
AAALVDEGLDPEEHTADGEPSAK	6.7104e-38	180.41		1			1	2			2	2				2
AAALVLQTIWGYK	3.6334e-08	137.89	4	3	2	3	3	2		3	2	6		2	2	5	3
AAALVLQTIWGYKELR	2.5418e-20	170.11														2
AAAMAAAAAETSQR	1.0589e-14	169.09		1			1
AAAMAASK	0.018033	77.732					1
AAAMANNLQK	2.3378e-05	146.79	4	5	5	3	4	4	5	3	5	5	1	1				5	3	1	2
AAAMDVDTPSGTNSGAGK	1.0166e-33	228.9	6	11	10	8	9	10	6	8	9	4	16	4	4	9		3	4		2	2	2
AAAMDVDTPSGTNSGAGKK	5.7444e-80	242.34	5	4	9	9	13	7	10	8	8	9	12	12	8	11			4	2		1	2
AAAMDVDTPSGTNSGAGKKR	2.0725e-57	205.88												4		3
AAAMDVDTPSGTNSGAGKKRFEVK	2.7624e-22	147														3
AAAMETEQLGVEIFETADCEENIESQDRPK	5.7093e-110	233.22			2							2
AAAMLPTVGEGYGYGPESELSQASAATR	6.4268e-30	145.2	3	3	3	2	3	4	2	3	3	4	1	1	1
AAAMTDNTNVNYVR	2.9162e-56	243.4			1	1							2					5
AAAMTPPEEELK	3.1656e-07	142.71	5	4	5	4	5	3	4	5	4	3	4	4	3	3
AAAMTPPEEELKR	0.000322	89.43														2			1
AAAMVPGR	0.0020821	128.86	2	3	3	1	3	3	3	4	3	4	4	3	3	3		2
AAAMVPGRSESWER	1.0851e-11	157.2			1		4	5	1	1	1	2	4			5					2	1	1
AAAMVPGRSESWERGEPGRPALYFCGSIR	1.1878e-18	117.57					1									2
AAANAVLQDK	0.00020539	135.87	1			1								1
AAANEQLTR	9.6724e-06	168	3	2	2	1		3	5		3	4				5		3	5	5	1
AAANFSDR	8.2887e-11	178.65	1		1	1		1	1	2	1	1	3
AAANGDVAKVEDLLK	5.8085e-06	102.5														1
AAANKGNKPR	0.027543	66.27																		1
AAANPDLQGHLPSFQQSAFNR	1.2517e-43	187.43	1	2	1		2		1		1	1		1	1
AAANQMR	0.0069252	142.63																2	2	3
AAANVISR	0.0021883	137.42																8	2
AAANYCR	0.074729	84.359				1
AAAPAEGPPGGIQPEAAEPK	2.2558e-05	80.382		1	1			2			1	1
AAAPAEGPPGGIQPEAAEPKPTAEAPK	3.8197e-44	166.85		1	1	2		3	1	2	2	2	1
AAAPAEGPPGGIQPEAAEPKPTAEAPKAPR	2.2761e-09	79.407												1		1
AAAPAPEEEMDECEQALAAEPK	1.8807e-56	202.22	44	54	74	68	67	55	62	58	54	53	4	5	7	9	5	3	3	2	2	2	8
AAAPAPEEEMDECEQALAAEPKAK	0.00020518	56.29			1	1					1	1
AAAPAPEEEMDECEQALAAEPKAKDPFAHLPK	1.8994e-14	104.12														1
AAAPAPMVR	5.1779e-06	172.15				1										2
AAAPAPVSEAVCR	4.6171e-12	165.63	4	4	4	4	2	3	3	2			1	3	2	2		3	10	6
AAAPASPFR	0.017118	63.216						1
AAAPCIIFFDELDSLAPSR	1.7328e-40	182.15	2		4			2				2	2		2	2
AAAPDRTNPLNITLPFSFIDYYK	0.0012555	46.273										1
AAAPDVAPAPGPAPR	3.7705e-05	98.592									1		1	1	1	1		2	1
AAAPELSYR	0.00027119	151.44							1									1
AAAPGTAVLLVTANVGSLFDDPENLQK	6.6345e-08	87.72											1	1	1	1
AAAPGTLEPDAAAATPAAPSPASLPLAPGCALR	2.3192e-20	118.11	3	2	1	2	3	4			2	2		1	1	2					1	2	2
AAAPGVEDEPLLR	2.77e-08	196.16	3	4	4	5	3	5	4	5	3	4				1
AAAPGVEDEPLLRENPR	5.1216e-60	233.14	1	1	6	6	4	3	2	3	7	5				2
AAAPGVEDEPLLRENPRR	9.4439e-15	135.72	3	2	5	6	5	3	5	6	4	4				1						1	1
AAAPKATPVAAAK	0.00069965	130.77																					1
AAAPLSIAAPPLPAYPPAHSQR	0.0023911	39.425	1							1
AAAPPLRDR	0.001421	119.86		1	1	1	1	1		1		1				1
AAAPPLSK	0.010313	78.516			1			1		1		1				1
AAAPPQPSPPPTK	1.1719e-05	117.95			1		1	1	2		2	1											1
AAAPPSYCFVAFPPR	6.0053e-06	105.03	2	3	5		3	4			6	6			3
AAAPPSYCFVAFPPRAK	0.0001973	79.652					2
AAAPQAPGR	0.00070659	116.37	1	1	1	1	1	2	1		1	1
AAAPQAPGRGSLR	6.1497e-05	106.54		1	1	1	1		1			1
AAAPQAPGRGSLRK	7.2046e-05	113.25			3	1	3	4	1	4	2	2										1	2
AAAPQAWAGPMEEPPQAQAPPR	2.3321e-13	120.71	2	4	3	3	2			2	1	2							1
AAAPRPPVSAASGRPQDDTDSSR	5.7828e-30	159.77	2	4	4	3	4	4	4	3	5	3		2	1	2			1
AAAPRPPVSAASGRPQDDTDSSRASLPELPR	0.0028522	37.424														2
AAAPSEDPWQAVK	1.1907e-05	117.86	2	1	1	1	1	1		1	1	1				1
AAAPVAAGSGAGR	2.6849e-06	126.34	1	1	1	1	1		1	1
AAAPVAAGSGAGRGR	0.10946	34.432						1
AAAPYLLR	0.0018602	146.94	1		1	1	1					1
AAAQCYIDLIIK	6.0036e-06	133.32	6	3	6	9	6	8	2	4	7	5	3	1	1	2		11	3	1	4
AAAQCYIDLIIKESDNNVK	6.2026e-31	176.69													1	2
AAAQEADGAR	1.512e-05	169.41	5	6	1	3	2	5	12	7	1	2	1			3	1	4					1
AAAQETVR	0.0019751	143.61																4		2
AAAQGPEGDIQEQELQSEELGLR	1.6187e-16	123.12											1	2
AAAQGPEGDIQEQELQSEELGLRAPQWVR	3.2211e-13	100.7											1			1
AAAQIAQALLGAEER	9.8345e-12	141.06				1					2	2
AAAQLLQSQAQQSGAQQTK	5.6742e-273	371.64	4	5	7	8	5	15	3	4	10	9	4	4	2	2		9	6	5	4	1
AAAQLLQSQAQQSGAQQTKK	1.2591e-218	344.03			1								5	5	4	3					1	2
AAAQLLQSQAQQSGAQQTKKDK	3.2854e-35	176.67												2	2	2
AAAQLLQSQAQQSGAQQTKKDKDK	2.0691e-61	198.64												2		2
AAAQNSPEDEGLLIVK	7.7116e-05	90.725			1	2
AAAQPQAVASTHAEAMSDAK	4.9457e-08	106.7					1				1	1
AAAQQLGEVVK	4.1332e-06	134.98		1	2	2	1	3			2	2	2	2	2	2
AAAQSQCQISTLR	1.4739e-06	131.69		1				1
AAAQVLNTLWQYR	1.0148e-50	236.11	1	1	1			1		1		1	1	1	1			3
AAAQYYLGNFR	3.0285e-08	169.41		2	1	3	2	3	2	1	2	2		1		1
AAARCLLAR	0.033283	67.981								1
AAARDGKLKPLPGETMEK	2.7132e-13	141.93														1
AAARDPPEVSLR	4.8947e-21	201.04	1		3	1	1	2	1	1	1	2	1		2	3
AAARDPPEVSLREATQR	2.8862e-05	91.317														2
AAARDPPEVSLREATQRK	2.0509e-05	84.653						2								2
AAARDVTLENR	8.0729e-09	170.04					1	2		1			1			2
AAARDVTLENRLQNMEVTDA	4.0085e-11	149.95														4
AAAREPELPQEAPATEPAPPPACR	3.0581e-13	113.4	1				1	3	1	2						2
AAARHSTLDFMLGAK	8.3059e-68	263.56							1
AAARLSLTDPLVAER	7.4402e-15	154.75											3
AAARPEAQSR	0.0020038	93.096																1
AAARPEAQSRSSPTPESR	2.6343e-13	145.67						1														1	2
AAARPLLTDLYQATMALGYWR	6.3412e-80	220.28			2	2			1				4	1	2	1
AAARPSLGR	2.61e-05	162.88		3	2	2	3	2	2	2	3	2	2	2	3	3					1
AAARQPAPAIHSAPTIK	1.2194e-40	202.33	2	3	3	2	3	3	4	3	3	3		2	3	3
AAASAALELPLGPAPVSVAPQAEAEAR	4.1104e-36	149.9		2	2	2	3	2	4	3	3	2
AAASAELNAALEELAAR	9.5677e-28	167.92		1	2	2	2				2	2	1	5	2	2	2
AAASAHPLQMEAY	3.4706e-05	128.01	1		2	2	1				1	1
AAASAPPEEAESAQASLAPKPQEDELDSWDLEK	6.9473e-102	208.88	2	2	6	4			3	2	1	3		3	3						4	3	2
AAASASCREPPGPPR	0.076322	32.702									1
AAASATREWTEQETLLLLEALEMYK	4.4433e-30	150.06						3				1				1
AAASATREWTEQETLLLLEALEMYKDDWNK	3.1199e-126	238.12														3
AAASEAPQDVTYAQLHSLTLR	6.2042e-11	119.66											1
AAASEAPQDVTYAQLHSLTLRR	4.1309e-10	106.86														1
AAASGIMGR	0.00061639	128.38										1				1
AAASGNENIQPPPLAYK	3.229e-28	176.25	3	4	2	2	2	2	4	6	3	3	1						1	1
AAASGNENIQPPPLAYKK	1.0632e-20	156.49				2	2						2			2			6
AAASGQPRPEMQCPAEHEEDMYR	1.1128e-107	243.52	5	4	4	4	4	4	4	4	4	5	2	4	1	2			1	1
AAASGQPRPEMQCPAEHEEDMYRAADEIEK	4.657e-108	220.66					4	4		1						1
AAASGQPRPEMQCPAEQTEIK	7.9621e-10	112.58										1
AAASGSVLQR	6.1993e-16	194.06		1	2	1	1	1	2	1		2	2	2	1	2	3	6	2	3
AAASGYTDLR	1.4453e-11	188.04	1			1	1	3	1	1	1	1		1		1
AAASGYTDLREK	7.3966e-39	275.48	1	1	1	1	1	1	1	1	1	1	1	2	1	1
AAASHKVKEFCENLSADCR	4.9086e-40	179.07														2
AAASHLFPFEQL	0.00067955	84.687			1	2	1	1			1	1		1
AAASIANIVK	0.00053285	109.66	3	4		3	3	2	3		3	2										1
AAASKLEQGK	0.0029395	110.38														4
AAASKLEQGKR	2.7517e-05	131.82														2
AAASKLGEFAK	2.2798e-05	154.36														1
AAASLAAVSGTAAASLGSAQPTDLGAHK	0	361.57	9	11	7	8	11	12	7	7	11	15	1								1
AAASLAAVSGTAAASLGSAQPTDLGAHKRPASVSSSAAVEHEQR	2.4504e-233	277.67												1	1	1
AAASLHELCAAR	1.4878e-29	217.45	2	1	3	2	2	2	1	1	3				1
AAASLSQPEEEQK	1.4696e-15	180.24						3	2
AAASLSQPEEEQKLQPELQPK	1.7285e-13	131.31										1
AAASLVSREESK	0.00034529	106.11									1
AAASMGDTLSEQQLGDSDIPVIVYR	1.5677e-138	263.16	4	4	2	3	3	4	4	4	2	3	5	4	1	4				1
AAASPLR	0.0094236	122.79		1		1	2	2						2		1
AAASPLRDCQAWK	4.9146e-11	168.76	2		1		3	2	1	1	2	1	1	1	1						1	3	2
AAASPLRDCQAWKDAR	1.3761e-12	141.13														2
AAASPPTPIR	0.00040116	114.4	1		1	2	1	3	1	3		1									2	1	1
AAASSPVTTLTQTMHDLAGLGSETPK	1.0889e-81	210.28			1							1										3	1
AAASSSLEDLDLSGEEVQR	1.6533e-129	286.02			2	1	2	2	2	2	2	2				1
AAASTDYYK	0.0015767	105.52	1	1	1	1	1	1	1	1	1	1	1		1	1		1	2	2
AAASTDYYKR	9.5606e-08	173.37												1		2
AAASTDYYKRGDFIPGLR	2.723e-05	77.221														1
AAASVLTTSMVTMEPGYLFLGSR	2.3353e-22	145.55	1						1
AAASVMCHIEPDDGDDFVR	1.8693e-95	252.79	3	3	2	3	3	6	1	1	3	1	1		1
AAASVSAASGSHLSNSFAEPSR	3.2753e-94	241.63																			3
AAASVTPPGSLELLQPGFSK	5.3662e-95	248.7	5	7	6	5	4	3	2	4	5	5		2	2	6					9	7	6
AAASYALGR	0.00021971	133.98					1					1	1	1	2
AAASYDQLLK	0.00021213	174.41		1	1			2		1		1									1
AAATAAAALAAADPPPAMPQAAGAGGPTTR	1.0637e-09	86.449					1	1	1	1			1	1	1	2
AAATADPGAGNPQPGDSSGGGAGGGLPSPGEQELSR	8.2585e-77	179.04	1		3		2	3	2	2	1	2	3			1					1		1
AAATADPGAGNPQPGDSSGGGAGGGLPSPGEQELSRR	4.5512e-62	171.89	2		2				2	2			1								2
AAATAEEPDPK	3.4225e-05	155.53	2	2	5	3	2	4	6	5	5	7	2	2	2	4		3	4	3
AAATCFAR	0.0018467	147.34												5	2	2		7	7	3
AAATDHRQELIECVANSDEQLGEMFLEEK	0	341.13	8	10	6	6	8	7	6	2	6	9	1	1	4	5						9	6
AAATDHRQELIECVANSDEQLGEMFLEEKIPSISDLK	4.0987e-132	229.5														2
AAATEEPEVIPDPAK	8.044e-12	142.45	4	3	2	3	3	3	2	4			2	1	1	3
AAATELNR	0.017895	69.198					1
AAATELNRPSSGDR	1.8347e-11	153.32																			2		1
AAATELNRPSSGDRNLER	8.0138e-26	163.92																			1	1
AAATELNRPSSGDRNLERR	1.6943e-05	95.195																				2	1
AAATFTQEDVNLGLIR	6.754e-33	200.19		1	2			2			2	1		1
AAATGAVAASAASGQAEGK	7.7301e-112	270.95	5	9	5	5	4	4	6	7	8	8	3	5	3	6		4	2	2	1
AAATGAVAASAASGQAEGKK	3.3027e-69	228.08	1	1	1			1	2	2	2	2	1		1	4			1
AAATGAVAASAASGQAEGKKITDLR	1.8696e-39	174.99														2
AAATGDPGLSK	0.00027866	121.68	2	2	1	1	1				1	2	2	1	1
AAATGLPEGPAVPVPSR	3.7508e-09	123.02	1	1	1				1	1		1	2				1	10
AAATGNASPGKLEHSK	2.2963e-75	253.62																				2	3
AAATGPSFWLGNETLK	6.9339e-63	236.4	3	3	4	3	3	4	2	3	4	3	6	2	1	2	5	2	1
AAATIDSLASR	4.3471e-08	166.14	2	2	2	2	2	2	2	2	2	2	1	1	1
AAATIVAMAGTGPGK	1.4075e-06	112.02		2				2		1
AAATIVHDTSEAVELCPAYGLYLK	2.2275e-222	330.15	4	1	2	2	3	4	4	3	3	4
AAATIVHDTSEAVELCPAYGLYLKPITK	3.3022e-99	222.47		1	2		3	1	1		2	1	1	2	2	3
AAATLLR	0.021942	97.068				1	1
AAATLMSER	0.00030996	149.72											1			1	1	7	4	4
AAATLTSK	0.0022024	183.89					2	2		1					1			5	1
AAATMATPLPGR	1.2579e-14	178.67	1	1	2	1	2		1	1	2	1		1	2	2			3			1
AAATPEPAMAQPDSTAPEGATGQAPPSSK	4.5505e-33	138.12						2			2	3
AAATPESQEPQAK	5.7713e-22	216.84	4	3	4	2	11	5	7	6	8	10	1	1	1	1		2	2	1			2
AAATPESQEPQAKGAEASAASEEEAGPQATEPSTPSGPESGPTPASAEQNE	0.050393	13.134														1
AAATQPDAK	0.00075329	122.44																3	3	1
AAATQPDAKDTPDEPWAFPAR	1.0638e-42	179.58											2	2	1	2
AAATQPDAKDTPDEPWAFPAREFLR	3.2814e-39	170.18														2
AAATSIFETIDR	1.3904e-07	151.13											2				2	6
AAATSIFETIDRKPIIDCMSEDGYKLDR	1.388e-11	102.53											1
AAATSKFPPHRFIADQLDHLNVTK	4.2111e-13	111.65														1
AAATTAQEYLK	1.7255e-05	147.91	1													1		3		1
AAATTAQEYLKTHPSGRDPETPIIVVK	5.3005e-84	218.86														4
AAATTSQPVLTSQQIETIFFK	2.74e-34	175.16							1	1		1
AAATVGRDTLPEHWSYGVCR	4.9785e-59	210.43	1	1	1	1	2	1		1			2			1
AAATVPAAPM	0.0030312	95.793		1
AAATYEQMK	0.00062533	128				1	1			1			1			3			2	4
AAAVAAAGAGEPQSPDELLPK	1.757e-69	216.48	23	24	25	33	33	26	16	20	26	28	10	3	4	7	2	4	5	3	28	9	13
AAAVAAAGAGEPQSPDELLPKGDAEKPEEELEEDDDEELDETLSER	3.2175e-270	295.43														1						7	17
AAAVAAPLAAGGEEAAATTSVPGSPGLPGR	9.1347e-34	139.02							1	1		1		1	1	1					5	1
AAAVAAPLAAGGEEAAATTSVPGSPGLPGRR	5.8004e-191	284.97	3	3	3	1	1	3	2	7	3	6	4	4		5					13	9	5
AAAVAMETDDAGNR	1.5266e-55	234.63	4	3	3	3	4	4	1	1	2	1				2
AAAVAMETDDAGNRLR	7.4621e-78	261.27	2	3	4	3	6	8	1	1	4	3	3	2	2	2
AAAVAVAAASR	2.0022e-12	181.53	2	2	2	2	2	2	2	1	3	3		3	2	1
AAAVAVAAASRR	4.2788e-21	202.31	6	4	2	4	7	6	3	2	5	3		3	2	6
AAAVAVAAASRRQSCYLCDLPR	0.032533	33.248														2
AAAVDFTAR	3.2368e-05	194.44							1	1				2	3	2			1
AAAVDPTPAAPAR	5.4465e-06	122.55				1	1	1			1	1	1	1	1	1
AAAVDPTPAAPARK	6.6302e-06	114.87						1			3	1
AAAVFIK	0.0718	65.263			1
AAAVGIYEQYLSEK	1.39e-06	122.64	1	1	1	1	1	1	1	1	1			1		1
AAAVGSVATLATEPGEDAFRK	1.038e-123	270.15	3	4	2	2	2		2	3	2	3		4		1
AAAVGTANK	0.0006523	126.82				2	1											7		7
AAAVGTANKSTVEGIQASVK	0	401.24											1	4	2	4
AAAVHTAIR	5.5485e-13	195.45				1	1						1					1	5	4
AAAVLGMDK	0.00075702	122.28	2	2	2		2	1	2		2	1	1	1
AAAVLMDR	0.0074232	89.698									1
AAAVLPVLDLAQR	6.0508e-09	148.28	2	3	3	3	2	3	3			3	2	1	2	2		10	4	3	1
AAAVLPVLDLAQRQNGWLPISAMNK	1.2155e-13	107.85														2
AAAVLSGPSAGSAAGVPGGTGGLSAVSSGPR	2.292e-77	197.56	3	4	4	4	3	4	3	4	4	4	2	2		5					1	1	1
AAAVLSGPSAGSAAGVPGGTGGLSAVSSGPRLR	9.3335e-20	115.45						2
AAAVLTDR	0.0021371	127.56				1		1			1	1		1		1
AAAVPQR	0.01219	112.56	1	3	2	1	8	1		2	1	2	1	3	2	1		2	1		1
AAAVPQRAWTVEQLR	1.4078e-24	177.88			2		3	5	1	2	1	1	2		1	5
AAAVPQRAWTVEQLRSEQLPK	1.6304e-55	194.08					1	4								3
AAAVPQRAWTVEQLRSEQLPKK	2.3016e-08	99.407														2
AAAVPVEFQEHHLSEVQNMASEEK	1.5252e-221	322.88	14	19	16	16	17	14	11	11	11	11	14	8	8	12			4	2	1	1
AAAVPVEFQEHHLSEVQNMASEEKLEQVLSSMK	2.6056e-49	161.61													3	6		2		2
AAAVPVEFQEHHLSEVQNMASEEKLEQVLSSMKENK	1.1159e-37	144.69														6
AAAVQADDVEVLK	0.00017647	105.66	1	1					1	1	1					1
AAAVRQDLAQLMNSSGSHK	1.8512e-148	297.29		1	3	2	8	10	3	7	3	4	4	4		8
AAAVRQDLAQLMNSSGSHKDLAGK	9.8499e-30	155.17												1		3
AAAVRQDLAQLMNSSGSHKDLAGKYR	4.2951e-36	157.9												1		1
AAAVSALAK	0.002813	93.649						1	1	1	1	1		1	1
AAAVSEAEADFYEQNSR	1.7655e-48	219.41	3	2	3	2	2	2	2	3	2	3	10	3	5	6			1
AAAVSETSGLMLTASEDGSVR	4.3311e-08	93.753		1
AAAVSLENVLLDVK	2.6845e-12	182.72	2	2	2	2	2	2	1		3	2	1	2	2	2
AAAVSSGFDGAIQLVSLGGR	9.8162e-06	89.011							1				1						1	1
AAAVSSVVR	8.8699e-05	157.91	1	2	1	1	2	3	2	3	2	2		1			1		1		1
AAAVTLK	0.033962	114.02																	3
AAAVVGINSETIMK	4.6706e-09	138.02	12	15	20	19	11	10	6	7	7	11
AAAWGGHEDIVLNLLQHGAEVNK	5.5332e-05	66.732							1
AAAWGSSLTAATQR	3.8504e-09	136.24						1					1
AAAYAAEANDHELAQAILDGASITLPHGTLCECYDELGNR	1.853e-05	51.66	1
AAAYDISEDEED	4.9494e-07	152.31	2		2			1	2	2				1		1					13	3	4
AAAYDKLEK	3.1298e-05	166.07												2	2	1		4	43	31
AAAYDLLVEMVK	0.00014767	120.53	2	2	2	2	1	2	2	2	2	2	1	1		1
AAAYLDPNLNHTPNSSTK	1.8951e-50	218.83	8	7	5	7	4	3	5	3	5	6				1					2	2	2
AAAYLSEAMK	0.00075228	103.26	1	1		1	2	2	1	1	1	1	1			1
AAAYNLVQHGITNLCVIGGDGSLTGANIFR	4.0771e-92	212.86	1	2	2	2	2	2	1	2	2	4	1			2	4		1
AAAYPAAENTEILHCTETICEK	2.0465e-18	135.23									1	2
AAAYPGVYGSNGRTPQPAYLSEAMK	0.057664	18.825											1
AAAYRDR	0.050901	107.59				1
AAAYRDRDSQR	0.00028614	133.12					1
AAAYSAQVQPVDGATR	1.1247e-50	219.52	3	4	3	3	4	4	2	3	3	2	2	2		2		1	1	1
AAAYSAQVQPVDGATRK	1.4653e-58	222.57	3	2	4	2	4	4	3	2	2	3
AAAYVSEELK	0.0056168	82.417					1					1
AACALLNSGGGVIR	1.1887e-06	124.38	1	1											1
AACAQLNDFLQEYGTQGCQV	3.0928e-11	132.51											4	2	3	2	1
AACCLAGAR	0.00021141	130.22	1	1	1	1	1	1	1		1	1	1	2	1	1		2	2	2
AACDKLAADCAHELRR	3.1132e-17	154.69														3
AACDLVR	0.0048926	151.17	4	3		1	2	1	1	2	2	3	1			1
AACDLVRGLCK	0.00033082	103.08							1
AACDPWK	0.049073	73.975									1
AACEFSETDVTNTEHHQPSNNDLNTTEK	1.9859e-83	210.5	2	1	2	2	2	3	1	1	2	1
AACEQLHQQQQQQQEETAAATLLLQGEEEGEED	0.00039244	41.935			1
AACEQQAVALTLQEDR	7.0645e-63	239.48	6	10	8	6	6	7	6	7	4	7	1	6	3	3			4	3
AACFAIQK	0.0017221	149.4	2	2	1	1	1	2	1	2	1	1	1		1	2			1	1
AACFDGHLEIVK	0.00059461	68.676				2		1
AACFDGHLEVVR	0.017081	38.674						1
AACFDGR	0.014575	119.57		1		1
AACGPELADLVAEELAFAR	1.281e-39	176.94			2	2	1	1			3
AACGPSSCYALFPR	7.2371e-06	112.02													1	1				2
AACHLKLEDYDKAETEASK	4.6695e-96	252.83														2
AACIAEQYHTVLK	2.19e-39	224.43	3	2	2	2	1		2	2	3	4
AACICAEEEK	0.0003093	117.71											1				1
AACICAEEEKEEL	0.014528	59.116											1					1
AACILTSQTLMR	1.5131e-07	150.09	1		1		1	1		1		1		1	1	1
AACLCFR	0.013758	121.68	1	1		1		1			1	1			1	1
AACLESAQEPAGAWGNK	4.3127e-48	205.27	7	4	5	5	4	5	5	5	4	5	2	2	3	3		6	1	1
AACLESAQEPAGAWGNKIRPIK	4.2419e-25	154.49														2
AACLESAQEPSGAWGNK	5.8724e-05	91.076			1											2
AACLIQAHYR	2.6108e-07	164.96		1			1	2			2	3
AACLLDGVPVALK	0.00041685	78.324				1					1
AACLLDGVPVALKK	2.1358e-09	136.01												2	2	4			3
AACLPLPGYR	0.00053144	109.71							2	2			2		1			7	2	3
AACLPLPGYRVR	0.00060517	91.549													2	3
AACLPPGDHNALYVNSFPLLDPSDAPFPSLDSPGK	9.2551e-13	93.254	1									2											1
AACLVQQK	0.0022835	134.66									1
AACNGPYDGK	0.00020293	125.75			1	1		2	2	2	1	1	1		1	1			3	4
AACNGPYDGKWSK	3.8302e-07	139.74													2
AACNLLQR	0.0010475	155.51	3	2	2	4		2		1						1			4	3	1
AACPLDSESAEGVVPPASGGGR	4.8787e-18	141.79			2	2	1	2	2	2	2	1		2		3			1
AACQCVEPIK	0.00011451	140.45	1	1	2	2		2				1			1
AACQEAQVFGNQLIPPNAQVK	2.6604e-81	231.86	4	3	3	4	4	7	1	3	4	4	1	1		2			2
AACQEAQVFGNQLIPPNAQVKK	4.9215e-05	68.156														1
AACQLVK	0.011981	126.24				1	1		1			1				1
AACQVMAVLLEEDR	7.4345e-07	128.22	2	2		2	2	1			1	2
AACQVMAVLLEEDRLAAEPSWNLR	7.1582e-18	130.83					1	1
AACSAAAMEEDSEASSSR	1.397e-71	238.12	2	3	2	2	3	2	4	2	2	2	1			2			1	1
AACSSSEEDDCVSLSK	2.2822e-32	198.74			1	1	1	1			1	1				1			1	2
AACVIQSYWR	0.017692	56.202									1
AACVSCPAQGVSSVDVA	0.00057623	65.467	1					1		1
AACYTKLLEFQLALK	0.064798	23.956							1
AADAAGPGCPR	6.2158e-05	132.32					1
AADAEAEVASLNR	2.0925e-08	149.69													2		1		3
AADAEAEVASLNRR	3.0938e-15	166.6							1						2	2
AADALEEQQR	5.0718e-16	198.72	2	2	2			3	4	3	2	1		1		1			3
AADALIAISNYR	3.3735e-08	159.99			1		1		1	1	1
AADALLK	0.035621	81.297									1
AADALNSSMLK	4.2918e-05	141.08			1	1	1	1
AADAVEDLR	1.9003e-08	179.37	5	4	4	4	6		4	2	3	4		3		1		4	5	2
AADAVEDLRWFR	3.6629e-15	178.67						1								5
AADAVNKMTIK	2.5642e-12	187.78														1
AADCDLQITNAQTK	1.3693e-55	239.31	3	2	1	2	2	3	2	1	1	1	1		1
AADCDLQITNAQTKEEYTDDNALIPK	1.472e-05	65.854														1
AADCEVEQWDSDEPIPAK	1.5641e-71	237.01	15	11	15	16	13	11	9	12	17	14	14	5	4	10	19	7	3	2		1	1
AADCEVEQWDSDEPIPAKELER	1.847e-81	225.3												2		4		3	4	2
AADCISEPVNR	0.0012011	84.507				1	2												1
AADCISEPVNREPPSR	4.1272e-25	181.97	3	4	2	4	2	1	6	2	2	2				2
AADDDNGDGTSLFDVFSASPLK	3.568e-13	121.72																			8	2	1
AADDFLEDLPLEETGAIER	7.9122e-22	202.84																				1	1
AADDGEGIVGAAMPDSGPLPLLQDMNK	1.4086e-44	167.04	2	2	1	2					2	2		1
AADDPENGERESHTPVSIQEEIVGDFK	4.3645e-67	192.52	3		7	4	2	3	5	4	9	12									2		1
AADDREEDGCSQAVPLVPLTEENEEAMENEQFQQLLR	9.1672e-28	126.33	2	3	1	1	2		1		2
AADDREEDGCSQAVPLVPLTEENEEAMENEQFQQLLRK	3.7037e-49	153.6	4	2	8	4	4	2	2	2	3	7											1
AADDSKEVESFQQLLNAR	1.9306e-05	81.594																	1	2
AADDTWEPFASGK	1.415e-29	206.69											5	6	3	6	9	4	9	15
AADDTWEPFASGKTSESGELHGLTTEEEFVEGIYK	6.859e-49	156.9												3		2
AADEALNAMTSNGSHR	5.2051e-51	226.93	6	5	7	7	6	2	2	3	6	5	12	7	5	5		1	2
AADEALNAMTSNGSHRLIEGVHPGSLVEKLPDSPALAK	0.011055	28.764														1
AADEAMEER	0.00058777	129.63				1	1		1
AADEAVIEMSK	4.6476e-05	136.7														2			1
AADEDVFR	0.01321	82.279								1
AADEDVFRK	0.00031663	107.57	1			1		1	1		1
AADEDVFRKPGLPPPASK	4.5236e-06	102.39			2	2	1				2
AADEDWDSELEDDLLGEDLLSGK	3.9792e-137	261.78																				4	4
AADEDWDSELEDDLLGEDLLSGKK	4.6033e-61	195.38																			1	2	3
AADEEAFEDNSEEYIR	5.3495e-92	267.11	25	29	23	22	19	13	16	18	19	21	3	2	1	3		3	5	1			3
AADEEAFEDNSEEYIRR	8.8617e-181	319.53	25	25	35	27	38	38	37	33	27	32	7	4	3	13			1	3		2	4
AADEEAFEDNSEEYIRRDLEGSDIDTR	1.9639e-154	267.75			1	2		3				2											2
AADEEAFEDNSEEYIRRDLEGSDIDTRR	2.3991e-22	128.07						2
AADEIEKEKELLIHER	3.3486e-148	307.92														1
AADELMCIDGIPVK	2.7874e-05	103.76	1	3	2			1			1	1	1
AADENEDCSALTNEIIVTMHTFQDGLETK	6.9471e-05	49.559											1
AADENFDYLFK	3.6767e-05	129.82							1					2	1	1
AADEPAYLTVGTDVSAK	9.2489e-10	121.32	1		1		1	1	1	3
AADESER	0.00016914	175.75														1		5	20	7
AADESERGMK	2.6858e-07	194.12					1
AADESERGMKVIENR	1.957e-24	184												8	4	6
AADESERGMKVIESR	1.2768e-17	162.29												6	2	4
AADETLCQTK	5.7674e-11	201.33		1	1	1	1	1	2		1	1	1
AADEVAEGK	0.00026997	152.06			2	1	4		1		7	1	1			1	2	3	1	3
AADEVAEGKLNDHFPLVVWQTGSGTQTNMNVNEVISNR	8.9068e-193	266.39											2	4	3	23
AADEVAGGAR	0.00015445	149.19		1
AADEVAGGARK	9.7245e-05	125.17	1		1						1	1			1
AADEVLAEAK	0.00024382	120.06					1			1	1							1	1
AADEVLAEAKKPR	4.5198e-05	100.22														1
AADFAQDIDINPGAVYK	1.1441e-13	135.57		1	1	1	2				2	4
AADFEDLLSGQGFNAHK	1.292e-58	221.59		2	2	1	2	2	2	2	4	2		1
AADFIDQALAQK	1.1877e-14	179.35	5	3	2	2	4	2	4	2	1	1	3	6	2	4	5	10	5	3	2
AADFIDQALAQKNGR	3.1053e-10	136.14			1									4	2
AADFLCPELYTTAWAHVAVR	6.7578e-06	77.871															4
AADFLSEPEGGPEMAK	1.086e-12	145.7	5	3	5	3	2	5		1	5	4	7	6	4	5		1	1	1
AADFQLHTHVNDGTEFGGSIYQK	6.6312e-247	342.82	41	21	47	40	63	61	25	14	38	40	14	11	12	15	10	4	3	3
AADFQLHTHVNDGTEFGGSIYQKVNEK	4.3938e-22	130.43														5
AADGAAEPGVVGQMIEAAEER	6.5139e-11	160.67	2	2	2						2	2	1			1
AADGDWQDFYEFQEPAR	8.4683e-40	197.15	5	4	5	5	3	3	3	2	5	4	3	1	2	2							1
AADGERSPLLSEPIDGGAGGNGLVGPGGSGAGPGGGLTPSAPPYGAGK	3.8737e-17	93.889			1																	1	2
AADGFLFVVGCDR	0.00029657	88.092				1					1
AADGGERPLAASPPGTVK	3.11e-27	166.47	3	4	5	2	4	4	4	5	5	5		2	2	2				1	5	2	3
AADGNTALHYAALYNQPDCLK	1.5696e-93	243.16					1	2			2	1
AADGNYYNAR	7.9244e-11	179.51				1	1								1			1	2
AADGNYYNARK	0.0058599	76.85											1
AADGPGDRFIIGESQAGEQPTQTVMPGQVMR	4.1841e-66	190.45	2	4	3	3	4	3	3	4	3	5	7	4	3	5
AADGPVDEYMLPFEEEIGQHPSLEELQEVVVHK	0.014604	23.726										1
AADGSAVSTVTK	7.2447e-07	172.61	2	3	2	2	2			1	2	2		7	3	1			20	11
AADGSAVSTVTKTER	1.1043e-39	210.34												6	3	2
AADGSLDTQPK	0.00057103	93.839										1
AADGTYILNGDYTLSTLEQDIMYK	1.6505e-61	196.36					4	6				1			2
AADHDVGSELPPEGVLGALLR	3.6537e-06	79.489						1	1	1	1	1
AADHLKPFLDDSTLR	1.8704e-24	179.77		3	3	4	4	3	4	2	3	3			1	1				1		1
AADHYSQQMAQQLR	3.4482e-09	140.82									2								1
AADIDLYHCPNCEVLHGPSIMK	2.2249e-25	153.65		1	1	1	1	4			1	1
AADIDQEVK	0.00032813	158.76	5	7	4	5	5	3	4	6	8	5	3	4	3	4		6	3	2			1
AADIDQEVKER	7.5371e-08	169.89													1	3			3
AADIGVAMGQTGTDVCK	6.5768e-33	182.15	3	3	3	3	1		1		2				3				4
AADIHTFSSVLEK	3.1676e-06	131.32														1
AADIIDGLR	0.00048575	134.05	1	2		1			1	1	1	2		1	1	1		1
AADIIDGLRK	8.2881e-05	145.25	2	2	3	3	3	3	2	3	3	3		2	1	1
AADIIKGQPALWDK	2.8173e-06	125.5												2		4
AADIIKGQPALWDKDVPVYKPR	5.3386e-25	149.84														5
AADISESSGADCK	5.3493e-09	148.62	6	9	4	4	11	10	3	5	11	10	2	1	1	1			2	1
AADISESSGADCKGDPR	1.2922e-20	161.26													1	4			1
AADISESSGADCKGDPRNSAK	5.7201e-05	72.568														1
AADISESSGADCKGDPRNSAKLDADYPLR	0.0038644	34.78														1
AADISLDNLVEGK	2.1871e-15	186.96	2	1	5	3	4	5	3	4	6	8		2	1				1	2	10	2	6
AADKGPAAGPR	0.027589	60.641														1
AADKGVYIIGSSGFDSIPADLGVIYTR	1.1664e-44	173.83														1
AADKLAPAQYIR	2.3123e-07	142.1														2
AADKLIQNLDANHDGR	5.297e-63	245.18														9			2
AADKPADQGAEK	8.8123e-15	189.61			1		2		1	1	1	1				1
AADKPADQGAEKHEGTGQSSGITDQEK	1.3527e-68	201.1														2
AADKSPESQNLIDGTK	1.8421e-40	208.58																			4	1	3
AADLAFLEK	0.0023549	98.048		1	2	1	2			1	2	2				1
AADLAHITAR	0.00025569	131.82						1		1
AADLFESEGAK	2.8929e-06	143.24				1	2	2		2			2			2
AADLLAVHAVK	4.7233e-05	135.99	2	2	2	2	2	1	2	1	2	2		1
AADLLAYIHK	0.001771	77.662		1	1	1	1	1	1	2	1	2				1
AADLLQFPAVK	6.0958e-05	131.83					1							1	1
AADLLVNPLDPR	0.00027511	98.902	1	1	1	2	4		2	1	4	2
AADLLYAMCDR	3.8718e-05	122.7	3	3	4	3	2	4	1	3	3		1		2	2			3	3
AADLNGDLTATR	2.9082e-29	215.77	16	16	19	19	14	12	4	5	12	11	15	9	7	7	1	7	9	5
AADLNGDLTATREEFTAFLHPEEFEHMK	1.0946e-239	326.87	8	8	18	17	24	25	3	7	15	13	26	4	5	11
AADLNGDLTATREEFTAFLHPEEFEHMKEIVVLETLEDIDK	1.0543e-09	79.385												2		5
AADLNLEWISLPR	5.7267e-22	196.5	1		2		2					1
AADLQLEMTQK	2.334e-08	163.46	5	4		3	1	3	5	4	2			1
AADLQLEMTQKPHK	1.8537e-14	171.76				3	3		1		3	3							5	1
AADLQLEMTQKPHKKPGPGEPLVFGK	1.6395e-98	229.69					4						5	9	11	19
AADLRQDFNLMEQK	4.1127e-10	145.49	1	1			2	2			2	2
AADLSFCQQEK	5.6341e-05	119.27									1	1			1				1
AADLSKPIDK	0.0022897	68.132											2
AADLSKPIDKR	0.0026428	92.856														1
AADMDLEWR	7.9187e-09	186.16		1	1	1		1	2	1	1	2	1		1	2
AADMGNPVGQSGLGMAYLYGR	1.3946e-80	225.69	4	3	3	2	3	3	4	3	2	4	8	3		4		4	1
AADMIRR	0.015627	124.59				1	1				1
AADMLSGPR	1.7261e-08	180.44	2	3	2		2	2	3	4		1	3	2	2	1	1	38	1
AADMLSGPRR	2.7833e-05	138.08											5
AADPAPEVR	0.00040939	141.02	1	2	1	1								1		1
AADPAPEVRK	8.4857e-05	115.06	2	2	2	2			4	2						2
AADPGPGAELDPAAPPPAR	5.0924e-49	192.16	2	3	2	2	1	2	1		1	2	3	4	2	4		1	5	4
AADPPAENSSAPEAEQGGAE	2.6967e-40	180.8	7	9	6	11	4	10	6	8	9	6	3		1	6					12	7	11
AADPSSLQSHIPVLDK	4.7061e-06	102.29	1	2		1		2	2	2	2	2	2
AADPTFVMGHAMATGLVLIGTGSSVK	1.6676e-11	105.52											1
AADPTFVMGHAMATGLVLIGTGSSVKLDK	0.00041892	43.306													1	2
AADPVPSFDESSQDTSEK	8.3133e-08	149.31	1		2	1	2	3	1	1	2	2										1	2
AADPVSPLLHELTFQAMAYDLLDIEQDTYRYETTGLSEAR	2.12e-96	194.23														1
AADPWVLK	0.012871	84.568		1				1	1	1	1
AADPYSDLVK	0.0048531	74.533							1	1	1	1
AADQFDIYSSQQSK	1.6787e-55	237.48	1	1	1	1	1	1		1	1	1	2
AADQNGGGGRHNWGQGFR	1.436e-21	159.18				3	2		4	1	1
AADQRPKADTLALR	2.5416e-07	130.27														1
AADQTTAEQGMR	2.142e-38	181.66									1	1		2				2
AADRIHQDGIHILVNMNGYTK	1.7556e-56	203.06	3	3		3	4	9	4	3	4	3				3
AADRIQFACSVCK	2.5034e-21	195.1				2	2				2
AADRLEEEIEEHAFDDNK	1.0788e-40	194.1	1	2	3	4			2	3	3	3		2	2	3
AADRLEQELLR	6.0036e-72	273.44	2	2	3	7	2	2	1	3	5	3	2		1	2
AADRLEQELLRDTVK	2.3828e-39	209.53	3	2	3	3	3	2	2	3	3	3	1	2		2
AADRLPNLSSPSAEGPPGPPSGPAPR	1.3283e-152	267.34	2	3	4	5	7	6	6	5	4	4	9	9	4	6	3	2	1		7	4	5
AADRLPNLSSPSAEGPPGPPSGPAPRK	5.1662e-30	152.13			1	1	1	1				1	1								2	2
AADSDDGAVSAPAASDGGVSK	1.5698e-54	191.65	3	2	4	3	4	6	3	2	5		1			2					9	4	8
AADSEPESEVFEITDFTTASEWER	5.1598e-75	212.39	2	2	3				1		2	4		1		1					1		1
AADSGSWER	0.021147	61.56				1
AADSICDGDLVDSQIR	1.6146e-40	206.63		3	11	10	12	2	1	2	5	6			1	2
AADSKREQFR	0.00032181	104.22														1
AADSKREQFRR	0.0013786	81.525														1
AADSLQQNLQR	1.8159e-35	229.53	1	1	4	3	2	4	1	2	1	3	1
AADSLQQNLQRDYDR	3.1005e-31	196.18					1	2
AADSPFSSDK	0.00051274	110.39				1	1		1
AADSQNSGEGNTGAAESSFSQEVSR	0	424.99	9	6	10	7	8	9	4	7	6	10	5	2	3	5				1	4		3
AADSQNSGEGNTGAAESSFSQEVSREQQPSSASER	1.7293e-180	272.09					3	4		2	2	2			1	2
AADSREEK	0.1121	54.712							1
AADSSAPEDSEKLVGDTVSYSK	1.5804e-25	158														1
AADSVEDEIEEVALR	1.0772e-16	188.09			2		2				2	2
AADTDGDGQVNYEEFVR	2.3004e-48	211.78											1	2
AADTEEMDIEMDSGDEA	4.994e-15	152.94			1				1												9	2	2
AADTIEALQK	1.509e-06	177.06			1						1					1
AADTIGYPVMIR	5.3374e-11	174.87	3	3	2			2	2				56				29	45			4
AADTIIGFEHGTAVER	1.2662e-32	201.57											4				1	2
AADTNEVVK	0.0021709	99.815		2			2	1												1
AADTPGKPSASPMAGAPASASR	7.9346e-10	117.4	1		1	1	2	3		2
AADTPGTAPAPTPTPAPAAAPALTPSSGPGSAALTLEEELQEAIRR	3.9067e-07	53.794										1
AADTQVSETLK	8.0209e-19	202.16	4	3	2	4	5	4	3	4	3	3	2	4		2
AADTQVSETLKR	7.9775e-63	249.2														1		2	5	1
AADVENVPPVISTPHHYLISIYR	2.2806e-17	126.97	2	2	2	2	2					1						2	1
AADVENVPPVISTPHHYLISIYRDK	6.5903e-14	111.84				2	2					1
AADVEPSSPEPK	2.4849e-05	108.66																					1
AADVEQLKPEEIK	4.0869e-29	205.62	4	5	3	2	2	3	3	4	3	3	2	2	2	2
AADVFMCSPR	0.00015851	121.9	2	2	3	4	2	3		2	3	2			2	2					4	2
AADVLLR	0.0040926	154.11	1	1		1	3	3	1
AADVLVYLADDTVVPLAVENLPSLSAHELHR	4.0122e-65	183.64	2	2	3	3	3	3	3	3	3	2	3	3	2	3
AADVSVTHR	5.641e-10	187.22																			1		1
AADVSVTHRPPLSPK	2.127e-90	263.14	2	2	6	3	4	5	5	6	3	4	2	2	2	2			2		11	20	12
AADVSVTHRPPLSPKSGAEVEAGDAAER	3.675e-172	283.56																			4	5	4
AADVVGDVYVLVEHPFEYTGK	1.2039e-17	138.28														3
AADVVGDVYVLVEHPFEYTGKDGR	3.9941e-09	101.33														1
AADVVGDVYVLVEHPFEYTGKDGRR	5.287e-14	115.54												1		1
AADWLFSADVSRPPGSTVYTCMLNHR	1.8075e-21	122.39											3					1
AAEAAAAPAESAAPAAGEEPSK	8.3805e-34	174.26	11	12			2	3	13	12	4	5	3	2	2	3					10		4
AAEAAAAPAESAAPAAGEEPSKEEGEPK	8.1809e-117	244.71	1	1					3	5	1	1	5	5	5	2		2	16	2	1	6	6
AAEAAAAPAESAAPAAGEEPSKEEGEPKK	4.8241e-77	198.93											1	2	2	2
AAEAAAAPAESAAPAAGEEPSKEEGEPKKTEAPAAPAAQETK	6.5824e-64	167.5											2	4	3	3
AAEAAADEPALCLQCDMNDCYSR	1.4719e-12	112.36					2	2
AAEAAASAYYNPGNPHNVYMPTSQPPPPPYYPPEDK	4.7521e-14	104.24	3	4	5	5	4	5	1	5	7	6	3	2	2	4
AAEAAASAYYNPGNPHNVYMPTSQPPPPPYYPPEDKK	1.6545e-06	57.981			1	1	1				1		2			2
AAEAAASAYYNPGNPHNVYMPTSQPPPPPYYPPEDKKTQ	2.0535e-06	64.221														1
AAEAADLGLGAAVPVELR	5.5251e-49	207.92	1	2	3	3	4	3	4	2	2	3	1	1	1	2
AAEAADLGLGAAVPVELRR	9.1852e-129	280.26	2	2	4	3	3	2	4	4	1	4	1	2	2	4
AAEAAEAAAAAAAAGSGK	1.9438e-33	183.88	1	2	2	3	2	2		2	3	3
AAEAAEAAAAAAAAGSGKLEER	1.2974e-33	162.83			1		1						1	1	1	1
AAEAAGGK	0.048642	77.923																		1
AAEAAINILK	0.00034233	116.52	2	2	1	1	1	1	2	3	2	2	1	1	1	1		1	2	1
AAEAAPPTQEAQGETEPTEQAPDALEQAADTSR	1.8724e-61	166.24	4	4	5	4	4	6	3	3	6	5	2	2	2	3			1				1
AAEAAPPTQEAQGETEPTEQAPDALEQAADTSRR	1.1036e-49	162	10	15	20	16	13	14	5	5	18	24	7	2	3	8							3
AAEAAPVVK	0.014655	64.654	1
AAEACARPHGPPPDLAAR	4.4044e-10	123.14			1		2		2	2
AAEADGPLK	0.00060583	114.89	4	5	4	5	8	6	2	5	6	7	6	5	4	2
AAEADGPLKR	7.2897e-05	150.61					2						2		2	2	3	13	2	1
AAEAELK	0.05594	71.342				1
AAEAEPR	0.012624	124.59			2	4	2	2	2		1
AAEAEQEMQR	0.00075228	103.88	1				1								1
AAEAEVELSAR	8.626e-09	174.77	10	4	6	3	4	4	1		6	10	6	7	7	3		3	2
AAEAEVELSARR	1.1829e-06	132.32	2					1		2			16	1	2	6
AAEAFKQLNQR	4.1114e-18	201.09														1
AAEAFLR	0.0087859	134.44	2	1		1				2		1
AAEAFLRQQQAAPNLRK	3.3171e-33	184.99					1	1
AAEAFSELSK	0.00022417	121.9	2	1		1	2	2	1	1			2	1	2	3
AAEAGDRQSMILVAR	1.5829e-39	206.49			1			2
AAEAGGAEEQYGFLTTPTK	5.8446e-110	266.19	11	7	4	3	5	5	1	1	13	10	1	5	4	2			9	3	6	4	2
AAEAGVVGAGASPDGDWR	2.4843e-72	245.92	1	1			1	1	1	1											1
AAEAHVDAHYYEQNEQPTGTCAACITGDNR	1.5749e-108	228.25	3	4	5	4	3	3	3	5	4	7				1				1
AAEALAAEAVASR	1.0305e-29	206.32	1	2	5	3	3	5	2	3	2	2	1	3	1	2	1		2
AAEALAAEAVASRLER	3.4912e-25	179.14						1								1
AAEALHGEADSSGVLAAVDATVNK	6.9059e-139	273.98	5	5	8	5	5	5	3	2	3	5	12	7	4	10	3	3	4	2
AAEALTNGAQFPESFTVPDLEPVPEDELVFLMDNSK	2.7814e-05	57.959										1
AAEALVR	0.044489	80.462											1
AAEAQLGGLR	0.00044815	120.99												1		1			1
AAEASESGPALHELMR	6.0666e-22	176.29								1			5	1
AAEATAVAGSGAVGGCLAK	2.6863e-30	173.37		3	1	1	1	1		1	2	2		1	1	1			1
AAEATEGPTSEPSSSGPGR	1.0847e-39	179.09					1	1
AAEATNDYETLVK	1.9947e-07	156.52	2	2			1	3	1			2				1
AAEAVAAAVGTGATTAAVMAAAGIAAIGPAK	6.1292e-92	214.11	2	2			1				2	3		4	2	1			1	1
AAECLDVDECHR	0.00016956	81.625														1			6
AAECLDVDECHRVPPPCDLGR	8.1756e-25	152.06													2	3
AAECNIVVTQPR	3.9609e-08	159.5	8	6	5	7	9	6	4	5	7	7	2		2	4		8	7	6	1		1
AAECNIVVTQPRR	3.1674e-39	222.94			2	2	2	3	3		3	2
AAECSDFPVPSAEGTPIQGSK	2.3668e-18	147.25	2	2	1	2	2	2	1		2	2				1					2
AAECVHR	0.0086262	150.02																	1
AAEDAANRAASASESALQTVIKEDLPR	0.025268	23.191														1
AAEDAANRAASASESALQTVIKEDLPRK	2.5534e-08	87.091														1
AAEDAGTPVAHPPAFSTR	3.0865e-14	138.05												3	2				3	2
AAEDAVYELQSK	8.86e-07	141.13			1				1	1						1
AAEDDEDDDVDTK	1.5004e-20	230.81	3	4	3	3	2	3	1	2	4		2	2	3	3		3	6	1	4
AAEDDEDDDVDTKK	6.6236e-84	261.67	1		1	2	1	2					6	10	8	8		7	12	10	2
AAEDDEDDDVDTKKQK	2.9529e-221	355.42														2
AAEDDEDDDVDTKKQKTDEDD	0	367.55												2		7			3
AAEDDSASPPGAASDAEPGDEERPGLQVDCVVCGDK	1.084e-76	180.66			1		1	2			1	2				1					3		1
AAEDELNIEAK	4.2918e-05	126.19			2	1	1			2	1	2	2			3			1
AAEDELQLPR	6.7953e-11	196.79	3	4	2	3	4	3	2	2	2	2	1	4	4	3							1
AAEDELQLPRLPELFETGR	4.1371e-81	240.46			2	1		5	2	4		2	1	2	1	2						1	4
AAEDGFR	0.011147	128.38							1									1
AAEDGFRK	0.0060795	113.26						1	1				1
AAEDKCKQVEEELTHLQK	2.2628e-07	112.82														1
AAEDLFVNIR	8.5029e-06	175.44	3	3	3	3	2	4	3	3	5	6	1	1	1		1		1
AAEDLFVNIRGYNK	2.0864e-33	208.28			1	1	3	1	2		2	2	1		1	1
AAEDLLSQIQENYQKPLEELEVLK	1.9361e-07	91.643											1
AAEDPVAAAPR	0.00012	115.91														1			1	1
AAEDPVAAAPRPLPAGGR	1.3305e-15	147.12	1	2	2	2	1		2	2	2	2	3	3		3			1
AAEDRFQER	0.001254	85.862						1
AAEDRSKQLEEDIAAK	2.2034e-12	135.23												4	4	2
AAEDSARPELPDSAVGPGSREPLRVPEAVALER	2.5444e-06	69.551												3		2
AAEDSNLISGFDVPEGSDK	1.9066e-21	154.26		2			1	1	2	2	2	1		2
AAEDSPYWVSPAYSK	1.1846e-20	174.59	1	1		1	1	2	1	2	1	2		2		1					1	3	2
AAEDYGVIK	0.0026201	135.83											5	89	36	6	2	6	50	22	4		1
AAEDYGVIKTDMFQTVDLFEGK	8.9706e-162	300.06												78	103	67			8	7
AAEDYGVIKTDMFQTVDLFEGKDMAAVQR	6.0616e-233	304.59												29	21	31			3
AAEEAASTLASSIHPEQCIK	1.2185e-129	280.31	2	3	2	3	5	5	2	2	4	3	1			1
AAEEADVDIEGDVVAAAGAQPGSGENTASVLQK	5.5689e-09	78.642			1	1
AAEEAEEAR	9.3909e-06	168.26	1							2					1			1	9	5
AAEEAEEARVQAER	2.3246e-43	223.06							5							5
AAEEAEEARVQAEREAAQSR	5.9574e-50	193.54						1	2	1						1
AAEEAEEARVQAEREAAQSRR	5.7044e-18	139.11						1	2	3						2
AAEEAER	0.0078799	138.37																	2
AAEEAFEVK	0.0037522	88.495				2
AAEEAFVNDIDESSPGTEWER	2.8315e-183	316.78	39	28	53	43	20	29	35	37	48	46	3	14	4	12	8	1	4	3	6	6	6
AAEEAMVLDPNYR	7.2621e-05	102.87			1
AAEEAMVLDPNYREQALQGLSEFK	1.0298e-22	140.45			2	2
AAEEANAVLGLDTQGDHMVMLSVIPGEAEDK	1.8103e-45	162.1	3	3		2	3	1	5	2	2	2	1
AAEECGYSVQVISMEPESCSPK	1.5895e-24	148.75	2	2	1	1	2				3
AAEEDDLDSSLASVFR	9.1655e-26	185.67					1	1			2	2
AAEEEDEADPK	4.745e-05	119.74			1				1		1			1		1		3	1
AAEEEDEADPKR	8.7989e-15	184.03		1							2						1	9	8	2
AAEEEDEADPKRQK	3.9085e-84	273.34														2
AAEEEEEEEEEVDLACTPTDVR	1.0723e-09	113.33							3	2
AAEEEEVDSADTGER	4.4491e-25	180.95	1		1	1			3	1			1					1					1
AAEEEPGEPFEIVER	5.0809e-09	128.06						1			3	3		1		4			1
AAEEEPSTSATVPMSK	1.3435e-05	104.2			1	1					1	1				1
AAEEFVNIYYETMDK	4.1498e-40	210.34	2	2	2	2	2	5	1	2	2	2	1	3	2	2
AAEEFVNVYYTTMDK	2.324e-51	232.53	3	3	4	3	3	3	3	3	3	2		1		1
AAEEGKDYPFAR	4.8733e-05	104.24														1
AAEEGVASAASAGGSWGTAAMGR	1.8912e-22	193.63					1	1
AAEEIGIK	0.0084932	100.19			2			2	2	2			2	1		1	4	14	2	1	1		1
AAEEIGIKATHIKLPR	2.5053e-20	172.91														1
AAEELDMENEFLLPPVFGEEYEEQPRPR	2.845e-100	232	4	5			5	7	6	6	8	10		3	2	3						1	3
AAEELQYLR	1.236e-05	144.09	1	1				1
AAEELSK	0.02071	104.21			1	2		1		2		1		1				7	3
AAEELTWER	0.00034793	147.2	1	1		1	1			1			1			2
AAEEMHWPVPMK	2.2019e-05	119.39			1	1			1	1		1				1
AAEEPQQQK	0.00043585	141.52	3	4	1	2	3	5	3	3	2	1	3	2		1		4	2
AAEEPQQQKQEPLGSDSEGVNCLAYDEAIMAQQDR	5.4924e-13	94.352												1	4	6
AAEEPQQQKQEPLGSDSEGVNCLAYDEAIMAQQDRIQQEIAVQNPLVSER	4.0467e-48	146.51														1
AAEEPSK	0.018812	113.7						1				1
AAEEPSKVEEK	5.4077e-18	199.82					2				1	2	3	5	4	3		4	9	6
AAEEPSKVEEKK	1.1495e-14	188.48														2
AAEEPVSEVTVGVSVLAER	2.2671e-15	145.88	3	5	4	3	3	4	2	2	3	4		8	6	9			1
AAEEQGDDQDSEK	4.6885e-15	207.47				1	2		2		2		2			1		1	2		3
AAEEQLSAR	0.0014182	110.76					1	1
AAEESASQIQSSAQR	3.6909e-148	304.42		1	1	1									1	2			2	1
AAEESASQIQSSAQRLETQVSASR	1.6281e-92	232.79														1
AAEESLR	0.035553	81.381														1
AAEESRKHINTWVSK	2.1084e-19	167.69														2
AAEETTSNNVFPFK	1.8941e-14	162.93	1		1	1	1				1	1	1			1
AAEEVEAK	0.0051817	139.97			1		2	1	3		1	4	3	2	2	1		2	2	1
AAEEVLQTVDHYK	4.6715e-16	205.31	1	2	3	2		3	2	1	3	3		1	1
AAEEVLQTVDHYKTEIER	1.4775e-40	194.37												5	2	1
AAEEVRHLK	0.00078703	150.35											2	1		3
AAEEVTLQTGIK	1.7303e-09	162.68				2	3	2	1	1	2		1
AAEEWSQHINGASHSR	1.5586e-21	191.51	3	6		4	6	4	2	4	7	5
AAEEWSQHINGASHSRR	5.9963e-07	108.63					1
AAEFGEPTSEQTGTAAGK	1.3415e-27	164.93		1	2					1			1	3		3		2	8	4
AAEFIRR	0.084449	90.777										1
AAEFLAACAGGDLDEAR	1.1859e-13	144.97	5	3	5	3	3		2	2	2	3	1	4	4	3				1
AAEFLQMLEAIK	9.5604e-06	129.37								1
AAEFNSNLNR	1.2181e-07	171.33		1	1	1	1	1	1	1
AAEFNSNLNRER	8.6502e-10	164.53				1	5					2
AAEFYAK	0.057061	70.912																1
AAEFYINYVTR	3.4629e-05	126.19	1	1	3		1			2		2				1
AAEGAEAQGFSGLFAAYTDHPPPFR	2.3246e-122	254.75	1	1	3	3	2	3	1	3	2	3	1	1	4	1
AAEGAPGDGQAAQGPTISYPMLLHVAAQIASGMR	0.089395	7.8944				1
AAEGDDAEDSLMVDWFWLIHEK	3.4672e-05	71.202	1						1	1						1
AAEGGLSSPEFSELCIWLGSQIK	1.9531e-38	168.81	2	1	1	2	2					1
AAEGIPK	0.021186	99.139																12	16	15
AAEGISCPSSEGAVGTTEAYGPASK	3.3502e-06	83.992					2				2
AAEGPVLEPVAPR	9.0416e-06	119.21	1					1					1			1
AAEGTSFLLR	0.0014019	112.36		1			1		1		1	1
AAEGVSAADMAK	6.4525e-05	114.72	1	2		1	3	1			2	2	3	2		2
AAEGWAAPDALLGQVK	0.00018069	77.726			1
AAEGWSAPILTLAR	2.3541e-19	182.89	2	2		1	1	1		2		2						1		2
AAEGYTQFYYVDVLDGK	0.00014634	77.506														4
AAEHAWQK	0.00021345	142.08						1	1
AAEHDLEVASEEEQER	3.3584e-50	222.91																					2
AAEHDLEVASEEEQEREGSENNQPQVEEER	1.1935e-107	225.51																			1		2
AAEHEVPLQER	2.1867e-08	171.49	2	2	4	4	4	2	3	3	4	2	1			1			2	2
AAEHEVPLQERK	1.325e-06	135.65			1		3					2		1		1
AAEHNGNSERIEEIKTPDSFEESQGEEIGK	0.023383	26.817														1
AAEHNGNSERIEEIKTPDSFEESQGEEIGKVER	1.4602e-06	73.239														2
AAEHRQTVLESIR	2.9552e-22	203.93														3
AAEHTLLHR	0.0030039	92.051																1
AAEIASSDSANVSSR	2.6354e-20	171.76		1	1	1				1	1		3			1
AAEIDDK	0.033271	84.244																1
AAEIDFLR	0.0030834	116.73	1	1	1		1	2								1
AAEIDFLREQNRR	6.83e-05	96.745						1
AAEIGYEDPINPTYEATNAMYHR	2.1325e-61	203.71	1	1	1		1	1	3	3		1	1			2		2
AAEIHSR	0.00060471	170.06	1	1		1			1								1	2	2	2
AAEIHSRPQSSRPVLLSK	3.3807e-28	170.89	5	5	3	5	4	4	5	5	4	3	5	5	4	6			2		2
AAEILYYFALR	0.00019173	112.13																1
AAEINGEVDDDDAGGEWR	7.6423e-41	202.84	6	6	5	5	2		4	3	6	5	6	2	1	7
AAEINGEVDDDDAGGEWRLK	0.00046884	62.617														1
AAEIQPK	0.021391	88.029	1		1			2		1		1
AAEIQPKPLTR	9.642e-05	129.89												1	1	1
AAEISAMLK	0.0017823	123.21	1		1	1	1		2	2	1	2
AAEISAQPR	0.0024187	117.89					1
AAEIVLSALPDR	0.00060516	86.772												1	1
AAEIVLSALPDRR	8.8602e-64	251.3												2	2	3
AAEIVLSALPDRRSEGNQAETK	7.9819e-108	255.21																			3	2	1
AAEIVPSDMYK	0.00038648	106.16			1			1		1		1	1	1		1
AAEIWIASLSSQPIDHEDSTMQAGPK	1.8948e-30	148.53			2	2			2	2			1		2	4
AAEIYGVTHTR	2.9566e-13	174.4			2						2	2
AAEKRPAEDYVPR	7.8809e-06	117.03												4	2
AAEKRPAEDYVPRK	5.8044e-06	113.86												8	6
AAELALK	0.018771	124.89	2			2	1		1	2	2	1		1
AAELAVQNEVGLVDNPLK	1.4897e-34	200.9	4	3	2	5	3	8	5	2	6	4	2	4	3	3				1
AAELDRR	0.002012	163.67	1
AAELDSTEFDVVFNAAHMLR	4.3006e-96	254.59								1		1
AAELEEELK	0.00038935	155.84	5	3	3	4	1	4	7	4	4	5	3	2	2	2			1	1
AAELELEK	0.013146	82.452	2	1							3	2
AAELEMELNEHSLVIDTLK	7.9155e-170	308.89	8		3	4	17	19	2	6	28	15	2			2			1			1
AAELEMELNEHSLVIDTLKEVDETR	1.8897e-05	70.449														1
AAELEMELNEHSLVIDTLKEVDETRK	2.9111e-82	208.12														4
AAELEPDQLLAWQGLANLYEK	6.9271e-69	207.38	2	2	2	2	4	4	4	4	5	4	4	2	2	4						2	1
AAELERK	0.015188	125.5					1
AAELERKERELQNTVANLHVR	0.00015691	62.617														1
AAELETDIR	0.00028447	187.22	4	3	4		2	2	3	3	2	6	1	1	1	1		2	2
AAELETDIRAK	1.9114e-12	188.6							1							1
AAELFGLTAEEVYLVHDELDK	1.9888e-80	222.44	4	3	4	4	3	2	5	4	6	5	1
AAELFGLTAEEVYLVHDELDKPLGR	9.9983e-40	174.7			1	1	2						2	2	1	4
AAELFHQLSQALEVLTDAAAR	8.046e-142	281.96			3			3				3
AAELFVETIAK	3.9469e-05	163.9	2	1	3	1	6	6	8	5	2	5				1
AAELGAELGAQAISHLEEVSDEGIVAMATAR	1.9957e-126	233.33	3		1						2	3	32					2
AAELGHELSMEILAK	4.0285e-16	155.57			1	1				1
AAELIANSLATAGDGLIELR	4.3939e-96	254.44	22	20	29	23	18	12	18	27	19	19	20	9	21	33	20	2	4	3	7
AAELIANSLATAGDGLIELRK	3.3632e-161	290.67	13	19	23	24	24	16	17	20	19	24	13	3	3	4					2
AAELLAK	0.017972	110.63			3							1
AAELLAR	0.0075329	139.92	2	1	2	2	2		2	1	2	2		1	1	1	3	3	2
AAELLATWTDK	0.0032621	73.435											1
AAELLLDHGVR	9.7528e-05	99.283									2	2
AAELLMSCFR	7.1218e-11	180.67	1			1	1	1				3
AAELLQDEYSGR	2.0843e-15	199.82	3	4	1	1	3	1	1	1	2
AAELQAQWER	1.8817e-11	188.28		1	1	1		1	2	2	1	1		2	1	2		1
AAELQAR	0.013327	122.79			1						1					2
AAELQTGLETNR	0.00013512	174.42					1
AAELQTGLETNRLIFEDK	6.1711e-23	162.64						1
AAELREALEQGPR	3.9843e-29	205.96														1
AAELSIK	0.029039	89.55									1
AAELSSGR	0.010782	88.921					1								1
AAELTATQVEEEEEEEDFRK	3.4603e-96	257.02	22	22	20	23	20	21	14	17	17	18				1							1
AAELTATQVEEEEEEEDFRKK	1.0573e-79	220.36														1
AAELTDEDFMR	9.8047e-19	202.56									1	2
AAELTDEDFMRR	7.4733e-07	144.1									1
AAELVEAK	0.0096136	101.43	3	2	3	4	2	1	2	1	3	2	1	2	1	1
AAELVTQNCEAYEAHMR	9.3197e-59	224.86	1	3	2	5	4	4		1	3		2	1	1			2	1
AAELVTQNCEAYEAHMRDVR	0.0023745	43.208						2
AAELWGEQAEAR	1.8892e-11	181.66	2	3	2	1	2		2	3	3	2		2	1	2		2
AAELWGEQAEARR	9.7904e-09	157.86				1	1		2	2		1
AAELYAPASAAAADLANSNAGAAVGRK	4.5595e-06	72.474						1	1
AAEMCYR	0.015487	143.37										1
AAEMCYRK	0.0063963	140.09										1			1
AAEMDPVNSYQAWQLMAR	5.0601e-49	211.9									1	2
AAEMEHLLER	9.4507e-05	141.88	2	2		1	1									1		1	2
AAEMELQK	0.0097103	91.853					1					1
AAEMGMPNK	0.0037786	88.37						1		1		1
AAEMHQLK	0.0031324	102.51				4
AAEMLSQLDLFSR	1.4163e-39	227.57	6	4	1			2	1	1		2	1	1						1
AAEMLSQLDLFSRNEDLEEIASTDLK	2.9096e-116	233.45						1								4
AAEMMASLLK	0.00042569	150.81	1	1		1			2		1		2	1		4		1	3	1
AAEMVPDLPSPPMEAPAPASNPSGR	3.0613e-06	101.3	3		2		1	2	2	2	2	3		8	4	2				1	1	4	1
AAEMVPDLPSPPMEAPAPASNPSGRK	3.6664e-15	110.03	1					1		1	1	1
AAENEASQESALGAYSPVDYMSITSFPR	7.3352e-16	109.25						1				1	1
AAENEASQESALGAYSPVDYMSITSFPRLPEDEPAPAAPLR	3.1448e-14	92.819			1							1				1
AAENEASQESALGAYSPVDYMSITSFPRLPEDEPAPAAPLRGR	3.4961e-136	220.76						1				1	1
AAENEASQESALGAYSPVDYMSITSFPRLPEDEPAPAAPLRGRK	2.0338e-137	221.68					2	2			1	1
AAENMAVEPR	0.00085756	100.69			1						1		1
AAENNVFHLVATVCSQEEPVQPLLR	4.9252e-108	233.93	2		2	2	2	7	2	2	3	2				1
AAENPDWPHAGAEGAEFLSPGEAAVDSYPNWLK	4.1824e-09	79.949			2
AAENRQGTLTEYCSTLMSLPTK	0.019432	33.649														1
AAEPERPADEGWAGATSLAALQGLGER	8.5628e-06	66.36					1
AAEPEVEVEVYR	0.00026304	99.5			2		1				1	1
AAEPEVEVEVYRR	1.6569e-17	190.46	2			2	2	5	2	1	2	2
AAEPGKLEQVRPQELSR	5.2069e-14	135.47			2	2	2		2	2	2	1				1
AAEPGLVK	0.020527	73.248					1				1	1
AAEPGYLVTK	0.0025571	82.417								1	2				1
AAEPHFGTLPK	0.00067889	118.08		4	2	1	1		3	2	2	3									3	2	4
AAEPLLTLER	2.6074e-07	164.97	1	1	1	2	1	2	2	3	2	1	2	1	1	2		2
AAEPNKTEIQTLFK	4.186e-12	160.65					1						2	1	1	1		2	2	1
AAEPNKTEIQTLFKR	9.6777e-06	102.65														1
AAEPNSFAR	0.00043548	138.4	1	1		1		2		1	1	1				1
AAEPPPPK	0.092855	58.981			2
AAEPPPPKIPK	0.024265	40.727					2									1
AAEPQEQEFGK	0.00017838	121.9													1	1		8	1				1
AAEPQPSSLSYR	7.915e-06	130.44		1	1	1			1	2	2					3
AAEPVEDNCINFVAMK	8.6213e-11	134.37	11	14	21	23			2						2	9
AAEPVRVVWR	1.0471e-05	149.72					2	2	1	2
AAEPVSR	0.010218	130.77	1					2		3	1			1					4	2
AAEPVSRR	0.0094145	100.02		1					1
AAEPVTFHVPWK	1.6914e-05	124.6	2	1	2	2	2	2	2	2	1	1
AAEQAGCMVSASR	1.353e-11	173.06		1	1	1	1	1	1	1	1	1	1			1
AAEQAHLWAELVFLYDK	7.0967e-05	72.359			1
AAEQDPEAR	0.00039882	130.66			2	3							3			3	1	2	2	1
AAEQEAQLLSQLK	1.2363e-29	208.27	2	2	4	4	2	3	3	2	3	3	1
AAEQGVQKPAAETPASACIPGKPSASTPTLWDGK	3.5457e-06	66.58				1	2
AAEQGWVDGQLQLGSMYYNGIGVK	0.0012609	46.273			1
AAEQISWYKPWTK	3.3268e-29	208.15											4	2	2	3		15
AAEQLPYLK	0.0035714	79.148			1			1								1
AAEQYTPK	0.0022165	116.73				1	1	1	2				7					18
AAEREPPPLGDGK	6.3582e-05	106.3	1	1		1	1	2		1	1	1
AAEREPPPLGDGKPTDFEDLEDGEDLFTSTVSTLESSPSSPEPASLPAEDISANSNGPK	2.2124e-06	47.792						1
AAERGAGQQQSQEMMEVDR	1.2277e-21	149.36														2
AAERGDVEKVTSILAK	0.00022522	69.485														2
AAERGHGDICSLLLQHSPALK	4.1205e-14	144.57						1													1
AAERPSHRKPASDEAPPGAGASVPPPLEAPPLVPK	1.9933e-05	65.378					1
AAERQEALR	0.024682	65.056		1
AAERQEALREFVAVTGAEEDR	2.4676e-33	170.18	1	1		1	1				1	1		1		1
AAERQEALREFVAVTGAEEDRAR	2.4792e-29	152.96	2		1	1	1				1	1	1			1
AAESAEIEPR	6.5185e-11	154.84	1					1	1	1	1
AAESALQVVEK	7.6013e-09	174.24	5	6	5	4	6	6	4	6	7	7	3	4	2	4					1		2
AAESDVLHFQFEQQGDVVLQK	0.034467	22.233						1								1
AAESETPGK	0.00028415	124.92			1	2		1	5	1
AAESETPGKSPEK	3.0995e-77	272.64	2	3	4	2	2	3	3	3	2	1									32	2	5
AAESETPGKSPEKKPK	1.8672e-11	144.97													2	3
AAESGELIGACEFMK	9.9768e-06	103.79	1
AAESGSDFQQR	2.1479e-18	197.21		1	1	1	3	3	2	1		1	2	1		2
AAESGSDFQQRR	2.4727e-28	184.58			1	1					1	2				1
AAESHWGLPVQK	0.0017718	59.04		1			1		1
AAESIDQK	0.0047484	114.28																	3	1
AAESIDQKNDSQLVIEAYK	4.8574e-81	242.16												1	2	3
AAESLADPTEYENLFPGLK	1.0245e-61	241.8	4	6	7	8	7	7	8	9	6	10	6	3	5	8	4	7	1	3		2	1
AAESLEELR	0.00083453	119.75								1			1		1	1
AAESLRR	0.0094924	139.31	1	2					1	1	2
AAESLTAIPEPASPQLLETPIHASQIQK	1.7868e-56	186.76	4	4	3	4	5	9	5	5	4	6				2					24	7	7
AAESMVK	0.044751	69.176		2					1	1
AAESPDQK	0.00082561	164.72					1
AAESPDQKDTDGGPKEEESPV	6.3959e-07	97.49												2		2				1
AAESTEEVSSLRPPR	9.7195e-17	156.81	3		2	3	3	1	2	2	3	2	3	3	4	4			2	2
AAESTEEVSSLRPPRLIHEDGIIRPYDR	0.058254	19.248														1
AAESTEIPPYVMK	2.6786e-07	130.44	1			1		2			1	2
AAESVSKPDVSEEAPGPSK	5.7611e-95	251.41	4	2	4	5	5	4	4	7	3	4	2	2	3	2			2	3			1
AAESVSKPDVSEEAPGPSKVK	1.4409e-17	146.72														2
AAESVYSR	0.0018404	143.28					1		2	2
AAETCQEPK	0.0012074	112.11							1	1
AAETDPGMVHLALGSDLTTLGLNLNSPENLYPK	1.0145e-102	211.89			3			3		1		1
AAETFPK	0.035621	81.297									1
AAETHFGFETVSEEEK	4.93e-41	215.37									2						1	4		2
AAETHFGFETVSEEEKGGK	4.0011e-05	74.732																1
AAETIIDTK	0.00023056	159.58	2	2	2	2	1	1		2		2	1	1	1	1
AAETLNFGPEWLR	5.8402e-40	229.97	1	1	1	1	1	2	1	1	1	1	1	1	1	1
AAETQTLNFGPEWLR	2.0624e-62	238.43	2	3	4	5	5	4	4	5	4	3	1			1
AAETSDDDLIPFGDRPTVSR	3.2172e-49	194.51	2	2					1		2	1	1	1		1					1
AAETTVVEVEEIVDIGAFAPEDIHIPQIYVHR	1.4864e-74	180.23							2	1				3	3	7					3
AAETVLK	0.030252	101.69			2		4	2		1		4						3
AAETVVDPEMTPYLDIANQTGR	0.0015268	51.876	1	1							1	1							1
AAETYGVR	0.0019955	130.27									3			1
AAEVALK	0.035602	83.614				1		1	1
AAEVEMQLR	0.00040481	175.91	3		3	2				2		3	2	1					1	1
AAEVEVER	0.0054728	109.71														1
AAEVGDDFLGDFVVGER	8.9226e-33	183.7	2	3	4	2	1	1	1		2	7	3	2		7	1
AAEVLINQLDR	4.2918e-05	141.08	2	1			1	1				1
AAEVLINQLDREHK	3.5118e-25	193.06	1	3			3	3	1			3
AAEVLNK	0.011107	148.07	1	2			12	1	3	1	4		3	1	2	2		6	4
AAEVLNKHSLSGRPLK	5.3267e-76	254.71				1	1									4
AAEVLPSAR	0.00087101	128.86	1	2	2	4	4		2	1	2		1
AAEVLSQGAHLAAGPDGR	0.0013181	59.372						1
AAEVLVYGAPPGR	4.3833e-05	105.65					1		2	2
AAEVPNEELINLLLK	1.3209e-12	143.93	3	4	3	3	3	2	2	3	4	4	3	3	3	4				2
AAEVPSSVIEDCDNVVTGGDPFYDR	1.3734e-17	128.98									3	3
AAEVPSSVIEDCDNVVTGGDPFYDRFPWFR	5.7531e-146	251.51					2	2			2	3
AAEVVASAMRPGPESPSTR	3.7941e-94	250.83	1			1	2		1	1	1										3	5
AAEVVASAMRPGPESPSTRR	4.3792e-11	133.27			1	1			1		1										9	1	1
AAEVVKNTNAAEESLPEIQK	1.7528e-05	76.301					2				1					1
AAEVVKNTNAAEESLPEIQKEHR	3.5503e-75	213.2														2
AAEVWMDEFK	0.00013475	136.96	1	1	2	2	2	1	1	1	1			1	2	3
AAEVWMDEFKELYYHRNPR	1.8349e-06	100.04														5
AAEVWMDEYK	0.00020299	143.96	4	4								2	5	1	2	4			1		1
AAEVWMDEYKEHFYNR	8.1199e-13	141														2
AAEVWMDEYKEHFYNRNPPAR	0.00026405	57.366														1
AAEVWMDEYKEHFYNRNPPARK	0.043612	25.619														1
AAEVWMDEYKNFYYAAVPSAR	5.3153e-80	222.39														1
AAEVYFGDLELFEPFDHPEESIPK	4.4429e-09	97.5																				1
AAEVYFGDLELFEPFDHPEESIPKPVHTR	7.3868e-77	194.66				1							1	2	2	3
AAEVYTR	0.0030127	158.08								2	1					1
AAEWQLDQPSWSGR	7.5832e-69	249.33	1	3	2	2	4	1	2	3	3	2	3	2	2	4		1	2	1
AAEWQLDQPSWSGRLR	3.2916e-05	101.53														1
AAEWYNIDFSLQNQLR	7.2991e-41	213.52	2	4	5	4	3		3	4		5	1	2		2
AAEYHLR	0.018883	108.24					1	1
AAEYTIPEDGR	0.0015281	80.245					1				1	1
AAEYTIPEDGRVSENTVCLIRK	0.101	18.623										1
AAFAAEMAATIER	0.00015234	95.183				1
AAFADSSGQHPPDACAFR	0.0048868	37.687													1
AAFADSSGQHPPDACAFRR	0.0022961	43.208													1
AAFAELHNCIIDK	1.091e-21	193.51	4	3	5	4		4	1		2					1
AAFAELHNCIIDKEVSLMAEMDK	3.7327e-75	209.41														2
AAFAITSR	4.6775e-05	168.23	2	2	1	2	2	1	1	1	2		1	1	1	1
AAFALGGLGSGFASNR	5.0345e-12	134.81	4	3	3	1		4	1	1	1	4
AAFALGGLGSGFASNREELSALVAPAFAHTSQVLVDK	2.0451e-152	247.36	2	3	3	3	5	5	4	3	2	2
AAFAMVTHVK	0.00043745	113.1	2	5	3	4	4	3	4	3	6	5
AAFAPFGR	0.0028865	128.86	3	3		2	4	3		2	2	3		1	2	2			1
AAFAVEPQGPALGSEPMMLGSPTSPK	2.0198e-44	165.47	3	4	7	5	4	5	2	3	3	4									1	1
AAFCDHK	0.02716	91.906			1	1		1		1		1
AAFCLEELMMTNPHNHLYCQQYAEVK	1.2448e-21	125.35		3	1		2	1				2
AAFCYQIR	0.0022835	134.66											1	1	1
AAFDDAIAELDTLSEESYK	7.0303e-148	293.07	68	64	65	70	64	48	64	50	65	67	28	25	17	20	34	5	10	8	56	12	28
AAFDDAIAELDTLSEESYKDSTLIMQLLR	2.9125e-190	276.78														2		3	5	1
AAFDVNNK	0.0033779	126.28		2		1	1		1		1
AAFEALQVK	0.0024695	166.68	1	1	1	1				2					1
AAFECMYTLLDSCLDR	1.001e-62	236.17	2	2	4	2	2	2			2	2
AAFEELEK	0.0034508	155	2	2	1	3	3	2	2	3	3	3		1	1	2		2
AAFENWEVEVTFR	1.0208e-07	142.83	1	1		2	4					2	3	3		3	3	4
AAFEPRPGEDSAGQPAQAEEAAEHSR	6.3231e-14	101.45		1	1	1	2	1			1	2
AAFERESDVPLK	4.5613e-05	140.09				3	3	1	2														1
AAFERESDVPLKTEEFEVTK	4.0966e-31	174											2	2	2	3
AAFFAER	0.015196	117.93			1	1										1
AAFFLSYEELLQR	0.00089017	74.987																	2
AAFFLSYEELLQRR	9.3616e-06	101.53												1	1	3
AAFFVTLDETEEGYR	4.0315e-20	206.46	5	5	5	3	1		9	5	2	6	6	4	3	5	2	2		1
AAFFVTLDETEEGYRSEDPDTSMDSYAK	2.2005e-46	175	2	3	5	5	3	2	11	9	5	6	3	2		8						1
AAFGCFGNWLATVEQR	1.0117e-62	236.05			3	1		2
AAFGEEVDAVDTGISR	1.2388e-40	251.91	6	4	9	7	12	9	4	3	4	10	2	3	2	3			1	1
AAFGEEVDAVDTGISRETSSDVALASHILTALR	3.688e-137	234.74			1	3	3	6			3	2				1
AAFGEEVDAVDTGISRETSSDVALASHILTALREK	6.0508e-76	193.03			1	1	3	3			1	1				3
AAFGGAEHVPPELWEPFYTDQYAQEHVKPPVTR	1.399e-27	124.82			2	2	1			1	2	1
AAFGILSYEHRPLK	1.9429e-09	137.84	2	2	2	2	1	1	2	2		2
AAFGISDSYVDGSSFDPQR	6.0403e-30	171.29	3	3	4	3	3		4	3	3	3				1			1
AAFGISDSYVDGSSFDPQRR	3.9178e-82	244.27	5	6	7	5	7	7	5	6	4	5	3	3	3	4					4	1
AAFGKADDDDVVVK	1.3373e-08	137.21												4	2	2
AAFGKESEVLIGNLGDK	1.4931e-13	142.26												1	1	2
AAFGLELEEMK	0.00018204	147.75									10	7
AAFGLSEAGFNTACVTK	3.2359e-59	230.38	11	10	13	10	16	18	17	9	7	6	8	2	4	19	10	24	7	6
AAFGLTTVHRR	0.00050564	101.38	2	2		1			1
AAFGNIK	0.034033	83.287						1		1		1
AAFGQGSGPIMLDEVQCTGTEASLADCK	1.1547e-83	213.39		1	4	3	1	1				1	1	2	4	5
AAFGQVR	0.019445	106.76	1	1				1	2			1	1
AAFGQVRR	0.0024347	143.85							1
AAFGTQAPDPGSTESLQEK	1.3511e-15	144.51							2	3		1
AAFIGIGLPEPNK	0.00010218	100.02	1						1	1	2	1	3						1
AAFIKAEKENPGLTQDIIMK	9.5901e-31	170.11														4
AAFKELQSTFK	9.1493e-06	159.44												1		1
AAFKGDSGGPLLCNNVAHGIVSYGK	1.0113e-91	222.46											6	2	4	2			3	3
AAFKIWSQK	5.1745e-08	179.1												1		6
AAFKLDFLPEMMVDHCSLNSSPVSK	1.3786e-61	192.3																				2	1
AAFKTSYGKDLIK	8.6677e-05	114.31														1
AAFLAQAPSGSR	0.006079	61.419		1
AAFLDSLMLQMPSELPLSSR	0.090861	8.8569														1
AAFLEAK	0.019098	107.67			1							1
AAFLGCLTDVR	4.8485e-05	126.71						1				1			1	1			1
AAFLGQR	0.016143	102.98				1					1					1
AAFLHVVK	0.005853	107.32	1	2	2	2		2	3	3
AAFLHVVKK	0.0018028	107.01												1
AAFLLTVLSERPEHHNLAFR	4.196e-08	109.72	1									2
AAFLNFFR	0.0018856	146.21	1	1	1	1	1	1	1	1	2	1	1	1	1	1
AAFLNFFRDR	1.6556e-05	146.48					2	1	1		1	1
AAFLQYCR	0.0018856	146.21	1	2	2	2	2		2	1		2
AAFLQYCRK	0.00055106	153.04			4	2		5	2		1	3			1	2
AAFLTGR	0.0068379	143.02	1										1					4
AAFLTGRYPVR	1.0521e-07	167.12	4	4									6			2
AAFMTGRYPVR	0.00039646	101.38				1
AAFNDMR	0.011981	119.57	1	1		3	2		1		1
AAFNEETHSYEIR	1.1853e-06	131.32					2	1				1
AAFNNNVSVAYECLSAGGR	1.3243e-07	118.15					1				1
AAFNQEHVSCQQAFEHFAQK	2.0707e-82	237.84	2	2	2	2	2	3	2	2	2	2
AAFNSGK	0.0031035	173.11				2	2		2	3								30	13	8
AAFNSGKVDIVAINDPFIDLNYMVYMFQYDSTHGK	1.5538e-88	196.43			1									9	6	10					9
AAFNSGKVDIVAINDPFIDLNYMVYMFQYDSTHGKFHGTVK	3.2867e-115	205.67												5	3	9
AAFPALSPAQLHR	0.0013724	57.792									1	1
AAFPGAPGEGPEAR	0.00019243	86.944		1		1	1								1				1
AAFPLGALTQSHTGSYHCHSWEEMAVSEPSEALELVGTDILPK	0.060951	12.29									1	1
AAFPLHDCK	0.0020728	100.76	2	4	4	4	4	2	1	2	4	3	2		2			1
AAFPPPEQK	0.0012214	111.82			3		3	4		4	2	4
AAFPQYQPVVMLEK	7.8372e-06	111.12	3	2									2	1		4
AAFPSPTAAEMAEISR	0.00035337	98.421	1
AAFPTGVK	0.009092	94.114			1	1	1	1			1	1
AAFQGAMK	0.0087802	107.67									2
AAFQIISQVISEATEQVLATTVGK	3.2463e-05	68.445																2		1
AAFQLDCSIVSR	2.4145e-10	167.71	1		2	1		1	2		2	1
AAFQLGSPWR	3.1881e-22	205.83	3	2	2	2	2	2			3	4	9	1	2	3	35	37	5	9
AAFQLGSPWRR	6.8351e-06	157.38	3	5	4	5	2	3			4	4	17	5	5	5	43
AAFQPEANPSHLTLNTALVESEDL	2.6855e-38	172.77	3	3	12	7	4	2		2	5	2	2	14	6	3				1	1	3	2
AAFQSLLDAQADEAVLDHPDLK	1.1878e-161	290.54	9	12	7	7	9	12	6	5	13	8	6	6	2	9	1	4	4	4	1
AAFQSLLDAQADEAVLDHPDLKHIDPVVLK	1.2064e-05	61.03														2
AAFQSQYK	0.0020955	142.64	2	2	2	2	2	1		2		2									1
AAFQYGIK	0.0069257	102.71			1			1	1	2	2	1	1			2			1
AAFRLFETK	0.0072177	60.064														1
AAFRQVQGSEISSIDEFCR	1.9752e-15	140.28						1								3
AAFRQVQGSEISSIDEFCRK	7.9379e-70	227.26					2				2	1			1	4
AAFSEDGALMDGGMDLNMEQGMAEHLK	5.8652e-56	179.64	3	3		2	1	1	2	2	4	2
AAFSKDESKEPIVEVR	2.6885e-14	146.3												5	5	4			4	1
AAFSQEK	0.0067599	134.66	1		1	2		2	3	1	2	1			1
AAFTAFEEAQLPR	8.5541e-41	231.7	9	6	7	6	13	13	8	10	9	11	2	3	3	3			1	1
AAFTAGR	0.037457	128.82																		1
AAFTCIK	0.033271	84.244	1	1	1		1	1			1	1
AAFTGRK	0.03215	94.006		1			2				1
AAFTTPDHAPLSPQSSVASSGSEQTEEQGSSR	4.058e-136	242.72	3	3	2	3	3	4	3	3	2	3	1								6	2	3
AAFTVSLDPGPLEQFPHSMEPQLR	1.826e-122	259.93	9	6	11	11	13	11	9	8	10	12	2		3	6
AAFVAYALAFPR	1.9672e-08	161.17			3	3							1				15	3
AAFVLPEFAR	3.3537e-05	142.43	2	4	4	4	5	4	4	4	5	5	4					1	3	3	1	1	3
AAFVLPEFARK	8.7693e-05	102.55					1									1
AAFVSEQQQK	2.1718e-08	175.91	3	2	1				1	1				2		1			5	4
AAFYEEQINYYDTYIK	1.9256e-25	179.79	2	2	1		2	2			2	1	13	6	3	10		6	2
AAFYHQPWAQEAVGR	8.1438e-32	198.87	2	2	3	3	2	2	2	3	2	2	2		2	2		2
AAGAAEAAVAAVEEVGSAGQFEELLR	8.5191e-154	263.16															2	9					2
AAGAAESEEDFLR	3.8647e-22	201	1	1	1	1	1			1	1	1	2	1	2
AAGAAESEEDFLRQVGVTEMLR	2.9564e-06	85.855					1	1
AAGAAGAAAAAAR	1.9916e-39	178.54									1	1	2	1		2		6
AAGAAIAGQASLPVLPGVDR	4.7846e-06	80.585									1	1
AAGAARIIAVDINK	9.7065e-05	103.76											7
AAGAARIIGVDVNK	0.0018105	79.875											1
AAGADPGEGEEGR	0.12497	32.933				1
AAGAEGAEPAAPR	9.3633e-30	210.93	2		2	2	2	3	1	2			2			3		1
AAGAEPDSILKPELLSAIEK	4.8891e-58	205.96	3	3	3	3	3	2	2	2	3	3	2	2	3	4	1	2	3	2		1
AAGAGAGSAPR	9.7139e-06	149.23			1	1		1		2			1					3		1
AAGAGEDADWLEGGSPVSGQLLAGVQVQK	2.4048e-64	187.32																				3
AAGAGGSGSESDHTAPSGVGSSWR	5.9849e-75	206.67			2	2		1		1	1	2									2
AAGAGGSGSESDHTAPSGVGSSWRERPAGQLSR	7.1203e-61	162.95																				7
AAGAGLEPSSK	0.00032605	105.2			1		1	1	1	1
AAGAGMISK	0.0057633	82.279								1									1
AAGAGNEAAALFLATNGAHVNHR	3.8913e-91	223.51	2	1		1	3		3	2			2	2		3
AAGAGTAGPASGPGVVRDPAASQPR	1.0864e-49	184.2	3	2	4	3	4	4	2	2	4	4				1
AAGAGTAGPASGPGVVRDPAASQPRK	4.3985e-07	82.885						1
AAGAISAELEATTLR	6.5181e-12	143.64											2				1
AAGALGSASSGSMPNLAAR	4.9332e-39	177.32					1	1	1	1	1	2		1
AAGALLNGPPQFSTAPEIK	6.686e-31	176.28	3	2	4	3	8	2	3	3	8	7	1			3		2
AAGALLNGPPQFSTAPEIKAPEPLSSLK	1.6767e-22	128.89														1
AAGALLTEGEACHMSLSSPELGPLTK	0	403.03	3	4	3	4	3	2	1	1	3	3				1					8		1
AAGAPGAACRPGCSQK	1.9217e-05	92.38							2
AAGAPGASDADGLK	0.00066523	72.891			2	1
AAGAPGASDADGLKPR	2.3067e-20	170.74			2	2			2	2				4	2				1
AAGARPLTSPESLSR	2.1685e-63	247.17	2	2	4	2	5	4	3	3	2	5	2	2	2				1		7	4	5
AAGARPLTSPESLSRDLEAPEVQESYR	1.0518e-14	115.27																				1
AAGARPLTSPESLSRDLEAPEVQESYRQQLR	3.1329e-19	116.28																					1
AAGASDVVLYK	0.00022474	110.39	1	1		2	3	2		1	2							2	2				1
AAGASDVVLYKIDVPANR	3.0994e-14	144.68														1
AAGASRIIGIDINSEK	1.125e-31	193.3											6
AAGCDFTNVVK	3.4018e-05	185.6	2	2	3	3	3	4		4	2	2	4	3	3		3	10	1
AAGCNIPVASVAAGFPAGQTHLK	2.6744e-23	147.02	4	4	3	2	4	4	3	5	5	4	4	2	4	4		3	3	2
AAGDDEAMFIDENFCTALEYGLPPTAGWGMGIDR	1.0253e-06	74.282			1							2				1
AAGDEFETR	0.00055365	159.28			1					1		1			1	5				1
AAGDGDCGTTHSR	5.6273e-51	241.15															1	13	2	2
AAGDGDVK	0.028328	70.525									1
AAGDNREMEQGVREADAGETEEPGAEGAGK	3.6026e-06	63.427														1
AAGDNREMEQGVREADAGETEEPGAEGAGKGEEVVVVEK	0.0003758	42.038														1
AAGDPWEWNQNRNNAK	0.07167	21.247			1	1				1
AAGDSNLKR	1.7133e-08	182.53																10	3	3
AAGDTTVIENSDVSPETESSEK	7.3231e-206	319.01	10	12	10	9	6	8	9	11	12	9	5	4	2	2	3		2	2	5	4	6
AAGDVDIGDAAYYFER	6.9042e-41	213.83			7	4			10	4				3	3				6
AAGDWPCAR	0.031068	40.352																	1
AAGDWTENLIR	5.3853e-05	138.25														1
AAGDWVLEVYDTPSQLR	0.0086689	51.495			1		1	1
AAGEAEEEEEDDDDEEEEEDLSSPPGLPEPLESVEAPPRPQALTDGPR	0.088881	4.6003	1					1
AAGEAEEEEEDDDDEEEEEDLSSPPGLPEPLESVEAPPRPQALTDGPREHSK	0.00019393	35.254						2			1	2
AAGEEGALEPAPAAGSSPQPLAVAAPQLPVLEVQPLETQVASEASAVPR	1.6781e-18	100.73					1		2														1
AAGEELEK	0.024528	80.165				1
AAGEGLLTLR	0.00016164	133.23			1	1			2	2
AAGELEGGK	0.0011149	146.69	1	1	1	2	1	1	1	3	1	1
AAGELEGGKPLSGLLNALAQDTFHGYPGITEELLR	1.433e-203	281.47			1		1
AAGELGIAVCNIPSAAVEETADSTICHILNLYR	1.28e-38	148.31			1							1
AAGELGIAVCNIPSAAVEETADSTICHILNLYRR	1.327e-119	227.41	1		1	2	1	3				2				1
AAGEPIKEGDNDYFTCITK	3.6094e-21	156.73												1	1	2			1
AAGESMAQR	2.5871e-19	214.12	2	2	1	3	4	5	3		2	1		1	2	1		1	4	3
AAGEVLEPANLLAEEK	3.0732e-12	140.22	1	1	4	3	4	6	2	3	3	4	1	2	2	3						2
AAGEVLEPANLLAEEKDEDLLFE	0.00035617	68.458													1	2
AAGFDEIEQDLTQR	6.0811e-23	236.28			2	2	2	1		3	2		4	4	2	3	1		1
AAGFDEIEQDLTQRFEEK	4.0872e-85	252.05			1	2			2	2				2	2	2
AAGFERPSPVQLK	4.464e-39	226.51	2	2	2	2	2	2	2	1	2	2	2		1
AAGFKDPLLASGTDGVGTK	1.0887e-57	210.66			4	3	7	4	2	2	2	2	3	2	1	4		4	2	2
AAGFKDPLLASGTDGVGTKLK	9.1905e-12	123.19														1
AAGFKTSPGRPLGTTK	1.5252e-23	178.23														2					3	3	1
AAGFNVLR	0.0037474	120.65							1	1					1
AAGFPQYAQLYEDSQFPINIVAVKNDHDFLEK	0.00028738	45.227														1
AAGFPTASVCHTK	2.9101e-05	97.463		2		3	2	4	2
AAGFPYALR	0.0010937	122.18	1	1		1	1		1	1	1	1
AAGFSSSTTSTSWEGNR	6.8234e-49	217.01	2	3	2	2	1	1	2	1	2	2		1	1
AAGGAAPETPAISPSK	8.2814e-17	157.88					1	1		1											1	2	3
AAGGAAPPK	0.026524	59.35										1						2
AAGGAEGGSGPGAAMGDCAEIK	7.3978e-13	127.37			2	2	2	2		2	1	2
AAGGAPSPPPPVR	6.6288e-07	138.01			1			2	2						1						4	3	2
AAGGAPSPPPPVRR	1.6946e-06	125.86	2	2	2		2	2	2	2	2										13	7	10
AAGGAPSPPPPVRRASAGPAPGPVVTAEGLHPSLPSPTGNSTPLGSSK	1.4066e-83	181.97																				4	2
AAGGATAGSRQPSVETLDSPTGSHVEWCK	8.5461e-108	220.95	1		3	2
AAGGAVAAAPECR	2.7327e-22	201	1	2	1			1	1	1	2	1			1	1
AAGGAVCEQPLGLECR	7.2324e-21	171.76	1	2					1							1				1
AAGGDHGSPDSYR	6.4645e-51	240.87	2	1		3	2	1		1	1		1	1	1	1		1	3	3		1	1
AAGGDHGSPDSYRSPLASR	1.4703e-129	283.44	4	6	7	6	6	7	4	2	6	7	3	2	4	2					15	9	10
AAGGFTHDELLK	1.6039e-15	193.22	1	3	2	2	3	2	1	2	3	4
AAGGGAGSSEDDAQSR	4.5272e-09	126.16		1													1	1	3
AAGGGGGGGGGGGGGGGGGGVGGGGAGGGAGGGRSPVRELDMGAAER	1.4649e-23	108.7									2	2
AAGGGGPLYGDGYGFR	0.00057868	67.415				1			1		1	1
AAGGGGSCDPLAPAGVPCAFSPHSQAYFALASTDGHLR	6.8123e-78	187.76	5	4	5	5	5	4	3	4	6	4				1
AAGGGSYK	0.011366	79.474		1		1	1		1		1								1
AAGGGSYKGHVDILAPTVQELAALEK	1.0304e-171	278.05												3		5
AAGGHLCQQPK	4.8093e-05	126.55		2
AAGGIELFVGGIGPDGHIAFNEPGSSLVSR	2.9777e-108	231.29	1	1	2	2	1	2	1	1		2	1			1				1
AAGGIILTASHCPGGPGGEFGVK	9.7431e-49	186.13												13	14	5			15	12
AAGGLHLLPWSR	0.0037625	71.888																3
AAGGLSR	0.065599	89.427							2
AAGGNLLILR	0.0025749	82.287			1	1						1
AAGGNSREPSPLPELALR	1.9725e-05	81.157							2	2	3	4									1
AAGGNSREPSPLPELALRK	8.6531e-05	77.907							1	2	3	3
AAGGPGAGSAAPVSSTSSLPLAALNMR	7.9001e-45	169.08		2	2					1		1	3	1	1	1
AAGGPLGGGAAAPEDDDEDDDEELLEVR	2.5752e-29	134.68	3	2	2	2	1	3		1	4	4											1
AAGGQDKAGK	0.027124	63.816																		1
AAGGQGLHVTAL	0.00067543	88.155												1	1	1
AAGGQLPPR	0.00077107	121.67		2	5	4	4	4	2	3	4	5							2
AAGGSDPR	0.017379	63.301																	5
AAGGSDPRAGDVEEDASQLIFPK	1.5976e-17	131.82						2								4
AAGGSGVGGK	0.00075605	95.523		1			1		1
AAGGSPAVGCTTR	3.0263e-17	190.78	2	1	2	1	1	1
AAGGTGGLR	0.03096	57.859				1					1
AAGGTGGLREEQR	0.0032923	64.827												1
AAGHEPHLLAR	5.2886e-05	132.85	2	3					3
AAGHHSLFRR	0.001688	68.657			4	3
AAGHLLK	0.063961	83.287									1
AAGHLLKPR	5.1271e-08	179.21			1		1		2	1	2			1	2	2		5
AAGHLVR	0.0069252	142.63									1		2				1	15
AAGHPGDPESQQR	3.5372e-16	178.95	2	2	1	1	1		2	4	2	5	1	1	2	2	1	11	20	16	1
AAGIASETEIAFFCEEDYK	0.0023647	51.566	1							1
AAGIDEQENWHEGK	1.1041e-70	261.35	7	8	11	9	6	7	4	5	6	7	12	2	2	2	15	2	3	4
AAGIDEQENWHEGKENIR	0	374.94												6	2	9		3	7	5
AAGIEIQK	0.006287	120.46	1	1		1					1			1	1			1	1
AAGIEIQKK	0.0029998	117.81					1									1
AAGIGKDFKENPNLR	1.9447e-09	124.62												1	1
AAGIGKDFKENPNLRDNWTDAEGYYR	4.834e-36	157.68														1
AAGIIHLGATSCYVGDNTDLIILR	7.3959e-107	234.36	1	1		1	1					1
AAGISLIVPGK	0.0044959	69.721	2	1		2	1		2	1	2
AAGISLIVPGKSPTR	7.258e-39	209.85	2	3		3			2	2	2	2		2	2	2					16	2	5
AAGISLIVPGKSPTRK	6.2561e-12	142.97	1						1		1					1					4	1
AAGISLIVPGKSPTRKK	3.6736e-05	82.529												3							2	4
AAGIVASR	0.0051257	101.43		1					2	1		3
AAGIVASRR	0.046965	63.419										1
AAGKAPESEKPAQSLDPSR	6.272e-06	94.632												1
AAGKGDVPTK	0.00022718	143			1		1						1
AAGKGDVPTKRPPVLR	2.6958e-26	186.69			7	2							13	28	20	36
AAGKGKLDVQFSGLTK	1.3345e-108	281.07												39	30	29			2
AAGKGKLDVQFSGLTKGDAVR	1.8846e-161	294.37												32	15	20
AAGKGPLATGGIK	9.4555e-09	147.96											2	3	4	6
AAGKGPLATGGIKK	1.6078e-12	161.49			3	1							32	8	5	10
AAGKGYENEDNYSNIR	2.0675e-05	91.616														1
AAGKITDAFSSLAK	1.5686e-12	162.29														4
AAGKLKAEGSEIR	4.7302e-29	209.83														4
AAGLATMISTMRPDIDNMDEYVR	0	391.86	15	14	20	19	20	10	18	12	18	22	11	7	7	16						1
AAGLATMISTMRPDIDNMDEYVRNTTAR	1.7108e-06	73.649			1							1
AAGLENGHCLSK	0.0013068	87.427									1												1
AAGLEPVGHYEEVELTETSVNVGPER	4.7413e-30	148.29	2	2	3	2	1	3	4	1	3	2	2	1	1	1
AAGLESAATIR	2.6542e-05	178.46	1	1	1	1		1	1		1	2				1
AAGLLGANSASFSQASGNMGTSPSSMAR	5.081e-173	280.08		2		2	1		2	1	2	2									8	3
AAGLLMGLR	0.00069695	106.36				1						1
AAGLLMGLRR	4.2352e-05	150.36			2	2						1
AAGLLSTYR	1.2971e-05	164.96												3	2	2			7	7
AAGLPGAALPLRK	2.1654e-05	118.23	2	4					4
AAGLQAEIGQVK	2.0711e-08	208.15	1	1	2	2	1	1	1	1	1	1	1	1	1			6
AAGLQAEIGQVKQELSR	2.4849e-14	138.91												2
AAGLTVKPSGK	0.00108	101.5	1
AAGLTVKPSGKPR	4.0598e-15	184.34	3	4					4	9			4	8	4				2
AAGLVRK	0.069135	71.378									1
AAGLVSDLDADSGLTLSR	3.8595e-40	201.57	4	2	3	2	4	5	5	2	6	4	3		2	1	2	1		1
AAGLVSDLDADSGLTLSRR	4.7004e-49	195.46		2	1	2	2		2	2	2	2	4			3
AAGMASPWGK	0.00034233	116.52				1		1	2	1	1	1									2	1
AAGMEDFSAEEEESWYDQQDLEQDLHLAAELGK	0.0049437	43.903						1
AAGMGSYVPPRR	0.00011462	103.91			2	4	2		1		1
AAGMNMEEEEELQQNLWGLK	6.9868e-273	362.82	8	6	13	7	12	13	3	7	13	16	10		4	7
AAGMPLAQPLVEHYVPR	2.8921e-09	125.67		1	1	1	1	1	1	2
AAGMSSPGAQSHPEELPR	2.5647e-49	215.51	2	3	4	6	4	1	2	4	6	5	3	2	2	1			1	1	3	2	2
AAGMSSPGAQSHPEELPRGASTPSEK	1.5243e-28	136.57						2								1					1	2	2
AAGMYLEHYLDSIENLPFELQR	7.6811e-34	167.53									1
AAGNASFSK	0.00038598	143.37	1		1	1	1				1	1
AAGNECPELQPPVHGK	0.0045905	44.691											1
AAGNESFR	0.00015693	148.04	1	1		1	2		3		1	1
AAGNESFRNGQYAEASALYGR	1.1115e-182	311.16	2	3	8	3	5	7	2		3	3			1	1
AAGNFATK	0.072759	46.426			1		1			1	1	2
AAGNPGSLAAPIDHK	2.1157e-09	121.92						2		1
AAGNPGSLAAPIDHKPCSAPLEPK	8.9166e-61	201.29	3	2	2	3	3	3	3	3	3	4	1
AAGNSEFTLPAPSK	2.0958e-09	143.93	1			1	1	1		2
AAGPASPPEEDPER	2.0739e-09	143.98						2		2		1		1		1			1		2		2
AAGPASPPEEDPERTK	1.7234e-19	169.51						2	1	2													2
AAGPCLLAECR	0.026213	49.448													1
AAGPELQADCDQIVK	2.7859e-20	167.94	1	1	2	1			1	1	1	1	1	2	1	1			1	1
AAGPELQADCDQIVKR	3.6844e-12	140.49														2
AAGPELR	0.01271	138.85	1				1			1	2	1	2		1			2	3
AAGPELRVEGWK	3.8874e-11	164.13														1
AAGPEPQALDEFTSLLIADDTR	1.727e-93	236.6	2	2	3	1	1	4	1	2	3	4	2	2	1	1
AAGPGLGNVAMGPR	1.9398e-06	120.03	4	4		4	3	3	4	1	4	3	1	1	1	1
AAGPGTSQAPEQVETEATPGTDSTGPTPR	1.438e-18	114.49			1			1		1			3
AAGPGWAAYER	6.604e-05	133.91		1				1			1					1
AAGPISER	0.0011666	157.33	3	3	3	3	4	1	2	2	2	3	3	3	1	2			1	1		1	1
AAGPISERNQDATVYVGGLDEK	1.162e-92	233.85	2	4	4	5	4	4	2	3	3	3				4
AAGPLLTDECR	2.729e-12	181.87	2	2	1	2	3	1	2	1	2	1		1	1	2		1	1	1			1
AAGPLQLR	0.0025477	132.09		1	1	2	1	2	1	1	1
AAGPLQVYK	0.0056506	79.474			1		1				1	1
AAGPLQVYKEHAQEVYSVDWSQTR	0.0006904	47.058												1
AAGPQAWSALLAK	0.0066404	57.425								1
AAGPSEPLGEVAPR	9.0632e-05	94.023									1	1
AAGPSLSHTSGGTQSK	1.9755e-195	333.66	2	4	4	4	6	4	5	4	4	4	1	2	2			8	6	5	5	1
AAGQAAALVHIYLDGSVLVTHGGIEMGQGVHTK	1.1706e-07	77.522																19
AAGQGDMRQEPK	3.076e-14	179.67						1
AAGQPYEQHAK	0.00084325	89.171											2
AAGQTVVAQPVHMQQLLK	3.4166e-49	214.28	3	3	3	2	3		2	3	3	3	1	2		1					3
AAGQVTPPTPPQTAQPPLPGPPPAAVEMAMQIQR	1.989e-36	137.52																			6	3
AAGQYSTSYAQQK	1.8117e-39	225.97				1		1					1					3	1
AAGRDPSALR	0.00047148	130.41							1	2
AAGRDVAAEAVAR	4.7212e-06	115.83						1	1		1
AAGRDVAAEAVARSPK	0.0030817	93.196									1	1
AAGRLSIHSLEAQSLR	0.035622	40.086														1
AAGRPLR	0.066309	96.048						1
AAGSAQGNNQACNSTSEVKDLLEQK	5.8514e-07	87.319																	1
AAGSDGTELFDQVHR	1.6345e-148	311.95	2	3	3	1	2	4	1	3	4	2	2	1	2	2			1
AAGSDKFCYEK	0.11378	21.396					1
AAGSDLLDEVFFNSEVDEK	1.5454e-111	266.28	2		6			1				4		2	2	3						1	1
AAGSDVDIDMAFILDSAETTTLFQFNEMKK	1.1458e-18	113.91												2	1	3
AAGSEATTPVIVAAGAGGEEGEHVK	5.7181e-39	172.75	1	1	2	1	1	2			1	1
AAGSEATTPVIVAAGAGGEEGEHVKPFKPEK	1.5887e-25	124.03					2				1	3		1	1	1
AAGSGAGGGGSAEQLDALVK	2.1443e-50	203.23	3	1	1	2	3	1	1	4			1			2
AAGSGELGVTMK	4.013e-07	177.57	24	27	11	23	7	5	17	10	5	5	9	5	6	9		11	9	2
AAGSGELGVTMKGPK	4.0816e-32	203.93											2	22	11	26
AAGSGELGVTMKGPKGLEELVK	5.3965e-69	214.44														4
AAGSGGSGGSGGGPGPGPGGGGGPSGSGSGPGSNGGLGSGGELHPR	3.738e-84	187.62				2	3		1	2		2
AAGSGVSDYDYLDLDK	3.9543e-12	137.79	1	1			1	1			1	1
AAGSITTLPALPEDGGSGAFPPGHFK	0.0029701	35.246	1
AAGSLGTAGR	0.00047884	111.61																	1
AAGSLLAEK	0.005543	79.986					1
AAGSMSSLER	0.00014726	135.43			1	1		1			1
AAGSPHLTLEFCNYPSSMR	4.3469e-22	157.98	2	2	2		2	2				2
AAGSPHLTLEFCNYPSSMRDHIDYR	1.4722e-49	179.5	2	3	2	2	3				3	2
AAGSPSPLPAPDPAPK	1.0157e-31	197.94	2	2	3	4		3	5	4	5	5	2	1	1	1		5	1	2	5	3	1
AAGSPSPLPAPDPAPKSEPAAEEGALVPPEPIPGTAQPVK	0.0002904	38.475														1
AAGSPSPLPAPDPAPKSEPAAEEGALVPPEPIPGTAQPVKR	0.00022516	40.022														1
AAGSPSSSDQDEKLPGQDESTAGTSEQNDILK	1.6634e-136	236.36					2						5	3	3	5			1	1			3
AAGSPSSSDQDEKLPGQDESTAGTSEQNDILKVVEK	2.7482e-78	190.44														1
AAGSRDVSLAK	0.00066002	109.16														3
AAGSRDVSLAKADAAPDEK	0.00030828	58.848														1
AAGSSGFEAVEVAWPYAETPEALAR	1.3745e-61	199.89			2	1	1	2	2		2	1	6	3	3	8
AAGSSLLNK	0.0050587	82.287	1						1		1				1			2
AAGSSSDPLMCPPR	3.9031e-09	139.78						1			1
AAGSSSDPLMCPPRQLEGLPR	0.051949	21.1									1
AAGSTRQPIR	0.00073549	82.645													1
AAGSTRQPIRGYVQPADTGHTAK	3.2444e-38	170.5												4	3
AAGSTVR	0.0085219	125.08																4
AAGTAAALAFLSQESR	7.46e-196	339.48	5	4	3	5	6	5	5	7	3	3		1	1	1			1	1	10	4	1
AAGTAAALAFLSQESRTR	6.2835e-33	177.58							4
AAGTAGQLLYSNLQHLK	0.00056935	54.72												1	1	2
AAGTALGQALR	3.2619e-12	180.09									2	1
AAGTCGVLLR	5.0989e-05	147.2	1	1	1	1	1				1	1						2
AAGTCGVLLRK	4.5739e-08	167.76	5	3	5	4	3	3	2	3	4	4	2		3	4
AAGTDGNALQDQQLSK	1.0398e-16	156				1	1			1
AAGTDGSDFQHR	7.4774e-29	210.35	1	2	2	2	2	1	3	2	2	2	2					7	3	3
AAGTDPNMADNGDLDLGPVETEPPYASPR	2.0407e-18	111.97			1	1	1				1	1
AAGTDSFNGHPPQGCASTPVAR	6.0804e-26	160.3	4	3	5	5	7	5		2	4	8
AAGTEGPFQEVDGVATTR	1.4212e-85	252.76	2	2	4	3	3	2	1	3	2	2	2	2	1	2				2
AAGTEVGLPR	0.024495	55.064		2					1
AAGTKKQFQKF	2.0126e-17	201.33														2
AAGTLEDVYNR	0.020139	52.247																1
AAGTLYTYPENWR	1.0998e-51	257.88	11	9	8	11	8	8	9	9	7	9	8	1	1	3	3	11	2	6	1
AAGTLYTYPENWRAFK	5.2253e-58	251.87			1		1			1
AAGTSGLILK	0.0052444	66.19								1						1
AAGTSSYWEDLR	4.5626e-05	114.72			2			1		1		1		1
AAGTSSYWEDLRK	2.8269e-30	218.06			3		2	2		1	2	1	2	2	2	2	1	2	2	1
AAGVAAR	0.025484	87.582																3
AAGVAGWGVEAEEFEDAPDVEPLEPTLSNIIEQR	2.7199e-119	222.95																				17	5
AAGVCLMLLATCCEDDIVPHVLPFIK	6.2287e-37	161.68	1			2	1
AAGVDCGDGVGAR	9.0641e-08	140.91	2	3	1	1	2	2	1	1	1	3		1	1	1			1
AAGVEAAAEVAATEIK	8.0199e-41	241.3	23	26	34	28	34	31	27	21	31	29	9	17	14	13	1	4	9	3	22	4	2
AAGVEAAAEVAATEIKMEEESGAPGVPSGNGAPGPK	4.808e-37	138.84			5	3								8	10	16
AAGVEAAAEVAATEIKMEEESGAPGVPSGNGAPGPKGEGERPAQNEK	9.723e-215	274.96			3									14	14	26
AAGVGDRPVVWISHSMGGLLVK	1.5208e-06	89.015						1
AAGVGLVDCHCHLSAPDFDRDLDDVLEK	1.0157e-36	154.33	2	2	3	2	1	2		1	3	3			2	2
AAGVGSSPGDQSGDENITQMLK	1.9235e-33	167.28			2	1	2	1			2		2								2
AAGVGWENVLLK	0.00010268	109.39						1										2
AAGVLEGALGPHVVTNLYLYPIK	4.8715e-64	198.47				1		1		1			2
AAGVLLR	0.015932	116	1
AAGVLNYLK	0.0016895	104.44			2	1						1		1	1	2
AAGVNVEPFWPGLFAK	3.2845e-12	139.64	4	3	4	2	5	5	4	2	6	5	3	1	2	3	7	4	3	2	3	1	1
AAGVPCR	0.017571	111.69		1		1	2		1		1	2
AAGVPQVNSK	0.00021747	156.62	3	2	2	2	1	1	1	2	2	4	1	1		1
AAGVPSATITWR	1.3738e-06	135.99							1	1			9	2	4	2		7	17	8
AAGVPSATITWRK	8.064e-07	126.71											9	11	11	7
AAGVRDVFERPSAK	1.9374e-15	176.58	2		2	2	3	3	3	3	2	2	1	2	2	2					1	3
AAGVRDVFERPSAKK	4.2342e-05	97.223																				1
AAGVSPGTGGR	0.0053792	67.061									1
AAGVSPGTGGREGAEWR	0.012478	63.488									2	1
AAGVVLEMIR	8.2464e-17	204.07	5	5	4	8	8	5	5	4	7	4		1	1	1		3	3	2	1
AAGVVLEMIREGK	1.2405e-05	127.52						2	2							2
AAGWAGSPPTLLPLSPTSPR	1.1063e-15	143.99	1	1					1	1
AAGWSELSER	2.3417e-07	172.98	1	1			1	1		2	1		1	2	1	2	1	2	3
AAGYAHGLVFSTK	2.1531e-09	161.48	2	2	2	2	4	1		2	2	3
AAGYDLYSAYDYTIPPMEK	2.5972e-49	198.51	6	6	5	4	8	14	8	11	8	14				4			2
AAGYKVSPGRPPGSIK	1.4709e-08	122.3				2					2										2	5
AAGYNFYGTER	2.4819e-05	145.91	1	1		2		1	1
AAHAALEEEYLK	5.367e-05	116.24			2	2										1
AAHACATVGNR	0.00012253	115.78						1
AAHAPPAAAAEAPK	5.2173e-05	121.56	1		1		2		1		1	1
AAHASADLPEASSK	6.8617e-26	198.85	2				2	2	2	2	2	2
AAHDESPGNNVVDISVPPTTDGQKPNK	0.014412	28.36																	1
AAHDNMDIDK	1.5509e-07	169.81	5	3	1	2	2	5	3	2	5	2
AAHDNMDIDKVDELMQDIADQQELAEEISTAISK	9.3184e-38	146.57					1
AAHEALGQFCCALHK	2.4436e-50	225.09	3	3	3	2	5	2	2	2	2	3			1
AAHEEDLQR	0.0013449	109.29													1
AAHEGLIDRETMFR	0.053549	35.118													1	1
AAHELCDSILQSR	5.7607e-06	121.82			1			1				2
AAHEWDWFQR	2.8203e-05	148.56		2	1			1		1		1	1				1
AAHEWDWFQREELIGQISDIR	1.099e-57	205.02			1		3		1	1	1					3
AAHEWDWFQREELIGQISDIRVQNLQVER	3.562e-05	57.347														1
AAHEYHPGSKPPLPTSGPAQVPTPTAAPNQAPASAPAPAPTPAPAPGPR	5.4356e-19	103.25	2	2	2	2					1	2		1
AAHFDIDWGK	2.6995e-05	138.08	2									1
AAHFFSTLK	0.00025723	152.06	2	3	2	2	2	3		3	3	4	2
AAHFLHGCNSK	3.5412e-58	256.48	5	7	6	7	7	4	4	4	4	6	1		1	1
AAHFLHGCNSKK	0.00028218	76.326					2
AAHFLHGCNSKKAYFLYMYSR	0.13607	25.819																				1
AAHFVFR	0.0069252	142.63					1	1			1	1							1
AAHGCVTAVSGK	1.276e-14	178.49	1	1	1		1													1
AAHGFDWEEER	2.5862e-08	141.71	2	1		1	2				2	2
AAHGFKGPYDFDQIK	6.057e-25	187.37											4	3	1	2
AAHGGSAASSALK	4.7992e-25	184.1	1	3	1	2	3		1	1	3		1			1		3	3		1
AAHGPSPGSGKPQALALTPVEQVVAK	2.5987e-21	120.54	1					1			1
AAHGVLLQALDEMR	5.3319e-34	211.77	4	5	4	5	5	4	7	4	8	10	5	4	4	6				1	2	1
AAHGVLLQALDEMRADAEAVLAPPEPAQ	7.8089e-23	131.94						2			1					2
AAHHQMNHSAASAMALQPGTLQLIPK	7.5227e-36	149.3				2	3	3	5	7		3
AAHIFFTDTCPEPLFSELGR	4.1577e-112	269.49	2	3	3	3	3	5	3	3			2	2	3	3		1		1
AAHIFNEALVCHQIR	4.185e-63	241.42	25	25	13	13	14	7	3	9	18	21	5	3	5	4		18		1
AAHLADFDK	0.0014182	107.79	1					1		2					1
AAHLCAEAALR	1.8243e-12	184.9	41	41	75	45	54	64	35	50	50	49	5	6	10	18	3	9	4	1
AAHLEEFHYQTK	9.5049e-29	207.95	4	3	2	2		3		2	2	3
AAHLEGTELK	0.00039848	106.2				1
AAHLMDLAGNK	1.6646e-05	136.94			1	1							2			1
AAHLPLLTIEPPSDSSVDLSDR	1.6127e-06	88.574	2	2	3	1				1
AAHLSYGR	7.86e-07	182.68			1	1	1	1		1		1	1	1	1	1		2	2	1
AAHMCSAGLAGVINR	1.2476e-20	165.58											2
AAHMYSGAK	0.0018191	103.19		1	1	1		1
AAHNNSENIPLHK	0.068912	21.656														2
AAHPALAVTVPGPAEVR	7.3888e-14	140.22	2	2	2	2			2	2	2		4
AAHPNMR	0.063855	89.903		1
AAHPPSGSHS	0.0010113	96.936																5
AAHPTDDTTTLSERPSPSTDVQTDPQTLK	3.8121e-25	123.19	2	2	2	2		2
AAHQDFANIMK	9.5644e-05	117.2	2			1		1
AAHQDFANIMKMLR	0.082092	21.913			1
AAHQSSLLR	0.0012871	110.47					1
AAHRDPVFYDTLGEEAR	3.6278e-48	214.81			3	2	3	2				2
AAHRDPVFYDTLGEEAREEEEGIREEEEQLK	0.0051626	32.962									1
AAHRPGPLK	0.00061647	146.03	2	1	2	2	2	4		1	1
AAHRPVEWVQAVVSR	2.9523e-32	199.58						2	2	1		2
AAHSEGNTTAGLDMR	4.6149e-128	300.29	25	31	41	47	48	31	33	20	52	37	8	4	4	8		7	13	7	3	1
AAHSMDTLGSAGAK	4.7859e-69	253.83	2	3	2	2	1	2	1		2	2	1					17
AAHSMDTLGSAGAKK	3.5907e-05	81.904											3
AAHSMMR	0.0061966	145.88							1	1
AAHSNEILIFSVQPK	1.3126e-50	228.9	1	1	2	2	1	1			2	2				2
AAHSYNPK	0.0021816	137.62		2		1
AAHTEDINACTLTTSPR	9.0573e-118	284.71	4	4	3	3	2	2	4	2	2	3		1							2
AAHTEDINACTLTTSPRLPVF	3.9907e-55	197			1	2		2	1	2											3	2	2
AAHTFLIHGSR	1.0917e-25	207.29			2	3	2	2	2	3	3	1	3		3	1		3		3
AAHTFLIHGSRR	1.1792e-14	181.66			3	4	3	6	4	8	8	7	5	6	2	5
AAHVAPAAPDAGAPTAPAASATR	1.2155e-08	102.66							2	2
AAHVFFTDSCPDALFNELVK	3.3139e-69	221.9	2	3	3	1	2	1		2	5	6
AAHVLMPHESTVEHTHVDINEMESPLATR	1.3642e-233	311.55	9	9	7	7	7		5	6	6	7	5	6	6	5					2	2
AAHVLRK	0.022437	110.23		1			2		1
AAHVLRKPIFGR	2.3238e-05	116.55			1		1		2	4				2	2	3
AAHVPENSDTEQDVLTVK	1.0957e-34	190.37	1		1	1		1		1	1										4
AAHVPENSDTEQDVLTVKPVRK	7.2287e-258	347.4			2	2	3	3	1		2	2				1					23	18	14
AAHVQQMK	0.0034284	123.69	1	1		1	3		1
AAHVSEQFAR	1.545e-05	157.24		2			1	2	1		2
AAHVTLLTSLVEGEAVHLAR	3.9571e-11	122.01							2	1
AAHYCHSTLK	8.7941e-08	172.88		2	2		1	2								2
AAHYHTHKE	0.0015687	110.88																2
AAIAAPILHVNSK	1.911e-06	130.69											7	3	3	3		12	10	4
AAIAASEVLVDSAEEGSLAAAAELAAQK	7.3524e-60	214.17																				1
AAIAASEVLVDSAEEGSLAAAAELAAQKR	4.7285e-146	256.75																				2
AAIAASEVLVDSAEEGSLAAAAELAAQKREQR	3.1591e-37	142.65												1	1	3
AAIAECEEVR	0.00010946	140.05	1		1	1	1
AAIAFLHALWQDRR	0.0015233	57.434			1		1
AAIAHLQQK	0.00022005	153.71							1
AAIAPFQSAGSPPELQGLPELHEECEGNHPSAR	3.9808e-38	147.49		1	1	1		1		2		3									1		1
AAIAPFQSAGSPPELQGLPELHEECEGNHPSARK	1.8785e-06	70.578			1	1	2	3			1	1				1
AAIAQALAGEVSVVPPSR	8.5917e-49	206.8	12	11	9	12	8	8	10	8	13	15	2	2	2	4
AAIAQLNGK	0.00010001	159.04	4	5	6	5	8	5	9	4	8	5	3	1		2		7	1
AAIAQLNGKEVK	6.7013e-10	175.57														4
AAIAQLNGKEVKGK	4.333e-07	134.68														1
AAIASIPVGSFEAGASGRPGPAPR	9.1675e-18	153.06	4	4	2	1	1		2		1	3			1
AAIAWEAGK	0.0015767	106.04											2				4	15
AAIAWEAGKPLCIEEVEVAPPK	4.1596e-43	180.68											42			3	14	34
AAICQNLQHVLAVVR	5.6741e-26	190.1			2		1			1
AAIDAVDNK	0.0016425	133.99	1	1	1							1
AAIDAVDNKK	0.00092294	103.42				1			1		2
AAIDRLDTQEVGMR	0.014486	37.654									1
AAIDRYVQEK	2.3726e-15	193.87					1	2				2				2
AAIDSYR	0.00084232	170.17											1	5	4	5		16	1	2
AAIDSYRIKYAPISGGDHAEVDVPK	0.052718	32.956			1
AAIDWFDGK	0.00042971	171.99	10	5	11	12	12	9	11	5	15	10	4	5	5	7	1	9	5	5	3	2	2
AAIDWFDGKEFHGNIIK	2.1489e-70	235.4													1	4			2
AAIDWFDGKEFSGNPIK	1.3053e-09	124.25												1		4			4	2
AAIEAANLSEELK	1.7484e-06	131.06			1	1						1
AAIEADISGSPLPPQYATQFLK	5.5754e-05	76.492												7	8				1
AAIEAFNK	0.0055295	157.21	2	1			3					1				2		3	1
AAIECEQPQPDLYK	1.2709e-25	193.51	1	1	1		1	1	1	1	1	1	1	2	2	1
AAIEGQTVR	0.0013449	109.29					1
AAIEHELPTATQK	7.7697e-79	266.97	2	2	2	2	2	2	2	2	2	2	2	2		1			3
AAIELPSLEVLSDQEEDREQCGVK	3.6977e-156	277.38	1	1	3	3	2	2		2	2	3									5	6	7
AAIEVNAGR	0.002609	107.69	1	1		1						1								1
AAIEVNAGRKPQAILEEK	3.9427e-48	206.45	4	4	3	2	3	3	3	2	5	5		2		1
AAIEVYNEAAK	0.0051314	75.474	3	2		1	1	1			1	1
AAIEYGTEEDVVK	5.5137e-06	122.39	1	1				1	1		1		1	1
AAIEYQLR	0.0032058	125.81		1	1	1	1				1	1				1
AAIGCGIVESILNWVK	1.6845e-20	164.93						1
AAIGLLAR	0.00014126	168.74	2	3	7		5	7	9	9	2	4	5	3	4	3		14	5	1	2
AAIGLLARHLK	0.0018511	91.095							1
AAIHAGIIADELGGQISVLQR	2.3749e-10	117.3	1	1		1
AAIHQILTENTPVSEQLSVPQR	3.3711e-162	300.06	2	2	2	3	4	2	3	5	3	3	2			1		2
AAIHTPRFSKDHK	0.080844	21.55				1						1
AAIHYGIIDNDGGWVDITR	2.6684e-11	132.14						4			2	3
AAIHYGILDDK	0.0015731	79.659				1							1	1
AAIHYGILDDKGGLVDITR	1.1408e-10	126.84												3	2
AAIIADSSTFR	1.6945e-09	176.48		2				2	1		2			1	1
AAIIADSSTFRVDTAVIK	3.2299e-14	144.51			1		1				1	2
AAIIEEQK	0.00081908	157.58			1			1						1	1	1
AAIISAEGDSK	1.4721e-10	205.59	3		8	8	8	5	11	4	8	5	3	2	1	2	6	2	3	2	4	1
AAIKPLEQTECLNK	3.1425e-11	152.34					1								1
AAILDLEK	0.0031316	126.52	2	2	2	3	5	2	4	2	1	2	1	1	1	1		2	1
AAILEEK	0.012722	124.34			2	1	2	2	2	1			3	1	1	2
AAILEQAEELFLLCDK	4.9321e-12	135.09														2
AAILEQAEELFLLCDKEAK	1.2087e-05	81.157														1
AAILETAPK	0.0014897	127.68	2	2	2	4	3	3	3	3			2	2	1	2		28	2
AAILETAPKEVPMVVVPPVGAK	1.6446e-13	127.37														5
AAILGDTIMVAK	7.006e-12	242.83	2	2	2	2	2	4	1		2	3	5	1	2	4
AAILGFTSPVWAVR	1.4107e-06	122.46						1				1
AAILLTTRPK	0.0012898	103.26									2	1
AAILPTSIFLTNK	7.3872e-07	127.17		2	2			3	2	1	3	3			2	3		5	3	4	1
AAILPTSIFLTNKK	2.7767e-12	151.7			3	4	3		2	2	2	3	3	3	2	3
AAILQGPEESRSIGK	0.041123	29.324														1
AAILQQTAEYIFSLEQEK	3.6712e-22	162.53										1
AAILQTEVDALR	5.7971e-08	166.29	2	2	4	4	3	3	2	2	3	4	1	4	2	1	2	3	3	2
AAILQTEVDALRLR	1.9121e-33	209.19												1		2
AAILSMLPEEDVVATNENVVTLFR	3.1086e-22	141.45			1	1			1							3
AAILSVPAAQNPEDLR	3.1062e-06	138.19			3	1						2	1			1
AAILTVEANLFDLNVR	0.016928	38.337								1
AAILWKPGAPFSIEEVEVAPPK	3.635e-24	150.72											6			1	36	10
AAINLAK	0.016469	114.59			1					1		1	1		1
AAINLQDDPIIQK	3.797e-06	126.34	1		1	1	2	1	1		1
AAIPAALPSDK	0.0011009	85.813											1	1	1	1	1	3
AAIPAGEQAR	0.00057501	108.15	1	1	1	1	2	1												1
AAIPLHPPYHPSEPR	3.5224e-05	81.703				3					2	3
AAIPPPVYEEQDRPR	0.0003006	63.364			1	1			1	1	1	1
AAIPPPVYEEQDRPRSPTGPSNSFLANMGGTVAHK	6.1239e-62	176.06	6	5	6	5	5	7	2	3	5	5									82	30	12
AAIPSSGSLVATHDYYR	4.7873e-14	140.93	2	1		2	1	2	2	3	1			1		3			1
AAIPSSGSLVATHDYYRR	6.1496e-15	147.64			2	2	1	2	4	3	2	3				1						1
AAIQCLQALSGVASPFYLIIDHLISK	5.3128e-05	58.272											1
AAIQELNR	0.023547	70.69												5
AAIQELQQK	0.00040481	141.48	1	1	1	1		1	1	1	1	1				2
AAIQGNGDVGAAAATAHNGFSCSNCSMLSER	2.3463e-23	120.93			2	2					1
AAIQGNGDVGAAAATAHNGFSCSNCSMLSERK	1.6134e-61	170.11									1	2
AAIQHPR	0.017571	111.69	1				1	1			1		3			1
AAIQSQLDGVR	5.5214e-06	157.38	3	1	1	1	3	1	1	1	1	1	1	1	1	2		2	2	2
AAIQTFQNTYQVLAVTFNDTSDQIISGGIDNDIK	1.8089e-28	133.36																			2	1
AAIQYINSYYINGK	7.8124e-12	155.88	1		1	1	1				2	1
AAIRDCGGVPALVR	1.5735e-06	129.54			1				1	1	2	2
AAIRDIEGK	4.7444e-08	180.74					1	1	1	2	1	2
AAIRDIEGKLPQTEQELK	3.097e-71	242.8			3	1	3	2	2		1	1				3
AAISDSADCSLSPDVDPVLAFQR	3.3176e-91	231.52	3	3	2	2	3	2	2	2	3	3		2	2	2			1			1	1
AAISETEDMPMFEPK	5.3849e-16	153.14		2		2	3		2	2	2	2				1
AAISLVPEVPK	0.00052201	96.113	1	2	2	2	2	2	2	1	3	2	3	2	2	3
AAISNKITSCIFQLLQEAGIK	7.5531e-161	290.09												1	1	3
AAISQLR	0.002711	159.19					2	1			1			4		1		3	1
AAISQLRSPR	1.8231e-08	183.23			2		2	1	1	3	1	1		2	1	2					7	6	7
AAISRDPFYEMLAAR	2.2045e-16	149.22				1			1					1	1
AAISSGIEDPVPTLHLTER	9.8273e-69	223.5	3	4	3	3	3	3	4	3	3	3	2	4	2	2		1	2
AAISSGKLNEIWHRR	0.094443	14.564			2
AAISVVTAEVHDSKPHEGR	6.7269e-06	86.8									2		1
AAITETQR	0.0059021	107.01		1		1
AAITETQRK	0.0022063	103.55						1		1
AAITETQRKPSEDEVLNK	1.8818e-59	229.89	6	4	5	3		4	2	2	6	6	6	1	1	3					2		5
AAITFLK	0.0437	76.035											1	1	1
AAITHDIPNK	5.8048e-16	197.79				1	1		1		1	1
AAITHEGR	0.0021038	139.88								1
AAITLQK	0.0084404	135.87							1	1
AAITMQR	0.0075329	139.92	1	1						1						1
AAITSLDLSPNGK	3.0142e-06	133.32	1	1	1	1	1
AAITSYEK	0.015235	77.732																2
AAITTLK	0.02076	101.69		2	1	2	2		2	2	1	1	1	1	1	1
AAITTLKYDQLGGR	2.9281e-43	220.4														1
AAIVCYDLTDSSSFER	4.4831e-14	148.57	2	1				3				1								1
AAIVFQK	0.022975	122.51	1	1		1
AAIVFTDGR	1.9704e-08	178.94							1	1				1	1				4	2
AAIVFTDGRAQDDVSEWASK	4.0973e-69	228.01														2
AAIVHNVDSDDLISMGSNDIEVLK	8.0233e-61	195.97	5	6	3	3	2		5	6	2	3	3			2			1
AAIVHNVDSDDLISMGSNDIEVLKK	3.2866e-10	103.92					1						3	2	1	6
AAIVVGVELPVYDITK	0.00035232	73.279	2			1	1				1	1
AAIVVHSR	0.0021889	170.66				1									1			2	2	1
AAIVVNGHGMTPLK	5.2095e-15	173.06	4	5	3	4	5				3	4
AAIVYHTK	0.0047484	114.28	1	1	1	1			2	3	1	1			1
AAIWESQHEGPEGAR	8.4101e-78	261.39	1	1	2	2	1	2	2	3	2			2		1
AAIYGGVEGGGTR	2.2226e-09	190.78	2	2		2		1	2	2		1	3		2	3		2	1
AAIYGGVEGGGTRSEVLLVSEDGK	6.2419e-38	171.29														5
AAIYQTQAFYAK	0.00039427	104.82		1
AAKADEEPTPADGR	0.0031806	64.244														1
AAKDEVSESR	0.00012902	134.2																	7
AAKDEVSESRR	0.00023458	96.229																	1
AAKDGANIVIAAK	7.8756e-05	109.51											2			2
AAKDLPIYTRTMSGAIR	0.053592	45.614	1
AAKDVFNKGYGFGMVK	1.6882e-40	216.26														2
AAKEAMEDGEIDGNK	4.1138e-25	188.53														1
AAKEAMEDGEIDGNKVTLDWAK	8.3852e-10	108.08														1
AAKEAMEDGEIDGNKVTLDWAKPK	2.0809e-89	219.22														8
AAKEDSQPGEQNDQGETGSLPGQQEKEASASPDPAK	0.11428	3.3507																		1
AAKEEELLR	0.0051527	102.07														1
AAKEGGANGVTATNTVSGLMGLK	3.5396e-09	102.66														1
AAKEQPKAGK	0.0084436	87.258														1
AAKGGELVYTDSEAR	5.2118e-05	80.063												2		1
AAKGGELVYTDSEARDVFEK	3.7529e-41	190.63														5
AAKGSATKDFSVFFQK	0.00062751	86.488														2
AAKGTVGSILDR	2.579e-07	154.67														2
AAKGTVGSILDRK	3.0642e-08	158.52														1
AAKGTVGSILDRKDETK	1.2245e-47	216.35														3
AAKHMAGLKVYNVDGPSNNATGQSR	0.053266	17.472										1
AAKLAPEFAK	0.00053591	126.03									1							2	2
AAKLEILQQQLQVANEAR	2.214e-137	291.18												2	2	4
AAKLSEGSQPAEEEEDQETPSR	2.2858e-258	359.7			2	1	1		3	4						1					3	2	5
AAKLSEGSQPAEEEEDQETPSRNLR	1.7232e-107	240.94														2						1	2
AAKNSEEEEEEK	1.2074e-14	179.65																				1
AAKNSEEEEEEKK	3.2845e-07	139.49																				2	1
AAKPEQIQK	2.3504e-08	185.6						1			2				1
AAKPGANSTTDAVLLNK	3.4484e-32	180.39												2		5			2
AAKPGPAEAPSPTASPSGDASPPATAPYDPR	3.612e-44	161.43			1		2						1	3	2	3			1		19	9	12
AAKPKDPVEVAQPSEVLR	1.6439e-10	131.84											3	2	2	2
AAKPKVVKPK	0.00020502	105.2												3	1
AAKPSVPK	0.0075618	129.29				1					1		2					4	3	2
AAKPSVPKVPK	5.9218e-05	115.33											9	8	5	5
AAKPTTTPEVK	1.8444e-05	130.56	2	2	2		3	2			3	2	3	3	2	2			7	1	2		2
AAKQPHVGDYR	1.0767e-12	198.4											1		2	2
AAKQPHVGDYRQLVHELDEAEYR	3.9083e-177	302.07												1		3
AAKQPHVGDYRQLVHELDEAEYRDIR	1.3886e-21	125.83														4
AAKQPPPLMK	0.0037074	85.29											1	1	1	1
AAKQPPPLMKK	0.047887	38.875														1
AAKQPPPLMKKHSQTDLVSR	9.0923e-08	115.79														1
AAKRSSGAAPAPASASAPAPVPGGEAER	7.7051e-05	76.937																				1
AAKTQLAVCQQR	3.1605e-14	179.35			1
AAKVATK	0.080503	88.029																3	1
AALAAAQYK	0.0017524	103.83	2	1		1			1
AALAAER	0.014416	124.34	1								2								2	2
AALAAERK	0.0054678	116.37	1	1		1										1
AALAALCPGDLIQAINGESTELMTHLEAQNR	6.8952e-65	183.64					1	3			2	4		2	6	2			3	4
AALAATGAASGGGGGGGGAGSR	1.2897e-33	172.83			2	3	2	4	2		3	2						1	1
AALAATLEEYK	3.9253e-06	133.89	2	2	2	2		1	1	1	2	2	2		1	1		1	1
AALAATLEEYKATVASDQIEMNR	3.073e-38	167.51												2
AALAATLEEYKATVASDQIEMNRLK	1.4239e-49	180.66														3
AALAAVGPPNPR	0.0051266	62.466		1
AALACSK	0.037079	79.469																	1	1
AALADALR	0.0048863	113.41			1	1					1
AALADDFDTPR	1.6945e-09	176.48			1	2		1		1	1	2	2			1			1	1
AALADDFDTPRVVDAILGLAHHGNGQLR	4.7745e-08	81.763														1
AALADVLR	0.001722	149.4		2	2	2	1	1			1	1	1	1	1	1		5	1	1
AALADVLRR	8.5403e-13	193.1	1	2	1	1	2	2	2	2	2	2	1	1	2	2
AALADYK	0.015776	157.99	2				2	2	2	3		3			3	1			2
AALAEALR	0.0003422	161.9			1				1	1		1		1
AALAEEQTEVAVK	3.184e-11	180.24	3	2	1	1	1	2	3	2	3	3	2	1		1
AALAEITEMVAQLHGTMIK	4.4518e-22	160.81		1		1		1			1	1	1	2	1	1
AALAFGFLDLLK	0.00037721	93.839			1			1		1		1		1	1
AALAGAEVVR	0.013462	61.815					1
AALAGAEVVRK	0.00017194	110.84					2	2				2
AALAGGPCTPAGGPASALAPGHPAERPPLATDEK	2.0315e-13	97.593			1	1	1			1	1	2
AALAGGTTMIIDHVVPEPESSLTEAYEK	2.3073e-99	252.8	1	3	11	12		2			19	18	7	40	35	26			5	7		5	1
AALAGGTTMIIDHVVPEPGTSLLAAFDQWR	5.4457e-92	210.73	5	5	1					1	1	4	2	2	2	2
AALAGGTTMIIDHVVPEPGTSLLAAFDQWREWADSK	0	342.64	1		1			1		1		6	1	5	3	4
AALAGHLQTCR	5.1461e-05	127.93					2
AALAGHPR	0.0026585	131.04	1		1	1	1		3	1	2	1			1	2				1
AALAHPFFQDVTK	7.2859e-22	197.36	2	2	5	4	2	2	3	6	3	3
AALAHPFFQDVTKPVPHLR	1.5273e-40	185.25	5	6	7	6	4	6	5	4	3	4						2
AALAHPFFQDVTKPVPHLRL	8.3445e-59	208.4	2	3	3	4	4	4	4	4	5	2	1	2	2	3
AALAHSEEVTASQVAATK	8.3938e-233	355.49	71	62	55	48	7	8	48	52	9	7	6	24	13	17		8	14	4	6	2
AALAIQGK	0.0097932	91.626												1	1				2
AALALQSYPRPTTPAPVVFVSAEQGGPAK	4.3182e-78	204.25			1	1	1	1	1	1		1		1							1	4
AALANLCIGDVITAIDGENTSNMTHLEAQNR	6.2349e-235	316.78	15	14	10	11	14	9	5	7	4	5	8	4	5	16			1	2
AALANLCIGDVITAIDGENTSNMTHLEAQNRIK	1.3683e-102	228.55					1									5
AALAPAKESPR	8.8973e-07	163.62												1		1					6	1	1
AALAPAKESPRK	2.318e-08	164.22	1	3		3	4	3	1	1	3	1									5	1	6
AALAPELALEIPSGSQADIPLPK	8.5057e-22	137.23	3	3	2	2			1	1				4	3	5							1
AALAPLPPLPAQFK	0.00012315	122.18	1	2	3	2	2	3	2	3		5	2	1	1	1	5		3	1
AALAPVGSPASR	0.0035185	64.82			1					2
AALASAHQCHPLPR	1.7735e-55	236.92		3	2	3	3	2	3		2	2			2	2
AALASEEPR	1.4732e-05	164.96									1		1			1
AALASEEPRVDR	0.00026691	109.72									1
AALASVGHLYGPYGK	1.9977e-14	154.1				2
AALAVGSPGPGGGSFAR	0.0028984	53.565												2				4
AALAYNLGK	0.034621	41.876									1
AALAYNLGKR	0.061917	37.344						1
AALCAVHVIR	2.246e-16	202.28	4	2	4	3	3	3	3	4	3	4	5	3	1	3		2	1	6
AALCAVHVIRK	3.0924e-12	182.65	5	4	8	8	9	12	9	6	12	7	1		1
AALCHFCIDMLNAK	6.4103e-44	225.79	2	2	2	2	3	2				2		3	5	4			3	2	2
AALCHFIVDELNAK	4.2206e-84	264.61	2	1		1	1	2			6	6	1	2	2				2	3
AALCSHGSSLSPSPAPSQR	1.3177e-10	122.46				2					2	1
AALDCCVVDVQEYSADPHAIAGALK	2.2099e-06	77.576														1				1
AALDCSTSHLDEFYSDPHAVAGALK	8.5058e-123	256.2	4	3	5	5	4	4	2	3	3	3	2	2		3				1
AALDCTTAGWGSCTFIGVAAGSK	1.5162e-60	195.13											9				13	28
AALDDQDKVQSQLSMAEAVLR	4.7864e-25	156.51														1		1	2	1
AALDEAQGVGLDSTGYYDQEIYGGSDSR	8.522e-57	185.06	5	13	15	15	12	3	12	11	11	10		1	2	4					2	2
AALDELGR	0.0018194	138.83	1				1		1				1	1	1
AALDEQFEPQK	1.0874e-05	152.07	2	3									6			5	3	3	2	1
AALDFSDAR	0.00046217	135.71												1	1	1
AALDFVVEEDLK	0.00060516	86.772	1			1	1	2			3	3		1	1
AALDGGVASAASPESK	7.2554e-10	133.25			1	2			2	3
AALDGGVASAASPESKPSPGTK	5.129e-182	306.33			4	3			3	2				2	1	2					3	4	5
AALDGGVASAASPESKPSPGTKGQLR	1.609e-07	89.297												2
AALDGGVASAASPESKPSPGTKGQLRGESDR	2.4401e-09	80.729												2
AALDGPLDAALDHLR	5.7457e-08	120.21					3	4			2	2		1
AALDGTER	0.0040407	118.74	1								1
AALDGTPGMIGYGMAK	4.9557e-12	135.02	5	6	6	5	4	5	3	3	6	6	48	12	12	14	1	16	10	5
AALDIVHPVR	0.0014986	70.028										1
AALDKATVLLSMSK	2.6003e-43	221.85														8
AALDKIDQQYLNEIVGGQEPGEEDTQNDLK	3.0768e-26	133.4														2
AALDLER	0.0089344	134.06	1	1	1	1			2	1	1
AALDREAQELYILK	1.7159e-05	98.943									1	1				1
AALDRFRDWQVR	0.048511	35.2						1
AALDRLEK	0.010894	118.41						1
AALDSGAFQSVWVSTDHDEIENVAK	9.8268e-139	267.81	6	7	3	6	6	6	6	6	10	10	8	5	5	10			1	1
AALDSINELPENILLELFTHVPAR	2.4757e-05	70.994																	1
AALDSLSLFTSLGLSEQK	4.8985e-119	282.93																	1	1
AALDVDSGGGGGGGGGHGEYLQQQQQHGNGAVAAAAAAQDTQPSPLALLAATCSK	4.8068e-22	80.583										2
AALEAAAAAAPER	3.5043e-06	127.02	2		3	3	2	1	2	1	2	2	1
AALEAAAAAAPERGGGSCVLCCGDLEATALGR	4.9938e-37	138.09					2					1				2
AALEACHK	0.0086398	98.523	4	2	7	3	3	2	1	4	7	6				1		11	9	6
AALEACHKGWGVSVVVGVAASGEEIATRPFQLVTGR	3.5001e-20	118.09												4		4
AALEAIDELDLFGAHGGR	1.2354e-20	153.72							1	1							4	6
AALEAIDELDLFGAHGGRK	1.2387e-68	223.32		5	2	2	3	5	4	3	3	4	5	2	2	3	3
AALEALDELDLFGVK	6.5614e-21	188.09	2	2	4	3	4	3	5	3	2	2	1	2	2	2
AALEALGSCLNNK	1.5536e-29	205.46	5	6	7	9	10	5	5	8	7	7	14	1	4	3	18	8	1	2	5	4	6
AALEALGSCLNNKYSEGYPGK	1.2524e-43	181.87												1		2
AALEALGSCLNNKYSEGYPGKR	2.4824e-55	200.74														4
AALEALLGGGEQAYR	3.1839e-16	157.09			1	1
AALEALLGGGEQAYRER	1.7738e-20	150.39			1	1								1	1	2
AALEALLGR	4.5329e-10	190.73	1	1								2	1	4	4	2			28	25
AALEALLPYTER	8.1511e-08	155.97	2	2	3	2	2	1	2	2	5	3	2			4		2	3
AALEAQNALHNIK	7.1339e-30	212.9					5	3					2	2	2	2		1	2
AALEAQNALHNMK	7.3996e-23	204.32	12	10	12	13	17	15	10	8	8	13	6	3	5	6		2	2		1
AALEAVGGTVVLE	3.4845e-05	108.57	14	8	21	11	14	25	9	11	23	13	5		3	3
AALEAYCK	0.016716	76.478		2	1	1	1				1	1
AALEDQVELCAK	0.078851	38.783			1
AALEDSSGSSELQEIMR	9.4333e-159	314.57	5	3	4	3	1	3	6	3	1	2	7	4	7	11		1	1
AALEDSSGSSELQEIMRR	5.7931e-159	310.46		1		2	1		2	2	1	1	1
AALEEANGEIEK	6.4813e-08	188.27	6	8	4	5			3	3			3			2			1	1
AALEEEK	0.025764	89.55			1	1			2
AALEEEKRRQQAELEAFENR	0.050371	25.083														1
AALEEERQTWAQQEHQLK	0.00029986	69.805					1
AALEEEVR	0.0017676	148.99	3		1		2	2	2		2	4						1					1
AALEEFSR	1.6963e-06	178.3	2	1	2	2	2	2	2	2	2	2	2	3	2	1					1	1
AALEEGSSQPTER	1.2163e-15	182.1										1							1
AALEELQR	2.9324e-07	188.81			1		1				1	1							1
AALEELQRR	0.00056161	136.57			1		1				2	1
AALEELVK	0.0039724	134.81	1	2	4	4	2	1	3	3	2	3	1		1	1		4	2	2
AALEEPK	0.0201	105.39					1
AALEEVEGDVAELELK	1.2407e-16	194.67	5	3	6	4	2	3	4	3	4	5		3	4	3	1
AALEEVEGDVAELELKLDK	2.8625e-21	157.98												2	1	3
[truncated: 404,969+ more rows]
