# Supplementary material for: An Optimized Shotgun Strategy for the Rapid Generation of Comprehensive Human Proteomes
Source: Cell Syst. 2017 Jun 28;4(6):587–599.e4. doi: 10.1016/j.cels.2017.05.009 (PMC5493283; doi:10.1016/j.cels.2017.05.009)
Supplement: Table S7. List of all Additional Protein Groups, Related to Figure 6 [file mmc8.xlsx]

## Sheet: Sheet1
Table S7. List of all additional protein groups. Related to Figure 6.
Protein Coding Gene (most abundant isoform/variant)	Gene	Protein IDs	Protein names	Gene names	Q-value	Colon RNAseq (FPKM)	Razor + unique peptides A549-46fracs-E1	Razor + unique peptides A549-46fracs-E2	Razor + unique peptides HCT116-46fracs-E1	Razor + unique peptides HCT116-46fracs-E2	Razor + unique peptides HEK293-46fracs-E1	Razor + unique peptides HEK293-46fracs-E2	Razor + unique peptides MCF7-46fracs-E1	Razor + unique peptides MCF7-46fracs-E2	Razor + unique peptides SY5Y-46fracs-E1	Razor + unique peptides SY5Y-46fracs-E2	Razor + unique peptides Colon-human-46fracs	Razor + unique peptides Liver-human-46fracs	Razor + unique peptides Prostate-PatientA-human-46fracs	Razor + unique peptides Prostate-PatientB-human-46fracs	Razor + unique peptides Colon-Pandey	Razor + unique peptides Liver-Pandey-E1	Razor + unique peptides Liver-Pandey-E2	Razor + unique peptides Prostate-Pandey	Median HeLa iBAQ	iBAQ A549-46fracs-E1	iBAQ A549-46fracs-E2	iBAQ HCT116-46fracs-E1	iBAQ HCT116-46fracs-E2	iBAQ HEK293-46fracs-E1	iBAQ HEK293-46fracs-E2	iBAQ MCF7-46fracs-E1	iBAQ MCF7-46fracs-E2	iBAQ SY5Y-46fracs-E1	iBAQ SY5Y-46fracs-E2	iBAQ Colon-human-46fracs	iBAQ Liver-human-46fracs	iBAQ Prostate-PatientA-human-46fracs	iBAQ Prostate-PatientB-human-46fracs	iBAQ Colon-Pandey	iBAQ Liver-Pandey-E1	iBAQ Liver-Pandey-E2	iBAQ Prostate-Pandey	LFQ intensity A549-46fracs-E1	LFQ intensity A549-46fracs-E2	LFQ intensity HCT116-46fracs-E1	LFQ intensity HCT116-46fracs-E2	LFQ intensity HEK293-46fracs-E1	LFQ intensity HEK293-46fracs-E2
+	ENSG00000124570	A0A024QZX5;A0A087X1N8		SERPINB6	0	93.8222	18	18	23	21	24	22	19	20	22	25	35	22	30	29	21	14	16	21	1522400000	1790700000	1733900000	1871600000	2909700000	1912000000	1648500000	2350900000	1431400000	2776400000	2863800000	3704600000	854350000	3130200000	1865400000	89096000	1197400	36055000	142520000	37549000000	42159000000	38724000000	72921000000	42134000000	32153000000
+	ENSG00000276234;ENSG00000277104	A0A024R0Y4;O75478;A0A087WWR4;A0A087WTV5;O75478-2;A0A087WU71;A0A087WZS1;A0A0J9YXZ4;A0A087WYK3	Transcriptional adapter 2-alpha	TADA2L;TADA2A	0	6.83348	7	7	10	13	13	8	8	8	13	10	2	1	2	3	0	0	0	0	7584100	9362300	11326000	56145000	66374000	70074000	35738000	16798000	10825000	81367000	49994000	4075200	416570	3614600	3072100	0	0	0	0	217210000	179750000	1076600000	1575900000	1566100000	790730000
+	ENSG00000277258	P35227;A0A024R1V6;J3KT13;A0A087X259;A0A087X0Y6	Polycomb group RING finger protein 2	PCGF2	0	11.0989	6	6	8	10	7	4	5	5	9	11	2	0	1	2	0	0	0	0	11406000	95592000	173830000	386340000	413580000	115600000	80766000	69593000	67548000	464720000	565460000	4363800	0	6505700	8054800	0	0	0	0	1253100000	1973800000	4536500000	6076700000	1171100000	965500000
+	ENSG00000166503	Q9Y3E1;A0A024R216;H3BPM9;H3BPQ6	Hepatoma-derived growth factor-related protein 3	HDGFRP3	0	7.33095	4	4	1	1	6	5	5	5	5	3	10	4	12	9	4	1	1	7	107140000	510800000	641380000	162110	53478000	1131800000	1018500000	1218000000	869200000	2019500000	1427200000	633910000	93330000	788510000	625060000	13407000	76640	857050	35580000	4572200000	5656600000	0	0	6535500000	7667600000
+	ENSG00000041880	Q9Y6F1;A0A024R2X5;Q9Y6F1-2;C9J9C7	Poly [ADP-ribose] polymerase 3	PARP3	0.00082091	12.1587	1	1	2	4	1	1	0	0	0	1	0	1	0	0	0	0	0	0	1.54405e+06	232930	837710	4519200	6623500	1139500	1239.9	0	0	0	929540	0	313380	0	0	0	0	0	0	0	0	141560000	137000000	0	0
+	ENSG00000118257	O60462-5;A0A024R412;O60462-4	Neuropilin-2	NRP2	0	2.8249	28	29	13	13	19	16	7	5	12	12	8	8	14	13	18	0	2	12	2032800	92397000	98609000	76548000	15256000	27817000	16780000	7823800	5218200	16225000	5217700	6514000	21659000	27615000	11228000	3640400	0	22400	987580	5785300000	6103100000	639670000	670370000	1753700000	1246300000
+	ENSG00000115677	A0A024R4E5;C9JIZ1;C9J5E5;C9JZI8;C9JES8;C9JHZ8;C9JHS7;C9JK79;C9JT62;C9JHN6;C9JEJ8;C9JBS3		HDLBP	0	140.651	69	74	75	72	78	79	72	77	74	71	129	82	97	95	43	20	64	48	1004000000	2209500000	3171300000	1899300000	2413900000	2951200000	2681300000	2889300000	3050000000	2062100000	1784500000	1523400000	2133500000	814190000	476930000	8919000	1409700	74576000	18180000	135620000000	216110000000	127200000000	154940000000	185760000000	184650000000
+	ENSG00000274646;ENSG00000278270	P46781;A0A024R4M0;C9JM19;B5MCT8;F2Z3C0;A8MXK4	40S ribosomal protein S9	RPS9	0	696.773	28	25	32	30	33	25	30	25	28	28	35	23	25	25	16	8	19	18	12399000000	19615000000	20531000000	9355800000	28822000000	28716000000	10465000000	17053000000	9167800000	27506000000	11958000000	11714000000	12640000000	4527300000	3164200000	60005000	29142000	542420000	103960000	182320000000	244030000000	101530000000	268230000000	274040000000	108310000000
+	ENSG00000278622;ENSG00000274129	Q9BSV6;A0A024R4N9;E7EQB3;B0V3J0;A9C4B9;A0A0G2JNK5	tRNA-splicing endonuclease subunit Sen34	TSEN34	0	28.3473	16	17	17	17	17	18	18	17	19	19	6	2	4	4	0	0	0	0	220730000	554530000	697900000	780780000	828510000	1111800000	718700000	795590000	715400000	969210000	883960000	16074000	4351400	5315700	4664700	0	0	0	0	10178000000	10139000000	12412000000	13029000000	9394000000	12371000000
+	ENSG00000276323	P0C1Z6;A0A024R4Q5;G5E9B5;A0A0G2JP55;F8WDC1	TCF3 fusion partner	TFPT	0		4	5	5	7	6	4	5	4	7	5	1	1	0	1	0	0	0	0	1.01352e+07	34334000	47269000	38844000	67518000	65668000	86116000	53223000	37326000	66439000	72216000	5618700	3329900	0	1370800	0	0	0	0	363650000	393170000	296360000	467950000	472950000	758100000
+	ENSG00000137491	O94956;A0A024R5I4;O94956-3;E9PRW4;O94956-2;E9PI53;E9PN87;E9PIU9;A0A0K0K1C8;H0YE11	Solute carrier organic anion transporter family member 2B1	SLCO2B1	0	27.4339	0	1	1	0	1	0	1	2	0	0	3	9	0	1	1	2	6	1	0	0	2869600	2120200	0	3801500	0	2669200	4519400	0	0	13227000	236760000	0	982870	70664	44855	8613800	106020	0	0	0	0	0	0
+	ENSG00000102805	O75503;A0A024R644;A0A087WZY0	Ceroid-lipofuscinosis neuronal protein 5	CLN5	0	14.7488	11	11	11	11	11	10	4	5	10	11	9	6	12	9	1	0	2	3	5.49164e+07	95222000	114240000	222150000	373070000	301740000	273890000	26811000	14449000	136090000	146280000	96186000	39529000	125160000	52947000	50884	0	296240	366730	1949200000	2378400000	4318500000	6123500000	6027900000	6426400000
+	ENSG00000277377	A0A024R6I7;A0A0G2JRN3		SERPINA1	0		0	0	0	0	0	0	0	0	0	0	5	1	1	1	1	0	2	3	0	0	0	0	0	0	0	0	0	0	0	619180000	7413800	160320	55436	279420	0	395810	59876000	0	0	0	0	0	0
+	ENSG00000172831	A0A024R6X1;O00748;J3QLP1;H3BUN5	Carboxylic ester hydrolase;Cocaine esterase	CES2	0	298.234	5	3	8	8	5	3	4	6	6	4	35	24	10	9	18	18	19	11	7594500	5531300	3326500	30022000	32915000	9465600	4244500	13518000	13436000	15266000	8780100	4587000000	13692000000	26819000	9150500	40912000	11118000	168180000	3773800	147060000	124470000	991320000	1105400000	353680000	38571000
+	ENSG00000130165	P60002;K7EPC8;A0A024R7E8;K7EN05;K7EQ44;K7EMV4	Transcription elongation factor 1 homolog	ELOF1	0	26.9651	1	1	2	2	2	1	1	1	1	1	2	0	1	1	1	0	0	1	1384700000	62102000	463520000	1273800000	323720000	522400000	1398400000	51341000	192880000	245890000	2304200000	155840000	0	18479000	43491000	5335100	0	0	2335500	94425000	470820000	1430900000	220970000	336230000	1811600000
+	ENSG00000106588	P25787;A0A024RA52;C9JCK5;H3BT36;H7C402	Proteasome subunit alpha type-2;Proteasome subunit alpha type	PSMA2	0	32.7105	13	13	13	14	15	10	13	12	13	12	19	13	13	14	12	6	11	13	3985500000	3694100000	4513700000	5367700000	7320000000	6176300000	5200000000	7138400000	2488200000	6411500000	4279900000	3274500000	3955400000	1667800000	1219700000	41833000	685720	108310000	62651000	39413000000	66229000000	72563000000	87378000000	78327000000	68005000000
-	ENSG00000011007	A0A024RAC6		TCEB3	0.00062005	10.1058	1	1	1	1	1	1	1	1	1	1	1	1	1	1	0	0	0	0	8.02421e+06	25729000	32784000	69443000	37119000	76068000	61283000	78978000	59045000	122090000	128190000	55840000	51758000	13992000	9750100	0	0	0	0	0	0	0	0	0	0
+	ENSG00000276130;ENSG00000110628	A0A0J9YWM3;A0A024RCG2;Q96BI1;E9PRM7;A0A0J9YXN9	Solute carrier family 22 member 18	SLC22A18	0.00036366	56.0657	3	4	4	3	4	1	3	4	4	4	3	3	2	0	3	1	4	3	1.02229e+07	218510000	354730000	70366000	69902000	30432000	9294700	63760000	82572000	22127000	19758000	12769000	55038000	2986500	0	3895100	136650	15952000	1168600	2057000000	3358000000	880330000	841360000	285760000	0
+	ENSG00000230791	O00453;A0A0A6YYA5;A0A024RCL9;A0A0A6YYA6;O00453-6;O00453-4;O00453-10;O00453-13;O00453-3;O00453-2;O00453-11;F2Z2M1	Leukocyte-specific transcript 1 protein	LST1	0.00137		0	0	0	0	0	0	0	0	0	0	0	2	0	0	0	0	1	0	0	0	0	0	0	0	0	0	0	0	0	0	44910000	0	0	0	0	1988700	0	0	0	0	0	0	0
+	ENSG00000236649;ENSG00000221988;ENSG00000206256;ENSG00000228116;ENSG00000206329	A0A024RCQ8;Q9UMR5;Q9UMR5-3;A0A0G2JH76;A0A0G2JHB6;G8JLL2;A0A0G2JK02;A0A0G2JKR3;A0A0G2JIU6;A0A0G2JLK6;A2ABN7;A0A0G2JID8;A0A0G2JLK3;A0A0G2JK07;A0A0G2JI52;A2ABN6;A0A0G2JLK8	Lysosomal thioesterase PPT2	hCG_1999928;PPT2	0		4	4	4	2	8	7	2	1	4	5	1	0	0	0	0	0	0	0	1.23177e+08	49508000	81031000	12057000	10498000	122000000	122320000	4556700	1491600	54407000	59623000	2300300	0	0	0	0	0	0	0	157080000	264860000	130630000	294420000	1131600000	1289700000
+	ENSG00000228760;ENSG00000204463	A0A024RCR6;P46379-2;P46379;A0A0G2JK23;A0A0G2JL47;P46379-5;F6VEM6;F6X9W3;F6U341;F6UR09;A0A0G2JJR8;H0Y710;F6TC96;A0A0G2JIB3;A0A0G2JIA9;H0Y7K4;H0Y759;A0A0G2JJ92	Large proline-rich protein BAG6	BAT3;BAG6	0	85.5207	49	47	51	51	50	49	50	46	50	54	35	29	30	27	7	4	16	14	395990000	880930000	959060000	1850500000	2164000000	2136300000	1666900000	1697200000	1434800000	2059300000	1864600000	343220000	304930000	265820000	118110000	903920	58565	6082900	4318100	27377000000	31514000000	57497000000	65705000000	58902000000	46068000000
+	ENSG00000230293;ENSG00000255152;ENSG00000204410;ENSG00000233345	O43196;A0A0G2JK42;A0A0G2JK88;A0A024RCV8;O43196-4;O43196-2;O43196-3;H7C2J4;A2ABE9;A0A0G2JJ70;A0A0G2JHB4;A2ABF0;A0A0G2JIC1;Q5SSR2;H7C5D6;H0YF11;A0A0G2JI09;H0YDS7	MutS protein homolog 5	MSH5	0.00030005	6.5163	1	0	3	1	2	0	0	2	1	4	1	0	0	0	1	1	1	1	3252400	806310	0	1076500	457000	636560	0	0	12361000	448990	3139500	4329300	0	0	0	375210	18955	7457600	1826500	0	0	90000000	0	0	0
+	ENSG00000101974	A0A067XG54;H7C0E8	Phospholipid-transporting ATPase	ATP11C	0	4.12772	19	25	20	22	28	23	25	25	31	27	18	26	18	16	1	1	12	4	39419000	57840000	86722000	62837000	108590000	232430000	193730000	110890000	81815000	203850000	178410000	66375000	143820000	20522000	8659800	50052	2302	1769000	284830	3214100000	3703100000	2976400000	5353300000	11337000000	9587400000
-	ENSG00000154380	A0A075B6E5		ENAH	0.00043268	12.2236	1	1	1	0	1	1	1	0	1	2	0	0	0	0	0	0	0	0	3.16521e+06	1556300	4721800	2162000	0	2511800	6604000	2305800	0	9111000	7325500	0	0	0	0	0	0	0	0	0	0	0	0	0	0
+	ENSG00000147316	Q8NEM0;A0A075B6F8	Microcephalin	MCPH1	0	5.22305	13	10	20	17	26	18	8	7	24	18	1	0	1	1	0	0	0	0	3898900	26518000	34854000	44728000	48111000	63666000	164090000	76985000	28751000	59311000	46853000	2913400	0	2146900	490780	0	0	0	0	482940000	442760000	1791100000	2177000000	2336000000	6453100000
-	ENSG00000142546	A0A075B6F9		NOSIP	0.00015571	43.1335	1	1	1	1	1	1	1	1	1	1	0	0	0	0	0	0	0	0	9889800	4267000	3317000	38590000	19589000	9874900	7728600	6380100	8570800	1567900	6561600	0	0	0	0	0	0	0	0	73798000	0	673610000	340360000	169350000	135000000
-	ENSG00000149474	A0A075B6H4		CSRP2BP	0.00095407	7.31048	1	1	1	1	1	0	1	1	1	1	0	0	0	0	0	0	0	0	1.34748e+06	1067700	2260100	1732600	4683800	6418400	0	4088500	1552100	7774900	3250600	0	0	0	0	0	0	0	0	0	80303000	56120000	164730000	197020000	0
+	ENSG00000211637	A0A075B6H9		IGLV4-69	0.00015872	213.849	0	0	0	0	0	0	0	0	0	0	2	2	2	2	1	0	0	1	0	0	0	0	0	0	0	0	0	0	0	31220000	102690000	25246000	6940800	3869000	0	0	1598800	0	0	0	0	0	0
+	ENSG00000211638	A0A075B6I0		IGLV8-61	0.00043107	239.263	0	0	0	0	0	0	0	0	0	0	2	3	3	2	3	0	1	3	0	0	0	0	0	0	0	0	0	0	0	368190000	267680000	106160000	120340000	8510000	0	228420	5712300	0	0	0	0	0	0
+	ENSG00000211639	A0A075B6I1		IGLV4-60	0.0028936	40.2152	0	0	0	0	0	0	0	0	0	0	0	0	0	1	1	0	0	1	0	0	0	0	0	0	0	0	0	0	0	0	0	0	6115700	126360	0	0	346350	0	0	0	0	0	0
+	ENSG00000211640	A0A075B6I2;P06318;P06319		IGLV6-57	0.00042472	60.615	0	0	0	0	0	0	0	0	0	0	0	1	0	0	2	1	1	3	0	0	0	0	0	0	0	0	0	0	0	0	2532400	0	0	1286100	1635400	121180	10645000	0	0	0	0	0	0
+	ENSG00000211642	A0A075B6I4		IGLV10-54	0.0019251	151.345	0	0	0	0	0	0	0	0	0	0	1	1	1	1	0	0	0	0	0	0	0	0	0	0	0	0	0	0	0	48139000	24381000	175120000	239830000	0	0	0	0	0	0	0	0	0	0
+	ENSG00000211644	A0A075B6I5;P01702;P06316	Ig lambda chain V-I region NIG-64;Ig lambda chain V-I region BL2	IGLV1-51	0.00015603	577.063	1	0	1	0	0	1	1	1	0	0	4	4	4	4	3	1	3	4	170700000	38019000	0	70292000	0	0	59203000	317720000	98527000	0	0	1491400000	716670000	1050200000	734600000	34819000	209560	2042200	56709000	0	0	0	0	0	0
+	ENSG00000211648	A0A075B6I8		IGLV1-47	0.00016021	425.766	0	0	0	0	0	0	0	0	0	0	2	3	3	2	1	1	0	1	0	0	0	0	0	0	0	0	0	0	0	372250000	444240000	907670000	204630000	17860000	23970	0	9455000	0	0	0	0	0	0
+	ENSG00000211649	A0A075B6I9		IGLV7-46	0.00068856	189.278	0	0	0	0	0	0	0	0	0	0	3	2	3	2	2	1	0	2	0	0	0	0	0	0	0	0	0	0	0	177290000	190440000	61819000	10022000	9063400	161320	0	13052000	0	0	0	0	0	0
+	ENSG00000211653	A0A075B6J0		IGLV1-40	0.00030114	386.274	0	0	0	0	0	0	0	0	0	0	3	2	3	3	1	0	0	2	0	0	0	0	0	0	0	0	0	0	0	448930000	298510000	356950000	159480000	1663900	0	0	6778200	0	0	0	0	0	0
+	ENSG00000211658	A0A075B6J3		IGLV3-27	0.0042801	53.925	0	0	0	0	0	0	0	0	0	0	1	0	0	1	0	1	0	2	0	0	0	0	0	0	0	0	0	0	0	38491000	0	0	33667000	0	388130	0	7567100	0	0	0	0	0	0
+	ENSG00000211659	A0A075B6J4;A0A0A0MS00		IGLV3-25	0.00036311	172.329	0	0	0	0	0	0	0	0	0	0	3	2	3	2	2	0	2	3	1.46249e+07	0	0	0	0	0	0	0	0	0	0	301420000	99283000	91657000	840620000	21716000	0	477170	107760000	0	0	0	0	0	0
-	ENSG00000211662	A0A075B6J7;P01720		IGLV3-21	0	225.649	0	0	0	0	0	0	0	0	0	0	3	1	2	2	1	0	0	2	0	0	0	0	0	0	0	0	0	0	0	297870000	6743100	227270000	49952000	671770	0	0	1522100	0	0	0	0	0	0
+	ENSG00000211663	A0A075B6J8		IGLV3-19	0.0013055	452.367	0	0	0	0	0	0	0	0	0	0	1	1	1	1	2	1	1	2	0	0	0	0	0	0	0	0	0	0	0	314530000	93392000	22126000	103100000	26272000	2046000	186280	43539000	0	0	0	0	0	0
+	ENSG00000211664	A0A075B6J9		IGLV2-18	0.00075384	168.141	0	0	0	0	0	0	0	0	0	0	3	0	3	1	0	0	0	1	0	0	0	0	0	0	0	0	0	0	0	282230000	0	382720000	15839000	0	0	0	5080100	0	0	0	0	0	0
+	ENSG00000211666	A0A075B6K1		IGLV2-14	0.00030633	950.428	0	0	0	0	0	0	0	0	0	0	2	1	2	1	1	0	0	1	0	0	0	0	0	0	0	0	0	0	0	462880000	188520000	291610000	71247000	31480000	0	0	4410800	0	0	0	0	0	0
-	ENSG00000211668	A0A075B6K3		IGLV2-11	0.00042364	436.448	0	0	0	0	0	0	0	1	0	0	2	1	2	1	1	0	1	0	0	0	0	0	0	0	0	0	3142200	0	0	503620000	0	119040000	13356000	957850	0	274330	0	0	0	0	0	0	0
+	ENSG00000211669	A0A075B6K4		IGLV3-10	0.0014292	188.438	0	0	0	0	0	0	0	1	1	0	4	3	2	3	2	0	0	2	0	0	0	0	0	0	0	0	8943500	11892000	0	55571000	23443000	54007000	15379000	2016600	0	0	4392600	0	0	0	0	0	0
+	ENSG00000211670	A0A075B6K5		IGLV3-9	0.0010665	56.5664	0	0	0	0	0	0	0	0	0	0	1	0	3	2	1	0	0	1	0	0	0	0	0	0	0	0	0	0	0	114690000	0	39214000	46316000	1649700	0	0	7429500	0	0	0	0	0	0
+	ENSG00000211677	A0A075B6K9;P0CG05	Ig lambda-2 chain C regions	IGLC2	0	2616.3	0	0	0	0	0	0	0	0	0	0	11	2	6	7	3	2	3	3	0	0	0	0	0	0	0	0	0	0	0	9460600000	2130300000	3346900000	6300900000	223170000	12131000	25790000	624700000	0	0	0	0	0	0
+	ENSG00000211679	A0A075B6L0;P0CG06	Ig lambda-3 chain C regions	IGLC3	0		0	0	0	0	0	0	0	0	0	0	1	0	1	0	0	0	0	0	0	0	0	0	0	0	0	0	0	0	0	188920000	0	7099600	0	0	0	0	0	0	0	0	0	0	0
+	ENSG00000211685	A0A075B6L1;A0M8Q6	Ig lambda-7 chain C region	IGLC7	0.00062048	91.7851	0	0	0	0	0	0	0	0	0	0	0	0	1	0	2	0	0	2	0	0	0	0	0	0	0	0	0	0	0	0	0	7676400	0	11717000	0	0	3288800	0	0	0	0	0	0
+	ENSG00000211890	A0A075B6N7		IGHA2	0.00042046	8078.97	0	0	0	0	0	0	0	0	0	0	1	0	0	1	1	0	0	1	0	0	0	0	0	0	0	0	0	0	0	3873200	0	0	2963600	324300	0	0	242550	0	0	0	0	0	0
+	ENSG00000241566	A0A075B6R9		IGKV2D-24	0.00095219	154.441	0	0	0	0	0	0	0	0	0	0	2	0	2	1	0	0	0	0	0	0	0	0	0	0	0	0	0	0	0	9223000	0	26714000	7798000	0	0	0	0	0	0	0	0	0	0
+	ENSG00000281933	A0A075B6S3;P06310;A0A075B6S6	Ig kappa chain V-II region RPMI 6410	IGKV2-30	0	372.704	0	0	0	0	0	0	0	0	0	0	3	2	2	2	1	0	0	2	0	0	0	0	0	0	0	0	0	0	0	1072400000	279890000	609480000	230830000	1040900	0	0	1788300	0	0	0	0	0	0
+	ENSG00000282666	A0A075B6S5		IGKV1-27	0.00095387	417.106	0	0	0	0	0	0	0	0	0	0	2	0	1	2	0	0	0	1	0	0	0	0	0	0	0	0	0	0	0	19395000	0	4173600	9755600	0	0	0	1483300	0	0	0	0	0	0
+	ENSG00000282394	A0A075B6S9		IGKV1D-37	0.0020502	50.7754	0	0	0	0	0	0	0	0	0	0	0	1	0	0	0	0	0	1	0	0	0	0	0	0	0	0	0	0	0	0	12358000	0	0	0	0	0	354460	0	0	0	0	0	0
-	ENSG00000261150	A0A075B730		EPPK1	8.8763e-05	6.72039	0	0	1	0	0	1	1	1	0	0	1	0	1	1	1	0	0	1	2114400	0	0	114390	0	0	41352	928790	997530	0	0	726470	0	382410	274250	640.7	0	0	5397.8	0	0	0	0	0	0
+	ENSG00000261371	A0A075B738;A0A075B727;A0A075B728;A0A075B737		PECAM1	0		0	0	0	0	0	0	0	0	0	0	25	23	16	20	18	1	11	20	1503400	0	0	0	0	0	0	0	0	0	0	68567000	196500000	41234000	37500000	3108500	37051	1790100	4666100	0	0	0	0	0	0
+	ENSG00000266472	P82921;A0A075B746	28S ribosomal protein S21, mitochondrial	MRPS21	0	12.1889	6	6	8	7	8	7	6	7	7	7	10	4	7	5	2	0	1	1	3.87268e+08	561690000	1511700000	2028700000	2784700000	2675500000	2111600000	1670900000	937920000	2308100000	1221600000	755790000	458170000	225850000	104860000	3837500	0	1243100	167800	1769000000	3930100000	8485700000	11764000000	7792600000	7374500000
+	ENSG00000266074	A0A075B747;Q9P281;F8WBW8	BAH and coiled-coil domain-containing protein 1	BAHCC1	8.8921e-05	4.02801	3	5	12	13	11	9	5	4	15	13	0	0	0	0	0	0	0	0	2.68288e+06	3075700	49903000	6157100	11384000	6266200	3301600	5251100	781560	7363400	5053000	0	0	0	0	0	0	0	0	394130000	5693300000	488750000	956770000	518940000	685120000
-	ENSG00000178104	A0A075B749;A0A087WX83;A0A0A0MRM0;A0A0A0MRM1;A0A087WVF8;A0A0A0MRL8;A0A0A0MRL9		PDE4DIP	0.00075415	42.1779	2	0	0	1	0	0	0	1	2	1	2	3	0	0	0	0	1	1	2.86281e+06	564720	0	0	92596	0	0	0	45238	27024000	11925000	228470	497460	0	0	0	0	117860	24761	0	0	0	0	0	0
+	ENSG00000271425;ENSG00000270629;ENSG00000162825;ENSG00000268043;ENSG00000266338	A0A075B762;A0A087WZJ2;A0A087WVU4;A0A087WTW4;A0A075B7A3;A0A075B757;A0A087WW47;Q3BBV2;Q8N660;A0A087WZN7;A0A087WUH2;A0A087WT85;A0A087WVC7;A0A087WVA0;A0A087WYI5;A0A087WVE3;A0A087X029	Putative neuroblastoma breakpoint family member 8;Neuroblastoma breakpoint family member 15	NBPF10;NBPF14;NBPF8;NBPF15	0	13.4335	5	5	6	6	6	5	7	8	9	5	3	2	1	2	0	0	0	0	2004800	1496400	1151000	1762800	1073000	1718200	1013500	2225500	2024700	3721400	1447200	1925000	79581	75084	146190	0	0	0	0	162430000	183960000	293540000	226270000	262410000	224980000
+	ENSG00000108733	O00623;A0A075B773;K7ELY8	Peroxisome assembly protein 12	PEX12	0	2.75983	3	2	7	8	8	8	2	2	9	10	4	5	2	1	0	0	1	1	8090600	17801000	3467100	34781000	28009000	52782000	142850000	5103200	4413600	57966000	76081000	4523300	34407000	4600100	2376800	0	0	322000	158430	345860000	100720000	506520000	467770000	1070200000	1066400000
+	ENSG00000269313	A0A075B7A2;A0A087X263;A0A087WUY6;A0A024QZ18		MAGIX;FLJ21687	0	6.71944	0	1	1	1	2	2	5	3	2	2	1	9	1	0	0	0	0	0	881040	0	878910	2138200	875650	5984900	951850	9169400	4863900	4332600	2086500	0	20755000	721430	0	0	0	0	0	0	0	0	0	0	0
-	ENSG00000182253	A0A075B7B1;H0YL34;C9JIE4		SYNM	0	3.08572	2	1	0	1	0	0	1	0	2	2	0	0	0	2	1	0	1	1	615923	2967500	683540	0	1413000	0	0	469440	0	3718300	734420	0	0	0	133900000	4254600	0	24213	3238600	146640000	84884000	0	0	0	0
+	ENSG00000270467	A0A075B7B8		IGHV3OR16-12	0.0016182		0	0	0	0	0	0	0	0	0	0	1	1	1	1	1	0	0	1	0	0	0	0	0	0	0	0	0	0	0	290130000	71442000	48526000	121300000	10512000	0	0	43208000	0	0	0	0	0	0
+	ENSG00000281179	A0A075B7D0		IGHV1OR15-1	0.0029528		0	0	0	0	0	0	0	0	0	0	1	0	0	0	0	0	0	0	0	0	0	0	0	0	0	0	0	0	0	3442700	0	0	0	0	0	0	0	0	0	0	0	0	0
+	ENSG00000233732	A0A075B7F0		IGHV3OR16-10	0.0043936	25.1984	0	0	0	0	0	0	0	0	0	0	0	0	0	1	0	0	0	0	0	0	0	0	0	0	0	0	0	0	0	0	0	0	19089000	0	0	0	0	0	0	0	0	0	0
+	ENSG00000197020	Q8IYN0;A0A075B7G6;A0A0A0MTN5;M0R071	Zinc finger protein 100	ZNF100	8.2021e-05	2.25563	0	0	6	5	5	6	6	4	3	4	0	2	1	1	0	0	0	0	4.97557e+06	0	0	18761000	21951000	32891000	22470000	20993000	6558100	11211000	12720000	0	1748900	99179	170480	0	0	0	0	0	0	676060000	740370000	895140000	616960000
+	ENSG00000126453	A0A087WSV0;Q9HB09;I6LJZ7;M0QZM6;M0R1Z8;I6LJZ9	Bcl-2-like protein 12	BCL2L12	0	6.35997	10	12	10	12	14	14	11	11	11	11	2	1	1	1	0	0	0	0	38472000	103350000	127260000	163470000	129310000	362610000	364060000	261340000	241290000	100170000	86576000	19145000	7796400	16561000	39060000	0	0	0	0	1694600000	2132700000	2063600000	1936500000	5715200000	5577400000
+	ENSG00000198521;ENSG00000279566	A0A087WSW2;P17038;P17038-2;A0A0G2JQ90	Zinc finger protein 43	ZNF43	0.00030096	5.12167	1	1	1	0	1	0	6	5	4	4	1	1	1	1	0	0	0	0	28375000	987130	4318000	273680	0	288820	0	13985000	8133300	4794700	5421500	2138500	1959100	7315700	3581000	0	0	0	0	0	0	0	0	0	0
+	ENSG00000197483	Q5EBL2;A0A087WSX5;K7EL41	Zinc finger protein 628	ZNF628	0	3.98803	5	7	7	8	3	5	8	5	9	5	1	0	1	1	0	0	0	0	2.48333e+06	11963000	16016000	15119000	18635000	10827000	6601900	25164000	26639000	57567000	18148000	1285500	0	384460	352220	0	0	0	0	400420000	540160000	596420000	698620000	397920000	647460000
+	ENSG00000277807;ENSG00000104972;ENSG00000277134;ENSG00000274669	Q8NHL6;A8MVE2;A0A0G2JQ46;A0A0B4J1W1;A0A0G2JQ44;A0A087WSX8;A0A0G2JNM2;A0A0G2JQ15;Q8NHL6-2;F6RVM3;A0A0G2JNR3;A0A0G2JNK9;Q8NHL6-5	Leukocyte immunoglobulin-like receptor subfamily B member 1	LILRB1	8.4239e-05	6.39932	0	1	1	0	0	1	0	1	0	0	5	6	2	2	1	0	0	0	0	0	404490	5518400	0	0	2633600	0	1641600	0	0	14610000	23869000	1228200	3632300	97587	0	0	0	0	0	0	0	0	0
+	ENSG00000080618	Q96IY4;A0A087WSY5;Q96IY4-2	Carboxypeptidase B2	CPB2	0		0	0	0	0	1	1	1	0	0	0	11	8	13	11	8	1	2	7	10099000	0	0	0	0	28893000	61216000	1193500	0	0	0	160520000	123010000	105680000	92410000	4424500	53018	1147600	5164800	0	0	0	0	0	0
+	ENSG00000224041	A0A087WSY6		IGKV3D-15	0.0038044		0	0	0	0	0	0	0	0	0	0	1	1	0	1	1	0	0	1	0	0	0	0	0	0	0	0	0	0	0	46878000	3469400	0	58109000	1739300	0	0	2276300	0	0	0	0	0	0
+	ENSG00000159905	Q9UK13;A0A087WT08;K7EJJ6;K7ELA0;K7EIT6;K7ENV6	Zinc finger protein 221	ZNF221	0.00055356		0	1	0	1	1	0	0	0	2	2	0	0	0	0	0	0	0	0	1.34756e+06	0	261670	0	413280	867080	0	0	0	4096700	1956100	0	0	0	0	0	0	0	0	0	0	0	0	0	0
+	ENSG00000167468	A0A087WT12;P36969;A0A087X2I2;P36969-2;A0A0A0MTT1;R4GNE4;A0A087X247	Glutathione peroxidase;Phospholipid hydroperoxide glutathione peroxidase, mitochondrial	GPX4	0	98.4072	11	11	10	10	12	12	11	10	11	11	15	12	13	13	10	7	10	10	224270000	131700000	258190000	184600000	402340000	1142500000	738690000	350860000	183680000	1370000000	829310000	1042500000	2267700000	917200000	841700000	25362000	1627000	37218000	44226000	2289400000	4074600000	3182100000	6575200000	16677000000	11322000000
+	ENSG00000221837;ENSG00000272804;ENSG00000188155;ENSG00000212935;ENSG00000241123;ENSG00000215455	A0A087WT19;P60411;P60409;A0A087X1C6;P60369;P60370;P60331;P60409-2;P60410;A0A087WZD6;A0A087WVP8;CON__P60413;A0A087WXN5;P60413;P60368;P60412;P60372	Keratin-associated protein 10-9;Keratin-associated protein 10-7;Keratin-associated protein 10-3;Keratin-associated protein 10-5;Keratin-associated protein 10-1	KRTAP10-9;KRTAP10-7;KRTAP10-6;KRTAP10-3;KRTAP10-5;KRTAP10-1	0.001368		0	0	0	0	0	0	0	0	0	0	1	1	1	1	0	0	2	0	0	0	0	0	0	0	0	0	0	0	0	36047000	31257000	24097000	49697000	0	0	1302800	0	0	0	0	0	0	0
+	ENSG00000164934	Q9NV06;A0A087WT20;B3KME9;E5RHM4;A0A087X1F8;Q9NV06-2	DDB1- and CUL4-associated factor 13	DCAF13	0	7.77126	26	31	26	30	31	29	25	25	27	28	9	7	7	7	0	0	2	0	3.75997e+08	717780000	1068300000	2285600000	3234900000	1907600000	1604900000	715900000	636270000	1597100000	1351600000	32694000	22484000	12924000	7153900	0	0	512190	0	15600000000	25495000000	48201000000	82444000000	43205000000	33381000000
+	ENSG00000151131	Q8N5I9;A0A087WT30;J3KN91	Uncharacterized protein C12orf45	C12orf45	0	4.2883	10	10	9	10	13	12	11	11	10	9	2	1	0	1	0	0	0	0	98203000	221350000	203360000	285290000	383960000	955060000	991300000	660260000	527120000	451780000	218340000	5532700	3465100	0	559260	0	0	0	0	1779600000	2056400000	2675000000	3749200000	9143900000	7985100000
-	ENSG00000103415	A0A087WT44;I3L1Y2		HMOX2	8.6543e-05	30.66	1	0	1	1	1	0	1	1	0	0	0	0	0	0	0	0	0	0	1324700	907200	0	3021000	1820000	625960	0	2753500	2961000	0	0	0	0	0	0	0	0	0	0	0	0	0	0	0	0
+	ENSG00000159173	P19237;A0A087WT47;G3V489;G3V4F8;G3V3L5	Troponin I, slow skeletal muscle	TNNI1	0.00015991		0	0	0	0	0	0	0	0	0	0	1	0	1	10	0	1	0	4	0	0	0	0	0	0	0	0	0	0	0	4638300	0	5787000	431130000	0	196290	0	2042700	0	0	0	0	0	0
-	ENSG00000282956	A0A087WT53;A0A087WXD2		MAGI1	0.00016196	10.2791	1	0	0	0	0	0	0	0	1	1	0	0	0	0	0	0	0	0	0	1109200	0	0	0	0	0	0	0	4738000	2692400	0	0	0	0	0	0	0	0	81677000	0	0	0	0	0
+	ENSG00000164107	P61296;A0A087WT70;P61296-2;H0YAH1	Heart- and neural crest derivatives-expressed protein 2	HAND2	0	1.85218	1	0	1	1	2	3	0	1	12	11	0	0	0	0	0	0	0	0	4470000	2162300	0	6218600	3162500	4179700	3281800	0	2923100	1770500000	1195700000	0	0	0	0	0	0	0	0	0	0	0	0	0	113040000
+	ENSG00000079215	P43003;A0A087WT87;P43003-2;A0A087X0U3	Excitatory amino acid transporter 1;Amino acid transporter	SLC1A3	0		1	0	4	4	8	8	0	1	2	2	0	1	0	0	0	0	0	0	1.03159e+07	1935400	0	52942000	63310000	344340000	255430000	0	360940	3087500	2238900	0	2996300	0	0	0	0	0	0	0	0	704130000	871660000	3192800000	5538900000
+	ENSG00000164692	P08123;A0A087WTA8	Collagen alpha-2(I) chain	COL1A2	0	80.935	7	4	4	5	5	5	8	7	4	5	38	32	46	46	22	15	17	25	8481100	7881700	12567000	4831400	7441100	8554700	5597700	51672000	30862000	17421000	6978000	1793100000	1664200000	1431500000	2490400000	158620000	16864000	48814000	425230000	425270000	1223600000	505750000	793230000	756050000	547530000
+	ENSG00000262594;ENSG00000187272;ENSG00000239886;ENSG00000204873;ENSG00000180386	Q9BYP9;Q9BYQ0;Q9BYQ4;A0A0G2JPU0;A0A087WU60;A0A087WTB3;I3NI30;A0A0G2JNJ2;Q9BYQ3;Q9BYP9-3;A8MTY7;Q9BYP9-2	Keratin-associated protein 9-9;Keratin-associated protein 9-8;Keratin-associated protein 9-2;Keratin-associated protein 9-3;Keratin-associated protein 9-7	KRTAP9-9;KRTAP9-8;KRTAP9-2;KRTAP9-3;KRTAP9-7	0.001681		0	0	0	0	0	0	0	0	0	0	0	0	0	0	0	0	1	0	0	0	0	0	0	0	0	0	0	0	0	0	0	0	0	0	0	391330	0	0	0	0	0	0	0
-	ENSG00000166415	A0A087WTC3		WDR72	0.0011209		0	0	0	1	0	0	0	0	0	0	0	0	0	0	0	0	0	0	0	0	0	0	4107500	0	0	0	0	0	0	0	0	0	0	0	0	0	0	0	0	0	20538000	0	0
-	ENSG00000273608	A0A087WTE6		SRCIN1	0.0010178	1.2232	1	0	1	1	0	0	0	0	0	1	0	1	0	0	0	0	0	0	0	977810	0	1289200	1419600	0	0	0	0	0	977540	0	1099100	0	0	0	0	0	0	0	0	0	0	0	0
+	ENSG00000158079	A0A087WTF0;A2A3K4-2;A2A3K4	Protein tyrosine phosphatase domain-containing protein 1	PTPDC1	0	2.45451	2	3	19	19	16	12	5	6	20	22	1	1	1	1	0	0	0	0	5179500	886670	1941800	28682000	24949000	12991000	8743500	4027600	3129900	45097000	40656000	0	505900	240750	291930	0	0	0	0	211010000	84619000	1367900000	1365000000	674500000	517180000
+	ENSG00000255974	A0A087WTI7;P11509	Cytochrome P450 2A6	CYP2A6	0		0	0	0	0	0	0	0	0	0	0	5	46	4	2	4	40	35	4	23719000	0	0	0	0	0	0	0	0	0	0	8993800	5070000000	4008200	451680	97205	15682000	159200000	132540	0	0	0	0	0	0
+	ENSG00000281887;ENSG00000196329	A0A087WTJ2;Q96F15;A0A0D9SFP0;Q96F15-2;A0A0J9YW72	GTPase IMAP family member 5	GIMAP1-GIMAP5;GIMAP5	0	19.4933	0	0	0	0	0	0	0	0	0	0	16	13	8	6	7	1	6	5	1.03014e+07	0	0	0	0	0	0	0	0	0	0	135650000	107930000	23460000	21456000	2656200	7284.1	2103600	3428000	0	0	0	0	0	0
-	ENSG00000084674	A0A087WTM7;A8MUN2		APOB	0.0012412		0	0	0	0	0	0	0	0	0	0	1	1	0	1	0	1	1	1	0	0	0	0	0	0	0	0	0	0	0	111810	2197200	0	113730	0	3537.2	165270	60302	0	0	0	0	0	0
+	ENSG00000146555	Q7Z5N4;A0A087WTQ6;F8W6X9;Q7Z5N4-3;H7C255;Q7Z5N4-2	Protein sidekick-1	SDK1	0	1.38609	4	1	0	0	17	15	25	23	25	23	7	0	5	3	0	0	0	1	851500	3214700	4047500	0	0	5314000	7126600	19214000	11664000	18057000	23733000	4582500	0	1383600	403270	0	0	0	19303	40469000	0	0	0	272520000	545790000
+	ENSG00000176153	P18283;A0A087WTS0;G3V4J6;G3V323	Glutathione peroxidase 2;Glutathione peroxidase	GPX2	0	288.64	14	13	2	2	1	0	2	0	1	2	19	12	2	3	14	1	12	11	3137400	393970000	394440000	1382200	3907000	7927.1	0	16569000	0	1436700	551010	1584300000	656470000	2907000	4152400	17553000	274330	25328000	8133000	5695000000	8434400000	30287000	40322000	0	0
+	ENSG00000113356	O15318;D6R9U7;A0A087WTV7;D6R921;D6RIT0;D6RJH6;D6REQ0	DNA-directed RNA polymerase III subunit RPC7	POLR3G	0		4	5	6	5	8	6	4	5	3	4	1	1	0	1	0	0	0	0	60141000	92482000	212800000	803570000	472230000	487140000	306590000	117320000	147860000	147590000	122260000	8375600	1050300	0	2228800	0	0	0	0	632950000	1514000000	5986700000	4776200000	3514200000	2538700000
-		A0A087WTX5;A0A0C4DH73;A0A0B4J2E7		IGKC	0.00015584		0	0	0	0	0	0	0	0	0	0	1	1	1	1	1	0	0	2	0	0	0	0	0	0	0	0	0	0	0	50628000	4612100	38449000	32640000	1400900	0	0	7677400	0	0	0	0	0	0
+	ENSG00000158747	P41271-2;A3KFI5;E5RFZ1;A0A087WTY6;P41271;A3KFI3;A3KFI4;A3KFI2;A3KFI1	Neuroblastoma suppressor of tumorigenicity 1	NBL1	0.0010786	206.471	1	1	3	2	1	1	2	2	2	2	4	1	4	4	0	0	0	0	6.50628e+06	0	283350000	132790000	368550000	251760000	4337000	1063700000	73333000	35895000	92629000	99490000	40604000	465950000	177450000	0	0	0	0	0	0	1230900000	972870000	0	225130000
+	ENSG00000249948	Q9H227;A0A087WTY7;A0A087WWR5;Q9H227-2	Cytosolic beta-glucosidase	GBA3	0		0	0	0	0	0	0	0	0	0	0	4	18	1	3	0	1	3	0	4.64026e+06	0	0	0	0	0	0	0	0	0	0	3016000	176620000	461290	2439100	0	1554.3	303980	0	0	0	0	0	0	0
-	ENSG00000153815	A0A087WU05;A0A087WUL1		CMIP	0.0024188	36.108	0	0	0	0	0	0	0	0	0	0	1	0	0	0	0	0	0	0	0	0	0	0	0	0	0	0	0	0	0	1762200	0	0	0	0	0	0	0	0	0	0	0	0	0
-	ENSG00000066813	A0A087WU25		ACSM2B	0.002417		0	0	0	0	0	0	0	0	0	0	0	0	0	0	0	1	0	0	0	0	0	0	0	0	0	0	0	0	0	0	0	0	0	0	1336600	0	0	0	0	0	0	0	0
-	ENSG00000164305	A0A087WU32		CASP3	0.0028954	26.3889	0	0	0	0	0	0	0	0	0	0	1	1	1	1	0	0	0	0	0	0	0	0	0	0	0	0	0	0	0	4242800	289590	2891300	835940	0	0	0	0	0	0	0	0	0	0
+	ENSG00000160352	A0A087WU35;Q96N38;Q96N38-2;Q96N38-3;A0A087X1X4	Zinc finger protein 714	ZNF714	8.7367e-05	2.09078	1	1	4	5	4	7	5	5	4	4	0	0	0	0	0	0	0	0	3248900	135730	2046600	5722600	11378000	11136000	17331000	5875300	4200800	11441000	3451400	0	0	0	0	0	0	0	0	15988000	169240000	128630000	262850000	447180000	548750000
+	ENSG00000144596	Q9C0E4;A0A087WU38;Q9C0E4-2;Q9C0E4-3;A0A087WYB3	Glutamate receptor-interacting protein 2	GRIP2	0.0010783		2	1	1	1	3	1	2	1	3	5	0	0	0	0	0	0	0	0	0	3338700	4247500	14282	116340	1113500	1393100	545510	3540500	2325100	2432600	0	0	0	0	0	0	0	0	0	0	0	0	0	0
+	ENSG00000102158	Q9H0U3;A0A087WU53;Q9H0U3-2	Magnesium transporter protein 1	MAGT1	0	23.8214	6	8	8	7	5	6	4	7	6	7	8	7	8	9	6	2	7	6	410620000	456700000	383820000	493020000	1014200000	617110000	219920000	408470000	430980000	414020000	390080000	608850000	1029900000	212960000	180230000	5199600	78145	24575000	9842800	7853500000	6412000000	6323600000	15289000000	11746000000	5743900000
+	ENSG00000275316	A0A087WU91;A0A0A0MS15		IGHV3-49	0.00036292	150.868	0	0	0	0	0	0	0	0	0	1	3	3	3	2	3	0	0	3	0	0	0	0	0	0	0	0	0	0	0	33648000	56944000	41873000	24943000	3513600	0	0	10972000	0	0	0	0	0	0
+	ENSG00000132792	Q8WYA6;A0A087WUB9;Q8WYA6-4;Q8WYA6-2;Q8WYA6-3;A2A2P1	Beta-catenin-like protein 1	CTNNBL1	0	13.4277	34	35	36	40	37	34	32	31	38	40	38	24	35	29	7	1	5	9	552830000	836430000	1002200000	1026900000	1401700000	1647000000	912230000	936630000	439520000	2171900000	1800800000	309400000	144790000	175460000	124900000	494610	18725	608710	1646800	21713000000	27395000000	25267000000	31691000000	37953000000	27023000000
+	ENSG00000142409	A0A087WUD1;Q6DD87;M0R0X7;K7EKJ5	Zinc finger protein 787	ZNF787	0	25.3395	21	21	19	19	22	16	14	15	19	18	13	5	6	8	1	0	0	2	222720000	780000000	931890000	713890000	933240000	1016600000	542560000	612280000	278710000	1027000000	856020000	211890000	54924000	57099000	37586000	5625.9	0	0	319930	11094000000	14151000000	8157800000	11189000000	14650000000	8128000000
+	ENSG00000205777;ENSG00000215269;ENSG00000224659;ENSG00000216649	Q13068;P0CL82;Q13065;P0CL81;P0CL80;O76087;A0A087WUD6;A6NER3;A1L429;P0CL80-2;A6NGK3	G antigen 4;G antigen 12I;G antigen 1;G antigen 12G;G antigen 12F;G antigen 7;G antigen 12J;G antigen 12B/C/D/E	GAGE4;GAGE12I;GAGE1;GAGE12G;GAGE12F;GAGE7;GAGE2E;GAGE12J;GAGE12B	8.3507e-05		0	0	0	0	1	1	0	0	0	0	0	0	0	0	0	0	0	0	3.73076e+07	0	0	0	0	4691100	6542800	0	0	0	0	0	0	0	0	0	0	0	0	0	0	0	0	0	0
-	ENSG00000138685	P09038;A0A087WUF6;P09038-3;P09038-1	Fibroblast growth factor 2;Fibroblast growth factor	FGF2	0.00075363	1.25764	1	1	1	0	0	1	0	0	0	0	0	0	0	0	0	0	0	0	30566000	24943000	23515000	4494600	0	0	4386900	0	0	0	0	0	0	0	0	0	0	0	0	0	0	0	0	0	0
+	ENSG00000134899	P28715;A0A087WUH0;P28715-3;F2Z2A1	DNA repair protein complementing XP-G cells	ERCC5	0	25.0465	39	35	37	38	42	37	36	34	44	47	26	27	13	13	3	1	3	3	69924000	83877000	99582000	397690000	153150000	93172000	207600000	63627000	72613000	193770000	703620000	45859000	40636000	16586000	7273600	169620	58398	105640	233030	6987600000	8568100000	6676700000	6956800000	7655700000	11805000000
+	ENSG00000145632	Q9NYY3;A0A087WUH9	Serine/threonine-protein kinase PLK2;Serine/threonine-protein kinase PLK	PLK2	0.0019308	9.89183	1	1	1	2	0	0	3	5	0	0	0	1	1	0	0	0	0	0	205529	2037900	360980	441240	1264800	0	0	2574100	1830200	0	0	0	9446500	165200	0	0	0	0	0	0	0	0	0	0	0
+	ENSG00000197253	A0A087WUI4;A0A087X1U0		TPSB2	0.0021111		0	0	0	0	0	0	0	0	0	0	1	0	0	0	0	0	0	0	0	0	0	0	0	0	0	0	0	0	0	2033300	0	0	0	0	0	0	0	0	0	0	0	0	0
+	ENSG00000275214;ENSG00000165949	P40305;G3V4U3;Q9H4B1;A0A087WV79;A0A087WUJ8;A0A087WZR1;A8K0H0;A0A087X174	Interferon alpha-inducible protein 27, mitochondrial	IFI27;P27	0.0002974	574.886	0	0	0	0	0	0	0	0	0	0	2	1	0	0	0	0	0	0	0	0	0	0	0	0	0	0	0	0	0	38003000	2150900	0	0	0	0	0	0	0	0	0	0	0	0
+	ENSG00000163785	H0Y8A4;A0A087WUK1;P34925-2;H7C4P6;A0A0D9SFZ4	Tyrosine-protein kinase RYK	RYK	0	11.0577	1	3	6	6	2	1	2	0	2	4	0	0	0	0	0	0	1	0	2.67964e+06	4526400	5040800	29831000	24617000	7098100	2813500	1940500	0	3737700	4140700	0	0	0	0	0	0	219580	0	230910000	111770000	520150000	460460000	165090000	0
+	ENSG00000152795	O14979;A0A087WUK2	Heterogeneous nuclear ribonucleoprotein D-like	HNRNPDL	0	67.9385	17	17	21	20	25	21	19	15	22	24	29	14	19	18	9	2	9	8	4023700000	2681100000	3557500000	3245000000	5340300000	6161800000	4903200000	4636900000	1891300000	6648600000	3449400000	1392800000	426610000	952830000	572390000	9799000	513180	30452000	10954000	51857000000	69279000000	69728000000	100430000000	112460000000	93524000000
+	ENSG00000149476	Q3LXA3;A0A087WUL0;H0YCY6;Q3LXA3-2;E9PJG8;E9PQR1	Bifunctional ATP-dependent dihydroxyacetone kinase/FAD-AMP lyase (cyclizing);ATP-dependent dihydroxyacetone kinase;FAD-AMP lyase (cyclizing)	DAK;TKFC	0	23.5654	30	32	33	32	29	29	33	32	27	30	37	42	28	32	19	27	30	23	3.44158e+08	743760000	946950000	1807000000	2680400000	1006300000	816470000	1613500000	1272100000	1042900000	924390000	821570000	11319000000	552380000	391530000	8332400	39906000	489860000	23142000	24443000000	33905000000	56909000000	85755000000	33599000000	26975000000
-	ENSG00000277791	A0A087WUL2		PSMB3	0.0067371	68.6485	1	1	1	1	1	1	1	1	1	1	0	0	0	0	0	0	0	0	1.66335e+07	53227000	50454000	10069000	0	15039000	14395000	6508700	7728400	7941900	5440200	0	0	0	0	0	0	0	0	0	386720000	0	0	0	0
-	ENSG00000258644;ENSG00000213463	A0A087WUM0;P57105	Synaptojanin-2-binding protein	SYNJ2BP-COX16;SYNJ2BP	0.0021097	12.1012	0	1	1	1	0	0	1	0	0	0	1	1	0	0	1	0	1	1	8.51951e+06	0	3147500	1064600	7275400	0	0	8464800	0	0	0	4861400	31112000	0	0	1718000	0	2579900	2404500	0	0	0	0	0	0
+	ENSG00000083838	Q9NWS9;M0R202;A0A087WUM8;A0A0B4J2G2;A0A0A0MR84;M0R034	Zinc finger protein 446	ZNF446	0	6.31176	12	11	8	7	8	9	10	6	12	11	1	1	0	0	0	0	0	0	14096000	44408000	70238000	11515000	17147000	36157000	32613000	46829000	29363000	58827000	42674000	1081700	431990	0	0	0	0	0	0	924920000	1171700000	239760000	327630000	763680000	379340000
+	ENSG00000233276	A0A087WUQ6;P07203	Glutathione peroxidase;Glutathione peroxidase 1	GPX1	0	42.4416	6	6	11	11	12	11	3	2	12	12	12	14	14	14	13	9	12	15	188160000	87698000	54345000	603240000	620690000	812130000	422070000	18317000	7268500	1103400000	1184400000	1194800000	3977600000	889860000	646580000	56194000	2661300	97556000	79900000	1377900000	1239000000	7844900000	9230000000	10241000000	5955200000
-	ENSG00000136997	A0A087WUS5;P01106-2	Myc proto-oncogene protein	MYC	0.00029455	20.3979	0	0	1	0	0	0	0	0	0	0	0	0	0	0	0	0	0	0	0	0	0	2311200	0	0	0	0	0	0	0	0	0	0	0	0	0	0	0	0	0	32357000	0	0	0
+	ENSG00000211898	P01880;A0A087WUS7;A0A0A0MS09;P01880-2	Ig delta chain C region	IGHD	0	1.02546	0	0	0	0	0	0	0	0	0	0	6	5	2	8	2	0	0	9	26901000	0	0	0	0	0	0	0	0	0	0	21448000	31723000	1225900	55306000	251710	0	0	13408000	0	0	0	0	0	0
+	ENSG00000152518	P47974;A0A087WUU9	Zinc finger protein 36, C3H1 type-like 2	ZFP36L2	0	140.454	14	17	16	14	20	13	17	17	13	13	9	3	8	6	0	0	1	0	42685000	197800000	299860000	265520000	351630000	442040000	322720000	502720000	506080000	153210000	132610000	71466000	7090100	29593000	25031000	0	0	58815	0	2285900000	5575700000	4518300000	5053200000	7854800000	6219200000
+	ENSG00000233757	A0A087WUV0;A0A087WZK3			0.00015744		4	1	2	1	3	3	0	2	5	7	0	0	0	0	0	0	0	0	3300200	1522500	275170	917680000	1764200	4352600	1491400	0	788060000	7312400	814180000	0	0	0	0	0	0	0	0	1623000000	0	0	0	7046800000	4123700000
+	ENSG00000185305	A0A087WUW9;Q9NXU5;A0A0B4J222;R4GN67	ADP-ribosylation factor-like protein 15	ARL15	0		7	5	7	5	9	8	5	8	7	10	9	3	4	5	2	0	1	1	105760000	134220000	148530000	164670000	41040000	199350000	330090000	114380000	92662000	110120000	97836000	154230000	13325000	35995000	33463000	1460300	0	2876400	107750	1685600000	1629500000	1266100000	598250000	2222700000	2288800000
+	ENSG00000132437	A0A087WV24;P20711;P20711-3;A0A087WU57;H7BZF7;P20711-4;P20711-2;F8WER1;C9JMP0	Aromatic-L-amino-acid decarboxylase	DDC	0	37.4992	9	10	4	3	3	3	4	1	22	24	13	17	2	5	8	2	10	3	110786	18791000	49636000	35173000	12644000	11188000	7220300	15236000	381420	1508000000	1534600000	223100000	733970000	8559300	3697600	1290300	30159	3723200	655230	298510000	501270000	28067000	20659000	9668200	14589000
+	ENSG00000277633	A0A087WV47;A0A0B4J1U8;A0A0C4DH37;A0A0B4J1V1;A0A0B4J1U9;A0A0A0MS11		IGHG1	0	314.651	0	0	0	0	0	0	0	0	0	0	34	26	27	31	18	17	16	20	64650000	0	0	0	0	0	0	0	0	0	0	9052600000	5038100000	9908800000	8349400000	1285500000	154610000	234130000	2702400000	0	0	0	0	0	0
+	ENSG00000198843	P62341;A0A087WVA1;Q6IAK0;F8WBD0	Selenoprotein T	SELT	0	24.3817	4	6	5	7	6	3	5	4	4	5	4	5	6	6	2	1	3	2	8530100	125190000	158740000	268610000	253460000	192080000	151820000	253030000	157020000	152710000	222840000	84328000	82087000	115900000	67968000	312860	197400	5004100	1356600	1247300000	1597200000	3043500000	2289000000	1777400000	1273300000
+	ENSG00000278312	A0A087WVD1		LENG9	8.4182e-05		3	3	0	0	4	3	4	3	0	1	4	1	4	0	0	0	0	1	9.09011e+06	8461200	9531100	0	0	29469000	28267000	19107000	30021000	0	714280	22459000	1596600	16957000	0	0	0	0	187330	220660000	172360000	0	0	421340000	985060000
+	ENSG00000172379	Q9HBZ2;A0A087WVE9;Q9HBZ2-2;Q7Z3A3;H0YKW1	Aryl hydrocarbon receptor nuclear translocator 2	ARNT2;DKFZp686M216	0		7	6	6	5	8	7	11	12	17	19	0	1	0	0	0	0	0	0	166320	8909000	7501200	23579000	4260900	5528300	7385200	21955000	11938000	73119000	77293000	0	979690	0	0	0	0	0	0	484480000	378560000	398720000	127670000	240270000	280990000
-	ENSG00000153922	A0A087WVF4		CHD1	0.00030143	12.6546	3	2	2	3	3	3	2	2	3	2	0	0	0	0	0	0	0	0	1.20468e+07	14823000	35771000	16759000	17443000	36109000	26259000	10374000	4849100	38114000	20022000	0	0	0	0	0	0	0	0	196900000	243920000	263050000	214130000	192390000	300170000
+	ENSG00000198399	A0A087WVF7;Q9NZM3-2;Q9NZM3;Q9NZM3-3;Q9NZM3-4;E7EPJ2;H7BZD4;H7C3E2;H7C0L8	Intersectin-2	ITSN2	0	14.6377	59	62	57	61	52	52	47	46	49	50	34	32	29	30	6	0	5	10	17440000	203030000	201980000	168030000	177950000	131660000	117390000	152740000	151760000	107040000	91312000	60794000	130180000	31016000	21292000	255420	0	382000	586580	12100000000	11522000000	12681000000	15102000000	11533000000	10523000000
+	ENSG00000105538	Q5U651;A0A087WVG2;M0R148	Ras-interacting protein 1	RASIP1	0	2.37052	2	1	1	2	1	0	1	2	2	2	11	19	12	9	2	0	2	3	6478200	20863000	41525000	37780000	24082000	2056600	0	4255400	14302000	17964000	9911600	31314000	119550000	38336000	11797000	91551	0	176960	253470	694640000	0	0	756810000	0	0
+	ENSG00000196757	Q9H0M5;K7EQV7;A0A087WVH9	Zinc finger protein 700	ZNF700	0.00042882	6.94105	1	0	2	4	3	1	3	3	3	1	1	1	0	0	0	0	0	0	1.13916e+06	2490400	0	2245700	4741700	3510000	2910600	4533100	3650500	4156600	267890	1467800	644020	0	0	0	0	0	0	0	0	79643000	89891000	102960000	0
+	ENSG00000277789;ENSG00000274384;ENSG00000167608;ENSG00000274905	A0A0G2JMP8;A0A0G2JMM6;A0A087WVI4;Q7Z404-1;Q7Z404;A0A0G2JPL6;A0A0G2JP95;A0A087WT65;Q7Z404-3	Transmembrane channel-like protein;Transmembrane channel-like protein 4	TMC4	0		0	1	10	10	1	0	10	10	1	0	9	1	6	6	0	0	0	0	924963	0	193430	58379000	69983000	189790	0	120330000	86236000	235080	0	72644000	1694300	31863000	25525000	0	0	0	0	0	0	1672100000	1532700000	0	0
+	ENSG00000141367	A0A087WVQ6;J3KSQ2	Clathrin heavy chain	CLTC	0	94.4926	104	104	121	121	122	105	114	112	112	113	165	104	125	123	91	69	92	89	4984400000	5852500000	7521200000	5099000000	9363100000	5928400000	3887600000	5630000000	3519800000	7228700000	5595800000	4458400000	2726900000	2542200000	1491100000	89182000	5531000	180880000	147050000	467450000000	739930000000	479870000000	813850000000	527080000000	379430000000
+	ENSG00000136250	A0A087WVT3;P28039;P28039-2;C9JJA7	Acyloxyacyl hydrolase;Acyloxyacyl hydrolase small subunit;Acyloxyacyl hydrolase large subunit	AOAH	0.00029418	15.9671	0	0	0	0	0	0	0	0	0	0	7	3	0	1	0	0	0	0	3404000	0	0	0	0	0	0	0	0	0	0	28030000	7365600	0	966840	0	0	0	0	0	0	0	0	0	0
+	ENSG00000116128	O00512;A0A087WVU5	B-cell CLL/lymphoma 9 protein	BCL9	0	7.8978	14	13	28	27	28	31	18	22	38	38	1	0	2	0	0	0	1	0	6145200	7417200	11927000	41622000	51264000	47826000	50810000	21005000	19028000	139430000	123680000	1339300	0	864990	0	0	0	42191	0	768440000	1118100000	2492500000	3249500000	2657600000	3064900000
-	ENSG00000282184	A0A087WVW2;A0A0A0MS10		IGHG3	0.0033237		0	0	0	0	0	0	0	0	0	0	2	0	2	2	1	0	0	0	0	0	0	0	0	0	0	0	0	0	0	16535000	0	5139400	7416100	166560	0	0	0	0	0	0	0	0	0
+	ENSG00000108352	Q9UHV5;A0A087WVW6;Q9UHV5-2;Q9UHV5-3;A0A087X280;F5GYJ3;F5GXC6	Rap guanine nucleotide exchange factor-like 1	RAPGEFL1	0	69.1442	1	1	3	2	1	1	3	3	2	3	7	0	0	1	0	0	0	0	4.82536e+06	2456600	2254900	12605000	10195000	11204000	4066800	5818900	3096600	4517300	5376500	19294000	0	0	67975	0	0	0	0	0	0	0	0	0	0
+	ENSG00000211452	P49895;A0A087WVX4;P49895-4;P49895-2;E9PNR3;D3DQ42;A0A087WYB0;P49895-5;C6ZRC2;P49895-7;E9PM07;E9PI35;A0A087X0G2;P49895-8;P49895-9;P49895-3	Type I iodothyronine deiodinase;Iodothyronine deiodinase	DIO1	0.0010674		0	1	0	0	1	0	0	0	0	1	1	7	1	1	0	0	1	0	1407000	0	26525	0	0	5505	0	0	0	0	1455900	1858400	87657000	2425400	3503300	0	0	356690	0	0	0	0	0	0	0
+	ENSG00000280618	A0A0G2JQH3;A0A087WVZ5		CYFIP1	0.00107		0	0	0	0	0	0	1	1	0	0	3	0	3	1	1	0	0	1	1972900	0	0	0	0	0	0	2284300	2094200	0	0	7113000	0	11790000	7509900	290310	0	0	416400	0	0	0	0	0	0
+	ENSG00000132965	P20292;A0A087WW23	Arachidonate 5-lipoxygenase-activating protein	ALOX5AP	0.0019873	10.9907	0	0	0	0	0	0	0	0	0	0	1	1	1	1	3	0	1	4	0	0	0	0	0	0	0	0	0	0	0	195040000	112800000	27494000	59896000	6866100	0	4016200	22321000	0	0	0	0	0	0
+	ENSG00000158639	Q96GU1;A0A087WW37;Q96GU1-2;Q5JUL1	P antigen family member 5	PAGE5	0.0068555		0	0	0	0	0	0	0	0	0	0	0	3	0	0	0	0	0	0	0	0	0	0	0	0	0	0	0	0	0	0	10164000	0	0	0	0	0	0	0	0	0	0	0	0
+	ENSG00000275023	P55198;A0A087WW39;A0A087WVY1;Q6P2C6	Protein AF-17	MLLT6	0		2	3	9	8	7	3	1	2	12	10	2	1	1	0	0	0	0	0	1.80931e+07	2861800	1592500	28698000	93886000	13270000	5768700	854430	1279200	116420000	24834000	2542300	2020400	32205000	0	0	0	0	0	298270000	73206000	849530000	1346700000	464070000	182420000
+	ENSG00000138018	A0A087WW58;Q9C0D9;C9JAG1	Ethanolaminephosphotransferase 1	EPT1	0	6.39035	3	3	3	3	3	2	3	3	2	4	2	2	1	1	1	1	3	1	4.73691e+07	99502000	156920000	146020000	320190000	199820000	320530000	74352000	41104000	130200000	187060000	23890000	168670000	28448000	11657000	1330700	75209	8759100	487730	557870000	1064000000	1493300000	2923500000	1331600000	2099400000
-	ENSG00000173692	A0A087WW66		PSMD1	0.00042535	22.5162	2	2	2	2	2	1	1	0	1	2	0	0	0	0	0	0	0	0	883523	996780	1427300	1818700	2396800	1216200	237070	107370	0	44130	16823000	0	0	0	0	0	0	0	0	74217000	79504000	74851000	152140000	97831000	0
-	ENSG00000107863	A0A087WW76;H0Y468;Q5JSD8		ARHGAP21	0.001132	8.41397	1	1	0	1	1	1	0	0	0	0	0	0	0	0	0	0	0	0	31401	0	102650	0	79627	102800	314710	0	0	0	0	0	0	0	0	0	0	0	0	0	0	0	0	0	24548000
-	ENSG00000058453	A0A087WW81;A0A087WU09		CROCC	0.00042989	9.54672	0	0	1	0	0	0	0	0	2	2	0	1	0	0	0	0	0	0	0	0	0	109990	0	0	0	0	0	3804000	3691900	0	3223700	0	0	0	0	0	0	0	0	0	0	0	0
+	ENSG00000278042	A0A087WW89;A0A0B4J1Y9		IGHV3-72	0	175.911	1	1	0	0	0	1	1	0	1	1	7	3	6	6	3	2	2	5	1.90563e+07	18047000	39865000	0	0	0	3008600	29229000	0	8994900	8497900	2389000000	720210000	3644600000	3147700000	133530000	8716600	11064000	214140000	0	0	0	0	0	0
+	ENSG00000135111	A0A087WW95;O15119-2;O15119;O15119-3;Q9UL17	T-box transcription factor TBX3	TBX3	0	4.0806	10	15	8	9	15	15	8	8	26	24	4	6	12	11	1	0	1	1	1.76324e+07	26529000	65510000	43460000	41170000	184640000	80909000	141500000	46099000	576850000	398960000	4086300	10037000	62219000	28545000	249.56	0	254620	163470	581190000	934010000	788230000	1004100000	4130900000	2253700000
+	ENSG00000157152	A0A087WW96;Q92777	Synapsin-2	SYN2	0		3	2	11	10	6	11	1	0	9	13	5	2	11	10	5	0	1	6	3.72886e+07	3977400	840320	26148000	39013000	23051000	22777000	3631400	0	88523000	92576000	11089000	732380	44499000	22362000	309860	0	0	1378500	0	58802000	575680000	1123900000	639030000	620980000
+	ENSG00000168477	A0A087WWA5		TNXB	8.244e-05		0	0	0	0	0	0	1	0	0	0	5	5	4	5	4	1	4	4	348600	0	0	0	0	0	0	124980	0	0	0	45540000	35310000	23193000	19065000	1338400	8383.5	977870	652840	0	0	0	0	0	0
+	ENSG00000144834	A0A087WWB6;C9JCX3	Transgelin	TAGLN3	0		3	2	3	0	2	0	3	1	17	16	5	0	6	7	6	0	0	3	6610500	6060000	13005000	2129500	0	3323000	0	22794000	2508800	3011800000	1807300000	12661000	0	17779000	12057000	1394000	0	0	8908800	20124000	8457500	6385700	0	4089000	0
+	ENSG00000099866	Q13477;A0A087WWC0;A0A087X1F1;A0A087X1M5;A0A087X0U8;A0A087WXC9;Q13477-2;Q13477-3;Q13477-4	Mucosal addressin cell adhesion molecule 1	MADCAM1	0.00042756	2.84344	0	0	0	0	0	0	0	0	0	0	2	1	1	1	0	0	0	0	0	0	0	0	0	0	0	0	0	0	0	9017000	2774200	1742000	3899800	0	0	0	0	0	0	0	0	0	0
+	ENSG00000274236	A0A087WWF0		IGHV3-64	0.0002961	65.6298	0	0	0	0	0	0	0	0	0	0	1	1	1	1	1	0	0	0	0	0	0	0	0	0	0	0	0	0	0	37289000	34000000	59366000	18716000	867180	0	0	0	0	0	0	0	0	0
+	ENSG00000198832	A0A087WWF1;Q8WWX9	Selenoprotein M	SELM	0	34.7962	7	6	8	8	9	8	1	0	8	8	8	7	10	10	6	0	0	6	1.35411e+07	57617000	34369000	239960000	280860000	201540000	97929000	3813100	0	189970000	286950000	409580000	49450000	697560000	488220000	14149000	0	0	9474800	316420000	250910000	1759100000	2294000000	1444600000	635750000
-	ENSG00000163798	A0A087WWF4		SLC4A1AP	0.00048621	6.24244	0	1	1	1	1	1	1	1	1	1	0	0	0	0	0	0	0	0	2.50893e+06	0	690920	733490	1223000	1654200	3298400	1829000	1566000	557950	1040300	0	0	0	0	0	0	0	0	0	0	0	0	0	0
+	ENSG00000063169	Q9NZM4;A0A087WWH3;Q9NZM4-2	Glioma tumor suppressor candidate region gene 1 protein	GLTSCR1	0	4.16445	12	14	20	19	25	25	19	15	27	27	4	2	3	2	0	1	0	1	1.8914e+06	13892000	31113000	40454000	41402000	59026000	54096000	33634000	21145000	100960000	93460000	7985000	2891800	5596200	12705000	0	9529.2	0	25079	510350000	674320000	1801100000	2066900000	2532100000	3019200000
+	ENSG00000148655	A0A087WWI0;Q9H2I8;A0A087WZZ7;M0R2H0	Leucine-rich repeat-containing protein C10orf11	C10orf11	0	10.0307	2	2	2	2	0	0	2	1	0	0	8	8	4	5	1	0	1	1	1.16078e+07	6931300	6948900	10674000	9686400	0	0	3046400	5229500	0	0	105820000	144920000	41606000	26936000	48497	0	490750	600180	177730000	217130000	109530000	288110000	0	0
-	ENSG00000151150	A0A087WWI5		ANK3	0.0024792	16.9646	0	0	0	0	0	0	1	1	0	0	1	1	0	0	0	0	0	0	0	0	0	0	0	0	0	9172600	7150000	0	0	3637400	8447800	0	0	0	0	0	0	0	0	0	0	0	0
+	ENSG00000151067	Q13936;A0A087WWK5;A0A087WXD3;Q13936-30;Q13936-11;Q13936-7;Q13936-6;Q13936-8;Q13936-34;Q13936-2;Q13936-12;A0A087X293;F5H522;A0A0A0MR67;Q13936-19;Q13936-35;Q13936-22;Q13936-21;Q13936-20;Q13936-32;Q13936-31;Q13936-33;Q13936-5;Q13936-4;Q13936-3;A0A087X0E8;A0A087WUZ0;A0A0A0MSA1;F5GY28;E9PDI6;Q13936-17;Q13936-37;Q13936-23;Q13936-16;Q13936-28;Q13936-36;Q13936-18;Q13936-10;Q13936-15;Q13936-29;Q13936-25;Q…	Voltage-dependent L-type calcium channel subunit alpha-1C	CACNA1C	8.3879e-05	1.42715	2	2	1	1	2	1	2	1	1	1	0	0	10	7	0	0	0	0	2.24176e+06	180230	228620	180280	300810	240740	134860	1451100	158480	802830	827280	0	0	5613300	2073600	0	0	0	0	0	0	0	0	0	0
+	ENSG00000144711	A0A087WWK8;Q6DN90-2	IQ motif and SEC7 domain-containing protein 1	IQSEC1	0	8.748	34	39	38	37	39	37	39	39	45	41	17	23	25	25	6	1	5	5	10969000	87056000	117320000	124860000	162100000	138370000	92219000	117930000	79181000	217880000	179600000	22851000	43544000	61280000	27494000	413710	10021	459480	1258000	3581500000	3386000000	7181500000	8312500000	5407300000	5928700000
+	ENSG00000185453	A0A087WWL5;Q86XI8	Uncharacterized protein C19orf68	C19orf68	0	2.29158	13	13	23	21	9	12	4	6	18	20	2	1	1	1	0	0	1	1	4376700	15208000	13272000	33618000	28853000	7223600	40114000	4192200	3420900	28918000	29463000	7130100	4919400	14523000	12755000	0	0	22770	381180	575420000	625080000	1865500000	1971800000	433430000	463690000
+	ENSG00000277196;ENSG00000100033	O43272;A0A087WWM6;E7EQL6;O43272-2;O43272-1;C9JIW4	Proline dehydrogenase 1, mitochondrial	PRODH	0	8.27333	9	11	7	9	8	5	16	18	0	5	3	3	0	2	0	0	4	0	2397300	11948000	14324000	13863000	13943000	5736700	3332000	123260000	85835000	0	26123000	2668500	8298900	0	840670	0	0	775340	0	430070000	503490000	436090000	232900000	326680000	172270000
+	ENSG00000162775	Q96T37;A0A087WWP4;Q96T37-4;Q96T37-2;Q96T37-3	Putative RNA-binding protein 15	RBM15	0	4.39198	46	52	54	54	70	51	52	53	51	54	31	20	19	17	3	1	5	4	151890000	248310000	366610000	549690000	700740000	1052100000	777680000	453280000	472000000	504360000	486340000	88579000	66944000	36650000	32760000	130620	28166	600300	278470	12710000000	26267000000	23490000000	35213000000	52157000000	43559000000
+	ENSG00000081019	A0A087WWP8;A0A0C4DGT8;A0A0C4DH79		RSBN1	0	8.71246	19	16	25	27	28	20	25	21	26	27	12	6	9	10	0	0	0	0	1.76996e+07	43847000	39048000	134670000	151430000	175390000	156400000	126300000	110210000	137670000	152290000	39257000	4713200	13440000	12447000	0	0	0	0	1283500000	1530700000	3126200000	4056500000	5152800000	4772400000
-	ENSG00000122783	A0A087WWQ8		C7orf49	0.00030001	23.6324	1	1	0	1	1	0	0	0	1	0	0	0	0	0	0	0	0	0	32469000	10841000	31041000	0	29973000	35264000	0	0	0	20086000	0	0	0	0	0	0	0	0	0	0	0	0	0	0	0
+	ENSG00000092051	Q96JJ6;A0A087WWT0;F5H1L9	Junctophilin-4	JPH4	0.00030583		1	1	0	1	1	2	0	0	8	8	0	0	2	1	0	0	0	0	6547400	1318200	2032600	0	467670	2246200	6493900	0	0	42672000	29777000	0	0	7450000	3639300	0	0	0	0	0	0	0	0	0	0
+	ENSG00000124785	A0A087WWT2;Q9NPD7	Neuritin	NRN1	0.00016128	5.11229	1	1	0	0	2	1	1	0	1	0	0	0	0	0	0	0	0	0	11837000	51849000	2634700	0	0	157470000	55661000	78935000	0	8199700	0	0	0	0	0	0	0	0	0	0	0	0	0	944840000	0
+	ENSG00000182612	A0A087WWT4	Tetraspanin	TSPAN10	0.0003639		3	2	1	2	5	5	3	1	3	1	1	0	1	0	0	0	0	0	39381000	5531500	1000600	4379300	7321800	105210000	82577000	7082000	3330000	24560000	11004000	18222000	0	6027400	0	0	0	0	0	272720000	0	0	128170000	1210900000	1018100000
+	ENSG00000175215	O14595;A0A087WWW2;H0YI12;F8VYL0;F8W184;F8W1I1;H0YI29	Carboxy-terminal domain RNA polymerase II polypeptide A small phosphatase 2	CTDSP2	0.00016082	82.9015	2	2	1	1	2	2	2	1	3	3	1	1	1	1	0	0	0	0	5.79241e+07	3733500	5542700	3067000	7270700	7235400	12823000	11791000	2423100	27953000	18245000	8069400	2217700	1082900	931810	0	0	0	0	0	509980000	0	0	522750000	770560000
+	ENSG00000100599	Q8TB24;A0A087WWY9;Q8TB24-4;H0YJ83;G3V2I7	Ras and Rab interactor 3	RIN3	0	10.5514	13	12	13	14	8	9	0	1	0	3	9	9	6	5	0	0	1	0	1.07965e+07	26114000	21752000	18168000	21457000	5743900	11228000	0	29492000	0	7055600	59397000	15021000	13947000	3678000	0	0	13234	0	1264500000	874810000	988850000	1194100000	329740000	618920000
+	ENSG00000019485	A0A087WWZ6;Q9NQV5-2;E9PJ09		PRDM11	0	2.575	5	2	5	9	10	4	2	2	15	18	1	2	2	1	1	1	2	1	726470	2261600	59979000	1899600	16121000	35734000	35068000	6618700	2467400	18202000	18355000	4480600	16348000	719390	11969000	1181200	55276	977940	215610	200200000	1440400000	232110000	669720000	1663700000	1769100000
+	ENSG00000178980	P63302;A0A087WX02;F8WB74	Selenoprotein W	SEPW1	0.00041821	162.106	0	0	1	1	0	0	1	0	1	1	0	2	2	3	3	0	3	4	7338700	0	0	2961900	5023400	0	0	0	0	38949000	30874000	0	32144000	280340000	83074000	8664100	0	816060	5164200	0	0	0	0	0	0
+	ENSG00000106012	A0A087WX19;A0A087WX45;Q6IPM2;Q6IPM2-4;Q6IPM2-2;Q6IPM2-3;H7C427;C9JE72;C9JP75	IQ domain-containing protein E	IQCE	0	9.83754	10	12	14	16	15	11	12	12	14	16	2	0	2	1	0	0	0	1	4413000	12617000	15005000	31194000	34237000	28045000	265150000	32683000	19678000	17601000	549420000	1637900	0	3391200	554210	0	0	0	181920	1985500000	2145800000	4918400000	4731600000	2048800000	1883200000
+	ENSG00000242265	A0A087WX23;A0A087WUL4		PEG10	0	1.00142	30	32	8	11	4	2	15	11	27	31	1	6	2	0	0	0	0	0	668660000	527220000	735590000	7573800	9982500	6600000	1244600	23938000	16161000	525320000	466970000	0	26521000	4410800	0	0	0	0	0	16717000000	18752000000	165270000	263320000	28021000	55308000
+	ENSG00000084731	O14782;A0A087WX26;F8WAR6;F8WER6	Kinesin-like protein KIF3C;Kinesin-like protein	KIF3C	0	1.53513	22	21	7	6	12	14	17	16	22	21	1	0	0	0	0	0	0	0	6.61425e+06	33718000	39919000	18074000	11399000	25692000	16962000	46701000	13980000	55710000	66403000	0	0	0	0	0	0	0	0	1777500000	2319700000	337920000	301230000	947100000	1282600000
+	ENSG00000103494	Q68CZ1;A0A087WX34;H3BS47;H3BPF5;I3L2P2;I3L1B5;H3BPS4;J3QLR9	Protein fantom	RPGRIP1L	0		29	25	29	34	36	28	7	6	30	22	1	0	2	1	0	0	0	1	7847600	27004000	29786000	45505000	66072000	57499000	40568000	18065000	3069100	34304000	38532000	139500	0	657090	12742000	0	0	0	3471.5	2044500000	2224900000	3221400000	3898600000	3817800000	2533000000
-	ENSG00000160352	A0A087WX89		ZNF714	0.00029795	2.09078	0	0	1	1	1	0	1	1	0	0	0	0	0	0	0	0	0	0	4476600	0	0	14012000	10660000	11953000	0	10557000	13020000	0	0	0	0	0	0	0	0	0	0	0	0	0	0	0	0
+	ENSG00000108932	O15403;A0A087WX92	Monocarboxylate transporter 7	SLC16A6	0.00095277		0	1	1	1	0	0	3	2	0	0	0	0	0	0	0	0	0	0	1053400	0	638850	1228000	1912700	0	0	6477100	6104300	0	0	0	0	0	0	0	0	0	0	0	0	0	0	0	0
+	ENSG00000177679	A0A087WXA3;A6NNA2	Serine/arginine repetitive matrix protein 3	SRRM3	0.00062086		1	0	0	0	1	0	1	0	4	4	0	0	0	0	0	0	1	0	5255800	8912500	0	0	0	11559000	0	38634000	0	16452000	10118000	0	0	0	0	0	0	1044.6	0	0	0	0	0	0	0
-	ENSG00000085365	A0A087WXB0		SCAMP1	0.0019874	14.3319	0	0	1	1	0	0	0	0	0	0	0	0	0	0	0	0	0	0	0	0	0	2290600	4285900	0	0	0	0	0	0	0	0	0	0	0	0	0	0	0	0	0	55717000	0	0
+	ENSG00000064225	Q9Y274;A0A087WXB8;C9IZL6;C9J480;C9J0E2;Q9Y274-2;C9JWJ3;C9J9Y4;C9JXM2;C9JMW7;C9JWI9	Type 2 lactosamine alpha-2,3-sialyltransferase	ST3GAL6	0.0002936	2.20589	0	1	7	5	6	6	0	0	5	6	1	3	2	1	1	0	2	1	0	0	756040	13312000	22416000	30620000	7430700	0	0	13509000	17949000	4767300	4558700	6204600	32309000	298170	0	384480	850590	0	0	343770000	373610000	248200000	216430000
+	ENSG00000281434	O95299;A0A087WXC5;E7ESZ7;O95299-2;Q8N1B9	NADH dehydrogenase [ubiquinone] 1 alpha subcomplex subunit 10, mitochondrial	NDUFA10	0	110.069	20	19	21	19	20	18	19	18	19	22	32	19	20	22	15	4	14	16	4.84504e+08	920540000	1161500000	1658500000	2697500000	1774200000	1259400000	1081200000	725530000	1870500000	1360700000	1584000000	902790000	447510000	399480000	18401000	767770	37364000	23490000	11499000000	16579000000	35564000000	53640000000	40525000000	25162000000
+	ENSG00000065923	Q96T83;A0A087WXD1	Sodium/hydrogen exchanger 7;Sodium/hydrogen exchanger	SLC9A7	0		6	5	8	5	7	7	6	8	4	3	1	3	2	2	0	0	0	0	2.23004e+06	17504000	20191000	29973000	30596000	21264000	14395000	44911000	49476000	2815500	2075400	1892400	4658900	1670600	1036800	0	0	0	0	523580000	507780000	1019700000	876930000	493110000	418620000
+	ENSG00000198736	A0A087WXE3;Q9NZV6;H3BS64;A8MYR2	Methionine-R-sulfoxide reductase B1	MSRB1	8.1753e-05	23.9118	1	0	0	1	2	1	1	2	1	2	1	2	1	2	0	0	0	0	2638800	4799500	0	0	4333300	16542000	6136200	20100000	20725000	8412200	23227000	9540400	70180000	5592500	3508400	0	0	0	0	0	0	0	0	108140000	0
+	ENSG00000255587	A0A087WXI0;Q7Z6P3	Ras-related protein Rab-44	RAB44	0.00029481		1	0	0	0	0	0	2	0	0	0	5	2	0	1	0	0	0	0	1108500	402600	0	0	0	0	0	3881700	0	0	0	2720200	1190300	0	173050	0	0	0	0	0	0	0	0	0	0
+	ENSG00000163328	Q7Z3F1;A0A087WXK4	Integral membrane protein GPR155	GPR155	0.00016098	1.5498	0	2	3	3	3	1	2	0	2	4	0	1	1	0	0	0	0	1	3494900	0	5295400	3316700	4600800	8286700	586140	3157700	0	5721800	7902500	0	1727500	610710	0	0	0	0	50495	0	136320000	160870000	114700000	164120000	0
+	ENSG00000107331	Q9BZC7;Q9BZC7-3;J3QSS3;A0A087WXK5;Q9BZC7-2;H0Y8D6;H0Y8C9;E9PGB2;H0Y8E3	ATP-binding cassette sub-family A member 2	ABCA2	0	13.2994	25	21	41	38	20	13	31	28	38	39	3	6	2	4	0	0	1	0	2949200	9119600	6418000	28176000	24864000	8228300	7426100	27662000	27261000	28444000	27115000	1924600	3996400	239250	22881000	0	0	187120	0	696350000	540130000	3722700000	3567700000	732830000	625000000
+	ENSG00000110203	P41439;A0A087WYI3;A0A087WXL1;P41439-2;F5H2G8;A0A087WXH3;P41439-3	Folate receptor gamma	FOLR3	0.0052506	3.35944	0	0	0	0	0	0	0	0	0	0	0	1	0	1	1	0	1	1	0	0	0	0	0	0	0	0	0	0	0	0	4042700	0	2546900	1589800	0	261980	1317200	0	0	0	0	0	0
+	ENSG00000051341	O75417;A0A087WXL3;O75417-2	DNA polymerase theta	POLQ	0	1.47771	20	20	37	43	42	41	13	10	43	32	0	0	0	1	0	0	0	0	3215900	5731500	6145400	15489000	39801000	38862000	15718000	1740200	63789000	25432000	9467800	0	0	0	2869600	0	0	0	0	2003400000	1224500000	4579300000	4644600000	6004800000	3525700000
-	ENSG00000280616	A0A087WXL6;B7Z879;A0A0G2JS92		VPS11	0.00029992	11.5028	0	1	1	1	1	1	1	1	1	1	1	1	2	2	1	0	0	1	0	0	337130	3005100	6579900	8618300	5188700	20913000	8837300	846790	5107800	2783400	1443700	1276200	2045000	31956	0	0	72126	0	0	0	0	403140000	371040000
+	ENSG00000282184	A0A087WXL8;A0A0C4DH29		IGHG3	0		1	1	1	0	0	0	1	1	1	1	24	13	18	19	10	8	10	11	2255800	33711000	35429000	12646000	0	0	0	48693000	18175000	2586600	4599500	4244400000	711390000	3089600000	4357900000	71807000	17137000	12137000	365260000	0	0	0	0	0	0
+	ENSG00000132613	Q765P7;A0A087WXN9	MTSS1-like protein	MTSS1L	0	9.13999	13	13	5	7	10	11	20	25	18	20	5	13	11	5	2	1	4	3	37350000	34619000	56161000	7326000	13325000	30121000	19469000	205910000	223790000	90367000	110300000	5967400	77541000	17732000	8370200	105750	556.79	902150	631420	883100000	1747900000	186440000	217080000	975750000	470400000
+	ENSG00000214530	A0A087WXR2;H0YFF3;H0YGA9;H0YH17;H0YGN8		STARD10	0	476.381	11	8	13	13	9	10	24	23	8	11	23	18	16	18	7	2	7	7	3.35071e+06	64978000	58779000	254810000	345850000	102730000	132940000	7554500000	3864400000	86845000	67453000	2034700000	2519900000	633890000	461370000	9877000	2480600	15551000	11966000	1312100000	1145700000	4427600000	6250300000	1833000000	2228800000
+	ENSG00000180739	Q9H228;A0A087WXR8	Sphingosine 1-phosphate receptor 5	S1PR5	0.0042812		1	0	0	0	0	0	0	0	0	0	0	0	0	0	0	0	0	0	0	1954500	0	0	0	0	0	0	0	0	0	0	0	0	0	0	0	0	0	31273000	0	0	0	0	0
+	ENSG00000196693	Q06732;A0A087WXT3;A0A087WXF4	Zinc finger protein 33B	ZNF33B	0.0051364	33.6323	0	1	1	1	1	0	0	0	0	0	1	1	1	1	1	1	1	1	351847	0	335100	348140	1223400	219780	0	0	0	0	0	42036000	1148500	627960	1210900	1532800	14304	209060	9983700	0	0	0	0	0	0
+	ENSG00000160336	A0A087WXT7		ZNF761	0		1	1	5	6	6	4	7	7	0	4	1	0	2	2	0	0	0	0	992675	15628000	21044000	3510100	6793400	3380100	2169400	12123000	31336000	0	3890600	0	0	1974700	2716600	0	0	0	0	0	0	176560000	298840000	140030000	168630000
+	ENSG00000101076	P41235;A0A087WXV4;P41235-5;P41235-4;P41235-6;P41235-2;P41235-7;P41235-3;B9VVT8	Hepatocyte nuclear factor 4-alpha	HNF4A	0	96.4424	14	13	7	4	2	2	0	0	1	1	13	10	1	1	0	0	4	1	591120	306430000	286650000	17831000	9051300	1605200	3181800	0	0	451270	656700	127730000	64547000	983890	790580	0	0	1699800	168120	6681400000	4672600000	224190000	170680000	53519000	75350000
+	ENSG00000005108	Q9UPZ6;A0A087WY08	Thrombospondin type-1 domain-containing protein 7A	THSD7A	0		17	18	2	2	0	2	2	0	19	20	7	4	13	14	0	0	0	2	538270	13402000	14786000	373210	14523	0	572740	162030	0	41428000	41931000	5355200	3701900	11708000	13268000	0	0	0	0	1400600000	383490000	38541000	2187000	0	0
+	ENSG00000043355	O95409;A0A087WY47;Q15915;H7C5D8	Zinc finger protein ZIC 2	ZIC2	0		4	5	5	10	10	9	2	3	1	0	0	0	0	0	0	0	1	0	6.45391e+06	29679000	23726000	66985000	176570000	484060000	263300000	14140000	14266000	3198300	0	0	0	0	0	0	0	217060	0	264970000	98223000	519730000	1141100000	4877800000	2976800000
+	ENSG00000136098	P51956;A0A087WY58;P51956-2;A0A087X203;F8VV00	Serine/threonine-protein kinase Nek3	NEK3	0	16.0283	12	11	14	15	17	15	12	10	14	18	8	2	3	5	0	0	0	0	4.62843e+06	67650000	71750000	105670000	137300000	273410000	391630000	86516000	40543000	273120000	324620000	33696000	1127400	4856700	3682800	0	0	0	0	1223600000	1638300000	2481100000	3513000000	4627700000	10584000000
+	ENSG00000140479	P29122;A0A087WZR0;A0A087WY68;P29122-2;P29122-8;P29122-7;H7BXT3;P29122-5;P29122-4;H0Y3Q0;P29122-6;P29122-3;H0YKZ4;A0A087X025;H0YMW5;A0A0J9YW51	Proprotein convertase subtilisin/kexin type 6	PCSK6	0	19.0753	5	6	8	8	12	15	4	5	5	4	5	8	2	1	0	0	3	0	317900	2067400	11074000	52883000	7438400	23974000	28241000	4301000	2707100	5416800	2962400	2215700	22742000	839240	368980	0	0	208410	0	146920000	304710000	659500000	355590000	1371600000	2254000000
+	ENSG00000171135	Q8N5M9;A0A087WY88	Protein jagunal homolog 1	JAGN1	0	21.024	2	2	2	2	3	2	2	2	2	2	2	3	2	1	2	1	3	1	80309000	75839000	373330000	170370000	244260000	363710000	118640000	621860000	211410000	138510000	108710000	3012500	93010000	9458200	1996500	6919400	32896	14056000	2351500	547470000	2381500000	742390000	1227300000	2033200000	871590000
+	ENSG00000131389	A0A087WY96;P31641;A0A087WYN0;H7C1B9	Transporter;Sodium- and chloride-dependent taurine transporter	SLC6A6	0	2.85892	9	10	6	5	3	4	5	3	5	4	0	0	0	0	0	0	1	1	25923000	49987000	86977000	13342000	17904000	4069300	6282800	31214000	7466200	9078300	7931800	0	0	0	0	0	0	295060	176000	948060000	1739200000	384400000	489540000	114020000	240160000
-	ENSG00000277633	A0A087WYC5;A0A087WSX2		IGHG1	0.00015421	314.651	0	0	0	0	0	0	0	0	0	0	4	3	4	5	2	1	0	2	0	0	0	0	0	0	0	0	0	0	0	82125000	24336000	22758000	65980000	4227100	360880	0	6441900	0	0	0	0	0	0
+	ENSG00000134291	Q9BVX2;F8VVN7;F8W098;H0YIA4;A0A087WYD4;Q9BVX2-2;F8VWX5	Transmembrane protein 106C	TMEM106C	8.726e-05	127.152	3	4	4	1	3	2	3	2	3	3	0	0	0	0	0	0	0	0	9998900	29427000	25032000	24079000	12564000	17376000	27300000	18900000	8874500	15656000	32015000	0	0	0	0	0	0	0	0	180760000	156890000	164660000	118680000	117280000	0
+	ENSG00000102934	Q9Y342;H3BN27;A0A087WYE0;J3QLJ3	Plasmolipin	PLLP	0.00043274	15.4926	0	0	0	0	0	0	0	0	0	0	0	0	0	0	0	0	0	2	0	0	0	0	0	0	0	0	0	0	0	0	0	0	0	0	0	0	4987200	0	0	0	0	0	0
+	ENSG00000089335	Q9NR11-2;A0A087WYF4;E7EVR1;Q9NR11;A0A0D9SFG5;D6RAM0;D6RA23;D6R9Q0;B4DMN2	Zinc finger protein 302	ZNF302	0	6.9878	7	4	4	4	4	4	4	1	3	5	1	0	1	1	0	0	0	0	4.24174e+06	26236000	15704000	13608000	18820000	29850000	6743000	5934300	2940300	46850000	43732000	1593600	0	2465700	1155300	0	0	0	0	375780000	249670000	195970000	303670000	676620000	204780000
-	ENSG00000099290	A0A087WYF6;B1AP61;Q5T1D7		FAM21A	0.0011204	18.0997	0	0	0	0	1	0	0	0	1	1	0	1	1	0	0	0	0	0	713100	0	0	0	0	326190	0	0	0	164580	94600	0	563180	107880	0	0	0	0	0	0	0	0	0	0	0
+	ENSG00000155008	Q6UXV4;A0A087WYF7;A0A087WUX8	MICOS complex subunit MIC27	APOOL	0	4.0677	15	14	16	16	17	15	13	13	15	14	24	18	21	21	7	2	9	7	489730000	602660000	580990000	1049400000	856900000	1002500000	693720000	674080000	496640000	905420000	593870000	936980000	1517800000	682710000	449990000	7487800	269310	13058000	17419000	8153300000	6297100000	13912000000	11399000000	15586000000	10532000000
+	ENSG00000138834	Q9UPT6;A0A087WYG2;E9PFH7;Q9UPT6-2	C-Jun-amino-terminal kinase-interacting protein 3	MAPK8IP3	0	19.5663	4	5	32	33	10	3	15	15	50	46	6	0	5	4	1	0	0	1	9359800	10216000	19834000	107040000	82442000	5708600	564550	40737000	8382100	478200000	330110000	3773800	0	19832000	8631800	21796	0	0	464720	186520000	88032000	4068900000	4815400000	254770000	18804000
+	ENSG00000143603	Q9UGI6;A0A0A0MQW9;A0A087WYJ0;Q9UGI6-3;Q9UGI6-2	Small conductance calcium-activated potassium channel protein 3	KCNN3	0.00095452	1.24552	1	1	0	1	1	0	0	1	0	0	1	0	2	1	1	0	0	0	1.75054e+07	13529000	14624000	0	12415000	8640700	0	0	5500800	0	0	473360	0	963070	144080	49510	0	0	0	0	0	0	0	0	0
-	ENSG00000282657	A0A087WYJ9;A0A075B6N9;P01871;P01871-2;P04220;A0A0B4J1U7	Ig mu chain C region;Ig mu heavy chain disease protein	IGHM	0.0011186	619.492	0	0	0	0	0	0	0	0	0	0	2	2	1	3	2	1	1	3	0	0	0	0	0	0	0	0	0	0	0	53958000	13690000	32447000	37879000	479580	105110	13407	1900500	0	0	0	0	0	0
+	ENSG00000196632	Q9BYP7;Q9BYP7-2;A0A087WYK2;Q9BYP7-3;Q9BYP7-4;B1AQN8	Serine/threonine-protein kinase WNK3	WNK3	0		3	4	4	4	31	25	4	2	25	30	3	8	1	1	1	1	0	1	3.05222e+07	18679000	42588000	2660400	33961000	50845000	27683000	7613500	5169500	58614000	41842000	3146100	19892000	7146600	5696200	125080	0	0	63162	1153300000	2485100000	729340000	2244400000	3058300000	1621400000
+	ENSG00000174938	A0A087WYL5;Q6UXD5-5;Q6UXD5-3;Q6UXD5-6;Q6UXD5;Q6UXD5-2;Q6UXD5-4;H3BN26;I3L111	Seizure 6-like protein 2	SEZ6L2	0	7.14803	15	15	13	14	8	9	16	17	17	18	5	1	6	7	0	0	1	0	1.51143e+07	105970000	86637000	175190000	262190000	25470000	13169000	256830000	169360000	458280000	421460000	13996000	987250	16958000	16174000	0	0	31139	0	2200200000	1851400000	5905700000	7628600000	930560000	500360000
+	ENSG00000282694;ENSG00000282985	A0A087WYL9;A0A087WWV8;A0A087X1V9;A0A075B6H6;A0A0C4DH67;A0A0C4DH69		IGKC;IGKV1-8	0	17424.9	0	0	0	0	0	0	0	0	0	0	20	11	14	13	10	8	7	16	0	0	0	0	0	0	0	0	0	0	0	14644000000	4430300000	10181000000	10641000000	1819600000	318340000	78504000	3491600000	0	0	0	0	0	0
+	ENSG00000204815	Q96NG3;A0A087WYN4;A0A087WTJ8;A0A087X2G9;A0A087WVI5	Tetratricopeptide repeat protein 25	TTC25	0		9	6	3	5	4	6	2	0	9	11	1	0	2	2	0	0	0	0	1.31809e+07	4653900	3440000	744550	2612700	7236800	9887200	91679	0	21728000	18177000	4064400	0	54789000	40872000	0	0	0	0	81911000	131550000	28978000	77784000	291130000	389830000
+	ENSG00000100104	Q9UH36;A0A087WYR1	SRR1-like protein	SRRD	8.7451e-05	6.89303	3	4	4	6	7	7	2	2	3	3	1	0	0	0	0	0	0	0	8573200	5112600	5277800	18128000	27571000	33156000	30080000	3474000	1708000	8707300	7420600	3866400	0	0	0	0	0	0	0	96933000	159570000	274990000	148950000	351630000	232130000
+		A0A087WYR4;A0A087WZW9		IGLL5	0		1	0	1	2	1	2	2	2	2	1	18	9	13	13	9	6	7	10	1.20157e+07	1687500	0	16617000	25931000	23025000	22341000	84175000	122490000	37067000	44717000	10125000000	4847100000	3577000000	4186100000	774600000	220260000	26140000	973320000	0	0	0	1700700000	0	1944900000
+	ENSG00000258644	A0A087WYV9;A0A087X1F5;A0A087WX56;A0A087WTA2		SYNJ2BP-COX16	0		11	12	16	14	14	11	14	15	13	13	15	12	11	10	6	3	5	6	626080000	645700000	931760000	1080400000	1288200000	921570000	660620000	1438000000	1209300000	1639100000	1444200000	838860000	762340000	299900000	262670000	7540300	1435700	29857000	12313000	6180200000	8242200000	9348300000	12798000000	10138000000	8117600000
-	ENSG00000187634	A0A087WYW1;Q96NU1-4;Q96NU1-5;A0A087WXB3;A0A087X223;Q96NU1-2	Sterile alpha motif domain-containing protein 11	SAMD11	8.6565e-05	3.53534	0	0	0	0	0	1	1	0	1	0	0	0	0	0	0	0	0	0	711674	0	0	0	0	0	362020	706880	0	652960	0	0	0	0	0	0	0	0	0	0	0	0	0	0	0
+	ENSG00000281626	A0A087WYZ0;Q6ZMS4	Zinc finger protein 852	ZNF852	0	4.00184	7	8	7	6	8	5	1	3	11	7	2	2	0	1	0	0	0	0	1810800	99125000	6449900	10544000	14556000	26972000	6435000	235780	1404100	52159000	25930000	6667100	6076500	0	339620	0	0	0	0	377630000	167690000	469680000	355350000	791460000	521110000
+	ENSG00000135346	P01215;A0A087WYZ4;A0A0D9SGA7	Glycoprotein hormones alpha chain	CGA	0.0010183		1	0	0	1	1	0	0	1	1	0	0	0	0	0	0	0	0	0	1.80529e+07	4869700	0	0	9602900	31122000	0	0	5437800	15708000	0	0	0	0	0	0	0	0	0	0	0	0	0	0	0
+	ENSG00000135622	O95754;A0A087WYZ7;O95754-2;C9JKW7;B7Z931;F8WCP8;C9K0A1	Semaphorin-4F	SEMA4F	0.00015911	1.45181	4	4	4	3	6	6	1	0	7	5	0	0	0	0	0	0	0	0	596270	1690700	2423200	3156900	3250300	10744000	6021200	10007000	0	6909400	7457800	0	0	0	0	0	0	0	0	99173000	207190000	161850000	0	205090000	163840000
+	ENSG00000136169	Q96T68;A0A087WYZ9;Q96T68-2;Q96T68-3;X6R383	Histone-lysine N-methyltransferase SETDB2	SETDB2	0.0038063	5.17816	3	2	5	3	3	4	2	1	5	7	0	1	0	0	0	0	0	0	1.16757e+06	1654200	1375000	4324500	5250700	12416000	2692900	979050	5639200	14698000	9232600	0	2033000	0	0	0	0	0	0	100620000	138120000	192880000	225450000	316220000	146890000
+	ENSG00000161847	A0A087WZ13;Q8IY67-2;E9PAU2;K7EQG2	Ribonucleoprotein PTB-binding 1	RAVER1	0	26.163	34	35	41	37	44	42	37	38	39	40	30	15	25	22	5	0	0	8	640380000	634590000	922030000	2137900000	2249000000	2446400000	1995100000	1688900000	1595200000	1784500000	1786000000	531990000	74976000	291670000	166690000	1614000	0	0	3162800	20308000000	25204000000	46989000000	50728000000	54351000000	52240000000
+	ENSG00000010295	A0A087WZ16;Q0D2I5-7;Q0D2I5-4;Q0D2I5-5;Q0D2I5;E9PPX7;F8W8H2;Q0D2I5-2;Q0D2I5-6;Q0D2I5-3	Intermediate filament family orphan 1	IFFO1	8.5244e-05	5.81294	0	1	0	0	8	6	0	0	6	5	1	1	2	2	0	0	0	0	215780	0	4367200	0	0	47371000	17980000	0	0	6855000	3299000	308560	330270	2387800	4524900	0	0	0	0	0	0	0	0	1257200000	461900000
+	ENSG00000258529	A0A087WZ62			0		9	9	10	11	12	3	5	8	9	11	5	5	7	5	1	0	6	3	11258000	83366000	68046000	79001000	105400000	128720000	10463000	56432000	19597000	182640000	134100000	17997000	38978000	23475000	10848000	136870	0	1516400	729060	2478200000	2438300000	2923300000	3938000000	3070600000	238240000
-	ENSG00000151150	A0A087WZ65;A0A087WY90;A0A087WX55		ANK3	0.00029965	16.9646	1	1	2	2	1	3	2	2	0	0	0	0	0	0	0	0	0	0	1313900	135540	248540	855740	645710	216860	1686000	1365100	1625900	0	0	0	0	0	0	0	0	0	0	0	0	46650000	29848000	0	50322000
+	ENSG00000154511	Q5T7M9;A0A087X2C2;A0A087WZ97;A0A087WZK6;Q5T7M9-2	Protein FAM69A	FAM69A	0	6.46344	7	7	4	5	4	5	3	4	3	5	5	5	2	3	0	0	0	0	1.09697e+07	70288000	74409000	52602000	48322000	9365700	7749500	4901600	12188000	10809000	42525000	20662000	53410000	8946900	9041200	0	0	0	0	1288600000	1408700000	534740000	876870000	384610000	288180000
+	ENSG00000189077	A0A087WZA9		TMEM120A	0		6	6	5	6	5	4	6	5	6	6	13	11	9	9	4	4	8	3	9.91012e+07	280050000	399140000	110140000	102070000	74744000	91397000	384730000	199960000	377470000	506510000	214690000	534020000	152950000	87489000	3612800	665820	15081000	6101700	3073000000	3204800000	1436500000	1316800000	776760000	1004400000
+	ENSG00000277149	Q6NUM6;A0A087WZB2;A0A087WWV6;A0A087X1V1	S-adenosyl-L-methionine-dependent tRNA 4-demethylwyosine synthase	TYW1B	0.00023129	6.24029	0	1	1	1	0	0	1	1	0	1	0	0	0	0	0	0	0	0	3309800	0	16920000	10881000	27861000	0	0	7033000	9324500	0	18055000	0	0	0	0	0	0	0	0	0	0	0	0	0	0
+	ENSG00000275410	A0A087WZC2;P35680;E0YMJ8;P35680-3	Hepatocyte nuclear factor 1-beta	HNF1B	0	14.0529	17	14	5	5	0	0	1	1	1	0	6	1	1	2	0	0	0	0	923980	392350000	334590000	6998800	11123000	0	0	30424	25499	210470	0	27367000	5132800	50701	8398400	0	0	0	0	6522700000	5223400000	54027000	96674000	0	0
-	ENSG00000118418	A0A087WZE9		HMGN3	0.00036122	20.169	0	0	0	1	0	0	0	0	0	0	1	2	1	1	0	0	0	0	1.18505e+07	0	0	0	0	0	0	0	0	0	0	16570000	177880000	28021000	23712000	0	0	0	0	0	0	0	0	0	0
-	ENSG00000143811	A0A087WZF0;A0A087WX69		PYCR2	0.0049626	26.4441	1	1	0	0	0	1	0	0	0	1	0	0	0	0	0	0	0	0	0	10089000	10444000	0	0	0	3108200	0	0	0	2665300	0	0	0	0	0	0	0	0	0	0	0	0	0	0
+	ENSG00000277877	A0A087WZF3			0.0011171		0	0	0	0	0	1	0	0	0	0	0	0	0	0	0	0	0	0	0	0	0	0	0	0	13676000	0	0	0	0	0	0	0	0	0	0	0	0	0	0	0	0	0	27351000
+	ENSG00000156853	Q96CS4;A0A087WZF7;I3L119	Zinc finger protein 689	ZNF689	0	3.85774	5	6	7	8	11	10	9	9	7	7	1	2	1	0	0	0	0	0	6498800	10029000	7997200	40484000	27764000	49489000	60876000	21061000	27240000	16166000	37929000	363650	945550	345510	0	0	0	0	0	119610000	169320000	955250000	793750000	1636300000	2457900000
+	ENSG00000133678	Q8TBM7;A0A087WZM8;Q8TBM7-2;Q8TBM7-3	Transmembrane protein 254	TMEM254	0.0021106	22.7704	0	0	0	0	0	0	0	0	0	0	0	0	0	0	1	0	1	1	0	0	0	0	0	0	0	0	0	0	0	0	0	0	0	337280	0	7504600	4933200	0	0	0	0	0	0
+	ENSG00000101365	A0A087WZN1;O43837-2;A0A087X2E5;A0A0D9SET9	Isocitrate dehydrogenase [NAD] subunit, mitochondrial;Isocitrate dehydrogenase [NAD] subunit beta, mitochondrial	IDH3B	0	55.4121	18	19	21	20	22	20	22	20	19	19	33	22	27	27	13	1	14	13	1.07863e+09	1975300000	2624500000	3356700000	3847000000	2842800000	2762400000	2361600000	1689800000	1582000000	1141800000	1979600000	1251800000	796230000	550050000	16149000	22268	12620000	22003000	34630000000	59579000000	62383000000	87578000000	55769000000	68929000000
+	ENSG00000276644	Q9UI36;A0A087WZP2;Q9UI36-2;Q9UI36-3;A0A087WY66;A0A087WZA7;Q9UI36-4	Dachshund homolog 1	DACH1	0	3.16301	2	1	2	0	16	18	0	3	14	16	3	1	3	2	0	0	0	1	3.65443e+06	614960	2640700	6180000	0	610260000	516120000	0	61680000	479580000	226370000	22571000	1799300	12412000	8943400	0	0	0	6721	5542800	0	0	0	11904000000	12506000000
-	ENSG00000203896	A0A087WZP9		LIME1	0.0003034	11.1038	0	0	1	2	0	0	0	0	0	1	0	2	0	0	0	0	0	0	0	0	0	3681700	15160000	0	0	0	0	0	1562900	0	23899000	0	0	0	0	0	0	0	0	0	86138000	0	0
+	ENSG00000184611	Q9NS40;A0A087WZQ1;A0A087X077;Q9NS40-2	Potassium voltage-gated channel subfamily H member 7	KCNH7	0.00029833		3	1	0	2	1	0	0	0	2	2	0	2	0	0	0	0	0	0	227010	696690	519370	0	590150	44990	0	0	0	1307700	767330	0	5898900	0	0	0	0	0	0	60943000	0	0	0	0	0
+	ENSG00000088876	Q6P1L6;A0A087WZQ2;Q6P1L6-2	Zinc finger protein 343	ZNF343	0.00095439	2.47846	3	3	3	3	4	3	2	2	3	3	0	0	0	0	0	0	0	0	22107000	25652000	23586000	48286000	115340000	82532000	6782200	12047000	17641000	49929000	29416000	0	0	0	0	0	0	0	0	1410900000	635980000	1159000000	2047500000	1437100000	541810000
+	ENSG00000182985	Q9BY67;A0A087X105;A0A087WZW4;A0A087X1W8;A0A0A0MTJ8;A0A087WZR6;X5DQS5;Q9BY67-5;Q9BY67-4;Q9BY67-3;A0A087X0T8;Q9BY67-2;F5H125;H0YG94;F5H8J9;F5H0H5	Cell adhesion molecule 1	CADM1	0	4.0783	12	12	1	2	13	13	10	10	11	13	5	5	8	8	7	0	4	4	10924000	248090000	387070000	4026700	9466900	344300000	435700000	88392000	73006000	491140000	605560000	40112000	48972000	95718000	51189000	2083100	0	1460500	1450100	5895800000	9235700000	0	61261000	7443300000	9254100000
+	ENSG00000170439	Q6UX53;A0A087WZT2	Methyltransferase-like protein 7B	METTL7B	0	17.1411	8	8	7	8	7	7	8	7	3	3	9	11	1	1	3	8	8	4	6177400	1329000000	972080000	560030000	924070000	338530000	269480000	484850000	290940000	5598000	7748300	391160000	5854300000	1964600	2521600	2321000	4832700	106520000	4014300	15318000000	13679000000	5872800000	10060000000	4120000000	3188900000
-	ENSG00000125821	A0A087WZV9	D-tyrosyl-tRNA(Tyr) deacylase	DTD1	0.0057895	11.8634	2	1	1	1	2	0	0	0	1	0	0	0	0	0	0	0	0	0	0	6355500	4214600	9295200	1146100	6730800	0	0	0	2083300	0	0	0	0	0	0	0	0	0	44001000	0	0	0	73775000	0
+	ENSG00000282985	A0A087WZW8;P01834;P04433	Ig kappa chain C region	IGKV3-11;IGKC	0	17424.9	0	0	1	1	1	1	0	0	1	1	2	2	3	2	3	0	2	3	0	0	0	12733000	17854000	5421800	6219900	0	0	3866300	6081300	189660000	300710000	246300000	84941000	27354000	0	3366400	37403000	0	0	0	0	0	0
+	ENSG00000272636;ENSG00000272670	Q14184;A0A0G2JKH4;A0A087WZX8	Double C2-like domain-containing protein beta;Double C2-like domain-containing protein	DOC2B	0.00030062		0	0	2	2	1	0	0	0	5	3	0	0	0	0	0	0	0	0	0	0	0	1564700	1065700	1222100	0	0	0	10202000	4368400	0	0	0	0	0	0	0	0	0	0	48491000	37137000	0	0
+	ENSG00000197565	Q14031;F5H3Q5;A0A087WZY5;F5H851;A8MXH5;Q14031-2	Collagen alpha-6(IV) chain	COL4A6	8.2237e-05	1.30868	0	1	0	0	0	1	1	1	0	0	7	0	5	7	3	0	0	7	1502600	0	253910	0	0	0	312110	363700	231530	0	0	18070000	0	18694000	18587000	8069.8	0	0	1166900	0	0	0	0	0	0
+	ENSG00000112077	A0A087WZZ4;A0A0A0MQS8;Q02094	Ammonium transporter Rh type A	RHAG	0.0046171		0	0	0	0	0	0	0	0	0	0	0	0	0	0	0	1	1	0	0	0	0	0	0	0	0	0	0	0	0	0	0	0	0	0	1543000	339340	0	0	0	0	0	0	0
+	ENSG00000281879;ENSG00000175164	P16442;A0A087X0C2;A0A087X009	Histo-blood group ABO system transferase;Fucosylglycoprotein alpha-N-acetylgalactosaminyltransferase soluble form	ABO	0.0010745		1	0	0	0	0	0	1	0	0	0	1	0	1	0	2	0	0	0	3.42798e+06	249520	0	0	0	0	0	610600	0	0	0	2126100	0	7098200	0	530440	0	0	0	0	0	0	0	0	0
+	ENSG00000131437	Q9Y496;J3KPF9;A0A087X011;E9PES4	Kinesin-like protein KIF3A;Kinesin-like protein	KIF3A	0	1.61126	23	25	32	28	32	30	22	23	32	33	14	7	13	11	4	0	0	5	33362000	106470000	164360000	209880000	239930000	298040000	352110000	201750000	129230000	596330000	386470000	25875000	16463000	27735000	10894000	147790	0	0	477960	3769600000	6273400000	7272900000	7744200000	11594000000	11904000000
-	ENSG00000136098	A0A087X030		NEK3	0.00015916	16.0283	0	0	0	0	1	1	0	1	0	1	0	0	0	0	0	0	0	0	0	0	0	0	0	5265700	14587000	0	2251500	0	2266500	0	0	0	0	0	0	0	0	0	0	0	0	0	0
-	ENSG00000188070	A0A087X051		C11orf95	0.002051	9.90951	0	0	0	0	0	0	0	0	0	1	0	0	0	0	0	0	0	0	0	0	0	0	0	0	0	0	0	0	2326500	0	0	0	0	0	0	0	0	0	0	0	0	0	0
-	ENSG00000280682	A0A087X054		HYOU1	0.0088985	28.6538	0	0	1	0	0	1	0	0	0	1	0	0	0	0	0	0	0	0	0	0	0	1309000	0	0	1098300	0	0	0	2418100	0	0	0	0	0	0	0	0	0	0	0	0	0	0
-	ENSG00000277633	A0A087X079		IGHG1	0	314.651	0	0	0	0	0	0	0	0	0	0	2	2	2	2	1	1	1	1	0	0	0	0	0	0	0	0	0	0	0	25049000	78413000	210560000	9729300	8011900	163380	254920	3713100	0	0	0	0	0	0
+	ENSG00000143740	A0A087X0B7;Q5SQN1;H7C3C7;Q5SQN1-2;U3KPT7;A0A087X2J6;H0Y627	Synaptosomal-associated protein 47	SNAP47	0	8.12749	19	17	21	18	24	20	15	11	18	19	7	7	8	6	0	0	0	1	2.15303e+07	156340000	96379000	113930000	166100000	369480000	300750000	73566000	31686000	206470000	189880000	16987000	9640200	11520000	3655400	0	0	0	35530	2097300000	2135000000	2193600000	3558800000	7870200000	7800800000
+	ENSG00000149260	A0A087X0C8;O15484;E7EV01;K7EP62;E9PS73	Calpain-5	CAPN5	0	104.058	15	19	25	25	12	11	12	8	25	22	43	29	37	30	22	1	8	20	18918000	27704000	39466000	99238000	167550000	31324000	41816000	20599000	21740000	188370000	136010000	522020000	276140000	167360000	90709000	8518900	8977.2	2114200	9210800	1288900000	1483000000	3818900000	6418000000	1423300000	1381100000
+	ENSG00000103811	P09668;A0A087X0D5;E9PKT6	Pro-cathepsin H;Cathepsin H mini chain;Cathepsin H;Cathepsin H heavy chain;Cathepsin H light chain	CTSH	0	60.0345	7	6	7	9	10	11	10	9	6	6	15	6	12	14	3	3	5	6	2272800	39921000	40764000	90311000	146910000	131070000	122100000	460710000	491550000	27941000	21684000	591360000	450380000	728880000	655220000	1628200	531750	15174000	19870000	684290000	719070000	1510400000	1957000000	1848900000	1596600000
+	ENSG00000128408	A0A087X0F7;Q9H4K1	RIB43A-like with coiled-coils protein 2	RIBC2	0		4	4	9	14	4	3	2	1	2	3	0	0	0	0	0	0	0	0	6.25288e+06	43989000	4252400	26990000	69059000	3631900	11867000	2406000	839310	843630	291420000	0	0	0	0	0	0	0	0	279280000	282610000	879490000	5576900000	315170000	342660000
+	ENSG00000184384	Q8IZL2;A0A087X0G5	Mastermind-like protein 2	MAML2	0	5.44694	1	0	1	2	2	1	0	0	0	1	4	1	4	2	1	0	1	2	3149100	353860	0	1872600	3713300	4128100	2921500	0	0	0	734000	3121500	57145	2705600	602560	56529	0	7606.5	125820	0	0	0	0	0	0
+	ENSG00000112964	P10912;A0A087X0H5;P10912-4;A0A087X162;P10912-3;P10912-2;E9PCN7;E7ES05	Growth hormone receptor;Growth hormone-binding protein	GHR	0.00042415	3.04752	0	1	1	1	1	0	0	1	2	2	1	6	1	0	0	0	0	0	427250	0	3052700	1752900	2297700	66585	0	0	794020	7154900	11228000	5496500	12426000	2186400	0	0	0	0	0	0	0	0	0	0	0
+	ENSG00000139746	A0A087X0H9;Q5T8P6-4	RNA-binding protein 26	RBM26	0		30	29	33	35	45	34	26	24	35	34	21	16	21	20	3	0	1	5	441350000	365040000	418980000	689910000	525510000	1518400000	1359000000	190610000	255760000	804490000	644340000	98613000	39576000	44822000	33322000	166100	0	118410	429660	10523000000	11984000000	27764000000	22060000000	55253000000	53664000000
-	ENSG00000105669	A0A087X0I4		COPE	0.0059694	103.769	0	0	0	1	0	0	0	0	0	0	1	1	0	0	0	0	0	0	1.34001e+06	0	0	0	424850	0	0	0	0	0	0	1704700	391050	0	0	0	0	0	0	0	0	0	0	0	0
+	ENSG00000204291	P39059;A0A087X0K0	Collagen alpha-1(XV) chain;Restin;Restin-2;Restin-3;Restin-4	COL15A1	0	6.04491	0	0	0	0	0	0	1	2	0	2	21	7	21	22	17	0	3	18	13376000	0	0	0	0	0	0	1021500	537830	0	761030	256730000	9653600	432170000	339760000	19268000	0	171450	42276000	0	0	0	0	0	0
-	ENSG00000104067	A0A087X0K9		TJP1	8.7481e-05	16.0506	1	0	1	1	0	0	0	1	0	1	0	1	0	0	0	0	0	0	171770	218350	0	126690	544030	0	0	0	231820	0	242660	0	290900	0	0	0	0	0	0	0	0	0	0	0	0
+	ENSG00000163798	A0A087X0M4;Q9BWU0;H7C256	Kanadaptin	SLC4A1AP	0	6.24244	43	45	44	47	43	46	44	42	45	45	25	21	14	15	0	0	4	1	183500000	646620000	684700000	588060000	699110000	932630000	929700000	666780000	588190000	768610000	516770000	97738000	126100000	16553000	14989000	0	0	220430	52539	25148000000	28598000000	24734000000	25756000000	36863000000	41618000000
+	ENSG00000148541	Q8NE31;A0A087X216;A0A087X0M7;Q8NE31-5;Q8NE31-4;Q8NE31-3;Q8NE31-2	Protein FAM13C	FAM13C	8.1347e-05	1.68151	0	0	0	0	0	2	0	0	2	2	0	2	0	1	0	0	0	0	1.06895e+07	0	0	0	0	0	2632400	0	0	3009900	2617400	0	10486000	0	370650	0	0	0	0	0	0	0	0	0	60264000
+	ENSG00000134121	A0A087X0M8;O00533-2;O00533;H7C0J0;C9J905;C9JH37;C9JW79	Neural cell adhesion molecule L1-like protein;Processed neural cell adhesion molecule L1-like protein	CHL1	0	4.13853	3	0	0	2	2	1	1	1	3	1	15	1	15	10	20	0	1	22	36600000	1769000	0	0	3298500	5737300	127830	1301200	853710	2836800	0	49487000	136940	29383000	7565100	3077500	0	10186	4162200	160000000	0	0	559000000	750750000	0
+	ENSG00000213625	A0A087X0N2;O15243	Leptin receptor gene-related protein	LEPROT	0.001117	32.3667	0	0	0	0	0	0	0	0	0	0	0	0	0	0	1	0	1	1	0	0	0	0	0	0	0	0	0	0	0	0	0	0	0	2336100	0	749780	2225200	0	0	0	0	0	0
+	ENSG00000197183	A0A087X0N3;Q5W149		NOL4L	0	24.6985	13	12	1	2	10	7	16	16	16	20	7	0	3	2	0	0	0	0	5.93981e+06	31608000	51102000	2583700	1279500	12069000	17897000	49592000	38276000	174440000	185730000	58497000	0	3478800	1527000	0	0	0	0	899370000	1122700000	0	117950000	366630000	628370000
+	ENSG00000243264;ENSG00000211623	A0A087X0P6;A0A075B6S2;A0A0A0MRZ7		IGKV2D-29;IGKV2D-26	8.2433e-05	226.717	0	0	0	0	0	0	0	0	0	0	2	0	2	2	1	0	0	2	0	0	0	0	0	0	0	0	0	0	0	10302000	0	11044000	9605300	1018200	0	0	3011900	0	0	0	0	0	0
+	ENSG00000282182	A0A087X0Q4;P01614	Ig kappa chain V-II region Cum	IGKV2-40	0.00015886	76.7761	0	0	0	0	0	0	0	0	0	0	2	0	1	0	1	0	0	1	0	0	0	0	0	0	0	0	0	0	0	27663000	0	3663500	0	894280	0	0	2739900	0	0	0	0	0	0
+	ENSG00000073169	Q9BVL4;A0A087X0Q9	Selenoprotein O	SELO	0	14.2608	17	18	21	23	22	17	10	14	15	18	19	18	12	9	1	2	14	5	4.64152e+07	56721000	102210000	188530000	225590000	210360000	102220000	136180000	103040000	88333000	80115000	153220000	516410000	61305000	23507000	59285	110040	4684100	1126400	1696500000	2666000000	4761000000	5356900000	5346200000	3249900000
+	ENSG00000147050	A0A087X0R0;F8W8R6;F5H6S1;H0Y6I7;H0Y5J3;A0A087WUN6;H0Y6V5		KDM6A	0	9.90952	22	23	20	19	31	27	28	25	27	29	8	2	5	2	1	0	2	0	1.69193e+06	28689000	44564000	28419000	26902000	91661000	79266000	42428000	29811000	45279000	38446000	5233900	2839700	3452600	640620	121950	0	209010	0	1962100000	1902600000	1347700000	1383700000	5161700000	6065600000
+	ENSG00000198715	A0A087X0W3		GLMP	0	28.0764	1	1	1	1	2	2	0	0	2	2	0	0	0	0	0	0	0	1	9397700	20216000	29596000	21676000	14584000	7018400	17273000	0	0	31764000	15802000	0	0	0	0	0	0	0	564440	128840000	212440000	138780000	90148000	88357000	126530000
-	ENSG00000119673	A0A087X0W7;A0A087WT95;P49753-2		ACOT2	0.00082102	12.4031	1	1	0	0	1	1	1	1	1	1	1	1	1	1	1	1	1	1	5.43723e+07	97397000	122820000	0	0	91813000	2650800	40057000	28283000	56237000	26454000	85020000	207050000	104890000	47436000	378200	693150	2904600	1819300	1174500000	3523600000	0	0	0	0
+	ENSG00000103355	Q8NF86;I3L3D7;A0A087X0Z6	Serine protease 33	PRSS33	0.0050796		0	0	0	0	0	1	0	0	0	0	1	0	0	0	1	0	1	0	0	0	0	0	0	0	7870300	0	0	0	0	769670	0	0	0	159750	0	428700	0	0	0	0	0	0	0
+	ENSG00000274779;ENSG00000103512	Q15155;A0A0G2JN29;A0A087X117;A0A0G2JP90;A0A087WW46;H3BUC9	Nodal modulator 1	NOMO1	0	29.0578	3	2	2	2	2	2	1	1	1	3	1	1	1	1	1	1	2	1	2.232e+06	12285000	9745000	11875000	19892000	19309000	8217300	4841400	3481000	13490000	15046000	660890	9002000	687750	1312200	13277	5606.5	64782	138050	427810000	649100000	584200000	1558500000	1634800000	495540000
-		A0A087X130;A0A075B6H7;P04434		IGKC	0		0	0	0	0	0	0	0	0	0	0	2	3	2	3	3	1	1	3	0	0	0	0	0	0	0	0	0	0	0	724530000	138410000	114020000	507890000	16384000	455900	2027600	31534000	0	0	0	0	0	0
+	ENSG00000275591	Q6UX68;A0A087X143;Q6UX68-2	XK-related protein 5;XK-related protein	XKR5	0.0010802		1	2	0	0	1	1	0	0	3	3	0	0	0	0	0	0	0	0	0	604010	8267600	0	0	1169100	2088000	0	0	2670100	5579700	0	0	0	0	0	0	0	0	0	0	0	0	0	0
+	ENSG00000182168	O95185;A0A087X152;E0CX15;O95185-2;D6RE16	Netrin receptor UNC5C	UNC5C	0	2.29703	0	0	2	2	9	11	2	3	22	26	4	0	3	0	0	0	0	0	392212	0	0	9433900	1787500	8578400	16141000	2456700	2795400	180190000	153090000	9202400	0	814060	0	0	0	0	0	0	0	151130000	57935000	136400000	295470000
+	ENSG00000145687	P81877;A0A087X159;P81877-4;P81877-5;P81877-3;P81877-2;H0Y9V4;A0A087X244;H0Y9M5	Single-stranded DNA-binding protein 2	SSBP2	0	14.6353	0	1	0	0	3	2	2	2	2	2	0	0	0	0	0	0	0	0	3775800	0	1291300	0	0	11054000	2219300	9318700	7263700	35080000	14483000	0	0	0	0	0	0	0	0	0	0	0	0	0	0
+	ENSG00000273608	Q9C0H9-5;A0A087X165;Q9C0H9;A0A087WVV7;Q9C0H9-2;A0A087WU33;Q9C0H9-4	SRC kinase signaling inhibitor 1	SRCIN1	0	1.2232	16	18	29	31	17	15	22	24	42	49	11	33	10	5	0	0	2	1	3.24537e+06	5312600	8662800	23143000	26780000	9459200	12962000	18483000	14340000	61528000	61811000	5113500	56149000	1944700	699630	0	0	87389	12161	321030000	437130000	1933800000	2243700000	757700000	981020000
-	ENSG00000153310	A0A087X178		FAM49B	0.0063838	21.763	0	0	0	0	0	0	0	0	0	0	1	0	0	0	0	0	0	0	21731000	0	0	0	0	0	0	0	0	0	0	1168600	0	0	0	0	0	0	0	0	0	0	0	0	0
+	ENSG00000110934	A0A087X188;Q9UBW5;F5H0W4	Bridging integrator 2	BIN2	0	5.43717	1	1	1	0	0	1	1	0	1	0	19	15	10	14	2	0	4	4	466817	202440	66085	146130	0	0	4036600	239220	0	571180	0	103320000	74391000	11922000	36571000	179590	0	640560	482660	0	0	0	0	0	0
+	ENSG00000235259;ENSG00000224145	Q9C019;A0A087X199;A0A0G2JL27;A0A0G2JJP1;H0Y5R0	Tripartite motif-containing protein 15	TRIM15	0.00036568	16.464	0	0	1	2	1	0	0	0	0	0	8	7	0	0	0	0	0	0	0	0	0	1167500	1814500	2438900	0	0	0	0	0	41641000	650600000	0	0	0	0	0	0	0	0	0	0	0	0
-	ENSG00000265808	A0A087X1A9		SEC22B	0.0049062	33.7954	0	0	1	1	0	0	0	0	1	0	0	0	0	0	0	0	0	0	2.31202e+08	0	0	7435800	9849800	0	0	0	0	11794000	0	0	0	0	0	0	0	0	0	0	0	0	0	0	0
+	ENSG00000261115	H3BS89;A0A087X1B3	Transmembrane protein 178B	TMEM178B	0.0004187		1	1	0	0	2	0	2	1	2	2	0	0	0	0	0	0	0	0	719300	2201800	1096800	0	0	4640600	0	9249600	9288100	13321000	13336000	0	0	0	0	0	0	0	0	0	0	0	0	48905000	0
-	ENSG00000087086	A0A087X1B9	Ferritin	FTL	0.0098956	830.77	0	0	0	0	0	0	0	0	0	0	0	1	0	0	0	0	0	0	0	0	0	0	0	0	0	0	0	0	0	0	1402500	0	0	0	0	0	0	0	0	0	0	0	0
+	ENSG00000183291	O60613;A0A087X1G7;A0A0B4J1S4	15 kDa selenoprotein	SEP15	0	121.238	6	6	7	7	6	5	4	5	6	6	10	7	7	8	4	2	3	4	288660000	154710000	172840000	487180000	571720000	464700000	410590000	205370000	181460000	478420000	550350000	814310000	1052900000	238460000	201630000	10862000	677690	4248900	9455400	1449100000	1652100000	4038300000	4976300000	4798900000	4712400000
+	ENSG00000135931	A0A087X1I8;Q7Z3E5	LisH domain-containing protein ARMC9	ARMC9	0	6.46357	24	24	26	23	31	27	26	25	26	30	8	2	8	4	3	0	0	2	2.01451e+07	112880000	121920000	119260000	115030000	246580000	186930000	190390000	103580000	257370000	276320000	24962000	1061400	10196000	4913300	178820	0	0	146160	5599400000	6603400000	6224600000	4641400000	8514600000	9362500000
-	ENSG00000182831	A0A087X1J2		C16orf72	0.00042331	10.042	0	0	0	1	1	1	1	1	1	0	0	0	0	0	0	0	1	0	38430000	0	0	0	3405000	2866800	10423000	2111100	2261900	2099800	0	0	0	0	0	0	0	190400	0	0	0	0	0	0	93804000
+	ENSG00000211445	P22352;A0A087X1J7;H0YBE4;E5RG32;H0YC19;A0A087X0K3;P59796;O75715;Q6NXQ3	Glutathione peroxidase 3;Glutathione peroxidase	GPX3	0	74.8469	1	2	1	2	2	0	1	0	1	1	10	6	8	8	7	2	8	11	11007000	294170	844090	1290800	2466900	1766200	0	1596400	0	2256100	56334000	773790000	323640000	763040000	602470000	33229000	260660	20644000	177310000	0	0	0	0	0	0
-	ENSG00000269313	A0A087X1L4		MAGIX	0.0011278	6.71944	0	0	0	0	0	0	0	0	0	0	0	1	0	0	0	0	0	0	0	0	0	0	0	0	0	0	0	0	0	0	3265800	0	0	0	0	0	0	0	0	0	0	0	0
+	ENSG00000183091	A0A087X1N7;P20929-3;P20929-2;P20929;P20929-4;H0Y786;H7BZD5;H0Y3P5;H7C2D0;H7C2Z5	Nebulin	NEB	8.2878e-05		49	47	10	10	10	8	7	7	5	7	6	5	6	25	2	6	3	4	1226100	7693300	4175400	1547100	9286700	3064900	884860	710310	1494300	1126600	1073200	339300	418920	1698700	13736000	2706.5	3656.1	19801	221690	4270200000	2394600000	644980000	1171000000	913220000	178890000
+	ENSG00000274211	A0A087X1Q5;O14512;O14512-2	Suppressor of cytokine signaling 7	SOCS7	0.0013063	4.57017	1	1	3	4	2	1	0	0	3	2	0	0	0	0	0	0	0	0	148380	947360	543300	3544700	3384400	1670400	1305700	0	0	1589000	1486300	0	0	0	0	0	0	0	0	0	0	97036000	0	0	0
-	ENSG00000183963	A0A087X1R1;C9JV14;C9JYU8;C9JBH9		SMTN	0	19.0153	0	0	0	1	0	0	0	0	0	0	2	0	5	4	1	0	0	1	0	0	0	0	290480	0	0	0	0	0	0	8968600	0	58051000	13239000	215920	0	0	1018100	0	0	0	0	0	0
-	ENSG00000146457	A0A087X1R4;Q15007-2	Pre-mRNA-splicing regulator WTAP	WTAP	0.0025381	29.4718	0	0	0	0	0	1	0	0	0	0	0	0	0	0	0	0	0	0	0	0	0	0	0	0	1004600	0	0	0	0	0	0	0	0	0	0	0	0	0	0	0	0	0	12056000
-	ENSG00000086758	A0A087X1S3		HUWE1	0	21.5502	1	1	1	1	1	1	1	1	2	2	1	0	1	1	2	0	0	1	1.31904e+07	186580000	232890000	97905000	129480000	154510000	121220000	380880000	241010000	522300000	472730000	6995100	0	5340400	6069300	1251300	0	0	1101600	734600000	1925900000	352250000	704030000	700850000	973970000
+	ENSG00000117091	P09326;A0A087X1S7	CD48 antigen	CD48	0.00055344	12.0805	0	0	0	0	0	0	0	0	0	0	7	3	3	4	2	0	1	2	0	0	0	0	0	0	0	0	0	0	0	116840000	23303000	6535200	11468000	718710	0	474830	982620	0	0	0	0	0	0
+	ENSG00000157766	P16112;A0A087X1T7;H0YM81;E7EX88;P16112-2;P16112-3;E7ENV9;Q6PID9;H0YK70	Aggrecan core protein;Aggrecan core protein 2	ACAN	0.00016107		0	1	1	1	1	1	1	1	1	0	3	1	4	1	3	1	0	14	5310100	0	238920	239430	397230	265220	184420	528340	322640	362600	0	2797000	474960	3052000	249680	51370	7906.5	0	4029600	0	0	0	0	0	0
+	ENSG00000261150	A0A087X1U6		EPPK1	0	6.72039	25	21	131	123	124	103	190	195	51	36	197	72	153	123	53	1	7	52	867890000	25513000	16990000	126040000	129180000	115680000	74744000	1528300000	1166000000	21444000	22920000	572810000	33188000	255750000	64225000	2648500	2095.9	384400	3619500	4713400000	3493800000	37378000000	39426000000	31791000000	25040000000
+	ENSG00000275835;ENSG00000276856	Q96RT8;Q96RT8-2;A0A0G2JQX1;A0A0G2JPW5;A0A0G2JSA7;A0A087X1Z1;A0A0G2JQK2;A0A087WVL9;A0A0G2JR45;A0A0G2JRG1;A0A0G2JS51;A0A087WVZ8;A0A0G2JQI0;A0A087X006;A0A0G2JQK7	Gamma-tubulin complex component 5	TUBGCP5	0	4.34688	28	25	28	30	30	24	15	19	31	28	6	3	4	5	0	0	0	0	18284000	50468000	77262000	51387000	90728000	90039000	48111000	19065000	19425000	68153000	69466000	2769700	829350	1735200	1316400	0	0	0	0	2754700000	4214500000	2581300000	4493300000	3417700000	2915900000
+	ENSG00000100911	Q9UL46;A0A087X1Z3;H0YLG1	Proteasome activator complex subunit 2	PSME2	0	29.4763	16	15	21	20	20	14	20	20	18	19	23	23	23	19	16	10	17	16	2991500000	2875600000	3580600000	4958300000	6257800000	3221400000	1257700000	4886800000	3947000000	5097000000	4938000000	4833100000	5296800000	2156400000	1588600000	81642000	7805000	190140000	88574000	41861000000	60481000000	68720000000	85602000000	46297000000	24878000000
+	ENSG00000163507	Q8TCG1;A0A087X211;Q8TCG1-2;F8WAX6;F8WF26	Protein CIP2A	KIAA1524	0	2.05713	41	40	45	42	52	47	41	36	46	51	3	1	3	2	0	1	1	0	61202000	321030000	339630000	332700000	390690000	858380000	669600000	309930000	238370000	673500000	498780000	2900100	272430	7315700	389570	0	406500	530170	0	19993000000	18610000000	20595000000	19625000000	37300000000	33157000000
-	ENSG00000128709	A0A087X222		HOXD9	0		0	0	0	0	0	0	0	0	1	1	0	0	0	0	0	0	0	0	7512100	0	0	0	0	0	0	0	0	12625000	24253000	0	0	0	0	0	0	0	0	0	0	0	0	0	0
+	ENSG00000167037	Q2NKQ1;A0A087X241;Q2NKQ1-4;Q2NKQ1-3	Small G protein signaling modulator 1	SGSM1	0	2.33086	3	3	16	15	4	8	2	3	15	12	4	2	3	3	0	0	0	0	1.45151e+06	12754000	7769100	20162000	26873000	2511300	5443400	5525100	8776100	21416000	11229000	3090700	25260000	1649600	1211200	0	0	0	0	89903000	104210000	912870000	1517400000	179310000	241230000
+	ENSG00000197619	Q8N8J6;H9KV89;A0A087X254;Q8N8J6-3;Q8N8J6-2;M0R0F8;M0QZR2;M0QZZ4	Zinc finger protein 615	ZNF615	0.0019293		0	1	0	2	2	2	0	0	2	2	0	0	0	0	0	0	0	0	1.4346e+06	0	351490	0	536530	601200	1403700	0	0	1714700	289620	0	0	0	0	0	0	0	0	0	0	0	0	22684000	0
+	ENSG00000136051	Q2M389;A0A087X256;Q2M389-2;F8W1W1;F8VYH7;F8VNZ5;R4GMM5	WASH complex subunit 7	KIAA1033	0	9.09035	43	41	43	41	42	39	33	35	43	46	40	28	31	34	8	0	17	11	1.15664e+08	216370000	305330000	168890000	210240000	254170000	158650000	304780000	245440000	292020000	296890000	133920000	97759000	77122000	43288000	793490	0	3230700	1317000	15392000000	19189000000	10563000000	14785000000	16745000000	9503600000
+	ENSG00000157502	A0A087X269		MUM1L1	0.0002988		0	0	3	5	2	5	2	0	0	0	0	0	0	0	0	0	0	0	0	0	0	12026000	9821200	3854500	2820600	5161900	0	0	0	0	0	0	0	0	0	0	0	0	0	275200000	144140000	73934000	105690000
+	ENSG00000119922	P09913;A0A087X279	Interferon-induced protein with tetratricopeptide repeats 2	IFIT2	0	3.64195	4	3	5	5	1	0	4	3	1	2	10	11	7	7	1	0	3	1	12581000	31088000	2186900	9005800	13820000	1738800	0	4743400	3068800	2539300	40814000	19891000	141240000	19285000	13216000	56332	0	864770	162420	148710000	157590000	492960000	575260000	0	0
+	ENSG00000282657	A0A087X2C0		IGHM	0	619.492	0	0	0	0	0	0	0	0	0	0	43	24	36	36	23	15	15	23	0	0	0	0	0	0	0	0	0	0	0	1689800000	1213400000	1255600000	2539600000	190700000	4556200	15840000	187920000	0	0	0	0	0	0
+	ENSG00000277936;ENSG00000278845	Q9BRJ2;A0A087X2D5;A0A0G2JMS5;A0A087WU62	39S ribosomal protein L45, mitochondrial	MRPL45	0	18.9244	16	18	18	17	18	16	16	15	19	17	15	14	9	9	4	0	2	4	549360000	836470000	1146100000	1848700000	2377600000	1365900000	879700000	681670000	680880000	1028300000	1128700000	570720000	261190000	67609000	34658000	1187300	0	1502000	759300	17709000000	22911000000	41415000000	55595000000	26696000000	15259000000
+	ENSG00000124469	P31997;A0A087X2E2	Carcinoembryonic antigen-related cell adhesion molecule 8	CEACAM8	8.3105e-05	19.6737	0	0	1	0	0	0	0	0	0	0	2	3	0	1	0	0	0	0	0	0	0	2081300	0	0	0	0	0	0	0	14769000	46884000	0	1655400	0	0	0	0	0	0	0	0	0	0
-	ENSG00000157152	A0A087X2E3;Q92777-2;A0A087WW91	Synapsin-2	SYN2	0.0019885		0	0	0	0	0	0	0	0	0	1	0	0	0	0	0	0	0	0	0	0	0	0	0	0	0	0	0	0	0	0	0	0	0	0	0	0	0	0	0	0	0	0	0
+	ENSG00000197062	A0A087X2F1;Q16670;A0A024RCN4;Q16670-2;A0A087WXM4	Zinc finger and SCAN domain-containing protein 26	ZSCAN26;ZNF187	0		7	8	7	8	10	7	4	3	7	8	1	0	3	3	0	0	0	0	1.42462e+07	60304000	53544000	104050000	93707000	116870000	60800000	11143000	7824800	44059000	21858000	465440	0	3531300	1946700	0	0	0	0	900440000	1038700000	2139300000	1585600000	1761500000	1144300000
-	ENSG00000092148	A0A087X2H1;G3V4V5;A0A087WVU6		HECTD1	0.0019886	24.9215	0	0	1	1	1	1	1	1	1	1	0	0	0	0	0	0	0	0	518310	0	0	533400	266310	174430	417050	51353	78999	80966	90413	0	0	0	0	0	0	0	0	0	0	60948000	0	0	42710000
+	ENSG00000100519	A0A087X2I1;H0YJX2;H0YJD2		PSMC6	0	11.9019	24	28	25	25	29	28	26	27	25	26	35	28	33	30	16	7	19	18	2270100000	4133300000	5140800000	4138500000	4769900000	5812200000	4349300000	5967500000	3999800000	5177000000	4393900000	1749800000	1857000000	849590000	647270000	16778000	682470	35973000	25618000	82750000000	120880000000	88568000000	116350000000	130980000000	99288000000
+	ENSG00000256825;ENSG00000090612	A0A088AWK7;F5H848;E7EV44;A0A075B6T9;F5GZ75;F5H0R3;F5H311;K7EIF0;A0A087WV54;K7EQP6;Q14587-8		ZNF268	0	3.8314	1	1	0	0	1	2	0	0	3	3	0	0	0	0	0	0	0	0	2.0191e+06	756770	1825400	0	0	1760900	1872200	0	0	7971100	11937000	0	0	0	0	0	0	0	0	0	0	0	0	0	71956000
-	ENSG00000141027	A0A088AWL3		NCOR1	0.0021725	42.1433	0	0	0	0	0	0	1	0	0	0	0	0	0	0	0	0	0	0	405490	0	0	0	0	0	0	0	0	0	0	0	0	0	0	0	0	0	0	0	0	0	0	0	0
+	ENSG00000185261	A0A088AWM3;Q8IV33;C9J0Q2;Q8IV33-3;Q8IV33-2	Uncharacterized protein KIAA0825	KIAA0825	0		2	2	1	3	3	2	2	1	4	2	0	0	1	1	0	0	1	1	4005100	535910	426980	1414900	433310	3471600	1855300	38052000	6087300	6121200	162720	0	0	456080	176150	0	0	24421	9338	0	0	0	86690000	0	0
+	ENSG00000140153	A0A088AWN2;Q8TBZ3-7;Q8TBZ3-5;Q8TBZ3-6;Q8TBZ3-4;Q8TBZ3-3;H0YKE8;Q8TBZ3-8;H0YNU0;G3V5V2	WD repeat-containing protein 20	WDR20	0	9.8509	15	17	15	18	14	13	13	12	16	15	11	6	7	6	0	0	0	0	18841000	105130000	131550000	118960000	232470000	106910000	100840000	86437000	54535000	248230000	196860000	55691000	35240000	47871000	25233000	0	0	0	0	1672900000	3247500000	3244500000	5717500000	2945000000	3364600000
+	ENSG00000106772	A0A088AWP5;H7BZH9		PRUNE2	0	4.79335	3	5	2	2	7	6	5	5	1	4	44	9	89	70	19	0	0	27	43413000	2192500	592510	1513400	2590400	2589500	5048200	2620800	3321800	608260	5057800	58042000	2346100	232200000	126730000	973970	0	0	1780100	67790000	14798000	63401000	154200000	24879000	84727000
-	ENSG00000150760	A0A096LNH6		DOCK1	0.0025345	16.4467	0	0	1	0	1	1	0	0	1	1	1	1	0	0	0	1	0	0	425420	0	0	312750	0	1000400	1223200	0	0	5446500	6583900	394400	447340	0	0	0	14997	0	0	0	0	0	0	0	0
+	ENSG00000165269	O14520;A0A096LNV7;A0A096LNU3;A0A096LNK2;A0A096LP64;A0A096LP23;Q5T5M0;B7Z4U2;Q5T5M1	Aquaporin-7	AQP7	0.0024182	18.9834	0	0	1	0	0	1	0	1	0	0	1	1	1	0	0	0	0	0	0	0	0	1237700	0	0	4978500	0	642540	0	0	40830000	31473000	5119000	0	0	0	0	0	0	0	0	0	0	0
-	ENSG00000183963	A0A096LNK9		SMTN	0.0068526	19.0153	0	0	0	0	0	0	0	0	0	0	0	0	0	0	0	0	0	1	0	0	0	0	0	0	0	0	0	0	0	0	0	0	0	0	0	0	768070	0	0	0	0	0	0
-	ENSG00000085224	A0A096LNL6		ATRX	8.7017e-05	5.85365	1	1	1	1	1	0	0	0	1	1	0	0	0	0	0	0	0	0	3.03403e+06	18253000	14847000	4337100	3770800	6003100	0	0	0	21288000	12320000	0	0	0	0	0	0	0	0	0	129280000	0	0	53497000	0
-	ENSG00000085224	A0A096LNL9		ATRX	0	5.85365	0	1	0	0	3	3	0	0	1	0	0	0	0	0	0	0	0	0	7.36779e+06	0	274990	0	0	15025000	10969000	0	0	808340	0	0	0	0	0	0	0	0	0	0	0	0	0	951710000	656980000
-	ENSG00000075292	A0A096LNQ0		ZNF638	0.00015834	21.1634	0	0	1	1	1	1	0	1	0	1	0	0	0	0	0	0	0	0	5.96849e+06	0	0	19605000	30318000	17383000	37221000	0	3119500	0	16348000	0	0	0	0	0	0	0	0	0	0	93268000	153200000	88085000	189100000
+	ENSG00000244486	A0A096LNX8		SCARF2	0	2.19588	1	1	3	3	12	13	2	2	17	14	3	4	1	4	1	0	0	3	2266900	16270000	23173000	4928600	4129800	60577000	28673000	2438500	14377000	61259000	48616000	6493400	15544000	343960	9535400	490150	0	0	2787100	0	0	352350000	537390000	905530000	787730000
-	ENSG00000169727	A0A096LP07		GPS1	8.707e-05	35.2329	1	1	2	1	3	3	0	2	1	1	1	0	0	1	0	0	1	1	3549200	25392000	0	61406000	14545000	70459000	49248000	0	1884500	42238000	4557000	15090000	0	0	1040300	0	0	132090	768880	0	0	758450000	0	492430000	679740000
-	ENSG00000115977	A0A096LP25;Q6ZSR9;A0A096LP60	Uncharacterized protein FLJ45252	AAK1	0	3.53967	17	16	7	8	14	13	17	15	18	17	14	10	11	12	1	0	0	4	74894000	482240000	587110000	46253000	32628000	175300000	262510000	462760000	372160000	688710000	532890000	176230000	93173000	182130000	90669000	2066.5	0	0	940840	7233500000	9248400000	721190000	883430000	3147400000	5206900000
+	ENSG00000148357	A0A096LP30;Q8NDA2;Q8NDA2-3;Q8NDA2-2;A0A096LPG1;A0A087WY63;H0Y3X1	Hemicentin-2	HMCN2	0	3.15458	2	1	4	2	0	3	2	4	2	3	20	3	9	5	27	2	0	27	988324	2095500	622530	727830	367510	0	33977000	213150	8730200	2105500	4531800	4154000	5033700	2090800	3716300	430850	9246.9	0	454380	0	0	0	0	0	0
+	ENSG00000224994;ENSG00000230308	A0A096LP39;A0A0G2JKY0;H0Y735;A2AAZ6;A2AAZ5		TRIM39-RPP21	0	5.2209	6	9	8	10	12	8	7	6	11	11	4	0	0	1	0	0	0	0	1.52706e+07	56442000	66991000	88620000	152690000	176950000	171450000	227000000	168040000	131940000	94845000	3416800	0	0	668440	0	0	0	0	1398900000	1461700000	2147700000	5544700000	4974100000	3480100000
-	ENSG00000085224	A0A096LP59		ATRX	8.7275e-05	5.85365	1	1	1	1	1	0	1	1	1	1	1	0	0	0	0	0	0	0	9.00887e+06	3558500	101870000	32878000	40812000	19424000	0	19649000	17529000	85773000	98502000	3048400	0	0	0	0	0	0	0	82699000	970290000	0	0	0	0
-	ENSG00000002586	A0A096LP69		CD99	8.6214e-05		1	1	0	0	1	0	0	1	0	0	0	0	0	0	1	0	0	1	7.2699e+07	5801800	5390200	0	0	113160	0	0	2570800	0	0	0	0	0	0	682420	0	0	2521500	0	0	0	0	0	0
+	ENSG00000232388	A0A096LPB2;A0A096LP01		LINC00493	0.00015958		1	1	2	3	2	2	3	2	3	2	2	1	2	2	0	0	0	0	6.21387e+07	188230000	282040000	341500000	250290000	251810000	339280000	54432000	232960000	62722000	57431000	94768000	75377000	13492000	10873000	0	0	0	0	1127000000	1534000000	1334500000	1143900000	1464800000	2056300000
+	ENSG00000172661	A0A096LPC5;Q9Y4E1-4;Q9Y4E1;Q9Y4E1-6;Q9Y4E1-2;Q9Y4E1-3;J3KP36;Q5SRD0;A0A0A0MT65	WASH complex subunit FAM21C	FAM21C	0	17.5902	18	22	18	18	21	16	15	18	21	22	16	12	13	12	0	1	0	0	20874000	88280000	138740000	44581000	50255000	81939000	70927000	75615000	50460000	86556000	92161000	36165000	14221000	22867000	10886000	0	14310	0	0	4768100000	6649400000	2600100000	3111100000	5058200000	5026300000
+	ENSG00000255071;ENSG00000148965	A0A096LPE2;P35542	Serum amyloid A-4 protein	SAA2-SAA4;SAA4	0		0	0	0	0	0	0	0	0	0	0	7	7	6	8	8	1	6	9	33549000	0	0	0	0	0	0	0	0	0	0	895660000	1141900000	836480000	622850000	43230000	533230	32943000	31158000	0	0	0	0	0	0
-	ENSG00000075292	A0A096LPH6		ZNF638	8.1853e-05	21.1634	0	1	2	2	2	1	1	1	2	1	0	0	0	0	0	0	0	0	936505	0	466410	4763900	3490000	1851300	1253700	765670	325560	1308000	505870	0	0	0	0	0	0	0	0	0	0	161500000	173270000	0	0
+	ENSG00000276612;ENSG00000280071;ENSG00000160221	A0A096LPI6;A0A096LNH5;H7C2G3		C21orf33	0	73.2744	14	15	14	16	16	15	17	16	15	15	22	19	14	15	10	10	14	13	7.58668e+08	705940000	888260000	1709200000	2179900000	2365900000	2471900000	1600900000	1801800000	2300300000	1723800000	2315200000	6375200000	773880000	703280000	30331000	27862000	176100000	61612000	11036000000	13453000000	32055000000	37102000000	49050000000	48851000000
-	ENSG00000075292	A0A096LPK8		ZNF638	0.00016031	21.1634	1	1	0	0	1	0	1	1	1	1	0	0	0	0	0	0	0	0	930420	3174700	0	0	0	4483700	0	14366000	8017600	4292500	1762400	0	0	0	0	0	0	0	0	0	0	0	0	0	0
+	ENSG00000167384	A0A0A0MP75;Q9UJW8;Q9UJW8-2;Q9UJW8-4;G5E9B8;Q9UJW8-3;K7EQP0	Zinc finger protein 180	ZNF180	8.1175e-05	2.77416	2	4	2	3	2	1	4	3	4	6	0	0	0	0	0	0	0	0	3241800	812260	2620200	779280	1654000	1136100	291010	2618900	2447900	2769100	4801400	0	0	0	0	0	0	0	0	89157000	101190000	0	168690000	117180000	0
+	ENSG00000012983	Q9Y4K4;A0A0A0MQR1;G3V4T8;G3V3V7;G3V4Q4;G3V5C6	Mitogen-activated protein kinase kinase kinase kinase 5;Mitogen-activated protein kinase kinase kinase kinase	MAP4K5	0	14.9439	35	34	12	11	36	36	30	33	37	39	20	13	18	18	1	0	0	2	15732000	236070000	218270000	222790000	17211000	404280000	327010000	256850000	144150000	410210000	296660000	82571000	20332000	45482000	25972000	32909	0	0	134050	10184000000	9094600000	1573000000	743070000	17088000000	15350000000
-	ENSG00000075413	A0A0A0MQR8;P27448-6;H0YKP9;H0YNV4;H0YKJ3	MAP/microtubule affinity-regulating kinase 3	MARK3	0.00030196	22.6285	0	0	0	0	1	0	1	1	1	0	0	0	0	0	0	0	0	0	0	0	0	0	0	562450	0	1035200	822660	382400	0	0	0	0	0	0	0	0	0	0	0	0	0	0	0
+	ENSG00000129292	A0A0A0MQS0;A8MW92	PHD finger protein 20-like protein 1	PHF20L1	0	9.03935	26	26	29	29	28	21	24	22	32	30	7	7	5	3	0	0	0	1	1.06612e+07	47286000	58748000	63341000	71778000	55074000	33950000	52919000	39246000	275030000	138280000	6252800	3365600	2629600	1515900	0	0	0	34374	2732000000	3116100000	3758600000	4614400000	2831700000	1868500000
+	ENSG00000104859	A0A0A0MQS2;Q8N2M8;Q8N2M8-3;Q8N2M8-4;K7EM61;K7EKC9;K7EKR8	CLK4-associating serine/arginine rich protein	CLASRP	0	27.6278	15	18	15	19	20	16	17	14	17	13	5	5	2	5	1	0	0	0	132180000	161380000	156990000	133320000	224590000	249950000	182490000	181610000	154650000	294460000	234050000	27105000	18938000	6597700	10597000	6990.9	0	0	0	3060400000	3142200000	3030200000	4040000000	3849200000	4651700000
+	ENSG00000105583	Q9Y284;A0A0A0MQS5	Protein Asterix	WDR83OS	0.0010159	100.183	2	2	2	2	2	1	1	2	2	2	3	1	1	1	0	0	0	0	210270000	46616000	98969000	222280000	177680000	152810000	277490000	161900000	575140000	220640000	209380000	213080000	9744800	30488000	16333000	0	0	0	0	83932000	463930000	600490000	869830000	493610000	601760000
+	ENSG00000114115	A0A0A0MQT0;P09455-3;P09455-2	Retinol-binding protein 1	RBP1	0	5.99207	7	8	17	18	13	12	3	7	18	19	14	14	16	16	6	5	7	11	4.80065e+06	16166000	31937000	4041300000	7298800000	862320000	668230000	9254600	23820000	18717000000	8934600000	911260000	4705000000	1103800000	858110000	3330800	1324200	20799000	24969000	204440000	311980000	43909000000	92082000000	9230400000	8064400000
-	ENSG00000132330	A0A0A0MQU4;H7C4A1;H7C3V9;H7C277;H7C280;C9JNL5;H7C1N7;H7C1S7		SCLY	0	4.42422	1	0	0	1	2	2	0	0	2	2	0	1	0	0	0	0	1	0	1915900	1035200	0	0	3328800	7100500	12532000	0	0	11316000	2776100	0	6403500	0	0	0	0	121870	0	0	0	0	0	148200000	299490000
+	ENSG00000092421	Q9H2E6;A0A0A0MQU6;Q9H2E6-2;H0Y8V9;E9PDV9;B3KU01	Semaphorin-6A	SEMA6A	0.00015822	27.1341	1	3	3	3	4	7	1	2	3	2	3	2	0	1	0	0	0	0	0	1042500	1081400	2443300	3282400	3054800	6939300	88709	2309900	880320	737490	3409500	447760	0	156880	0	0	0	0	0	0	181920000	203110000	196270000	146030000
+	ENSG00000054983	P54803;A0A0A0MQV0;A0A0A0MS42;P54803-5;P54803-4;A0A087WX10;E7EPA4;P54803-3;G3V255;G3V5E8;G3V4M2;H0YJG8	Galactocerebrosidase	GALC	0	15.3659	12	10	0	0	4	4	12	11	9	11	11	4	9	8	4	0	2	4	2.62266e+06	117500000	110810000	0	0	8083600	6630500	89477000	68144000	77446000	86146000	206620000	9319300	90836000	69195000	386210	0	402640	772280	3922500000	3833600000	0	0	115730000	179900000
-	ENSG00000104177	A0A0A0MQW0;Q9P2K5-2;H0YN19;A0A0C4DGV1;H0YKS1;A0A087WWC8;Q9P2K5-4	Myelin expression factor 2	MYEF2	0	3.45589	1	1	0	0	1	1	1	1	1	1	0	0	0	0	0	0	0	0	0	6042600	10780000	0	0	6987700	3093400	13505000	20615000	77575000	60120000	0	0	0	0	0	0	0	0	0	224110000	0	0	175640000	141090000
+	ENSG00000143147	A0A0A0MQW8;Q8N6U8;Q8N6U8-3;Q8N6U8-5;Q8N6U8-6;Q8N6U8-2	G-protein coupled receptor 161	GPR161	0	2.64503	2	1	2	2	2	1	1	1	3	4	0	0	1	1	0	0	0	0	1334700	492400	470930	1056700	2122200	1070200	0	9606000	2859400	6255000	3535000	0	0	475530	191290	0	0	0	0	0	0	0	45922000	27732000	0
+	ENSG00000152601	Q9NR56;A0A0A0MQX8;C9JP00;Q86VM6	Muscleblind-like protein 1	MBNL1	0	47.9759	14	14	13	14	16	12	11	13	12	14	17	9	13	12	11	0	6	6	1350600000	2214000000	2130300000	3147000000	3531200000	2140200000	1659200000	1294900000	1351300000	1121600000	828430000	897070000	976920000	603880000	525330000	5965100	0	19658000	18588000	16981000000	26238000000	28259000000	37706000000	24941000000	22665000000
+	ENSG00000163644	Q8N3J5;A0A0A0MQZ4;V9GY69;V9GYZ5;Q8N3J5-2;V9GYS8;Q8N3J5-3;V9GYI6	Protein phosphatase 1K, mitochondrial	PPM1K	0.00029621	2.24852	0	0	1	2	4	3	2	3	2	1	2	5	5	4	1	0	0	1	1.20421e+06	0	0	391920	1358100	13479000	3463000	10018000	4955200	7480100	459780	4873900	12458000	18636000	13997000	75784	0	0	201110	0	0	0	0	223840000	62365000
-	ENSG00000169410	A0A0A0MR09	Protein-tyrosine-phosphatase	PTPN9	0.00043054	17.8359	1	1	1	2	1	1	1	2	2	1	0	0	0	0	0	0	0	0	367552	2283600	2174500	2448200	2225000	976350	452910	1683800	1201900	3158100	2861500	0	0	0	0	0	0	0	0	0	0	0	61933000	0	0
+	ENSG00000189180	Q06730;A0A0A0MR11;Q06730-2;Q06730-3;A0A0A0MRS1;Q9H5I4;A0A087WVA3	Zinc finger protein 33A	ZNF33A	8.6155e-05	15.5441	0	0	3	3	2	2	1	1	2	3	0	0	0	0	0	0	0	0	1724400	0	0	3619200	4233000	1344300	753560	447820	389970	3111700	1191300	0	0	0	0	0	0	0	0	0	0	0	0	0	0
-	ENSG00000167306	A0A0A0MR36;Q9ULV0-2	Unconventional myosin-Vb	MYO5B	0	32.4392	0	0	2	2	2	1	1	1	1	1	2	2	1	1	1	0	0	1	0	0	0	24571000	27538000	5248000	578950	9801100	5005300	8383000	2328500	29818000	4023300	2414900	680370	152910	0	0	109260	0	0	1252300000	1319200000	225720000	0
+	ENSG00000104177	A0A0A0MR39;Q9P2K5;A0A087WUT0	Myelin expression factor 2	MYEF2	0	3.45589	29	34	1	6	36	31	31	28	38	37	20	2	24	25	3	0	0	7	7.71892e+07	812970000	1038200000	406780	14057000	720720000	564730000	704870000	525930000	3033000000	3076500000	134700000	2001900	230370000	158770000	911350	0	0	2256200	23021000000	30426000000	0	36385000	21349000000	17048000000
+	ENSG00000186204	A0A0A0MR49;Q9HCS2;F8VZP1;F8VR75;Q9HCS2-2	Cytochrome P450 4F12	CYP4F12	8.9063e-05	40.6546	6	5	5	3	0	0	1	1	1	0	7	11	0	0	2	2	9	0	2.26759e+06	15387000	13076000	5754800	3275100	0	0	755920	2323500	923030	0	30439000	89765000	0	0	175770	83590	4542000	0	213140000	461350000	199270000	121550000	0	0
+	ENSG00000149485	A0A0A0MR51;H7C2V0;H0YB97		FADS1	0	2.27867	20	21	12	17	14	15	16	13	18	20	3	12	6	6	0	0	1	0	2.27609e+08	525370000	626450000	193190000	273870000	226020000	220230000	251090000	218530000	702740000	552010000	4379100	75469000	11683000	3946500	0	0	101610	0	11971000000	15334000000	5632800000	5276200000	6740900000	6544900000
+	ENSG00000074660	Q14162;A0A0A0MR54;Q14162-2	Scavenger receptor class F member 1	SCARF1	0.0087862	3.77694	0	0	0	0	0	0	0	0	0	0	2	2	1	0	0	0	0	0	0	0	0	0	0	0	0	0	0	0	0	2155000	5107500	1110500	0	0	0	0	0	0	0	0	0	0	0
+	ENSG00000182872	A0A0A0MR66;P98175	RNA-binding protein 10	RBM10	0	16.6358	42	46	47	50	56	48	52	45	53	51	41	28	32	32	5	0	11	9	432060000	572190000	761590000	812140000	1078200000	1439300000	879270000	950110000	647680000	1197900000	1109400000	279280000	161170000	139870000	64914000	21644000	0	4043900	8848100	26806000000	35262000000	32640000000	48400000000	59139000000	39584000000
+	ENSG00000154889	Q53F39;K7ES91;A0A0A0MR93;Q53F39-2;Q53F39-3;A0A0C4DH11;K7EIQ0;K7ELZ7;Q53F39-5;Q53F39-4;K7EQ70;K7EM03;K7EQV4;K7EJU0;K7ER13;K7ESB8	Metallophosphoesterase 1	MPPE1	0	23.8668	1	3	2	2	3	2	2	2	3	2	1	0	0	1	0	0	0	0	2.83265e+06	489740	4389800	1465000	4504600	5408100	2123700	2570300	4756700	7769300	2057000	900590	0	0	428530	0	0	0	0	0	80519000	0	124500000	76865000	70575000
-	ENSG00000082397	A0A0A0MRA8;A0A0J9YW26		EPB41L3	8.3132e-05	29.763	0	0	1	0	1	1	1	0	0	0	2	1	2	2	1	0	0	1	560600	0	0	452880	0	2345300	1840400	43566	0	0	0	2325700	155320	11109000	2788000	80127	0	0	192940	0	0	0	0	70045000	0
+	ENSG00000110514	A0A0A0MRB5;Q8WXG6-2	MAP kinase-activating death domain protein	MADD	0	16.8379	51	52	52	58	46	37	57	59	67	61	19	12	20	16	1	0	3	2	42902000	62569000	79760000	98269000	99765000	61630000	49585000	218100000	220150000	210850000	218590000	14831000	16213000	15678000	7123800	564450	0	1307300	422910	3928500000	5305600000	6302000000	6407700000	3603300000	4806600000
-	ENSG00000071564	A0A0A0MRB7		TCF3	8.4517e-05	28.1117	0	0	1	1	1	1	0	0	1	1	0	0	0	0	0	0	0	0	2.03215e+06	0	0	2243600	5299300	1450000	1827900	0	0	7554100	11467000	0	0	0	0	0	0	0	0	0	0	48973000	91845000	0	0
+	ENSG00000185760	Q9NR82;Q9NR82-3;A0A0A0MSC0;F8WEA4;A0A0A0MSD9;A0A0A0MRC8;Q9NR82-2;Q9NR82-7;Q9NR82-6;A0A0A0MT07;Q9NR82-5;Q9NR82-4	Potassium voltage-gated channel subfamily KQT member 5	KCNQ5	8.594e-05		0	1	0	0	4	6	0	1	4	5	0	1	0	0	0	0	0	1	0	0	68229	0	0	3304800	2703300	0	295210	3888000	2063800	0	1315900	0	0	0	0	0	188010	0	0	0	0	232210000	134680000
-	ENSG00000127914	A0A0A0MRE9		AKAP9	0	33.4599	1	1	1	1	1	1	1	1	0	0	2	0	1	0	0	0	0	0	732110	594270	268690	826140	932610	284510	211560	662440	920460	0	0	1658600	0	24760	0	0	0	0	0	125310000	50904000	188980000	175670000	55385000	0
-	ENSG00000197905	A0A0A0MRF3;Q15561-3	Transcriptional enhancer factor TEF-3	TEAD4	0.0018087	2.71891	1	1	1	1	1	0	0	1	1	1	0	0	0	0	0	0	0	0	1540700	1938700	4372300	3314100	3870900	1156000	0	0	9861900	7187800	4852000	0	0	0	0	0	0	0	0	0	52468000	0	0	0	0
+	ENSG00000004948	A0A0A0MSQ7;A0A0A0MRG0;P30988;A0A0C4DG16;P30988-4;P30988-5;P30988-3;P30988-2	Calcitonin receptor	CALCR	0.00048527		0	0	0	0	1	0	2	1	0	0	0	0	0	0	0	0	0	0	0	0	0	0	0	1082300	0	5632700	4997200	0	0	0	0	0	0	0	0	0	0	0	0	0	0	0	0
-	ENSG00000142192	P05067-4;A0A0A0MRG2;P05067-10;P05067-3	Amyloid beta A4 protein;N-APP;Soluble APP-alpha;Soluble APP-beta;C99;Beta-amyloid protein 42;Beta-amyloid protein 40;C83;P3(42);P3(40);C80;Gamma-secretase C-terminal fragment 59;Gamma-secretase C-terminal fragment 57;Gamma-secretase C-terminal fragment 50;C31	APP	0.00015507	344.055	0	0	0	1	1	1	0	0	2	2	0	0	0	0	0	0	0	0	837707	0	0	0	1019700	1335600	377530	0	0	2335800	1384800	0	0	0	0	0	0	0	0	0	0	0	0	0	0
+	ENSG00000173715	Q8N6T0;B4DXL1;A0A0A0MRH1;Q8N6T0-3;H0YE21;E9PKM2;E9PJS1;E9PNG9;H0YD55	Uncharacterized protein C11orf80	C11orf80	0.002593	9.80241	1	0	0	0	0	1	0	0	0	1	0	0	0	0	0	0	0	0	1074600	457890	0	0	0	0	1129200	0	0	0	336530	0	0	0	0	0	0	0	0	0	0	0	0	0	0
+	ENSG00000115041	Q9Y2W7;A0A0A0MRH3;Q9Y2W7-3;Q9Y2W7-2	Calsenilin	KCNIP3	0.0049654	1.4594	1	1	0	1	1	0	1	0	1	1	1	0	1	1	0	0	0	0	7674600	13427000	71130000	0	30892000	13759000	0	5854300	0	41822000	8804200	21062000	0	3785900	11891000	0	0	0	0	0	0	0	0	0	0
+	ENSG00000075891	A0A0A0MRH7;Q02962;G3V5S4;Q02962-3;Q02962-4;Q02962-2;Q5SZP1	Paired box protein Pax-2	PAX2	8.1235e-05		0	0	3	3	3	2	0	0	1	1	0	0	0	0	0	0	0	0	0	0	0	9764200	8366400	6922500	1810700	0	0	7795000	6114100	0	0	0	0	0	0	0	0	0	0	120980000	144780000	135090000	0
-	ENSG00000147889	A0A0A0MRI0		CDKN2A	0		0	1	0	0	5	4	0	0	1	0	0	0	0	0	0	0	0	0	231730000	0	1356000	0	0	191770000	69502000	0	0	881450	0	0	0	0	0	0	0	0	0	0	0	0	0	2961300000	627930000
+	ENSG00000133114	Q8IXQ4;A0A0A0MRI1;Q8IXQ4-2;Q8IXQ4-3;Q8IXQ4-4;A0A087WW86	GPALPP motifs-containing protein 1	GPALPP1	0	10.0202	15	15	16	16	21	17	15	11	18	20	6	8	5	5	0	0	0	0	86385000	114550000	140880000	271160000	381280000	651280000	333050000	253880000	138600000	537100000	465030000	30081000	32888000	17013000	10444000	0	0	0	0	1410400000	1872600000	3400800000	4393700000	9991500000	5718900000
-	ENSG00000129515	A0A0A0MRI2;Q9UNH7-2;G3V5X9;G3V4Z5;H0YJF8;G3V2U1;G3V5U2	Sorting nexin-6;Sorting nexin-6, N-terminally processed	SNX6	0	33.3108	2	1	2	1	1	2	2	2	2	1	2	2	2	2	0	0	0	0	2384100	9311200	7739500	3748200	1089600	5162000	2441900	25180000	13512000	6950000	2610100	10881000	1774900	2858300	3248800	0	0	0	0	213390000	278690000	108220000	0	186030000	189540000
+	ENSG00000173409	A0A0A0MRI7;Q9H2C2;H7C484;H7C0E7	Protein ARV1	ARV1	0	17.6714	2	2	0	0	2	2	1	2	2	2	0	2	0	0	0	0	0	0	17646000	18523000	27421000	0	0	48820000	52735000	5292400	6968200	34291000	32113000	0	3347700	0	0	0	0	0	0	203420000	314880000	0	0	848610000	568450000
+	ENSG00000198734	P12259;A0A0A0MRJ7	Coagulation factor V;Coagulation factor V heavy chain;Coagulation factor V light chain	F5	0		7	3	1	1	1	1	1	1	0	1	5	28	4	2	0	0	3	0	347080	1786900	835210	194780	206830	97257	1152	392950	335110	0	286330	1542300	37125000	1257600	805730	0	0	76554	0	119110000	288510000	0	0	0	0
+	ENSG00000173171	Q13505;A0A0A0MRK6;Q13505-3;A0A0C4DFQ1;Q13505-2;H0Y6Y5	Metaxin-1	MTX1	0	14.5838	12	13	13	13	12	9	10	11	11	12	15	9	15	15	7	4	9	8	127630000	444540000	500510000	533680000	701480000	714250000	472640000	425550000	478510000	930380000	614100000	467860000	522790000	170300000	107440000	2820600	422410	9260500	5268500	10670000000	12538000000	14197000000	18741000000	18017000000	14467000000
-	ENSG00000196586	A0A0A0MRM8;Q9UM54-5		MYO6	0.0017446	25.3361	1	1	1	1	1	1	1	1	1	1	1	1	1	1	0	0	0	1	3506700	5113400	3899400	81489000	73445000	36954000	21328000	52263000	33184000	51477000	29884000	20193000	15209000	7966600	4024900	0	0	0	195750	0	0	0	0	0	0
+	ENSG00000165887	A0A0A0MRN9;Q5T457		ANKRD2	0		14	16	2	4	1	0	5	5	1	2	0	0	0	2	0	0	0	2	1722200	74779000	93537000	3164000	1798300	2427700	0	6412900	14933000	2959800	5925600	0	0	0	2018100	0	0	0	131590	1470500000	2128100000	52244000	23531000	0	0
+	ENSG00000137968	Q8NCS7;A0A0A0MRP1	Choline transporter-like protein 5	SLC44A5	0.0003015	1.87489	1	0	0	0	1	1	0	0	3	4	0	0	0	0	0	0	0	0	0	378580	0	0	0	986860	638830	0	0	4040200	6889900	0	0	0	0	0	0	0	0	0	0	0	0	0	0
-	ENSG00000102038	A0A0A0MRP6;P28370-2	Probable global transcription activator SNF2L1	SMARCA1	0	2.44329	2	2	2	2	2	1	0	0	2	2	0	0	0	0	0	0	0	0	6.90749e+06	17718000	11995000	4711700	7349600	6870600	2760300	0	0	36032000	16593000	0	0	0	0	0	0	0	0	512670000	588050000	526190000	538280000	573990000	0
-	ENSG00000165689	A0A0A0MRP9		SDCCAG3	0.0039779	9.44722	0	0	0	1	0	0	0	0	1	0	0	0	0	0	0	0	0	0	530930	0	0	0	3167100	0	0	0	0	728870	0	0	0	0	0	0	0	0	0	0	0	0	0	0	0
-	ENSG00000156113	Q12791-2;H0Y382;Q5SVK0;A0A0A0MRR0;H0Y379;Q5SVJ7;Q12791-5;A0A0A0MSE6;S4R2X4;Q12791;Q5SVK5;Q5SVJ9;Q5SVJ8;Q12791-3;J3KQ16;H0Y606;H0Y406	Calcium-activated potassium channel subunit alpha-1	KCNMA1	0.00048642	10.8246	0	0	0	0	0	0	1	0	0	0	1	1	1	1	2	0	0	2	0	0	0	0	0	0	0	791820	0	0	0	1234000	0	7346900	6047700	214800	0	0	194300	0	0	0	0	0	0
+	ENSG00000156671	A0A0A0MRR2		SAMD8	0	3.82204	6	3	6	4	6	5	1	1	7	6	0	0	0	0	0	0	0	0	14474000	57363000	26527000	59232000	98492000	37816000	24901000	3729800	1865200	43994000	41590000	0	0	0	0	0	0	0	0	899030000	620490000	1164800000	1106700000	509520000	398920000
-	ENSG00000137413	A0A0A0MRR3		TAF8	0.00030234	8.14473	1	1	0	1	1	0	0	0	1	1	0	0	0	0	0	0	0	0	5386500	5997500	7712400	0	615090	17566000	0	0	0	9610100	6357600	0	0	0	0	0	0	0	0	0	0	0	0	0	0
+	ENSG00000185513	Q9Y468;A0A0A0MRR4;Q9Y468-2;Q9Y468-1;Q9Y468-5;A0A0C4DG70;Q9Y468-3;B0QYN4	Lethal(3)malignant brain tumor-like protein 1	L3MBTL1	8.1446e-05	3.34975	0	0	0	0	0	0	0	0	0	0	1	1	1	1	0	0	0	0	7.79007e+06	0	0	0	0	0	0	0	0	0	0	5560000	621730	10945000	5917100	0	0	0	0	0	0	0	0	0	0
+	ENSG00000106701	Q9BXM9;A0A0C4DG97;A0A0A0MRS5;F8W946;Q9BXM9-2;Q8N450;Q9BXM9-3	FSD1-like protein	FSD1L	0	2.25026	7	4	7	10	7	8	11	10	20	19	11	1	6	4	0	0	0	0	1139400	6034500	2422100	8661400	24462000	6441400	31995000	31881000	17275000	194100000	167690000	37897000	736630	8406900	2422900	0	0	0	0	137290000	101930000	366160000	851310000	170130000	250320000
-	ENSG00000090686	A0A0A0MRS6;Q86UV5-5	Ubiquitin carboxyl-terminal hydrolase 48	USP48	0.0074997	17.1768	0	1	1	1	1	1	1	1	0	1	0	0	0	0	0	0	0	0	3803600	0	558780	1497800	930670	5218400	1296800	692510	476200	0	2686200	0	0	0	0	0	0	0	0	0	0	0	0	0	0
-	ENSG00000117245	Q9P2E2;A0A0A0MRS8	Kinesin-like protein KIF17;Kinesin-like protein	KIF17	0.0070858		0	0	0	0	0	1	0	0	0	0	0	0	0	0	0	0	0	0	0	0	0	0	0	0	454670	0	0	0	0	0	0	0	0	0	0	0	0	0	0	0	0	0	20915000
+	ENSG00000204498;ENSG00000236346	A0A0A0MRT5;Q9UBC1-3	NF-kappa-B inhibitor-like protein 1	NFKBIL1	0.00041973	11.0176	0	0	0	1	1	1	0	0	1	1	1	0	0	0	0	0	0	0	1629800	0	0	0	2259000	0	195340	0	0	3681300	1786600	1479400	0	0	0	0	0	0	0	0	0	0	0	0	0
+	ENSG00000108852	A0A0A0MRU0;B4DZ84;D3DX48;A0A0C4DH75;Q14168-3;A0A0D9SFF8;D3DX49;Q14168-6;Q14168-2;Q14168-4;Q14168;Q14168-5;A0A087WVY2;E5RJK0;E5RI32;E5RIU3;E5RK50;A0A087X0C7;E5RK44;E5RFN8	MAGUK p55 subfamily member 2	MPP2	0		16	20	19	23	29	25	12	10	20	18	5	1	7	6	0	0	0	0	3.76389e+06	33711000	41471000	75524000	94808000	497980000	290880000	23021000	18474000	157770000	70232000	13793000	537580	8589500	11810000	0	0	0	0	1129800000	1809000000	2612900000	3302100000	14947000000	9531300000
+	ENSG00000125844	Q9P2E9;A0A0A0MRV0;A0A087WVV2;A0A087WU26;A2A2S5;V9GY78	Ribosome-binding protein 1	RRBP1	0	99.7711	65	67	67	71	75	69	72	67	63	60	117	79	71	68	63	47	91	68	368910000	1485500000	1844300000	1370900000	1968300000	1409500000	1024200000	2263700000	1595800000	563050000	292410000	2370400000	3505100000	529340000	428290000	20789000	9465000	163280000	24629000	140910000000	199630000000	131770000000	191190000000	123450000000	94658000000
+	ENSG00000107105	Q12926;A0A0A0MRX1;Q12926-2;C9JB16	ELAV-like protein 2;ELAV-like protein	ELAVL2	0		1	1	0	0	5	5	0	0	7	7	0	0	0	0	0	0	0	0	0	544210	1990500	0	0	88095000	90631000	0	0	221640000	217300000	0	0	0	0	0	0	0	0	0	0	0	0	1547700000	2252500000
+	ENSG00000205517	Q3MIN7;Q3MIN7-2;A0A0A0MRX4;H3BN42;K7EIS7	Ral guanine nucleotide dissociation stimulator-like 3	RGL3	0	8.7001	1	0	13	14	2	0	2	1	10	7	0	0	0	0	0	0	0	0	1965200	358450	0	37598000	53383000	7727000	0	8337200	361060	25185000	14139000	0	0	0	0	0	0	0	0	0	0	1461500000	1765800000	0	0
+	ENSG00000211961	A0A0A0MS14		IGHV1-45	0.00048604	3.03084	0	0	0	0	0	0	0	0	0	0	2	1	1	2	1	0	0	1	0	0	0	0	0	0	0	0	0	0	0	36392000	39625000	6311300	33825000	816450	0	0	1907400	0	0	0	0	0	0
+	ENSG00000186818;ENSG00000276042;ENSG00000278555;ENSG00000275730;ENSG00000278279	A0A0A0MS20;A0A0G2JM38;A0A0G2JMH7;A0A0G2JPX5;Q8NHJ6-3;A0A0G2JNE9;A0A0G2JQ20;A0A0G2JPU4;A0A0G2JNL1;A0A0G2JM84		LILRB4	0.0029547	6.75839	0	0	0	0	0	0	0	0	0	0	2	1	0	0	0	0	0	0	6331700	0	0	0	0	0	0	0	0	0	0	1857700	1519600	0	0	0	0	0	0	0	0	0	0	0	0
+	ENSG00000177614	Q8N414;A0A0A0MS21	PiggyBac transposable element-derived protein 5	PGBD5	0.0001581	1.08138	2	2	2	1	5	5	3	1	7	8	0	0	0	1	0	0	0	0	5.3866e+06	6417200	22134000	2141000	482820	26176000	8869500	1276500	74137	47697000	49238000	0	0	0	0	0	0	0	0	186120000	304750000	80077000	0	528450000	580660000
+	ENSG00000107819	A0A0A0MS41;S4R3N9	Sideroflexin	SFXN3	0	11.2069	16	18	19	19	13	8	14	13	19	17	19	15	15	16	13	2	4	15	7.27487e+08	649210000	818770000	1217800000	1378900000	306810000	155170000	167660000	201490000	1456100000	888550000	617090000	406310000	431270000	178440000	21425000	7097.6	14756000	28321000	13249000000	16211000000	26062000000	31948000000	1160400000	943520000
+	ENSG00000126903	P09131;Q5HY78;A0A0A0MS43;P09131-2	P3 protein	SLC10A3	0.002357	16.3945	1	2	2	2	1	1	2	2	1	0	1	0	0	0	0	0	0	0	1436300	2012600	5193000	6430800	10744000	1388900	21383000	10359000	4254400	1523600	0	1599700	0	0	0	0	0	0	0	0	76105000	80279000	150110000	0	0
-	ENSG00000148180	A0A0A0MS51		GSN	0.00042206	400.683	1	0	2	1	0	0	0	0	0	0	2	2	1	2	0	0	0	0	1033400	332840	0	5360600	5081600	0	0	0	0	0	0	878760	1677800	5868500	3429100	0	0	0	0	0	0	167380000	94908000	0	0
+	ENSG00000148660	A0A0A0MS52;Q13555-4;Q13555-5;Q8WU40	Calcium/calmodulin-dependent protein kinase type II subunit gamma	CAMK2G	0	2.12425	16	16	17	12	18	14	16	16	10	12	16	8	18	19	19	2	3	20	130310000	279960000	326210000	496400000	532080000	519320000	536790000	515910000	386300000	165640000	176870000	342490000	98546000	903970000	762420000	40426000	16067	996330	29619000	7420300000	8567200000	13467000000	15456000000	13238000000	11677000000
+	ENSG00000172955	A0A0A0MS56;P28332;P28332-2;Q8IUN7;D6RH17;D6RDN5;H0Y8U2	Alcohol dehydrogenase 6	ADH6	0	7.116	6	5	2	1	1	0	1	0	1	1	11	21	2	2	1	18	21	6	0	36692000	54478000	2573500	1180000	4204000	0	4962700	0	2003600	1758600	125600000	7320500000	3185000	750330	80101	65068000	928160000	631510	145000000	239370000	7903300	0	0	0
+	ENSG00000172936	A0A0A0MS70;A0A0A0MST0;H0Y4G9;Q99836-5;A0A0A0MSI9	Myeloid differentiation primary response protein MyD88	MYD88	0	38.0682	16	16	17	17	2	3	12	8	11	9	11	11	11	10	6	0	4	6	139010000	324910000	483440000	377170000	533680000	8231200	8580500	359240000	300510000	91598000	58650000	185980000	294170000	234890000	144810000	3170700	0	909150	8833400	7406200000	10060000000	6826100000	11184000000	463290000	50411000
+	ENSG00000148985	Q9UHJ9-5;E9PKT0;A8MZF5;A0A0A0MS75;A8MYS5;Q9UHJ9-3;Q9UHJ9;Q9UHJ9-2	Post-GPI attachment to proteins factor 2	PGAP2	0.0012413	17.8217	1	1	1	1	1	1	1	0	1	1	0	0	0	0	0	0	0	0	3.36578e+07	14474000	15544000	12213000	15136000	10584000	38706000	11836000	0	11435000	7669400	0	0	0	0	0	0	0	0	0	155440000	0	0	0	0
+	ENSG00000176771	O14513;A0A0A0MS79;A0A0A0MSE4;O14513-2;O14513-3;C9JYL7;O14513-4	Nck-associated protein 5	NCKAP5	0	2.82787	1	2	4	2	3	2	4	2	2	2	0	1	1	0	0	0	0	0	2661900	198240	228740	4142900	502070	2581400	414320	6907800	534020	939780	945020	0	2515300	4565800	0	0	0	0	0	0	0	318670000	0	263100000	0
+	ENSG00000183287	Q6UXH8;K7EQ81;A0A0A0MS88;Q6UXH8-3	Collagen and calcium-binding EGF domain-containing protein 1	CCBE1	0.0099526		0	0	0	0	0	0	0	0	0	0	0	1	0	0	0	0	0	0	0	0	0	0	0	0	0	0	0	0	0	0	1730600	0	0	0	0	0	0	0	0	0	0	0	0
+	ENSG00000183778	Q9Y2C3;A0A0A0MS93	Beta-1,3-galactosyltransferase 5	B3GALT5	8.3479e-05	45.446	0	0	0	0	1	0	1	1	0	0	9	0	0	1	1	0	1	0	0	0	0	0	0	1496200	0	534780	905450	0	0	136100000	0	0	17269	97789	0	3614.6	0	0	0	0	0	0	0
+	ENSG00000075151	A0A0A0MSA7		EIF4G3	0	4.18572	60	73	71	72	80	66	69	67	78	77	40	25	25	23	6	0	6	6	107530000	265350000	287760000	217850000	232230000	487240000	342200000	366440000	265620000	550880000	414620000	75941000	41180000	22913000	11844000	158980	0	1353800	313280	16658000000	19455000000	19247000000	20637000000	40101000000	28794000000
+	ENSG00000141384	Q92750;A0A0A0MSA8;J3KTH2;Q92750-2	Transcription initiation factor TFIID subunit 4B	TAF4B	0	1.64681	0	0	15	18	17	12	2	0	7	11	1	0	0	0	0	0	0	0	5.52538e+06	0	0	122420000	18823000	42940000	14643000	18778000	0	30107000	4446500	494220	0	0	0	0	0	0	0	0	0	1595800000	2063300000	2147000000	1738900000
-	ENSG00000075618	A0A0A0MSB2;C9JFC0		FSCN1	0.0011206	4.34731	0	0	0	0	0	0	0	0	1	0	0	0	0	0	0	0	0	0	0	0	0	0	0	0	0	0	0	2172800	0	0	0	0	0	0	0	0	0	0	0	0	0	0	0
+	ENSG00000138031	O60266;A0A0A0MSC1;H7C1A6;C9J969;C9JYB5;H7C1S5	Adenylate cyclase type 3	ADCY3	0	19.5254	20	20	21	24	21	20	17	18	15	14	0	0	1	1	0	0	0	0	4567600	37748000	46262000	52726000	35165000	35820000	35940000	33072000	27793000	35441000	25146000	0	0	1089000	1061000	0	0	0	0	1880600000	2119100000	2249400000	2034200000	1557500000	1279600000
+	ENSG00000165124	Q4LDE5;A0A0A0MSD0;Q4LDE5-4;Q4LDE5-2;Q4LDE5-3	Sushi, von Willebrand factor type A, EGF and pentraxin domain-containing protein 1	SVEP1	0.00042355	1.74123	2	1	1	0	2	2	2	3	2	1	0	5	0	1	0	0	0	2	173350	194030	156120	40136	0	901470	669680	1009900	414400	470740	317070	0	1381500	0	1590700	0	0	0	28641	0	0	0	0	176240000	106440000
+	ENSG00000144891	P30556;A0A0A0MSE3;D3DNG8	Type-1 angiotensin II receptor	AGTR1	0.0011241		0	0	0	0	0	0	0	0	0	1	0	1	1	1	0	0	0	0	0	0	0	0	0	0	0	0	0	0	1595500	0	2663800	38115000	30608000	0	0	0	0	0	0	0	0	0	0
+	ENSG00000115762	A0A0A0MSE9;Q96CS7;B7WPA5;Q96CS7-5;Q96CS7-3;Q96CS7-2;A0A0A0MSI4;Q96CS7-4	Pleckstrin homology domain-containing family B member 2	PLEKHB2	0.00042974	73.0117	3	3	4	5	3	2	4	4	3	4	3	0	1	2	0	0	0	0	7.10268e+06	9964300	11204000	44997000	84009000	38883000	9447200	46728000	30323000	16973000	29435000	3757100	0	7624400	8968700	0	0	0	0	141730000	129590000	372840000	560930000	329900000	225690000
+	ENSG00000122574	A6NGB9;A0A0A0MSG0	WAS/WASL-interacting protein family member 3	WIPF3	0		3	3	14	9	8	5	1	1	6	8	0	3	3	2	0	0	0	0	3.25422e+06	4760400	3153800	95379000	91662000	11531000	10930000	9546.3	600590	15961000	23414000	0	6274100	5087400	1530500	0	0	0	0	64001000	47519000	2276400000	2094500000	289990000	335910000
-	ENSG00000131778	A0A0A0MSH9;A0A0A0MRH8;Q86WJ1-5	Chromodomain-helicase-DNA-binding protein 1-like	CHD1L	0.00029669	12.8088	0	0	0	1	1	0	1	0	1	0	0	0	0	0	0	0	0	0	5070100	0	0	0	3561800	10037000	0	3588100	0	0	0	0	0	0	0	0	0	0	0	0	0	0	0	0	0
+	ENSG00000134686	Q8IXK0;A0A0A0MSI2;Q8IXK0-4;Q8IXK0-5;B3KPJ4	Polyhomeotic-like protein 2	PHC2	0	35.4497	11	13	16	18	17	16	12	11	17	17	8	8	6	6	1	1	0	2	29628000	144330000	283720000	558220000	834000000	631290000	341840000	186270000	107560000	849880000	776690000	11130000	18595000	27334000	7269300	100880	6930.8	0	202590	5120100000	6108300000	19289000000	26701000000	22323000000	11464000000
+	ENSG00000155903	Q15283;A0A0A0MSJ9;Q15283-2;D6RBA9	Ras GTPase-activating protein 2	RASA2	0	5.52347	27	26	30	33	28	28	17	13	30	32	16	10	8	9	3	0	3	1	4.44035e+07	52853000	62505000	95376000	106320000	86555000	71922000	16490000	19629000	173980000	129790000	47558000	37426000	8025700	7943900	343000	0	532580	45208	5913200000	6158900000	7601600000	10367000000	9106300000	8307700000
+	ENSG00000160360	A0A0A0MSK4;Q86YR5;Q86YR5-4;A0A0A0MRC4;A0A087WVF5;Q86YR5-3;Q86YR5-2	G-protein-signaling modulator 1	GPSM1	0	3.32171	17	23	26	22	38	33	22	25	39	39	7	2	9	10	0	0	0	1	25774000	20934000	47825000	78306000	73787000	307660000	240060000	93969000	59730000	652220000	514400000	11338000	1822600	14100000	8959000	0	0	0	50374	1025100000	1305300000	3094500000	2870400000	10696000000	9517000000
-	ENSG00000198363	A0A0A0MSK8		ASPH	8.597e-05	49.2818	1	1	1	1	0	0	0	0	0	1	0	0	0	0	0	0	0	0	3.48993e+07	8535300	25367000	65217000	61241000	0	0	0	0	0	13896000	0	0	0	0	0	0	0	0	0	54902000	134490000	129270000	0	0
-	ENSG00000233801;ENSG00000204356	A0A0A0MSN9;E9PD43;A0A0G2JI50;E7ENC7;E7EWR7		NELFE	0.00030541	40.8356	1	1	1	0	1	2	0	0	1	1	0	0	0	0	0	0	0	0	3085700	642080	0	2688400	0	4923100	15209000	0	0	8909100	13380000	0	0	0	0	0	0	0	0	0	0	0	0	0	191190000
+	ENSG00000064270	A0A0A0MSP0;O75185-3;O75185;O75185-2	Calcium-transporting ATPase;Calcium-transporting ATPase type 2C member 2	ATP2C2	0	59.9828	2	2	15	12	0	1	16	18	1	2	15	1	13	6	0	0	0	0	1654300	457480	1040000	17587000	20717000	0	953290	37478000	25370000	1698300	277670	16577000	1719.9	10617000	1993200	0	0	0	0	0	0	549730000	725680000	0	0
-	ENSG00000187017	A0A0A0MSQ4;B1AK53-2;A0A0J9YWQ8;H0Y7L4;K7EMB7;A0A0J9YW00	Espin	ESPN	0.00043234	36.7712	0	0	1	0	0	0	0	0	0	0	0	0	0	0	0	0	0	0	0	0	0	28353000	0	0	0	0	0	0	0	0	0	0	0	0	0	0	0	0	0	198470000	0	0	0
+	ENSG00000047644	A0A0A0MSQ8;Q9ULE0;Q9ULE0-2	Protein WWC3	WWC3	0	3.51862	36	37	15	13	2	3	35	35	28	30	6	4	8	8	1	0	0	1	3.81026e+06	60506000	123060000	9247400	9263400	333380	1729900	81611000	73276000	28366000	44897000	19788000	20985000	19609000	28453000	17482	0	0	67864	4972100000	6368200000	1204900000	830650000	0	77967000
+	ENSG00000139737	Q8ND83;A0A0A0MSS3;Q8ND83-4;A0A0C4DFN6;Q8ND83-2;X6RGK9;X6RDJ2;Q8ND83-3;C9JD09;C9JUW9;C9JP03;Q5T6P2;Q5T6P5	SLAIN motif-containing protein 1	SLAIN1	0	1.48877	7	6	1	5	21	20	5	2	20	22	1	1	1	1	1	1	1	0	2.16878e+07	270500000	8744200	1637000	76254000	792940000	555820000	137250000	3575900	560770000	730590000	940960	617730	5163300	72421000	433030	8501.4	240560	0	2321000000	220710000	0	649790000	31339000000	13503000000
+	ENSG00000173369	P02746;A0A0A0MSV6;D6R934;D6RGJ1	Complement C1q subcomponent subunit B	C1QB	0	140.963	0	0	0	0	0	0	0	0	0	0	9	8	9	7	7	1	6	7	0	0	0	0	0	0	0	0	0	0	0	1208100000	984120000	947360000	441340000	46906000	674450	15561000	51055000	0	0	0	0	0	0
+	ENSG00000231925;ENSG00000206281	A2AB90;A0A0A0MSV9;O15533;A0A0G2JKZ1;A0A0G2JH37;O15533-3;O15533-2;A0A0A0MT98;O15533-4;Q6P1N7;C9JA35;A0A0G2JJI5	Tapasin	TAPBP	0	93.1623	8	8	8	9	7	6	7	8	7	7	10	5	9	9	7	0	5	6	2.8237e+08	476450000	404650000	851530000	907080000	131350000	134350000	458330000	414130000	140690000	116920000	769720000	389980000	438150000	610240000	17030000	0	14480000	16710000	6628300000	6747200000	7838200000	9146000000	1555600000	1996000000
-	ENSG00000088387	Q9BZ29-5;A0A0A0MSY4;A0A0D9SFH5;Q5JUD8;X6RGR3	Dedicator of cytokinesis protein 9	DOCK9	0.0010161	15.9548	0	0	0	0	0	0	0	0	0	0	0	0	1	1	0	0	0	0	0	0	0	0	0	0	0	0	0	0	0	0	0	299690	218830	0	0	0	0	0	0	0	0	0	0
+	ENSG00000132321	Q86XH1;A0A0A0MSY6;Q86XH1-2;H7BZR5;Q86XH1-5	IQ and AAA domain-containing protein 1	IQCA1	0.00015524		2	2	0	0	0	0	0	1	1	0	1	0	1	1	0	0	0	0	1834100	215740	835630	0	0	0	0	0	611500	1581000	0	632160	0	8220000	2063700	0	0	0	0	0	0	0	0	0	0
+	ENSG00000183309	A0A0A0MT18;O75123-2	Zinc finger protein 623	ZNF623	0	5.5077	8	14	7	10	9	7	9	8	14	13	1	0	0	0	0	0	1	1	2.27302e+06	6159800	11104000	5998700	16820000	10441000	6872500	8985800	12525000	48277000	38829000	301950	0	0	0	0	0	15804	1098200	233840000	251620000	253760000	419740000	259270000	296000000
+	ENSG00000081237	P08575;X6R433;A0A0A0MT22;P08575-2;M3ZCP1;A0A075B788;E9PKH0;A0A0G2JNW2;M9MMK9	Receptor-type tyrosine-protein phosphatase C;Protein-tyrosine-phosphatase	PTPRC	0	13.7994	0	0	0	0	0	0	0	0	0	0	49	46	26	43	33	0	19	32	2.91798e+06	0	0	0	0	0	0	0	0	0	0	170310000	159750000	84451000	68288000	3621200	0	2160300	4529200	0	0	0	0	0	0
+	ENSG00000075413	A0A0A0MT23;P27448;P27448-4;P27448-3;J3KNR0;A0A0A0MSZ1;P27448-2;A0A0A0MST9;P27448-8	MAP/microtubule affinity-regulating kinase 3	MARK3	0	22.6285	28	29	30	31	34	31	33	30	36	36	24	11	20	17	2	0	1	4	20474000	140890000	179350000	204540000	291550000	243610000	370470000	318670000	298340000	510250000	364060000	62091000	23651000	48964000	23786000	24208	0	55427	646270	4893100000	7591900000	6964700000	10108000000	12380000000	13067000000
+	ENSG00000107798	P38571;A0A0A0MT32;P38571-2;Q5T073;Q5T770	Lysosomal acid lipase/cholesteryl ester hydrolase	LIPA	0	35.2129	6	7	6	7	9	6	6	7	5	7	12	8	7	5	2	0	4	2	133140000	219760000	335780000	245330000	248900000	560550000	479670000	193790000	98594000	198140000	180580000	757060000	479770000	187870000	87146000	2266500	0	21413000	744910	2599100000	5502400000	1937800000	4852400000	7982300000	5951600000
+	ENSG00000225523	A0A0A0MT36;A0A0C4DH26		IGKV6D-21	0.0074992	53.0182	0	0	0	0	0	0	0	0	0	0	0	0	0	0	0	0	0	1	0	0	0	0	0	0	0	0	0	0	0	0	0	0	0	0	0	0	4288300	0	0	0	0	0	0
+	ENSG00000184937	P19544;P19544-2;A0A0A0MT54;H0Y7K5;J3KNN9;P19544-3;P19544-4;P19544-8;P19544-7;P19544-9;P19544-6;H0YED9;E9PPW3;E9PKS2;H0Y3F0	Wilms tumor protein	WT1	0		7	7	0	1	8	4	0	1	1	1	0	0	0	0	0	0	0	0	0	27490000	57964000	0	182730	111050000	64889000	0	30964	987940	236210	0	0	0	0	0	0	0	0	352870000	532350000	0	0	848260000	1391800000
-	ENSG00000089199	A0A0A0MT66		CHGB	8.7146e-05	3.09996	0	0	0	0	0	0	0	0	1	1	1	0	1	1	0	0	0	0	0	0	0	0	0	0	0	0	0	107610000	26995000	2338900	0	10664000	2802100	0	0	0	0	0	0	0	0	0	0
+	ENSG00000282282	A0A0A0MT74		IGKV1-16	0.00015757	305.699	0	0	0	0	0	0	0	0	0	0	1	1	1	1	0	0	0	0	0	0	0	0	0	0	0	0	0	0	0	24563000	22704000	11392000	17188000	0	0	0	0	0	0	0	0	0	0
+	ENSG00000162426	Q9Y2W3;A0A0A0MT80	Proton-associated sugar transporter A	SLC45A1	0.00042632		3	5	2	3	0	0	1	0	2	1	0	0	0	0	0	0	0	0	1.01967e+06	13091000	10542000	3976500	11365000	0	0	8396000	0	6201700	989300	0	0	0	0	0	0	0	0	299530000	234230000	0	271200000	0	0
+	ENSG00000128928	P26440;A0A0A0MT83;P26440-2;H7C4G6;H0YLC3;H0YKV0;A0A087WVD3;H0YNA4	Isovaleryl-CoA dehydrogenase, mitochondrial	IVD	0	27.8843	16	14	20	21	20	18	21	21	20	21	26	27	21	24	12	19	20	16	4.97811e+08	123260000	209040000	962680000	1078300000	1277200000	1092100000	2027700000	1801000000	793220000	1106200000	1912000000	6420900000	1233100000	1388800000	9560100	14558000	152850000	29250000	3516800000	5001900000	18191000000	20216000000	25855000000	22913000000
+	ENSG00000164300	Q86VE9;A0A0A0MTB0;D6RHG7;A0A0J9YYI4;Q86VE9-3;Q86VE9-2;Q86VE9-4	Serine incorporator 5	SERINC5	0.001306	44.7438	1	0	2	2	1	0	2	2	1	2	1	1	1	1	1	1	0	1	0	0	0	13443000	28623000	3906000	0	26483000	15941000	4293900	1626200	11861000	1065200	11425000	7459300	228900	67202	0	572650	0	0	443170000	635530000	0	0
+	ENSG00000134987	A0A0A0MTB8;Q8NI36	WD repeat-containing protein 36	WDR36	0	5.24592	36	35	46	47	48	43	34	37	38	43	16	13	13	14	2	0	10	3	446940000	408300000	569040000	1392100000	2099400000	1722400000	1332600000	425360000	344700000	988770000	948230000	64705000	40891000	27958000	20135000	39867	0	1963300	273670	16561000000	22155000000	53693000000	82055000000	72804000000	45667000000
+	ENSG00000164306	A0A0A0MTC0;Q96LW4;Q96LW4-2;D3DP56;D6R971;H0Y9N8	DNA-directed primase/polymerase protein	PRIMPOL;FLJ33167	0	10.699	13	12	7	7	7	4	6	6	11	11	1	1	0	0	0	0	0	0	4.31662e+06	148040000	15160000	7161200	11508000	8658100	11756000	9073600	13539000	31436000	41235000	2027800	2149300	0	0	0	0	0	0	734390000	531410000	357650000	529720000	449260000	807990000
-	ENSG00000173821	A0A0A0MTC1;Q63HN8-4;Q63HN8-6;I3L3H9	E3 ubiquitin-protein ligase RNF213	RNF213	0	20.608	1	1	1	1	1	0	1	1	1	1	0	0	0	0	0	0	0	0	813965	581940	680860	371730	104330	77313	0	264610	215270	67707	137830	0	0	0	0	0	0	0	0	126910000	144330000	0	0	0	0
+	ENSG00000040341	Q9NUL3;A0A0A0MTC5;E9PH62;Q9NUL3-2	Double-stranded RNA-binding protein Staufen homolog 2	STAU2	0	11.7494	28	28	28	28	31	26	29	28	28	29	15	15	16	14	1	0	3	2	103250000	417660000	375570000	299020000	257940000	524930000	425510000	258720000	364810000	904080000	837740000	62169000	52366000	36545000	20666000	166760	0	451090	323330	8020300000	12389000000	7162500000	9664800000	24599000000	13628000000
-	ENSG00000040341	A0A0A0MTC6;Q9NUL3-7;A0A0A0MTC4;Q9NUL3-6;E5RJN7;H0YBY0	Double-stranded RNA-binding protein Staufen homolog 2	STAU2	0.00082001	11.7494	1	1	1	1	0	1	0	1	1	1	0	0	0	0	0	0	0	0	691066	4285800	3693400	1904800	2720400	0	2724300	0	799040	1747300	5486700	0	0	0	0	0	0	0	0	116520000	111810000	49165000	72900000	0	79093000
+	ENSG00000112769	A0A0A0MTC7;A0A0A0MQS9;Q16363-2;Q16363;H0YAP9;E5RFQ2;E5RK79;E5RFD7;E5RHF3;Q6LET9;Q16363-3	Laminin subunit alpha-4	LAMA4	0	12.9042	2	1	6	6	6	12	2	3	2	1	81	40	90	97	71	7	10	78	33309000	236890	189810	1198500	2412400	1661000	4317200	546520	1909200	604230	446640	492660000	85724000	1299600000	656200000	54967000	234700	189940	120450000	17130000	0	58529000	79398000	31883000	346590000
+	ENSG00000136158	O43597;A0A0A0MTG9	Protein sprouty homolog 2	SPRY2	0	22.6255	1	0	4	3	4	3	1	0	9	8	0	0	0	0	1	0	0	1	0	748110	0	16171000	16455000	15405000	4082200	1567300	0	124850000	112630000	0	0	0	0	55884	0	0	361270	0	0	79403000	159750000	164300000	57643000
+	ENSG00000146938;ENSG00000165246	Q8N0W4;A0A0A0MTH0;Q8N0W4-2;Q8NFZ3;A6NMU8;Q8NFZ3-2	Neuroligin-4, X-linked;Neuroligin-4, Y-linked	NLGN4X;NLGN4Y	0.00015592	1.60451	0	1	0	1	2	0	0	1	8	8	1	0	1	1	0	0	0	0	1368600	0	645040	0	497330	5363400	0	0	371630	32164000	11979000	2755400	0	2011000	830760	0	0	0	0	0	0	0	0	154120000	0
+	ENSG00000095564	O14981;A0A0A0MTH9;O14981-2	TATA-binding protein-associated factor 172	BTAF1	0	12.3651	54	63	70	76	75	58	51	45	70	68	27	20	20	17	0	0	1	1	85618000	162760000	212130000	339200000	504110000	341240000	215600000	104350000	82822000	366140000	323280000	22282000	13883000	14005000	6919200	0	0	22100	30983	15362000000	20067000000	27790000000	40146000000	30989000000	13877000000
+	ENSG00000160999	O14492;A0A0A0MTI2;C9JK89	SH2B adapter protein 2	SH2B2	0	3.06931	6	4	7	7	5	8	7	5	11	11	1	1	1	1	0	0	0	0	2433900	6152700	3197600	14539000	20423000	7112100	9630800	10861000	5676500	51083000	36155000	835370	395770	160390	164010	0	0	0	0	150400000	135560000	475090000	540770000	217440000	349920000
+	ENSG00000185483	Q01973;A0A0A0MTJ5;Q01973-3;Q01973-2	Tyrosine-protein kinase transmembrane receptor ROR1;Tyrosine-protein kinase transmembrane receptor	ROR1	0	2.3937	9	8	8	10	7	4	1	0	16	12	1	0	0	0	1	0	0	0	3.58685e+06	9190700	10893000	7567500	19057000	8519200	2669700	441230	0	46731000	33195000	1182200	0	0	0	100480	0	0	0	364340000	726230000	352240000	633900000	428410000	217780000
+	ENSG00000121417	Q13398;H0Y3T8;A0A0A0MTK1;Q13398-5;Q13398-6;Q13398-2;Q13398-4;Q13398-3;Q13398-7;Q13398-8	Zinc finger protein 211	ZNF211	0.0029545	5.98446	1	1	2	1	1	0	1	1	0	1	0	0	0	0	0	0	0	0	1574700	627840	176410	753770	887280	2668200	0	802780	6533.6	0	1926100	0	0	0	0	0	0	0	0	31988000	0	0	0	66267000	0
+	ENSG00000135100	A0A0A0MTK8;P20823-7;P20823;U3KQS6;A0A0A0MQU7;F5H0K0;P20823-3;P20823-2;H0YND5;P20823-6;P20823-5;E0YMI9;A0A087WYP0;P20823-4;P20823-8;F5H3Z5;E0YMJ1	Hepatocyte nuclear factor 1-alpha	HNF1A	0	8.36342	10	12	0	0	0	0	2	0	0	0	6	7	0	1	2	0	1	1	1.91493e+06	95684000	125570000	0	0	0	0	6995800	0	0	0	58241000	128730000	0	3475700	106730	0	424340	51810	1408300000	2332500000	0	0	0	0
+	ENSG00000145604	Q13309;A0A0A0MTL5;D6R9R7;Q13309-4;D6RF40;H0Y9I9	S-phase kinase-associated protein 2	SKP2	0	7.11207	4	7	16	14	16	13	6	5	12	15	0	0	0	0	0	0	0	0	156030000	6913600	20713000	184480000	201660000	275830000	237670000	15172000	31953000	316020000	348410000	0	0	0	0	0	0	0	0	131340000	486190000	3367200000	4085600000	5918600000	6369000000
+	ENSG00000039523	A0A0A0MTL6		FAM65A	0	11.0913	26	29	34	30	29	30	22	20	38	34	18	9	18	16	1	0	0	1	54309000	54222000	57193000	106110000	128320000	194880000	79436000	93654000	87779000	159730000	116600000	19729000	16343000	22089000	15055000	10084	0	0	139870	2924700000	3257100000	5707700000	7446100000	4579200000	4288600000
+	ENSG00000120324	Q9UN67;A0A0A0MTM6	Protocadherin beta-10	PCDHB10	0.00036593		0	0	1	1	1	0	1	0	4	3	1	0	1	1	0	0	0	0	1.02664e+07	0	0	1496300	2412700	2170300	0	1301600	0	7347500	4669600	2456800	0	604810	1210600	0	0	0	0	0	0	0	0	0	0
+	ENSG00000135472	Q9BWQ8;F8VZI9;A0A0A0MTP9	Protein lifeguard 2	FAIM2	0.0038593	2.09112	1	0	0	0	0	0	0	0	1	1	0	0	0	0	0	0	0	0	0	4358200	0	0	0	0	0	0	0	11541000	8264000	0	0	0	0	0	0	0	0	0	0	0	0	0	0
+	ENSG00000182175	Q96B86;A0A0A0MTQ4;Q96B86-4;F5H7G2;Q96B86-3	Repulsive guidance molecule A	RGMA	0.00062056	9.93943	1	0	1	1	1	2	1	2	0	1	0	1	0	0	0	0	0	0	3.57511e+06	630630	0	1407400	2641500	5948800	7724800	13155000	12044000	0	5771600	0	34588000	0	0	0	0	0	0	0	0	0	0	0	163660000
+	ENSG00000242534;ENSG00000282025	A0A0A0MTQ6;A0A075B6P5;P01617	Ig kappa chain V-II region TEW	IGKV2D-28	0	430.131	0	1	0	1	1	0	1	1	1	1	4	4	4	4	2	3	1	3	5.19671e+07	0	67650000	0	14294000	4398900	0	75407000	16416000	56049000	49823000	4135200000	1590900000	3273700000	922400000	115900000	6165400	9601500	247510000	0	0	0	0	0	0
+	ENSG00000173821	Q63HN8;A0A0A0MTR7	E3 ubiquitin-protein ligase RNF213	RNF213	0	20.608	216	224	158	167	162	105	115	105	160	175	119	107	76	94	15	4	44	19	70865000	378630000	451810000	99712000	181610000	128030000	130320000	58532000	62608000	142940000	365840000	60985000	66579000	32190000	32370000	126870	4329.7	934440	393220	81697000000	157940000000	25416000000	44834000000	21588000000	16914000000
+	ENSG00000155657	A0A0A0MTS7;Q8WZ42-12;Q8WZ42-13;Q8WZ42;Q8WZ42-8;Q8WZ42-2;Q8WZ42-11;Q8WZ42-4;Q8WZ42-7;A0A0A0MRA3;Q8WZ42-3;Q8WZ42-10;Q8WZ42-9;A0A0C4DG59;H7C0U7;A0A0K0K1G3;H7C195;H0Y4J7	Titin	TTN	0		28	30	29	33	33	20	27	24	30	27	24	19	26	214	5	128	7	12	2518100	2377400	2844700	5518200	4028900	3100200	3130100	2640500	17077000	1491600	8190200	1896700	3028000	12932000	12800000	58744	34654	68122	115060	6700900000	5959900000	8484500000	5734400000	5107900000	6562700000
+	ENSG00000120332	Q9UQP3;A0A0A6YY94;A0A087WXT0;A0A087WXC4	Tenascin-N	TNN	0.00015607		0	1	0	0	0	0	0	0	0	0	3	3	5	0	0	0	0	0	6624200	0	130070	0	0	0	0	0	0	0	0	23862000	1407900	1695500	0	0	0	0	0	0	0	0	0	0	0
+	ENSG00000105472	Q9Y240;A0A0A6YY95;V9H0X6;M0R081	C-type lectin domain family 11 member A	CLEC11A	8.1967e-05	6.40254	0	1	0	1	1	1	2	0	2	1	5	3	8	7	0	0	0	3	1.37999e+06	0	1692400	0	802050	732890	859940	16099000	0	9285700	1118500	38129000	8424500	50969000	49760000	0	0	0	1376700	0	0	0	0	0	0
+	ENSG00000136381	A0A0A6YY96;P48200;P48200-2;H0YNL8;H0YLE0;H0YMA8;H0YL48	Iron-responsive element-binding protein 2	IREB2	0	12.1531	33	34	34	33	28	16	29	22	26	28	21	9	13	11	1	0	0	1	76118000	216540000	491280000	541840000	804140000	151510000	33988000	416280000	85575000	476120000	152920000	113250000	42332000	37379000	12417000	831640	0	0	1538000	14143000000	19010000000	14027000000	18518000000	4845400000	5355800000
+	ENSG00000270898;ENSG00000115239	Q9Y575;A0A0A6YY97;A0A0A6YYF3;Q9Y575-3;Q9Y575-2;H7BYZ6	Ankyrin repeat and SOCS box protein 3	ASB3;GPR75-ASB3	0	4.21078	5	6	7	9	10	7	3	0	7	8	1	0	1	0	0	0	0	0	9.91206e+06	26875000	25451000	92019000	87843000	85434000	101470000	6916800	0	74573000	95197000	372770	0	1476800	0	0	0	0	0	348860000	455580000	1149500000	1408400000	1279900000	2176100000
+	ENSG00000131089	O43307;A0A0A6YYB3;B1AMR4;B1AMR3;A0A0A6YYF8;O43307-2;O43307-3;A0A096LNQ4;A0A096LNK4;A0A096LP05;A0A096LPE7;A0A096LPI8;A0A096LNK7	Rho guanine nucleotide exchange factor 9	ARHGEF9	0.0051345	10.382	0	0	0	0	2	0	0	1	1	0	2	0	3	0	0	0	0	0	1101800	0	0	0	0	1153700	0	0	3237800	809600	0	6451800	0	2324200	0	0	0	0	0	0	0	0	0	0	0
+	ENSG00000131650	A0A0A6YYD0;Q8NCW0-5;Q8NCW0-2;Q8NCW0;A0A0A6YYC9;Q8NCW0-6;Q8NCW0-4;Q8NCW0-3	Kremen protein 2	KREMEN2	0.0046199		1	0	0	0	0	0	0	2	0	1	1	1	1	0	1	0	1	1	0	1501500	0	0	0	0	0	0	1755700	0	168360	35952000	5761400	39807000	0	156740	0	17170	824590	0	0	0	0	0	0
-	ENSG00000134369	M0R1G4;A0A0A6YYD1	Uncharacterized protein ENSP00000471857	NAV1	0	4.40582	1	1	0	0	0	0	0	0	3	5	0	0	0	0	0	0	0	0	276730	2852400	1172000	0	0	0	0	0	0	15245000	16557000	0	0	0	0	0	0	0	0	0	0	0	0	0	0
+	ENSG00000250021;ENSG00000242498	A0A0A6YYH1;Q7Z6K5-2;H0YL85;H0YL03	Arpin	C15orf38-AP3S2;ARPIN	0	23.4432	20	18	16	16	20	20	14	11	19	19	21	14	21	20	6	1	4	9	152620000	370310000	463030000	218980000	316890000	811830000	684990000	145460000	97284000	461470000	460530000	560380000	275930000	668830000	397200000	2445400	8437	860770	6653000	8687500000	13714000000	4261400000	5550500000	15028000000	15433000000
+	ENSG00000068781;ENSG00000243244	A0A0A6YYH4;Q53S48;Q9Y6Q2-2;A0A0A6YYG5;Q9Y6Q2-3;Q9Y6Q2;Q9UNN4;H7C1E2;C9JJY0;Q9UNN4-2;C9J2C1	Stonin-1	STON1-GTF2A1L;ALF;STON1	0	2.76545	5	5	5	5	14	14	4	4	17	13	14	7	18	18	3	0	0	5	2.02048e+06	21066000	32765000	8798600	34265000	27913000	28862000	13277000	11415000	44991000	31251000	34855000	12936000	77769000	27727000	264250	0	0	1223400	631590000	731100000	323820000	1022000000	1483200000	1806000000
+	ENSG00000147996;ENSG00000196873	Q5RIA9;Q5JTY5;A0A0A6YYH9;Q5JTY5-2;Q5RIB0;A0A0A0MRU4;A0A087WWG3;Q5RIA9-3;A6NM15;Q5RIB3;H0Y857;Q5JTY2;Q6NVZ8;A0A0B4J2E3;E7EUZ7;A0A087WYD2;Q5RIB5;A0A087X1C0;A0A087WU66;F2Z3P0	COBW domain-containing protein 5;COBW domain-containing protein 3;Putative COBW domain-containing protein 7	CBWD5;CBWD3;CBWD7	8.6029e-05	13.7991	2	2	2	2	1	2	2	2	2	1	0	0	0	0	0	0	0	0	2.49685e+06	3969600	7437400	39966000	25596000	188400	13885000	16634000	21938000	7115000	15514000	0	0	0	0	0	0	0	0	26302000	109570000	868210000	200260000	0	231170000
+	ENSG00000278563	Q2M2H8;A0A0A6YYI8;Q2M2H8-3	Probable maltase-glucoamylase-like protein LOC93432;Glucoamylase	LOC93432	0.0062652		1	1	0	2	2	1	2	1	0	0	2	0	0	0	0	0	0	0	607119	806690	360030	0	1684200	1726800	1531000	949240	298570	0	0	1277000	0	0	0	0	0	0	0	0	0	0	0	0	0
+	ENSG00000241697;ENSG00000251349	Q8IYR6;A0A0A6YYJ0;Q8IYR6-2	Tomoregulin-1	TMEFF1;MSANTD3-TMEFF1	0		0	0	1	2	4	3	0	0	5	5	0	0	0	0	0	0	0	0	0	0	0	427170	3804400	6405100	3594200	0	0	96972000	61715000	0	0	0	0	0	0	0	0	0	0	0	87755000	77332000	76524000
+	ENSG00000168824	P42857;A0A0A6YYJ2;P42857-2	Neuron-specific protein family member 1	NSG1	0.002536	5.69143	0	0	0	0	1	0	1	0	1	2	0	0	0	0	0	0	0	0	0	0	0	0	0	11168000	0	1845100	0	7858900	12927000	0	0	0	0	0	0	0	0	0	0	0	0	0	0
+	ENSG00000160180	A0A0A6YYJ4;Q07654	Trefoil factor 3	TFF3	0	1648.53	0	0	0	1	0	1	3	2	0	1	8	1	1	5	1	0	0	0	754850	0	0	0	57018000	0	30689000	450890000	376490000	0	45170000	5671100000	18168000	43640000	2729700000	2004000	0	0	0	0	0	0	0	0	0
-	ENSG00000127603	A0A0A6YYJ5;O94854;O94854-2	Uncharacterized protein KIAA0754	MACF1;KIAA0754	0	20.798	26	21	27	30	25	30	18	18	29	30	2	4	4	3	1	0	0	0	15928000	39183000	48235000	70912000	92981000	70118000	79684000	18449000	30410000	128380000	105090000	314460	3797300	5974400	1017800	59785	0	0	0	1388800000	2003200000	2362900000	3887400000	3382800000	3578500000
+	ENSG00000269955;ENSG00000164898	A0A0A6YYJ8;Q96HJ9-2	UPF0562 protein C7orf55	LUC7L2;C7orf55	0	15.4099	32	32	33	35	33	32	29	29	34	32	29	18	20	23	6	0	12	8	1924100000	2128200000	2310100000	2233700000	2748400000	5356200000	5628500000	2667400000	2826400000	4458500000	3353700000	697740000	690830000	414010000	320980000	3847000	0	13380000	14658000	40400000000	55311000000	39989000000	56141000000	97209000000	82005000000
+	ENSG00000258724;ENSG00000171056	A0A0A6YYK5;Q9BT81-2	Transcription factor SOX-7	SOX7	0.00075477		0	0	0	0	1	1	1	0	0	0	0	0	0	0	0	0	0	0	3469200	0	0	0	0	27903000	1373100	19497	0	0	0	0	0	0	0	0	0	0	0	0	0	0	0	0	0
+	ENSG00000278760	A0A0A6YYL4;P57737-3;Q9Y3D7;I3L0X9;I3L3T0;I3L1U7;I3L2Y6;I3L1M1;I3L0X8;I3NI06;I3L1G9;I3L351;I3L426;I3L359;I3L258;I3L0Z7;A0A0B4J298	Coronin;Coronin-7	CORO7-PAM16;CORO7	0		41	38	32	32	46	45	43	44	40	46	36	22	19	24	13	2	12	10	1.81156e+08	239600000	372000000	453640000	635590000	934810000	1109200000	893110000	870680000	1033200000	1053800000	537720000	363600000	47186000	70644000	3065800	42905	4134900	2726000	9865600000	13891000000	10499000000	17438000000	39573000000	48878000000
+	ENSG00000111058	Q9H6R3;A0A0B4J1R2;Q9H6R3-2;H0YII9	Acyl-CoA synthetase short-chain family member 3, mitochondrial	ACSS3	0		5	1	1	1	15	19	34	32	2	4	21	41	24	25	1	12	33	14	832700	3602300	371400	136820	4793600	42579000	32801000	631200000	379140000	3319800	5666100	42934000	2565800000	85313000	61014000	58191	1745800	70632000	1512300	33482000	0	0	0	2061600000	1514300000
+	ENSG00000166275	A0A0B4J1R7		C10orf32-ASMT	0	12.7244	7	7	6	7	6	4	7	6	6	6	4	4	4	4	1	0	0	1	149390000	905650000	1266700000	439180000	495090000	660100000	421060000	835730000	352220000	870990000	670210000	123730000	218130000	142820000	100490000	2173500	0	0	2768200	4738800000	7373500000	2663300000	2839200000	4349700000	2505000000
+	ENSG00000169083	P10275;A0A0B4J1T2;F5GZG9;A0A087X1B6;E7EVX6;E9PEG3;A0A087WZ66;A0A087WUX9	Androgen receptor	AR	0		10	11	1	0	0	0	6	7	0	0	4	10	12	10	0	0	0	0	0	20356000	22718000	0	0	0	0	10646000	7106000	0	0	23474000	25684000	44484000	18653000	0	0	0	0	958190000	955480000	0	0	0	0
+	ENSG00000273737	A0A0G2JLQ1;A0A0B4J1U3		IGLV1-36	0.0010764	70.2623	0	0	0	0	0	0	0	0	0	0	1	1	1	1	0	0	0	0	0	0	0	0	0	0	0	0	0	0	0	10517000	35341000	59245000	56932000	0	0	0	0	0	0	0	0	0	0
+	ENSG00000282290	A0A0B4J1V0		IGHV3-15	0.00016059	179.863	0	0	0	0	0	0	0	0	0	0	3	2	3	3	2	0	0	1	0	0	0	0	0	0	0	0	0	0	0	205790000	84699000	152120000	99864000	3572200	0	0	6053100	0	0	0	0	0	0
-	ENSG00000211955;ENSG00000282642	A0A0B4J1V3;A0A0J9YVT0		IGHV3-33	0.0004237	346.829	0	0	0	0	0	0	0	0	0	0	1	0	0	0	0	0	0	1	0	0	0	0	0	0	0	0	0	0	0	6010700	0	0	0	0	0	0	10237000	0	0	0	0	0	0
+	ENSG00000211962	P01743;A0A0B4J1V4	Ig heavy chain V-I region HG3	IGHV1-46	0.00055317	73.6804	0	0	0	0	0	0	0	0	0	0	1	1	1	1	1	1	0	1	0	0	0	0	0	0	0	0	0	0	0	86874000	16533000	18045000	18128000	1100700	65537	0	3094700	0	0	0	0	0	0
+	ENSG00000211973	A0A0B4J1V5		IGHV1-69	0.00082164	602.561	0	0	0	0	0	0	0	1	0	0	2	2	2	2	0	0	1	2	0	0	0	0	0	0	0	0	5457200	0	0	263600000	81342000	98441000	390960000	0	0	1209800	8411100	0	0	0	0	0	0
+	ENSG00000211976	A0A0B4J1V6		IGHV3-73	0.0054318	49.4197	0	0	0	0	0	1	1	0	0	0	2	1	1	1	1	0	0	0	0	0	0	0	0	0	6246000	33062000	0	0	0	12139000	2276800	28107000	0	210200	0	0	0	0	0	0	0	0	0
+	ENSG00000243207	A0A0B4J1V8		PPAN-P2RY11	0	16.7171	25	21	22	24	28	28	21	22	25	25	11	11	11	10	1	0	5	1	388860000	485030000	561710000	1192400000	1135800000	1271500000	1239000000	759540000	560820000	568080000	707960000	43406000	43665000	18237000	34816000	4310800	0	673870	247620	18279000000	24314000000	43349000000	44523000000	43009000000	40147000000
-	ENSG00000164134	A0A0B4J1W3;Q9BXJ9-4	N-alpha-acetyltransferase 15, NatA auxiliary subunit	NAA15	0.00055436	7.4701	1	1	1	1	1	1	0	0	1	1	0	0	0	0	0	0	0	0	5632100	3017400	5186200	12312000	11201000	12057000	6976900	0	0	6031100	7829100	0	0	0	0	0	0	0	0	115030000	406180000	590890000	528940000	431510000	435390000
+	ENSG00000224650	A0A0B4J1X5;A0A075B7E8		IGHV3-74	0.0010755	135.872	0	0	0	0	0	0	0	0	0	0	4	2	2	2	2	1	0	2	0	0	0	0	0	0	0	0	0	0	0	253700000	140360000	71137000	98406000	1211900	0	0	2655200	0	0	0	0	0	0
+	ENSG00000282151	A0A0B4J1X8		IGHV3-43	0.001745	26.1924	0	0	0	0	0	0	0	0	0	0	2	1	0	0	0	0	0	0	0	0	0	0	0	0	0	0	0	0	0	79840000	8424800	0	0	0	0	0	0	0	0	0	0	0	0
+	ENSG00000223350	A0A0B4J1Y8		IGLV9-49	0.00062039	9.47319	0	0	0	0	0	0	1	0	0	0	1	2	1	0	0	0	0	2	0	0	0	0	0	0	0	7592100	0	0	0	796240	25347000	6885900	0	0	0	0	4314300	0	0	0	0	0	0
+	ENSG00000281978	A0A0B4J1Z4		IGKV1-17	8.1586e-05	268.786	0	0	0	0	0	0	0	0	0	0	2	1	4	4	2	0	0	2	0	0	0	0	0	0	0	0	0	0	0	34234000	13957000	300000000	102350000	4150200	0	0	12103000	0	0	0	0	0	0
-	ENSG00000282120	A0A0B4J1Z7		IGKV1-39	0.00075404	736.813	0	0	0	0	0	0	0	0	0	0	1	1	1	1	0	0	0	0	0	0	0	0	0	0	0	0	0	0	0	32836000	10717000	48945000	7055100	0	0	0	0	0	0	0	0	0	0
+	ENSG00000168255;ENSG00000267645	A0A0B4J1Z8;Q9GZM3-2	DNA-directed RNA polymerase II subunit RPB11-b1	POLR2J3;POLR2J2	0.0006206	76.3856	0	0	1	0	3	2	0	0	0	1	0	0	0	0	0	0	0	0	2.04792e+06	0	0	6384400	0	32473000	16921000	0	0	0	11742	0	0	0	0	0	0	0	0	0	0	0	0	259780000	0
+	ENSG00000109255	P48645;A0A0B4J202	Neuromedin-U;Neuromedin-U-25	NMU	0		0	0	7	7	5	4	1	0	7	6	0	0	0	0	0	0	0	0	1.14434e+08	0	0	968510000	881460000	137260000	157330000	1819500	0	812680000	937430000	0	0	0	0	0	0	0	0	0	0	3471400000	4754900000	732970000	726830000
+	ENSG00000282278	A0A0B4J203		FIP1L1	0		0	0	0	0	1	0	2	0	11	7	10	8	5	3	0	0	0	0	228010	0	0	0	0	173330	0	264830	0	15498000	8118500	18708000	20279000	1980600	977630	0	0	0	0	0	0	0	0	0	0
+	ENSG00000278615;ENSG00000255432	A0A0B4J220;E9PLD3;E9PRG8	Uncharacterized protein C11orf98	C11orf98	0		5	5	8	8	8	6	7	7	9	7	9	5	4	5	2	0	3	2	755700000	1031800000	1336900000	2761600000	4246700000	2376900000	1580200000	1711700000	2341700000	2415100000	1549400000	454900000	129780000	764300000	284960000	639420	0	13982000	1374000	7718400000	8934500000	19046000000	30802000000	11611000000	8116600000
+	ENSG00000108641	A0A0B4J223		B9D1	0.00023114	4.22757	2	3	3	3	2	5	2	3	2	3	1	0	0	0	0	0	0	0	8788800	49739000	46094000	17991000	1418100000	52911000	173650000	34181000	20951000	10847000	22632000	12177000	0	0	0	0	0	0	0	2521900000	1911600000	852210000	1379800000	3113000000	4397600000
+	ENSG00000179104	Q8N394;A0A0B4J253;F8VSH2	Transmembrane and TPR repeat-containing protein 2	TMTC2	0	5.17984	4	6	9	7	4	6	6	7	7	11	3	1	2	2	0	0	0	0	12325000	3055100	6060900	16575000	13254000	2955700	4369600	6624500	8369700	35750000	49268000	863300	926210	9864900	5364400	0	0	0	0	103090000	130390000	484640000	462830000	100460000	117200000
+	ENSG00000276879	A0A0B4J270;Q9H2X8	Interferon alpha-inducible protein 27-like protein 2	IFI27L2	0.00043237	33.5376	1	2	2	2	1	2	1	2	2	2	1	0	0	0	0	0	0	0	2.7064e+07	61331000	77441000	249630000	169370000	28002000	92437000	22901000	38699000	139130000	91825000	24893000	0	0	0	0	0	0	0	0	0	417970000	241500000	0	175970000
-	ENSG00000261740	A0A0B4J295			0.0010692		1	1	1	0	0	0	1	0	0	0	0	0	0	0	0	0	0	0	3865700	5430200	4797500	2843700	0	0	0	6395200	0	0	0	0	0	0	0	0	0	0	0	0	0	0	0	0	0
+	ENSG00000262304	A0A0B4J2A0;Q9UHJ6	Sedoheptulokinase	TRPV1;SHPK	0	7.45306	13	14	16	14	15	16	12	16	13	15	15	15	11	12	10	2	11	9	1.20805e+08	178120000	316880000	713350000	843470000	793580000	528160000	757040000	527750000	536260000	618330000	218430000	550450000	66908000	58646000	2140600	242310	13000000	4488700	4138000000	6889100000	13195000000	16568000000	17106000000	13144000000
+	ENSG00000263464;ENSG00000236334	A0A0B4J2A2;P0DN37	Peptidyl-prolyl cis-trans isomerase	PPIAL4C	0.00095322	6.55089	0	0	0	0	0	0	0	0	0	0	2	1	0	1	0	0	0	1	5427800	0	0	0	0	0	0	0	0	0	0	14378000	2471700	0	390760	0	0	0	401970	0	0	0	0	0	0
-	ENSG00000115268	A0A0B4J2B4		RPS15	0.00095394	172.378	1	1	1	1	1	0	0	1	1	1	0	0	0	0	0	0	0	0	0	95769000	91928000	4157700	6936100	6978700	0	0	3516800	9313000	6933900	0	0	0	0	0	0	0	0	498220000	627960000	0	0	0	0
+	ENSG00000270472	A0A0B4J2B5;S4R460		IGHV3OR16-9	0.0049068		0	0	0	0	0	0	0	0	0	0	0	0	0	0	0	0	0	1	0	0	0	0	0	0	0	0	0	0	0	0	0	0	0	0	0	0	10086000	0	0	0	0	0	0
+	ENSG00000276566	A0A0B4J2D9		IGKV1D-13	0.000299	192.295	0	0	0	0	0	0	0	0	0	0	0	0	0	0	0	0	0	1	0	0	0	0	0	0	0	0	0	0	0	0	0	0	0	0	0	0	9790200	0	0	0	0	0	0
+	ENSG00000275464	A0A0B4J2E5;A0A0J9YX21			0		2	2	3	3	4	4	2	2	2	3	0	0	0	0	0	0	0	0	987604	5530500	10328000	10813000	14809000	10995000	19742000	8760500	4340100	12947000	15848000	0	0	0	0	0	0	0	0	224980000	372160000	356490000	575360000	268350000	483380000
+	ENSG00000276045	A0A0B4J2E8;Q96D31-2;A0A087WTK9	Calcium release-activated calcium channel protein 1	ORAI1	0	9.88743	5	6	4	6	3	3	6	5	3	5	1	2	0	1	1	0	0	1	4.17141e+07	57042000	111450000	44589000	128740000	28447000	19313000	65697000	41938000	24098000	18157000	1501600	4908100	0	1222900	873750	0	0	0	290310000	425520000	263150000	564960000	172180000	189480000
+	ENSG00000225973	A0A0B4J2F0		PIGBOS1	0.00075461		1	1	1	1	1	0	1	1	1	1	2	1	2	2	1	0	1	1	510920000	588630000	333020000	399890000	659670000	143800000	0	754870000	293180000	466300000	94760000	308030000	810240000	148200000	99809000	7368200	0	620130	7317600	0	0	0	0	0	0
+	ENSG00000142178;ENSG00000275993	P57059;A0A0B4J2F2	Serine/threonine-protein kinase SIK1	SIK1;LOC102724428	0	4.31364	13	15	7	8	7	4	6	6	4	7	1	3	1	1	1	0	0	1	11345000	26834000	30821000	22566000	17548000	19592000	6550800	10804000	6275900	9937200	10335000	645490000	785030000	717200000	1526600000	355030	0	0	321440	1671300000	2370400000	642140000	1238700000	951760000	293930000
+	ENSG00000196247	A0A0B4J2G0;A0A087WYK5;Q9UII5	Zinc finger protein 107	ZNF107	0	2.13889	2	2	8	13	15	12	10	10	11	5	0	0	0	0	0	0	0	0	333180	250120	199950	4528200	12147000	29560000	19208000	12309000	6644700	9954000	3343400	0	0	0	0	0	0	0	0	16264000	9845200	107580000	251090000	1543700000	702510000
+	ENSG00000132128	A0A0B4J2G4;A0A087X0S7		LRRC41	0	20.8385	29	25	26	25	31	29	21	26	32	32	5	8	8	8	0	0	4	1	3.77302e+07	130390000	176710000	132510000	202520000	442050000	307690000	126730000	120540000	447540000	347410000	8198800	34121000	9419300	8519200	0	0	618590	111680	4190400000	6240400000	4033000000	5826800000	12485000000	8738100000
-		A0A0B4J2G9		hCG_1789329	0.0003063		1	1	0	0	1	0	0	0	0	1	1	0	0	0	0	0	0	0	0	26654000	40169000	0	0	0	0	0	0	0	43302000	21097000	0	0	0	0	0	0	0	0	0	0	0	0	0
+	ENSG00000130475	O14526;A0A0C3SFZ9;O14526-2;O14526-3;M0R1K4;M0R3E5;M0QXW2;M0QZS1;M0QY09;M0QXD1;M0QZF0;M0R2J7;M0R107;M0QZE1;M0QYA9;M0R0U5;M0QYN8;M0QXY1;M0QYT8	F-BAR domain only protein 1	FCHO1	0	4.36644	6	9	9	10	3	5	3	12	9	8	2	1	1	1	0	0	0	0	9355300	177610000	20302000	12946000	26940000	8632300	4570600	4063100	8133700	13143000	5028700	11350000	15790	13201	4300.4	0	0	0	0	2081100000	1094100000	1109900000	2017800000	1650300000	461820000
+	ENSG00000001630	A0A0C4DFL7;Q16850-2;H7C0D0;C9IYR8	Lanosterol 14-alpha demethylase	CYP51A1	0	26.3874	21	20	23	22	22	23	20	21	21	23	19	20	17	12	4	1	18	3	241860000	325970000	387400000	698400000	1059700000	975330000	830160000	351510000	259960000	810170000	832050000	245790000	653090000	73438000	19628000	527830	34736	15615000	1050800	9402100000	11281000000	18949000000	25830000000	25929000000	23037000000
-	ENSG00000100577	A0A0C4DFM0;G3V5T0;A0A0A0MR33;O43708-2;G3V3B9;G3V5U6;G3V5G8;H0YJN8	Maleylacetoacetate isomerase	GSTZ1	0.00023089	26.6569	0	1	1	1	1	1	1	1	0	1	1	1	1	1	1	0	1	1	4.7184e+07	0	1084000	5728900	2132400	45678000	47865000	14297000	8082800	0	43590000	3929700	73570000	53045000	15495000	217890	0	7113100	1746000	0	0	145640000	0	648010000	0
+	ENSG00000101337	Q92544;A0A0C4DFM1;F2Z2L1	Transmembrane 9 superfamily member 4	TM9SF4	0	28.4983	16	16	16	19	17	14	15	13	19	19	22	8	17	13	10	1	10	13	2.35262e+08	492280000	652340000	642860000	840540000	616130000	377050000	333190000	360150000	730680000	601150000	458630000	80474000	193380000	249680000	3050600	93648	6270000	8062700	8544100000	13904000000	12961000000	15754000000	12833000000	7359000000
+	ENSG00000120729	Q9UBF9;A0A0C4DFM5;B4DT68;Q9UBF9-2	Myotilin	MYOT	0.00075716	2.34001	0	0	0	0	0	0	0	0	0	0	0	1	0	7	0	0	0	0	0	0	0	0	0	0	0	0	0	0	0	0	1509800	0	11865000	0	0	0	0	0	0	0	0	0	0
+	ENSG00000134744	Q5TAX3;A0A0C4DFM7;E9PKY2;E9PKX1;Q5TAX3-2;E9PRG2;X6R5G7;H0YDJ1;H0YEE8;E9PQS7;E9PJN7;H0YEY0;H0YF28	Terminal uridylyltransferase 4	ZCCHC11	0	7.9037	32	38	27	37	50	48	9	5	45	45	3	5	4	5	0	0	0	0	16124000	30142000	41101000	31213000	44504000	87513000	98704000	4370900	11959000	89323000	104090000	1689000	1322300	1130300	6666800	0	0	0	0	2486500000	4122600000	3230000000	3904300000	9365300000	7967600000
+	ENSG00000171109	A0A0C4DFN1;Q8IWA4;Q8IWA4-3;H7C5H5;Q8IWA4-2;C9JXQ1;C9JQT7	Mitofusin-1	MFN1	0	12.0832	31	34	34	35	33	28	26	30	35	34	28	21	24	23	1	1	5	4	1.00217e+08	141070000	184930000	220110000	296680000	333850000	137030000	131910000	103320000	469430000	390330000	79372000	49525000	47050000	22100000	97691	28716	1163400	372750	6106100000	8640000000	7942100000	13680000000	12582000000	4939400000
-	ENSG00000074416	A0A0C4DFN3;E7EWX8;H7C4E0;H7C5K5		MGLL	0.0011235	140.327	1	1	1	0	0	0	0	0	0	0	1	1	1	1	0	0	0	0	5456300	5901200	4780900	570980	0	0	0	0	0	0	0	21299000	7848500	4544900	1261600	0	0	0	0	78834000	80603000	0	0	0	0
+	ENSG00000119977	Q6NUS6;A0A0C4DFN5;Q6NUS6-3;Q6NUS6-2;Q6NUS6-5;Q6NUS6-4	Tectonic-3	TCTN3	0	14.6467	8	7	8	7	7	7	3	5	5	6	0	1	0	0	0	0	0	0	5654100	73754000	34839000	37005000	50999000	33552000	82213000	158070000	70803000	17694000	21856000	0	573440000	0	0	0	0	0	0	787710000	971010000	1219200000	1767200000	1180000000	1186900000
-	ENSG00000161513	A0A0C4DFN8;A0A0A0MSZ4;A0A0A0MT64;A0A0A0MTR6;A0A0A0MTN9;A0A0C4DGN7	NADPH:adrenodoxin oxidoreductase, mitochondrial	FDXR	0	6.35652	0	0	2	2	0	0	0	0	0	0	1	1	0	1	0	0	0	0	0	0	0	64115000	75120000	0	0	0	0	0	0	2531000	28290000	0	2190600	0	0	0	0	0	0	2023000000	2358200000	0	0
+	ENSG00000095713	A0A0C4DFP6;Q9NQ79;Q9NQ79-2;Q9NQ79-3;Q5T4F6	Cartilage acidic protein 1	CRTAC1	0		0	2	3	2	5	2	2	1	7	8	13	7	20	20	6	0	2	6	5.2476e+06	0	5616000	3079400	598520	6581500	3140700	2932000	626620	18357000	20407000	26358000	19467000	188720000	94183000	713120	0	107710	1865000	0	428360000	173220000	161250000	270570000	213540000
+	ENSG00000164953	Q5HYA8;A0A0C4DFP8;Q5HYA8-3;C9JRQ8;C9JHI2;H0YB69;F8WCQ6;H0YC18;H0YAR5;E5RH38	Meckelin	TMEM67	0	2.44904	8	10	11	11	7	6	6	3	8	9	0	0	0	0	0	0	0	0	2.60756e+06	19580000	9384700	22216000	32609000	75282000	6024100	5259500	896570	12044000	11012000	0	0	0	0	0	0	0	0	705820000	641190000	1225200000	1136300000	667780000	524740000
+	ENSG00000177125	Q8NCN2;A0A0C4DFQ2	Zinc finger and BTB domain-containing protein 34	ZBTB34	0	3.21041	1	2	2	6	11	8	4	4	12	12	1	1	0	0	0	0	0	0	4.38508e+06	2238300	5663200	6764700	28025000	51838000	30948000	9030800	10188000	74006000	59530000	1902400	7863.5	0	0	0	0	0	0	0	1194100000	1269700000	995500000	3008000000	2298400000
+	ENSG00000176371	Q7Z7L9;A0A0C4DFQ3;F8W6Y9;F5GY18;F5GZ04;F5H3F3;Q7Z7L9-3;F5H4P1;F5H2D8;F5H1K4;F5H789	Zinc finger and SCAN domain-containing protein 2	ZSCAN2	0	3.91292	5	8	7	9	6	9	2	7	11	13	0	0	0	0	0	0	0	0	741572	8447200	15842000	10558000	12211000	9172500	14477000	650880	5164000	54680000	89678000	0	0	0	0	0	0	0	0	266570000	276840000	199060000	274180000	369470000	377810000
-	ENSG00000075711	A0A0C4DFT3;Q12959-4;Q12959-2;E7EQD7;H7C166;C9JCP6;A8MUT6;C9JUA9;F2Z2L0;C9J110	Disks large homolog 1	DLG1	0.00015482	37.2065	0	0	0	1	1	0	0	0	0	0	0	1	0	0	0	0	0	0	0	0	0	0	2336600	1151400	0	0	0	0	0	0	2674000	0	0	0	0	0	0	0	0	0	0	0	0
+	ENSG00000043143	Q9NQC1;A0A0C4DFT8;G3XAA4;Q9NQC1-2;Q9NQC1-3;A0A087X085	Protein Jade-2	JADE2	0	8.5631	13	16	19	20	4	6	13	13	11	9	5	4	5	3	0	0	0	0	1.00242e+07	42317000	64325000	96678000	89382000	17653000	18306000	93059000	76268000	38089000	27165000	6825800	4176700	5463600	5535300	0	0	0	0	1116600000	1290800000	2152100000	2357100000	242800000	470330000
+	ENSG00000095397	A0A0C4DFT9;Q9P202;A0A0C4DFN4;A0A0A0MRR8;Q9P202-3;Q9P202-4;Q9P202-2	Whirlin	DFNB31	0	3.93998	3	2	2	4	10	4	3	3	2	1	1	1	0	1	0	0	0	0	1.79958e+06	61030000	4993400	2638000	22586000	7990900	7106400	3703300	2356400	4799600	3071000	876360	761000	0	255440	0	0	0	0	0	0	0	0	257520000	290570000
+	ENSG00000112096	P04179;A0A0C4DFU2;A0A0C4DFU1;P04179-2;F5H4R2;F5GYZ5;A0A0C4DG56;P04179-3;G5E9P6;F5GXZ9	Superoxide dismutase [Mn], mitochondrial;Superoxide dismutase	SOD2	0	84.3187	10	11	11	12	13	8	10	8	11	10	21	16	17	18	12	16	15	15	1.55599e+09	1923200000	3045000000	3059200000	5504900000	4528100000	2872900000	1547500000	1528500000	2750400000	1865600000	3266700000	8765700000	2336600000	2743700000	120850000	152480000	1249900000	596090000	18118000000	33995000000	30472000000	57108000000	39963000000	33890000000
+	ENSG00000130363	A0A0C4DFU3;Q86UC2;A0A0C4DG29;Q86UC2-2	Radial spoke head protein 3 homolog	RSPH3	0.0016177	7.21976	1	0	2	2	1	1	0	0	0	0	0	0	0	0	1	0	1	1	0	7017500	0	2103000	1141800	517000	2526200	0	0	0	0	0	0	0	0	724160	0	285980	582340	0	0	48370000	0	0	0
-	ENSG00000107872	A0A0C4DFV0		FBXL15	0.0013683	15.4764	0	0	0	0	0	0	0	0	0	0	1	1	0	0	0	0	0	0	2842800	0	0	0	0	0	0	0	0	0	0	1798900	27750	0	0	0	0	0	0	0	0	0	0	0	0
-	ENSG00000119335	A0A0C4DFV9;Q01105-3	Protein SET	SET	0.00042906	28.2808	2	0	2	0	1	0	1	0	2	1	0	0	0	0	0	0	0	0	0	18942000	0	9175200	0	2426800	0	2293600	0	12475000	9266700	0	0	0	0	0	0	0	0	151160000	0	73781000	0	0	0
+	ENSG00000138080	A0A0C4DFX3;Q9Y6C2	EMILIN-1	EMILIN1	0	21.5351	4	3	2	1	2	3	3	4	43	43	68	45	61	65	46	18	35	49	922830	4412800	1137000	1159400	1227000	1774600	3101500	1469200	2179300	749420000	613640000	1834600000	1830500000	2373300000	1719700000	131760000	1744200	39274000	336250000	92807000	6619900	0	0	0	26231000
+	ENSG00000110876	Q14242;A0A0C4DFY0;Q14242-2	P-selectin glycoprotein ligand 1	SELPLG	0.0019291	7.81987	0	0	0	0	0	0	0	0	0	0	3	2	1	0	0	0	1	0	2093700	0	0	0	0	0	0	0	0	0	0	3243100	3222700	82887	0	0	0	357350	0	0	0	0	0	0	0
+	ENSG00000170412	A0A0C4DFY5;Q9NQ84;Q9NQ84-2;A8MXZ4;J9JIE0;J3KRS9	G-protein coupled receptor family C group 5 member C	GPRC5C	0	46.2691	9	9	10	10	7	3	10	9	3	1	3	5	5	3	0	1	4	0	5079400	134230000	144880000	222520000	281050000	107040000	21505000	287410000	157300000	4282000	605060	5818700	109060000	9761700	12974000	0	145090	1399600	0	2576400000	2533200000	3740400000	4917700000	683850000	208390000
+	ENSG00000172828	Q6UWW8;A0A0C4DFY7;H3BUA3;Q6UWW8-2	Carboxylesterase 3;Carboxylic ester hydrolase	CES3	0	53.8724	3	2	4	2	4	5	0	1	0	1	11	6	2	0	1	0	1	0	0	11936000	8073100	13916000	15660000	40590000	48676000	0	1550200	0	356020	200140000	147840000	15727000	0	254770	0	192820	0	498740000	353130000	521240000	534380000	1339000000	1145500000
-	ENSG00000106089	A0A0C4DFZ1;Q16623-2	Syntaxin-1A	STX1A	0.0028958	2.4708	0	0	0	0	0	1	0	1	0	0	0	0	0	0	0	0	0	0	1132600	0	0	0	0	0	968490	0	1695900	0	0	0	0	0	0	0	0	0	0	0	0	0	0	0	0
+	ENSG00000100299	A0A0C4DFZ2;P15289;V9GYR0	Arylsulfatase A;Arylsulfatase A component B;Arylsulfatase A component C	ARSA	0	40.2961	10	9	6	8	10	8	5	6	9	11	13	11	10	9	5	2	7	6	43267000	174750000	192470000	19827000	26532000	148510000	42150000	22626000	14047000	192430000	215080000	1134100000	461990000	180040000	179810000	4352600	144270	6166100	3901000	2401900000	3729700000	498490000	529140000	2416100000	904100000
-	ENSG00000119772	A0A0C4DG02		DNMT3A	0.00043218	9.14306	1	1	0	0	0	0	1	1	1	1	0	0	0	0	0	0	0	0	1624900	194700	336200	0	0	0	0	1631700	2336900	2168100	2694100	0	0	0	0	0	0	0	0	0	0	0	0	0	0
+	ENSG00000280568	O75290;A0A0C4DG08;O75290-3;A0A075B7B0;A0A075B791;A0A075B796;M0QXV4;O75290-2;M0QYL2;M0R0W9;M0R292	Zinc finger protein 780A	ZNF780A	0	3.30825	10	9	11	7	4	7	2	5	6	7	1	1	1	0	0	0	0	0	5088700	16310000	26681000	14787000	79352000	6748800	8999700	1774000	5198500	6656000	8639700	1641700	5149200	1057200	0	0	0	0	0	717750000	1425000000	549490000	594560000	513540000	485190000
+	ENSG00000196378	A0A0C4DG42;Q8IZ26;E9PSD0;E9PNZ6	Zinc finger protein 34	ZNF34	0	2.2203	3	5	4	2	3	4	4	5	3	6	1	0	1	1	0	0	0	0	3.53277e+06	4917600	6141100	8458900	9884100	6649900	9248200	9177500	7138900	5497700	15724000	3783600	0	351860	344000	0	0	0	0	147930000	156080000	186760000	244400000	114520000	187240000
+	ENSG00000073008	P15151;A0A0C4DG49;P15151-3;P15151-2;A0A0A0MSA9;P15151-4;K7EMC6	Poliovirus receptor	PVR	0	16.8193	8	7	8	7	7	6	4	4	8	8	5	4	4	3	3	0	5	3	4.29285e+08	771340000	1489900000	779010000	1095900000	460670000	247600000	187910000	174070000	386240000	393540000	58963000	72481000	98374000	25728000	333360	0	11572000	5831400	10021000000	17809000000	10832000000	15647000000	5889400000	5186500000
+	ENSG00000089472	A0A0C4DG76;Q9BQS7-2;Q9BQS7;Q9BQS7-3;E7ES21;Q5JZ08;Q9BQS7-4;Q5JZ07	Hephaestin	HEPH	0	76.8876	0	0	1	1	0	0	0	0	1	1	30	4	11	10	12	0	0	10	8354300	0	0	0	456610	0	0	0	0	355040	979180	490470000	13957000	10940000	6764200	1326900	0	0	636090	0	0	0	0	0	0
+	ENSG00000147642	A0A0C4DG86;Q9NX95;Q9NX95-3;Q9NX95-4;Q9NX95-2;Q9NX95-5;B7Z4D2;B3KRD1;E9PNN9;E9PL50;E9PLB9;E9PN31;E9PL66;E9PI48;E9PRH8;E9PQG2;E9PPC2;E9PJ11;E9PPS4	Syntabulin	SYBU	0	12.4539	9	8	12	13	9	6	3	0	0	1	5	3	1	3	0	0	3	0	2472000	18643000	16940000	74459000	52773000	14778000	5887100	1827700	0	0	4944600	28143000	10417000	1333600	2906600	0	0	863510	0	338280000	441500000	2455200000	1148400000	323720000	179920000
+	ENSG00000145833	A0A0C4DG89;D6RJA6;H0Y9U3		DDX46	0	16.0552	48	55	63	64	68	55	57	54	58	62	70	41	54	56	18	3	14	20	1327200000	1651200000	1801500000	2682800000	3441500000	2297700000	1711900000	1816200000	1529200000	2599200000	2416900000	522070000	247580000	281200000	176500000	1609800	24062	2174600	3050200	87666000000	93167000000	130690000000	166110000000	108670000000	90242000000
+	ENSG00000172113	A0A0C4DG91;O75414;C9JQB1;C9J9V6;C9J1J2;O75414-2;C9J867;F2Z2J2;O75414-3	Nucleoside diphosphate kinase;Nucleoside diphosphate kinase 6	NME6	0	7.59902	5	7	8	10	11	10	5	4	9	9	5	2	2	4	1	0	1	0	66527000	34618000	75433000	68166000	194710000	248900000	101470000	55657000	30541000	120360000	84725000	55708000	9263200	12359000	11324000	74092	0	205760	0	681390000	878090000	997930000	2104200000	3192300000	1355000000
-	ENSG00000003096	A0A0C4DG99;C9JTS9		KLHL13	0.00193	1.99276	0	0	1	0	0	0	0	0	0	1	0	0	0	0	0	0	0	0	2336000	0	0	398610	0	0	0	0	0	0	7332000	0	0	0	0	0	0	0	0	0	0	0	0	0	0
+	ENSG00000173210	A0A0C4DGA7;A0A0A0MRD5;O94929-4;D6RHE7		ABLIM3	0	3.70778	1	1	6	5	2	2	5	6	2	3	8	13	6	6	1	1	16	2	3.12425e+06	57684000	74818000	23475000	23149000	16326000	40656000	38004000	11392000	14043000	157470000	32865000	52739000	24809000	20981000	5304.8	47430	4891500	187200	0	0	658690000	883710000	640450000	3985300000
-	ENSG00000153130	A0A0C4DGB0;Q9UIL1;Q9UIL1-4	Short coiled-coil protein	SCOC	0	25.476	1	1	1	1	1	1	0	1	1	1	0	0	1	1	0	0	0	0	0	5048200	3230700	11193000	14030000	2245200	366240	0	411920	40656000	78024000	0	0	8555900	1711000	0	0	0	0	4627700	0	17168000	18875000	0	0
+	ENSG00000163631	A0A0C4DGB6;H7C013		ALB	0		0	0	0	0	0	0	0	0	0	0	1	0	1	1	1	0	0	1	0	0	0	0	0	0	0	0	0	0	0	40622000	0	8233800	7961100	290380	0	0	215560	0	0	0	0	0	0
-	ENSG00000138777	A0A0C4DGB9		PPA2	0	76.2365	2	2	2	2	2	2	2	2	2	2	2	2	2	2	1	1	1	1	2.29571e+08	144490000	419670000	453470000	974900000	429160000	219330000	552170000	309710000	496000000	542010000	736360000	1012500000	238080000	204150000	4841300	0	7959000	14044000	602300000	829900000	1462200000	2866900000	1404800000	1039800000
+	ENSG00000123739	A0A0C4DGC6;Q9BZM1;D6RBP5	Group XIIA secretory phospholipase A2	PLA2G12A	8.4324e-05	10.1042	1	2	1	2	1	2	2	1	2	1	0	0	0	0	0	0	0	0	9.28217e+06	3528800	13129000	6381700	13026000	7760000	27371000	17900000	2946300	28788000	1620800	0	0	0	0	0	0	0	0	0	125150000	0	121290000	0	315450000
+	ENSG00000105245	Q9Y6R0;A0A0C4DGH3;M0QYC2;M0QZV7;M0R0Q4	Numb-like protein	NUMBL	0	5.7207	19	20	19	18	16	14	14	15	19	19	6	4	10	10	2	1	1	3	112690000	358690000	619800000	276910000	398460000	240520000	157030000	215970000	163030000	397040000	310740000	193240000	59997000	44668000	46078000	357900	12307	159170	696430	7396900000	8853000000	5904500000	7726200000	4631800000	4456900000
-	ENSG00000165533	A0A0C4DGH8;H0YJX0		TTC8	0.0010766	7.7739	0	0	1	0	0	0	0	0	1	1	0	0	0	0	0	0	0	0	0	0	0	606010	0	0	0	0	0	3274400	3728700	0	0	0	0	0	0	0	0	0	0	0	0	0	0
+	ENSG00000258289;ENSG00000125954	A0A0C4DGJ7;Q8WUH1;H0YHA3;Q8WUH1-2;H0YIM9;H0YID9;A0A0C4DFT6;H0YHB4;Q8WUH1-3	Protein Churchill	CHURC1;CHURC1-FNTB	0.00030098	2.03586	1	1	1	1	1	2	1	1	1	1	1	1	1	1	0	0	0	0	1.58512e+07	149600000	202570000	443080000	287890000	604790000	393500000	107390000	123070000	154650000	174270000	159500000	71716000	53463000	23486000	0	0	0	0	1041800000	1601700000	2921600000	2018200000	4294000000	858180000
+	ENSG00000205707	A0A0C4DGJ8;Q6IPR1;G3V521;G3V4R2;G3V332;G3V427	LYR motif-containing protein 5	LYRM5	8.1593e-05	8.67291	3	5	4	4	5	6	6	5	4	5	7	7	5	8	0	0	2	0	85096000	57684000	99510000	101670000	135220000	237880000	183190000	414690000	247360000	150020000	88960000	182870000	1859600000	126800000	117350000	0	0	11189000	0	247830000	418950000	577390000	707930000	1052100000	582390000
-	ENSG00000103375	A0A0C4DGL6		AQP8	0.0019296	222.241	0	0	0	0	0	0	0	0	0	0	2	1	0	0	0	0	0	0	0	0	0	0	0	0	0	0	0	0	0	49748000	260080	0	0	0	0	0	0	0	0	0	0	0	0
+	ENSG00000283056	Q96DA0;A0A0C4DGN4;I3L1H9;I3L3X0	Zymogen granule protein 16 homolog B	ZG16B	8.5455e-05	29.5122	0	0	0	0	0	0	0	0	0	0	4	0	3	5	1	0	0	4	0	0	0	0	0	0	0	0	0	0	0	10937000	0	22906000	41338000	64226	0	0	7057700	0	0	0	0	0	0
-	ENSG00000154217	A0A0C4DGP0;E7EU35;Q9UKF7-2;J3QRS7;J3QS95	Cytoplasmic phosphatidylinositol transfer protein 1	PITPNC1	0	4.68028	1	1	1	1	1	1	1	1	1	1	0	0	0	0	0	0	0	0	5742600	5332600	7684900	39804000	68832000	12482000	2566600	20633000	6215200	61266000	15126000	0	0	0	0	0	0	0	0	78326000	127290000	677370000	1116900000	185700000	0
+	ENSG00000178397	A0A0C4DGP1		FAM220A	0.006383	3.94739	1	1	1	1	1	1	0	1	1	1	0	0	0	0	0	0	0	0	7136000	11595000	9784400	16619000	8035400	5156700	5652900	0	14471000	10987000	12094000	0	0	0	0	0	0	0	0	0	0	0	0	0	0
+	ENSG00000186185	A0A0C4DGP2;Q86Y91-2	Kinesin-like protein;Kinesin-like protein KIF18B	KIF18B	0	2.56248	16	22	37	38	29	26	14	12	33	34	1	0	0	0	0	0	0	0	22545000	25135000	43262000	132920000	211940000	119780000	86493000	12396000	10044000	160470000	190130000	9823300	0	0	0	0	0	0	0	1040600000	1946000000	5324000000	8149000000	4279600000	4209100000
+	ENSG00000131848	Q9BUG6;A0A0C4DGQ1;Q9BUG6-2;K7EMC4;K7EIX9;K7EQW6;K7ESN6;K7EN85;K7ESE4	Zinc finger and SCAN domain-containing protein 5A	ZSCAN5A	0	3.51162	11	7	10	10	10	7	3	8	11	10	1	0	1	0	1	0	0	0	8.80586e+06	19665000	13212000	23024000	31267000	20043000	15327000	6496700	7862300	35301000	26148000	7895400	0	2053300	0	87419	0	0	0	357560000	349640000	538000000	556700000	431620000	391330000
+	ENSG00000172000	Q9HAH1;A0A0C4DGQ3;K7EKA5	Zinc finger protein 556	ZNF556	0		1	1	1	0	2	0	0	2	6	6	0	0	0	0	0	0	0	0	8.98745e+06	475540	269860	362850	0	5531400	0	0	748450	20867000	7840500	0	0	0	0	0	0	0	0	0	0	0	0	0	0
+	ENSG00000281013	A0A0C4DGS0;P56556	NADH dehydrogenase [ubiquinone] 1 alpha subcomplex subunit 6	NDUFA6	0	52.6313	9	9	11	11	10	8	10	10	12	11	8	10	7	8	8	1	7	8	878950000	1342800000	2044000000	2641200000	4187700000	2778200000	1862100000	928420000	950740000	2620500000	1819600000	2304000000	2161300000	910250000	463410000	22757000	3573800	74321000	19605000	7773100000	12505000000	18931000000	27466000000	23861000000	20648000000
+	ENSG00000244038	P39656;A0A0C4DGS1;P39656-3;P39656-2;U3KQ84	Dolichyl-diphosphooligosaccharide--protein glycosyltransferase 48 kDa subunit	DDOST	0	138.362	17	16	19	17	18	17	17	15	16	19	18	17	15	16	16	12	17	15	1.50442e+09	1959900000	2348700000	2291600000	3981600000	2593800000	1324000000	1730400000	1036500000	2299300000	1921700000	1533400000	1492200000	612230000	584730000	26862000	4316000	135130000	37171000	48079000000	48213000000	64526000000	83837000000	67138000000	32866000000
+	ENSG00000167110	A0A0C4DGS5		GOLGA2	0	22.7564	42	45	50	54	54	45	58	54	51	49	59	45	42	42	13	0	23	16	420800000	332900000	408750000	686860000	509740000	564710000	453820000	1231700000	1248100000	677400000	900990000	493940000	268720000	174450000	105550000	1780200	0	5444900	3134600	14358000000	19934000000	27565000000	24056000000	25067000000	22390000000
-	ENSG00000124243	A0A0C4DGS6;Q8TDM0;H7C4Y8	Breast carcinoma-amplified sequence 4	BCAS4	0.00042478	12.5822	1	0	1	1	1	0	1	1	1	1	0	0	0	0	0	0	0	0	4806800	2803900	0	13379000	8614300	8872100	0	18184000	14883000	595400	2492100	0	0	0	0	0	0	0	0	0	0	0	0	0	0
-	ENSG00000144711	A0A0C4DGT3		IQSEC1	0.00036563	8.748	1	1	1	1	1	1	0	1	1	1	0	1	1	0	0	0	0	0	5.07426e+06	1443100	1899900	978350	6146700	7554800	4484100	0	0	2281400	597500	0	838890	515010	0	0	0	0	0	112790000	136820000	0	280000000	338230000	0
+	ENSG00000102977	A0A0C4DGT6;Q96AP0;Q96AP0-2;R4GNJ5	Adrenocortical dysplasia protein homolog	ACD	0	4.30693	13	12	15	15	12	15	10	13	14	16	5	1	3	4	0	0	1	0	13154000	179840000	171170000	270350000	350670000	314190000	184790000	286020000	212870000	167290000	139370000	46556000	3086400	16028000	10899000	0	0	178530	0	2108600000	2385800000	3248400000	5184100000	3193700000	2708100000
-	ENSG00000134248	A0A0C4DGV4		LAMTOR5	0	58.6401	0	1	1	1	1	1	1	1	0	0	0	0	0	0	0	0	0	0	3154800	0	3528400	2202000	2759300	11833000	25508000	2885500	3313000	0	0	0	0	0	0	0	0	0	0	0	0	0	0	0	0
+	ENSG00000138207	P02753;Q5VY30;A0A0C4DGV7	Retinol-binding protein 4;Plasma retinol-binding protein(1-182);Plasma retinol-binding protein(1-181);Plasma retinol-binding protein(1-179);Plasma retinol-binding protein(1-176)	RBP4	0	5.06233	3	4	3	3	4	2	3	3	4	3	16	10	11	12	9	8	7	9	4.84295e+07	78405000	90038000	68567000	138530000	92603000	21449000	395570000	267460000	292290000	55157000	2192700000	2537100000	1048900000	629910000	20423000	5296700	30628000	74521000	1142600000	1385900000	843880000	1928900000	1260400000	323660000
+	ENSG00000102471	H7C5F7;B4DGY6;A0A0C4DGW0;Q9NV92	NEDD4 family-interacting protein 2	NDFIP2	0.00015467	45.9926	1	2	2	1	2	2	1	1	1	1	0	0	0	0	0	0	0	0	8613500	16666000	49159000	77795000	9442100	108160000	36940000	51141000	57011000	1878500	23431000	0	0	0	0	0	0	0	0	0	227970000	0	0	0	202530000
+	ENSG00000128965	Q9BUX1;A0A0C4DGX1;Q9BUX1-2	Glutathione-specific gamma-glutamylcyclotransferase 1	CHAC1	0.0035603	1.20303	1	1	0	0	0	1	0	0	0	1	0	0	0	0	0	1	0	0	4347900	2082800	5858800	0	0	0	1899300	0	0	0	2698900	0	0	0	0	0	6665.7	0	0	0	0	0	0	0	0
+	ENSG00000165533	A0A0C4DGY3;A0A0C4DGX9;A0A0C4DFT4;Q8TAM2-2;G3V2Z9;G3V324;G3V2W6		TTC8	0	7.7739	10	7	5	8	12	6	3	4	17	14	3	2	5	2	0	0	0	0	16732000	24141000	37897000	31848000	44622000	90862000	21824000	30647000	11061000	472720000	273170000	8681200	1185100	12763000	1748800	0	0	0	0	517660000	457760000	746680000	851190000	1409300000	561560000
+	ENSG00000181222	A0A0C4DGZ0;P24928	DNA-directed RNA polymerase;DNA-directed RNA polymerase II subunit RPB1	POLR2A	0	23.7175	100	100	103	110	121	103	98	99	108	109	82	50	58	62	8	0	14	8	286560000	492110000	712950000	1144700000	1172100000	1145800000	983340000	732700000	714400000	1109600000	992180000	213150000	70136000	93107000	52307000	362200	0	534970	790900	46003000000	64173000000	93043000000	105820000000	105100000000	93068000000
+	ENSG00000090006	Q8N2S1;Q8N2S1-3;A0A0C4DH07;F8WAA0;Q8N2S1-4;M0QZX0;M0QYE9;M0QXV3;M0R351;A0A087WXC2;A0A087WVV5;A0A087WXJ2;A0A087WVR1	Latent-transforming growth factor beta-binding protein 4	LTBP4	0	175.438	17	19	21	22	13	8	3	2	6	9	49	16	20	45	20	0	4	25	3257800	10138000	13658000	50470000	55786000	12972000	8679500	14599000	1305000	7396000	6393400	194600000	35739000	29110000	95056000	2200500	0	144340	4448100	608210000	783540000	3630700000	3736600000	790930000	682610000
+	ENSG00000012124	P20273;A0A0C4DH08;P20273-2;P20273-4;P20273-3;P20273-5;M0R1M2	B-cell receptor CD22	CD22	0.00055402	2.0066	0	0	0	0	0	0	1	3	0	0	0	0	1	0	0	0	0	0	0	0	0	0	0	0	0	0	2582400	0	0	0	0	1242900	0	0	0	0	0	0	0	0	0	0	0
-	ENSG00000088367	A0A0C4DH22;Q4VXN5;Q4VXN6;H0Y482;Q4VXN7;Q4VXN8		EPB41L1	8.7283e-05	31.8248	1	1	0	1	0	0	1	1	0	0	0	0	1	0	0	0	0	0	1259000	951760	1138400	0	495160	0	0	943830	910540	0	0	0	0	3542500	0	0	0	0	0	0	0	0	0	0	0
+	ENSG00000282210	A0A0C4DH24		IGKV6-21	0.00095283	59.6563	0	0	0	0	0	0	0	0	0	0	1	0	1	0	1	0	0	1	3.00036e+07	0	0	0	0	0	0	0	0	0	0	19623000	0	14799000	0	538130	0	0	4176400	0	0	0	0	0	0
+	ENSG00000211625	A0A0C4DH25		IGKV3D-20	0.0035035	1040.72	0	0	0	0	0	0	0	0	0	0	1	1	1	1	1	1	0	1	0	0	0	0	0	0	0	0	0	0	0	262960000	4149200	124150000	811470	8611100	145140	0	7693900	0	0	0	0	0	0
+	ENSG00000211945	A0A0C4DH31		IGHV1-18	8.2311e-05	343.034	0	0	0	0	0	0	0	0	0	0	2	2	1	2	1	0	0	1	0	0	0	0	0	0	0	0	0	0	0	112620000	39143000	70741000	34251000	1343400	0	0	3503300	0	0	0	0	0	0
+	ENSG00000211946	A0A0C4DH32		IGHV3-20	0.00081934	78.9267	0	0	0	0	0	0	0	0	0	0	0	0	0	0	1	0	0	1	0	0	0	0	0	0	0	0	0	0	0	0	0	0	0	308150	0	0	247650	0	0	0	0	0	0
+	ENSG00000211950	A0A0C4DH33		IGHV1-24	0.0001586	59.6365	0	0	0	0	0	0	0	0	0	0	3	0	2	1	1	0	0	1	0	0	0	0	0	0	0	0	0	0	0	43007000	0	22516000	11822000	43011	0	0	970540	0	0	0	0	0	0
+	ENSG00000282726	A0A0C4DH34		IGHV4-28	0.001129	85.3466	0	0	0	0	0	0	0	0	0	0	2	1	1	2	1	0	0	1	0	0	0	0	0	0	0	0	0	0	0	40749000	46437000	29577000	22818000	3783400	0	0	15554000	0	0	0	0	0	0
+	ENSG00000282104	A0A0C4DH35		IGHV3-35	8.3333e-05	22.1193	0	0	0	0	0	0	0	0	0	0	1	2	2	2	1	0	0	1	0	0	0	0	0	0	0	0	0	0	0	136150000	198000000	281230000	135900000	2581400	0	0	11152000	0	0	0	0	0	0
+	ENSG00000282425	A0A0C4DH36		IGHV3-38	0.00036179	16.7669	0	0	0	0	0	0	0	0	0	0	1	1	1	1	2	0	0	1	0	0	0	0	0	0	0	0	0	0	0	158260000	40483000	135930000	71931000	2421100	0	0	347610	0	0	0	0	0	0
+	ENSG00000277574	A0A0C4DH38		IGHV5-51	8.1334e-05	419.094	0	0	0	0	0	0	0	0	0	0	2	2	3	3	4	0	1	4	0	0	0	0	0	0	0	0	0	0	0	77702000	22536000	86779000	42873000	15718000	0	738270	26625000	0	0	0	0	0	0
+	ENSG00000224373;ENSG00000282451;ENSG00000278082;ENSG00000282579	A0A0C4DH40;A0A0C4DH41;A0A0G2JNA6;A0A0G2JN58;A0A0A0MS13;A0A0J9YWU9		IGHV4-59;IGHV4-61;IGHV4-39	0.00030574	216.739	0	0	0	0	0	0	0	0	0	0	3	3	3	3	2	1	0	2	0	0	0	0	0	0	0	0	0	0	0	110060000	53559000	69595000	32913000	14316000	5128700	0	81366000	0	0	0	0	0	0
+	ENSG00000282482;ENSG00000282453	A0A0C4DH43;A0A0J9YVU5;P04438;P01815;A0A0B4J2B6;P01814			0.00016019		0	0	0	0	0	0	0	0	0	0	7	6	6	6	1	0	0	2	0	0	0	0	0	0	0	0	0	0	0	236980000	285600000	479490000	281470000	3443200	0	0	2596900	0	0	0	0	0	0
+	ENSG00000059377	P24557;Q53F23;A0A0C4DH47;P24557-3;P24557-2;A0A0A0MSK3;P24557-4;C9JS68	Thromboxane-A synthase	TBXAS1	0	8.83153	12	13	2	2	2	1	1	1	0	1	20	18	18	17	5	0	8	5	1.41224e+07	31065000	30203000	11432000	2100200	4365900	638830	6812500	357830	0	1939200	114990000	179630000	46419000	28226000	2061800	0	2124600	912090	1015000000	1206300000	460340000	0	340970000	0
+	ENSG00000167646	A0A0C4DH50;Q8N9W5-7;Q8N9W5;A0A0C4DH78;A0A0A0MS19;A0A0C4DH81;Q8N9W5-6;Q8N9W5-3;M0R381;M0R2L0	Dynein assembly factor 3, axonemal	DNAAF3	0	1.07657	7	6	4	3	5	5	2	0	1	0	1	1	0	0	1	0	0	0	2.41719e+06	16652000	18525000	5406600	6792000	6896300	5394100	5841300	0	3394300	0	933220	4049400	0	0	487300	0	0	0	264510000	294110000	146460000	198350000	171660000	136420000
+	ENSG00000233999;ENSG00000228325	A0A0G2JMV0;A0A0C4DH90;A0A0C4DH55		IGKV3OR2-268;IGKV3D-7	0.0042207	184.311	0	0	0	0	0	0	0	0	0	0	1	0	0	0	0	0	0	0	0	0	0	0	0	0	0	0	0	0	0	9863300	0	0	0	0	0	0	0	0	0	0	0	0	0
+	ENSG00000133619	A0A0C4DH65;A5PL33-2;A0A087WVC5;C9J5U6	Protein KRBA1	KRBA1	0		3	1	1	1	11	10	4	2	11	7	1	1	0	0	1	0	0	0	4407400	2216900	1795300	1817600	5315700	11791000	13093000	13840000	10380000	10650000	13653000	853090	1035800	0	0	15812	0	0	0	266630000	0	0	0	446290000	441170000
+	ENSG00000282671	A0A0C4DH68		IGKV2-24	0	208.061	0	0	0	0	0	0	0	0	0	0	4	4	5	5	2	2	1	3	0	0	0	0	0	0	0	0	0	0	0	715590000	206790000	873720000	526350000	34299000	2527800	365000	36346000	0	0	0	0	0	0
+	ENSG00000130349	A0A0D9SEI0;Q9P0P8	Uncharacterized protein C6orf203	C6orf203	0	15.057	5	4	6	5	6	5	6	2	5	7	11	8	7	7	3	1	3	3	24400000	41380000	79849000	192930000	141300000	133600000	103050000	197270000	67213000	136070000	161910000	429150000	308450000	96104000	60203000	2064400	131700	856470	1991600	390040000	673330000	1400500000	1492500000	1734300000	1085400000
-	ENSG00000060138	A0A0D9SEI8		YBX3	0.0045623	58.613	0	0	1	1	1	1	0	0	0	0	0	0	1	0	0	0	0	0	0	0	0	15158000	24772000	53128000	9859700	0	0	0	0	0	0	94497000	0	0	0	0	0	0	0	0	0	212510000	0
+	ENSG00000275333	Q96EK7;A0A0D9SEJ5;F5GY05;Q96EK7-2;Q96EK7-3	Constitutive coactivator of peroxisome proliferator-activated receptor gamma	FAM120B	0	9.67005	32	27	38	37	37	35	39	38	36	35	19	11	16	16	11	1	5	9	37932000	54245000	61064000	153900000	181180000	207450000	141670000	161390000	164680000	171450000	148290000	41544000	23059000	45961000	26981000	451210	15302	320440	717320	2468200000	2769000000	6480000000	8546200000	9383500000	6658500000
+	ENSG00000078098	Q12884;A0A0D9SEN1;B4DLR2;Q12884-2;C9J131;H0YG61;F8WF29;H7C4D9	Prolyl endopeptidase FAP;Antiplasmin-cleaving enzyme FAP, soluble form	FAP	0		0	1	1	2	3	2	3	3	4	2	0	2	3	3	0	0	0	2	12312000	0	472450	611140	1043700	3743000	1544100	1596400	1598100	2750600	1681400	0	488820	1433700	823010	0	0	0	232250	0	0	0	76958000	171700000	78089000
+	ENSG00000124813	A0A0D9SEN7;Q13950-3;Q13950-2;Q13950;I3L354	Runt-related transcription factor 2	RUNX2	0.00016143	2.77794	0	0	0	1	1	0	4	6	0	0	2	0	1	1	0	0	0	0	4.20432e+06	0	0	0	1320500	836030	0	4359900	6087000	0	0	4679800	0	275050	381390	0	0	0	0	0	0	0	0	0	0
+	ENSG00000141084	Q6VN20;A0A0D9SEU5	Ran-binding protein 10	RANBP10	0	6.61583	12	14	16	12	13	16	15	16	14	18	8	8	5	5	1	0	3	3	40347000	185900000	237960000	351820000	346410000	271960000	276560000	210770000	755510000	226910000	474060000	64334000	74795000	23070000	12629000	168810	0	1094600	552540	4088300000	3736500000	7537100000	8461400000	6582400000	4956300000
+	ENSG00000174332	A0A0D9SEX9;Q8NBF1	Zinc finger protein GLIS1	GLIS1	0.00029749		1	1	1	1	1	1	1	0	1	1	0	0	0	0	0	0	0	0	515969	67893	167390	526230	378290	219890	140290	24203	0	622090	867570	0	0	0	0	0	0	0	0	0	0	0	0	0	0
+	ENSG00000071054	A0A0D9SEY1		MAP4K4	0	10.848	49	55	55	61	60	59	49	42	69	71	25	23	23	22	3	0	2	1	84570000	309230000	196580000	322040000	513750000	446900000	334760000	179470000	139980000	711560000	599320000	52900000	41270000	68192000	22539000	111280	0	211680	94086	10347000000	13503000000	13721000000	33214000000	25957000000	23572000000
+	ENSG00000172915	Q8NFP9;Q5T321;A0A0D9SF28;F5GXV7;A0A0A6YYC1;Q8NFP9-3	Neurobeachin	NBEA	0		68	72	37	41	57	47	45	43	77	86	18	9	37	37	8	0	2	8	4494200	75005000	95537000	61385000	13362000	38072000	34262000	49195000	21926000	131920000	142030000	6416000	1359200	19920000	14200000	138220	0	46326	281420	9852300000	14714000000	1469200000	1392200000	4701900000	5525200000
-	ENSG00000149294	A0A0D9SF30		NCAM1	0	4.42508	0	0	0	0	3	5	0	0	9	9	1	0	1	1	2	0	0	2	0	0	0	0	0	8493300	9325400	0	0	274010000	227020000	957400	0	1997600	2269800	209180	0	0	926010	0	0	0	0	32020000	40115000
-	ENSG00000144283	A0A0D9SF60;E7EST6;H0YFB1;E7EMY7;E9PHJ1;E7EP40		PKP4	0.00029472	18.2904	1	1	1	0	1	1	0	0	1	0	0	0	0	0	0	0	0	0	443680	0	4050600	0	0	1417200	1503300	0	0	0	0	0	0	0	0	0	0	0	0	0	0	0	0	0	0
-	ENSG00000106976	A0A0D9SFB1;Q05193-2;Q05193-5;H7C5U0	Dynamin-1	DNM1	0.0056098	4.53064	1	1	0	0	0	0	1	0	0	1	0	0	0	0	0	0	0	0	0	390530	392400	0	0	0	0	188900	0	0	493100	0	0	0	0	0	0	0	0	0	0	0	0	0	0
+	ENSG00000198099	P08319;A0A0D9SFB5;P08319-2;D6R9K8;D6RIB1;H0Y9N0	Alcohol dehydrogenase 4	ADH4	0	2.08854	0	0	1	1	1	1	0	1	0	1	10	30	5	4	6	26	24	5	3.14718e+06	0	0	2576600	2480900	4695700	18517000	0	20222000	0	7629700	32760000	14566000000	1536400	4961200	535970	159480000	2563000000	468090	0	0	0	0	0	0
+	ENSG00000106976	A0A0D9SFE4		DNM1	0	4.53064	43	48	28	24	35	29	28	26	41	41	23	15	25	23	5	0	1	7	123660000	1216600000	1654600000	70685000	57461000	211190000	227530000	96876000	81998000	796120000	637380000	45643000	17244000	44528000	22746000	342320	0	31885	1141100	53588000000	75731000000	2576800000	2773400000	9567200000	11344000000
-	ENSG00000137073	A0A0D9SFI5		UBAP2	0	9.2076	1	1	1	1	1	1	0	1	1	1	0	0	0	0	0	0	0	0	4138200	1085200	1500000	11275000	4626600	7589400	8714500	0	1847300	2358200	4571600	0	0	0	0	0	0	0	0	0	0	74774000	0	0	71407000
-	ENSG00000182287	A6NH01;A0A0D9SFP9;P56377-2	AP-1 complex subunit sigma-2	AP1S2	0.0019329	5.94807	0	1	0	0	1	1	1	2	2	1	1	1	0	1	0	0	0	0	0	0	1915600	0	0	3922300	4741500	6962600	24308000	2472400	2694400	17494000	2963000	0	5364900	0	0	0	0	0	0	0	0	0	0
+	ENSG00000154040	O75952;O75952-2;A0A0D9SFQ2;O75952-3;G9BQT7;J3KTE8;O75952-5;O75952-6;J3QQK7;J3QLW5	Calcium-binding tyrosine phosphorylation-regulated protein	CABYR	0.00015529		0	0	0	0	1	1	0	0	2	1	0	0	0	0	0	0	0	0	1.12908e+06	0	0	0	0	6573500	1104900	0	0	2329400	1029100	0	0	0	0	0	0	0	0	0	0	0	0	0	0
+	ENSG00000108231	O95970;A0A0D9SFU4;O95970-3	Leucine-rich glioma-inactivated protein 1	LGI1	0.0023579	1.23654	0	0	0	0	0	0	0	0	0	0	1	0	0	0	0	0	0	0	0	0	0	0	0	0	0	0	0	0	0	753970	0	0	0	0	0	0	0	0	0	0	0	0	0
-	ENSG00000082438	A0A0D9SG04;A0A0B4J1Z0		COBLL1	0.0011316	8.11234	1	1	1	1	1	1	0	1	1	1	0	2	1	1	0	0	0	0	0	751680	223470	4801900	2646800	3327400	1826300	0	666040	1551200	2476400	0	4652500	231420	143040	0	0	0	0	0	0	0	0	0	0
-	ENSG00000088367	A0A0D9SG07;Q9H4G0-4;X6RC15	Band 4.1-like protein 1	EPB41L1	0	31.8248	0	0	0	0	0	0	0	0	0	0	2	0	1	1	0	0	0	0	4606100	0	0	0	0	0	0	0	0	0	0	6353400	0	4811100	4659600	0	0	0	0	0	0	0	0	0	0
-	ENSG00000000971	A0A0D9SG88;Q5TFM2		CFH	0.00036085	30.6706	0	0	0	0	0	0	0	0	0	0	0	0	0	0	1	0	0	1	1.5503e+06	0	0	0	0	0	0	0	0	0	0	0	0	0	0	27288	0	0	261140	0	0	0	0	0	0
-	ENSG00000196586	A0A0D9SGC1		MYO6	8.1255e-05	25.3361	1	1	1	1	0	0	1	1	1	0	4	1	1	1	0	0	0	1	0	3336200	5422700	2636000	385760	0	0	7339400	4179900	8020200	0	20257000	5380400	1199600	1715100	0	0	0	0	0	0	0	0	0	0
-	ENSG00000156531	A0A0D9SGE8;Q5JRC6;Q8IWS0-2	PHD finger protein 6	PHF6	0	6.77331	1	1	1	1	1	1	1	1	1	1	1	0	0	0	0	0	0	0	2.78259e+07	9986900	27289000	15204000	3791300	2125100	34823000	3434100	14839000	45903000	24547000	4586400	0	0	0	0	0	0	0	100920000	533410000	269890000	58253000	33203000	617760000
-	ENSG00000197694	A0A0D9SGF6		SPTAN1	0	35.821	3	1	2	3	2	2	2	2	3	2	9	4	3	5	1	0	1	2	1090700	1323000	1720100	1801700	2193300	1112600	1659400	979210	3333400	4535200	17971000	19055000	11719000	10868000	6947900	51267	0	173260	1858500	330790000	889890000	294510000	510660000	420520000	289970000
+	ENSG00000129757;ENSG00000273707	P49918;A0A0G2JH30;A0A0G2JPX0;P49918-2	Cyclin-dependent kinase inhibitor 1C	CDKN1C	0	5.53043	3	3	5	1	1	3	1	0	10	10	1	0	1	1	0	0	0	0	26533000	3521900	5065700	8695800	4561900	327040	1810600	8000700	0	365870000	228830000	3797200	0	3498000	1290700	0	0	0	0	14639000	43231000	61694000	0	0	20185000
+	ENSG00000264668	Q8N8Y5;A0A0G2JH32	Zinc finger protein 41 homolog	ZFP41	0.0004185	2.71617	2	1	1	2	3	1	0	1	3	3	0	0	0	0	0	0	0	0	4.37173e+06	10209000	5693700	5572100	18039000	16823000	4143900	0	1189700	30695000	24424000	0	0	0	0	0	0	0	0	80926000	0	0	185220000	104330000	0
+	ENSG00000234487;ENSG00000137403;ENSG00000204642	A0A0G2JNF2;D0EV57;A0A0G2JPA3;A0A0G2JH66;P30511;P30511-3;A0A0G2JNV5;P30511-2;A0A0D9SFW8	HLA class I histocompatibility antigen, alpha chain F	HLA-F	0	187.562	4	4	12	13	11	8	6	4	0	0	13	7	6	10	3	0	0	2	1.11159e+07	3778700	3613100	96390000	98494000	33959000	32454000	7558000	5469600	0	0	155720000	80208000	17077000	32755000	1809600	0	0	1036800	99284000	115660000	1800200000	1439200000	522730000	440710000
+	ENSG00000224654	A0A0G2JH67			0.0018088		0	0	0	0	0	0	0	0	0	0	1	1	1	1	1	1	0	0	0	0	0	0	0	0	0	0	0	0	0	10024000	5725800	4221100	14418000	220440	135230	0	0	0	0	0	0	0	0
+	ENSG00000131504	O60610;A0A0G2JH68;O60610-2;O60610-3;H9KV28;B4E2I7;E5RJ79	Protein diaphanous homolog 1	DIAPH1	0	24.1891	64	59	67	68	66	64	63	61	55	59	80	55	38	46	13	7	41	20	892440000	1044800000	1073200000	2193300000	2285700000	1417700000	1225200000	1924200000	1307500000	1082100000	899920000	494390000	994080000	54992000	64398000	838940	436320	19444000	2265500	57833000000	70837000000	122790000000	133670000000	87509000000	65160000000
+	ENSG00000233210;ENSG00000232312	A0A0G2JHL1;O95872;A0A0G2JK30;F6QYZ9;A0A0A0MSL4;A0A0G2JHT6;A0A0A0MSL5	G patch domain and ankyrin repeat-containing protein 1	GPANK1	0	10.5994	5	7	7	7	8	7	4	4	9	9	3	2	1	2	0	1	1	0	9.63458e+06	4147600	16234000	23134000	23038000	45141000	23890000	10176000	2188400	39175000	24968000	4619100	10517000	241410	2472900	0	7581.3	29976	0	105490000	252540000	534310000	611680000	674430000	564890000
+	ENSG00000230985	A0A0G2JIA5;B7ZCJ6;A2ABL6			0		27	24	24	23	28	27	21	20	27	29	18	20	6	8	2	0	4	1	1.22044e+07	129990000	117130000	103520000	105160000	144930000	91680000	90380000	48535000	124720000	120840000	77793000	350880000	3826700	1923100	33090	0	204010	24126	6770900000	6766200000	5412400000	6833500000	8218900000	5411600000
+	ENSG00000229215	A0A0G2JIF2;P30443;A0A0G2JL56;A0A0G2JI36	HLA class I histocompatibility antigen, A-1 alpha chain	HLA-A	0		0	0	6	7	1	1	0	2	6	6	5	2	1	1	1	0	0	0	975610	0	0	235820000	374600000	946980	785250	0	10170000	38216000	15701000	97729000	35279000	596070	616730	0	0	0	0	0	0	4069600000	8219700000	0	0
+	ENSG00000233890;ENSG00000224379;ENSG00000137310	D2IYK5;A0A0G2JIJ7;Q9Y242	Transcription factor 19	TCF19	0	6.13323	1	2	2	2	5	5	1	2	2	2	1	0	0	0	0	0	0	0	6.44063e+06	1028500	1360400	10763000	4910900	10344000	18538000	3118600	6875500	3209500	6818200	875340	0	0	0	0	0	0	0	0	68476000	156310000	115070000	109360000	108350000
+	ENSG00000239865;ENSG00000239927;ENSG00000242726	A0A0G2JJ26;Q9H633;A0A0G2JJ52;Q9H633-4;A0A0G2JIT5;Q9H633-2;A0A0G2JHI3;Q9H633-3;A0A0G2JJY3	Ribonuclease P protein subunit p21	RPP21	8.9342e-05	35.7451	1	1	1	1	1	1	1	0	1	1	1	0	0	0	0	0	0	0	2.93944e+07	15937000	22709000	11000000	30584000	31189000	46478000	11176000	0	21330000	13938000	4462100	0	0	0	0	0	0	0	106190000	189310000	90298000	232610000	265110000	271540000
+	ENSG00000235676	O95870;A0A0G2JJD3;O95870-2;A0A0G2JI89;F2Z3H2;F2Z3G6	Abhydrolase domain-containing protein 16A	ABHD16A	0	32.8808	30	30	29	29	28	26	30	27	30	31	31	30	28	29	8	0	12	9	43704000	192040000	204120000	103170000	191640000	139950000	156950000	363210000	323140000	302500000	232440000	278570000	356050000	167480000	84792000	1603300	0	5754200	2585400	4036800000	4658700000	3091300000	5337300000	4328700000	5233600000
+	ENSG00000204221	A0A0G2JJL1			8.5925e-05		1	1	1	1	2	1	1	1	1	1	0	0	1	0	0	0	1	0	5.07064e+07	40949000	52797000	116030000	332860000	289820000	185190000	122060000	62522000	251360000	70053000	0	0	7563000	0	0	0	257460	0	518770000	566300000	1484000000	4791800000	3676700000	2696400000
+	ENSG00000227826	A0A0G2JJQ8			0		0	0	0	0	0	0	0	0	0	0	0	2	2	2	2	0	0	0	0	0	0	0	0	0	0	0	0	0	0	0	109930000	46923000	22626000	1329500	0	0	0	0	0	0	0	0	0
+	ENSG00000230763	A0A0G2JJV3			0.0013677		0	0	0	1	0	0	0	0	0	0	0	0	2	2	0	0	0	0	0	0	0	0	1780000	0	0	0	0	0	0	0	0	1468000	29199000	0	0	0	0	0	0	0	0	0	0
+	ENSG00000226402;ENSG00000224168	A0A0G2JJX2;Q9BZY9;Q9BZY9-2	E3 ubiquitin-protein ligase TRIM31	TRIM31	8.4588e-05	45.6843	5	3	1	0	0	0	0	0	0	0	4	0	0	0	0	0	0	0	1.88771e+06	6403700	6872600	575720	0	0	0	0	0	0	0	9918300	0	0	0	0	0	0	0	126120000	152690000	0	0	0	0
+	ENSG00000228605	A0A0G2JK37;A0A0G2JKD0;A0A0G2JJ73;A0A0G2JJ08;A0A0G2JJI2			0.00030602		0	0	1	0	0	0	0	0	0	0	0	0	0	0	0	0	0	0	3434100	0	0	917130	0	0	0	0	0	0	0	0	0	0	0	0	0	0	0	0	0	0	0	0	0
-	ENSG00000206306	A0A0G2JKW5;B4DJG1			8.2912e-05		0	0	0	1	0	0	0	0	0	0	1	4	1	2	0	0	0	0	0	0	0	0	16140000	0	0	0	0	0	0	10566000	51264000	12755000	21092000	0	0	0	0	0	0	0	0	0	0
+	ENSG00000159128	B5MCZ0;A0A0G2JLE8;A0A0G2JLD7;E7EUY1;P38484	Interferon gamma receptor 2	IFNGR2	0.0013699		1	1	2	1	2	1	0	2	2	2	0	0	0	0	0	0	0	0	6.29184e+06	7233700	13104000	7895400	54807000	15781000	5383600	0	3432200	36154000	27802000	0	0	0	0	0	0	0	0	0	0	127420000	0	94409000	0
+	ENSG00000120645;ENSG00000262607	Q9UPP2;A0A0G2JLG2;Q9UPP2-2;A0A0G2JN53	IQ motif and SEC7 domain-containing protein 3	IQSEC3	0.0032612		1	1	1	0	0	0	0	0	3	4	0	0	0	0	0	0	0	0	1.70089e+06	460530	415900	637130	0	0	0	0	0	548720	1427000	0	0	0	0	0	0	0	0	0	0	0	0	0	0
+	ENSG00000237599	A0A0G2JLV0			0.00029315		0	0	0	0	0	0	0	1	0	0	0	0	0	0	0	0	0	0	0	0	0	0	0	0	0	0	1648500	0	0	0	0	0	0	0	0	0	0	0	0	0	0	0	0
+	ENSG00000278154;ENSG00000276163;ENSG00000276053;ENSG00000167613	Q6GTX8;A0A0G2JNK8;A0A0G2JMI0;A0A0G2JNU6;A0A0G2JQ50;A0A0G2JP18;A0A0G2JLV7;Q6GTX8-3;Q6GTX8-2;A8MZ84;D3YTC8;A0A0G2JM94;Q6GTX8-4	Leukocyte-associated immunoglobulin-like receptor 1	LAIR1	0	10.6171	0	0	0	0	0	0	0	0	0	0	3	4	2	1	0	0	0	0	0	0	0	0	0	0	0	0	0	0	0	12346000	26409000	2292500	4416600	0	0	0	0	0	0	0	0	0	0
+	ENSG00000276173	A0A0G2JMB2;P01877	Ig alpha-2 chain C region	IGHA2	0		0	0	0	0	0	0	0	0	0	0	5	2	5	6	4	2	2	4	0	0	0	0	0	0	0	0	0	0	0	1862800000	77792000	246400000	82357000	113710000	254700	2035500	58006000	0	0	0	0	0	0
+	ENSG00000277060	A0A0G2JMG8;A0A0G2JPQ2;A0A0G2JLX3;A0A0G2JNC8;A0A0G2JP37;A0A0G2JPB6;A0A0G2JLQ8;F5GYZ4;K7EPE6;K7EMK2;F5H5B1;K7ELX1;K7EJ90;H0YH35;F5H7Q5			0		0	0	1	1	0	0	0	0	0	0	0	0	0	0	0	0	0	0	0	0	0	36715000	23907000	0	0	0	0	0	0	0	0	0	0	0	0	0	0	0	0	0	1391400000	0	0
+	ENSG00000275050;ENSG00000160229	A0A0G2JMG9;Q6ZN08;I3L137;A0A0G2JQ71;M0QY27	Putative zinc finger protein 66	ZNF66	0	1.91121	1	0	1	0	4	2	7	5	3	3	2	2	1	2	0	0	1	0	3906000	1196800	0	586980	0	3958600	3068400	20166000	31096000	11738000	7628000	565570	3778300	200050	596910	0	0	353580	0	0	0	0	0	89847000	260150000
+	ENSG00000226260;ENSG00000277263;ENSG00000227993	P01903;A0A0G2JMH6;Q30118;A0A0G2JH46	HLA class II histocompatibility antigen, DR alpha chain	HLA-DRA	0	254.56	0	0	1	1	0	0	0	0	0	0	12	8	8	8	6	3	7	7	3.9448e+06	0	0	2050600	1397000	0	0	0	0	0	0	2433700000	3315700000	397900000	668450000	44456000	323920	23023000	47402000	0	0	0	0	0	0
+	ENSG00000099834;ENSG00000273572	Q9HBB8;A0A0G2JP44;A0A0G2JMW3;Q9HBB8-2;Q9HBB8-4	Cadherin-related family member 5	CDHR5	0.00015964	187.71	1	0	0	1	0	0	0	1	0	1	9	3	2	1	2	0	0	0	638290	4119200	0	0	12548000	0	0	0	59235000	0	9627700	75222000	3909400	25122000	10527000	267330	0	0	0	0	0	0	0	0	0
+	ENSG00000278437	A0A0G2JMX5;A0A0G2JNF6;A0A0G2JMR1;A0A0G2JNR0			0.00068852	13.0053	0	0	0	0	0	0	0	0	0	0	2	2	0	1	0	0	0	0	0	0	0	0	0	0	0	0	0	0	0	3321300	4679200	0	205850	0	0	0	0	0	0	0	0	0	0
+	ENSG00000197822;ENSG00000273814	Q16625;A0A0G2JMZ8;Q16625-4;Q16625-2;Q16625-3;Q16625-5;A0A0G2JPF2;Q16625-6;Q16625-7	Occludin	OCLN	0	27.3942	14	15	19	16	14	15	18	18	10	7	16	16	15	13	2	1	6	3	4.27399e+06	283180000	539250000	638220000	768560000	445150000	470250000	846230000	720880000	41258000	20806000	432520000	231050000	80238000	45536000	783440	59174	3072100	657600	5108600000	9986400000	12803000000	16039000000	9425000000	8154600000
+	ENSG00000274497	P01859;A0A0G2JN06	Ig gamma-2 chain C region	IGHG2	0	789.704	0	0	0	0	0	0	0	0	0	0	12	5	13	12	6	7	4	8	0	0	0	0	0	0	0	0	0	0	0	6628800000	2503400000	5743600000	4735100000	145060000	35232000	19549000	528420000	0	0	0	0	0	0
+	ENSG00000184956;ENSG00000277518;ENSG00000277281	Q6W4X9;A0A0G2JNJ8;A0A0G2JN42;E9PJC5	Mucin-6	MUC6	0.00015648		1	1	1	2	2	1	2	1	1	1	0	0	0	0	0	0	0	10	91384.6	1716500	3126300	677060	2619800	3139600	6192100	9218300	3337400	3512800	1217700	0	0	0	0	0	0	0	1803700	0	0	0	0	0	0
+	ENSG00000167615;ENSG00000276681	C9J1N5;A0A0G2JN70		LENG8	0.0049077		0	0	0	0	0	1	0	0	0	0	0	0	0	0	0	0	0	0	0	0	0	0	0	0	2809000	0	0	0	0	0	0	0	0	0	0	0	0	0	0	0	0	0	11236000
+	ENSG00000275482;ENSG00000106123	O15197;J3KQU5;A0A0G2JNC5;F8WCM8;A0A0G2JNH7;O15197-2;A0A087WYP8;A0A0J9YXG1;O15197-3	Ephrin type-B receptor 6	EPHB6	0.0014315	1.43137	2	2	2	2	2	1	2	0	2	1	1	0	2	2	0	0	0	0	6.44148e+06	13011000	30646000	38765000	16534000	13530000	9659300	2795400	0	11551000	18215000	244960	0	2383000	1348200	0	0	0	0	530510000	0	688920000	1786200000	0	0
+	ENSG00000276068;ENSG00000249437	A0A0G2JNC7;Q13075-2;A0A0G2JQE0	Baculoviral IAP repeat-containing protein 1	NAIP	0	20.2934	0	0	1	0	1	2	2	2	0	1	6	7	1	4	0	0	0	0	2426200	0	0	505260	0	708170	729460	1760500	1196300	0	646190	10871000	5604500	49927	676140	0	0	0	0	0	0	0	0	0	0
+	ENSG00000278468;ENSG00000277585	A0A0G2JNL3;A0A0G2JRA1;A0A0G2JQT8;A0A0G2JQJ2;A0A0G2JQC6;A0A0G2JSB1;A0A0G2JR43;A0A0G2JRE6;A0A0G2JSB4;A0A0G2JSD9;A0A0G2JS19;A0A0G2JQA9;A0A0G2JS42;A0A0G2JS91;E7EQG8			0	29.8083	2	0	1	0	1	2	1	1	1	1	19	0	0	1	3	0	0	2	4.46959e+06	1793800	0	776610	0	19452000	105690000	13970000	297070	38176000	4524500	36891000	0	0	228400	310390	0	0	182090	424420000	0	0	0	3069100000	2650100000
+	ENSG00000145113;ENSG00000278303	E9PDY6;A0A0G2JPA4;A0A0G2JNM3;A0A0G2JMX1;E7ENC5;A0A0G2JRT1;E7EWN1;A0A0G2JN54;A0A0G2JRK4;E7ETT5;A0A0G2JRW3;E7EW47;A0A0G2JRW6;A0A0G2JRV5;A0A0G2JQN9;E7ERK0;E7EUL9;E7EQT2		MUC4	0.00041789		0	0	0	0	0	0	0	0	0	0	2	0	0	0	0	0	0	0	0	0	0	0	0	0	0	0	0	0	0	1154600	0	0	0	0	0	0	0	0	0	0	0	0	0
+	ENSG00000273991	A0A0G2JNP3			0		0	0	0	0	0	1	0	0	0	0	22	8	0	2	0	0	1	0	0	0	0	0	0	0	1916800	0	0	0	0	162970000	28258000	0	643620	0	0	160490	0	0	0	0	0	0	0
+	ENSG00000278458;ENSG00000120071;ENSG00000275867	A0A0G2JNT7;A0A0G2JNB1;Q7Z3B3;A0A0G2JQF4;I3L4J3;A0A0J9YVS1;A0A0G2JQF5;I3L243;I3L233	KAT8 regulatory NSL complex subunit 1	KANSL1	0	19.5511	34	33	37	45	38	26	27	27	44	45	6	4	3	2	0	0	1	0	21463000	70717000	72684000	135310000	144840000	64888000	56054000	37447000	26176000	224250000	197350000	12014000	3150900	3582200	1637800	0	0	57044	0	3132900000	3906900000	6508100000	6952200000	3152000000	3361900000
+	ENSG00000113504;ENSG00000276482	Q9Y666;A0A0G2JNW7;H0YB78;Q9Y666-2	Solute carrier family 12 member 7	SLC12A7	0	30.7054	30	27	29	29	30	23	26	27	10	9	21	16	14	16	1	0	4	5	9923800	192580000	254780000	186640000	262250000	98331000	58307000	94363000	52734000	8650600	6785500	55087000	53641000	86990000	28275000	66579	0	655450	438490	7818300000	11553000000	8376300000	11098000000	4038100000	2691600000
+	ENSG00000231372;ENSG00000206449	A0A0G2JNW8;Q29980;A0A0G2JH91;Q29980-2	MHC class I polypeptide-related sequence B	MICB	0.00043113		0	0	1	1	0	0	0	0	0	0	0	0	0	0	0	0	0	0	0	0	0	2375600	1281400	0	0	0	0	0	0	0	0	0	0	0	0	0	0	0	0	40386000	0	0	0
-	ENSG00000274287	A0A0G2JNZ2;Q14160	Protein scribble homolog	SCRIB	0	29.1776	2	2	2	2	2	2	2	2	1	1	2	2	2	2	0	0	0	1	6.27407e+06	10664000	7095500	14363000	12591000	11974000	28840000	46188000	35003000	4141600	2310800	18119000	2482700	4386100	2809000	0	0	0	35118	898920000	614620000	891510000	850740000	742470000	3336600000
+	ENSG00000277016	A0A0G2JPD4;P01861	Ig gamma-4 chain C region	IGHG4	0	214.466	0	0	0	0	0	0	0	0	0	0	7	4	6	6	4	3	1	6	0	0	0	0	0	0	0	0	0	0	0	379540000	73613000	213500000	64086000	29986000	2075500	616760	77428000	0	0	0	0	0	0
+	ENSG00000256537	A0A0G2JPJ8			0.00041853		2	1	1	1	2	1	2	1	2	1	1	1	0	0	0	0	0	0	2.62016e+07	35947000	27365000	0	55257000	71520000	55547000	27501000	7141300	56564000	8613200	3430600	14285000	0	0	0	0	0	0	0	0	0	0	0	0
+	ENSG00000274287	A0A0G2JPP5;Q14160-3	Protein scribble homolog	SCRIB	0	29.1776	78	81	72	76	84	76	84	85	79	81	76	57	55	56	14	2	26	20	246420000	488520000	672160000	608220000	593890000	622090000	568580000	926710000	894880000	548980000	625660000	244230000	221540000	185480000	102040000	869870	13165	3828800	1466200	39399000000	51906000000	45897000000	51458000000	39392000000	53604000000
+	ENSG00000244207	A0A0G2JPR0;REV__H0YGK0;REV__H3BN26;REV__Q6UXD5-4			0.0047306		0	0	0	0	0	0	0	0	0	0	0	0	0	0	0	0	1	0	0	0	0	0	0	0	0	0	0	0	0	0	0	0	0	0	0	111370	0	0	0	0	0	0	0
-	ENSG00000236884	A0A0G2JPR5			8.3278e-05		0	0	1	1	0	0	0	0	0	0	1	0	0	1	0	0	0	0	0	0	0	2528000	1075100	0	0	0	0	0	0	51015000	0	0	4734000	0	0	0	0	0	0	0	0	0	0
+	ENSG00000152942;ENSG00000276618	O75943;A0A0G2JPT5;O75943-2;A0A0G2JP78;O75943-4;A0A0G2JNH5;O75943-3;D6RAW6;H0Y9J8;H0Y9T7;A0A0G2JP31;D6RHU1	Cell cycle checkpoint protein RAD17	RAD17	0	7.81025	19	23	26	22	24	20	15	16	22	30	4	2	3	2	1	0	0	0	20546000	54872000	70706000	111870000	105880000	97783000	78324000	294060000	35198000	163970000	167470000	4257000	5170100	4068500	2089300	82749	0	0	0	1513400000	1820900000	2967800000	2981800000	3196300000	2874500000
+	ENSG00000154252;ENSG00000276126	Q9H3Q3;A0A0J9YWU2;A0A0G2JPZ6	Galactose-3-O-sulfotransferase 2	GAL3ST2	0	18.9264	0	0	0	0	0	0	0	0	0	0	9	0	0	2	1	0	0	0	604689	0	0	0	0	0	0	0	0	0	0	65862000	0	0	889630	36984	0	0	0	0	0	0	0	0	0
+	ENSG00000181135	Q96C28;A0A0G2JQ14;E9PNV7;E9PS67;E9PKX4;E9PP66;E9PQ20;E9PJ46;E9PPS7	Zinc finger protein 707	ZNF707	8.6445e-05	4.91792	3	4	6	4	5	3	4	5	4	5	1	0	0	0	0	0	0	0	1.64919e+06	5728500	6007900	19135000	9504600	6861400	7400800	38450000	13996000	5506200	8281000	8056100	0	0	0	0	0	0	0	109920000	134110000	233690000	156520000	186150000	222050000
+	ENSG00000152939;ENSG00000274671	Q8N4S9;A1BQX2;A0A0G2JQ38;Q8N4S9-3;D6RA09;A0A0G2JN23;Q8N4S9-2;D6RAH8;A0A0G2JN00	MARVEL domain-containing protein 2	MARVELD2	0	15.5417	11	12	18	16	19	13	23	23	2	2	13	8	5	5	0	0	0	1	11319000	14448000	25728000	47829000	45008000	73514000	42704000	182800000	146550000	1875100	1290500	52922000	19780000	13184000	11402000	0	0	0	272840	505740000	893480000	920100000	1448300000	1817800000	878790000
-	ENSG00000280618	A0A0G2JR96;A0A0G2JQT1			0.00015427		0	0	0	0	0	0	0	0	0	0	1	0	0	0	0	0	0	0	15267000	0	0	0	0	0	0	0	0	0	0	604680	0	0	0	0	0	0	0	0	0	0	0	0	0
+	ENSG00000278466	A0A0G2JR65;A0A0G2JM87			0	281.935	1	1	0	0	1	0	1	1	0	1	142	13	30	42	77	5	2	10	0	3445700	5122600	0	0	423850	0	1743300	342380	0	143680	6514000000	8608100	16617000	95606000	193740000	10643	16040	486310	0	0	0	0	0	0
+	ENSG00000281536	A0A0G2JS06			0.0049047		0	0	0	0	0	0	0	0	0	0	0	0	0	1	0	0	0	0	0	0	0	0	0	0	0	0	0	0	0	0	0	0	13810000	0	0	0	0	0	0	0	0	0	0
+	ENSG00000281145;ENSG00000211650	A0A0G2JSC0;A0A087WSX0		IGLV5-45	0.0011234	4.15302	0	0	0	0	0	0	0	0	0	0	1	0	0	2	2	0	1	2	0	0	0	0	0	0	0	0	0	0	0	24842000	0	0	38724000	531790	0	216110	284460	0	0	0	0	0	0
-	ENSG00000274081	A0A0J9YVP6			0.00048523	52.6481	1	0	1	1	0	0	1	1	0	1	0	0	0	0	0	0	0	0	2018400	859560	0	680880	1450100	0	0	589470	1625300	0	383270	0	0	0	0	0	0	0	0	27523000	0	0	40876000	0	0
-	ENSG00000215301	A0A0J9YVQ7			0.00015548	50.6309	1	1	1	1	1	1	1	1	1	1	0	0	0	0	0	0	0	0	4.42672e+07	14494000	90539000	37620000	189310000	110790000	95271000	90447000	51995000	146100000	28932000	0	0	0	0	0	0	0	0	0	0	0	0	0	0
-	ENSG00000204138	A0A0J9YVR0;A0A0J9YWV8			0	13.4005	2	2	1	2	2	2	2	2	2	2	1	0	0	0	0	0	0	0	11699000	5198500	11838000	6372100	6979100	18120000	12873000	4947900	4694700	16646000	26712000	2069400	0	0	0	0	0	0	0	65949000	116200000	112750000	90859000	204180000	152510000
-	ENSG00000266714	A0A0J9YVZ6;Q96JP2;A0A0J9YXD6	Unconventional myosin-XVB	MYO15B	0.00042909	18.5136	2	3	1	0	0	0	0	0	0	0	3	0	0	1	0	0	0	0	2.80551e+06	7761500	11962000	404870	0	0	0	0	0	0	0	9004400	0	0	365530	0	0	0	0	544620000	805320000	0	0	0	0
+	ENSG00000176171	Q12983;F6RP06;A0A0J9YW18	BCL2/adenovirus E1B 19 kDa protein-interacting protein 3	BNIP3	8.8145e-05	1.69281	2	3	2	2	4	2	2	3	4	3	1	2	3	3	0	0	1	1	4.04887e+06	26267000	27941000	21681000	27337000	12891000	4652400	52751000	46045000	94683000	88408000	1438700	68316000	6124800	6404400	0	0	721280	282380	255960000	369170000	310880000	253020000	54285000	126180000
-	ENSG00000147251	A0A0J9YW64			0.0038634	1.08013	0	0	1	0	1	0	0	1	0	1	1	1	1	1	0	0	0	0	0	0	0	135130000	0	174520	0	0	254700000	0	101670000	400810000	83891000	708530000	464850000	0	0	0	0	0	0	0	0	0	0
+	ENSG00000070047;ENSG00000274780	Q9P1Y6;E9PJ24;B7ZM65;F8WEF5;A0A0J9YYB5;A0A0J9YWD5;Q9P1Y6-3;A0A0J9YX88;Q9P1Y6-2	PHD and RING finger domain-containing protein 1	PHRF1	0	11.0339	41	41	42	46	41	31	31	34	44	45	12	8	9	8	3	0	1	3	30607000	122020000	141270000	229340000	242760000	141640000	103330000	71591000	78503000	230760000	230970000	21838000	14217000	45211000	30388000	865950	0	3525200	89483	7153200000	7421200000	15071000000	13655000000	9374700000	6492500000
-	ENSG00000082397	A0A0J9YWE1			0.0010791	29.763	0	0	0	0	0	0	0	0	0	0	2	0	1	1	0	0	0	0	0	0	0	0	0	0	0	0	0	0	0	6173800	0	14702000	2048900	0	0	0	0	0	0	0	0	0	0
-	ENSG00000151474;ENSG00000114541	A0A0J9YWI3;C9JBX2;A0A0J9YXB2		FRMD4B	0.0019278	10.1994	2	1	0	0	0	0	1	2	1	1	0	0	0	0	1	1	1	1	7862300	10552000	2705300	0	0	0	0	11661000	5130400	5072300	3688700	0	0	0	0	79684	1979700	3676500	27763000	0	0	0	0	0	0
+	ENSG00000112297	A0A0J9YWL0;Q9Y4K1;Q9Y4K1-2;Q96QW7	Absent in melanoma 1 protein	AIM1	0	24.4216	3	5	74	74	2	10	75	78	5	7	61	18	75	68	4	0	1	16	6829100	2615700	2393700	201040000	199750000	47338	2313900	259300000	264470000	1574400	16840000	139400000	15425000	278570000	85929000	168840	0	9588.4	1177700	7373400	16510000	18850000000	20344000000	0	27776000
-	ENSG00000082397	A0A0J9YWS4			0.00068871	29.763	0	0	0	0	1	1	0	0	0	0	1	0	1	1	1	0	0	1	0	0	0	0	0	638610	0	0	0	0	0	14557000	0	10651000	3441200	565180	0	0	1009500	0	0	0	0	0	0
-	ENSG00000197321	A0A0J9YWY6			0	19.8217	0	0	0	0	0	0	0	0	0	0	2	1	3	2	1	0	0	1	0	0	0	0	0	0	0	0	0	0	0	11917000	5308600	23166000	5803800	241310	0	0	51080	0	0	0	0	0	0
+	ENSG00000282644	A0A0J9YX35			0.00036298		0	0	1	1	1	1	0	0	1	0	2	1	1	1	0	0	0	0	0	0	0	10336000	9358500	5819000	39905000	0	0	5496400	0	93182000	21307000	19684000	82704000	0	0	0	0	0	0	0	0	0	0
-	ENSG00000105993	A0A0J9YX62;O75190-3;C9J2C4;C9JDX6;F8WCZ4;C9J2P2;C9JDR7;C9JB42;C9JN01;Q8WWF6	DnaJ homolog subfamily B member 6	DNAJB6	8.5529e-05	19.4883	0	1	0	0	2	0	2	0	2	1	0	0	1	0	1	0	0	1	4504600	0	1477400	0	0	5184200	0	3325300	0	5542400	2376100	0	0	3871000	0	77459	0	0	123630	0	0	0	0	81651000	0
+	ENSG00000105854	A0A0J9YXF2;A0A0J9YYG4;J3QT77;G3XAK4;A0A0J9YXU7;A0A0J9YYJ1;A0A0J9YYF3;A0A0J9YXM1;A0A0J9YYF0;A0A0J9YVW3		PON2	0	62.6677	22	22	17	19	15	17	14	15	16	18	16	14	13	11	6	6	13	3	1306400000	4311100000	5056700000	1127800000	1576500000	506660000	396980000	560990000	294560000	775590000	769860000	712860000	796190000	171790000	82520000	2167800	1459900	69255000	2504900	69594000000	75428000000	18913000000	29467000000	7638300000	10035000000
+	ENSG00000214897	A0A0J9YXH5;A0A0J9YXQ4			0.009838		0	1	1	1	1	1	1	0	1	1	0	0	0	0	1	0	1	0	13058000	0	7341000	14447000	16266000	27444000	92042000	99720000	0	24796000	8916200	0	0	0	0	346810	0	150260	0	0	0	0	0	0	1900000000
+	ENSG00000048740	E9PC62;A0A0J9YXJ0;O95319-4;O95319-3;O95319;Q5VZZ6;A0A0J9YX66;O95319-5;O95319-2;V9GYD9;V9GY47;A0A0J9YXK1	CUGBP Elav-like family member 2	CELF2	0	9.40968	0	3	4	3	11	10	2	3	0	1	11	5	7	7	5	0	1	4	30813000	0	5825100	15630000	28620000	292250000	224650000	11651000	9340300	0	443400	296790000	67335000	74110000	78705000	1037100	0	263230	1841500	0	50399000	60423000	0	4602100000	4039400000
-	ENSG00000167676	A0A0J9YXN7			0.0010733		0	0	0	0	0	0	0	0	0	0	1	1	1	1	0	0	0	0	0	0	0	0	0	0	0	0	0	0	0	3152000	626840	2527900	1507200	0	0	0	0	0	0	0	0	0	0
-	ENSG00000147251	A0A0J9YXQ7			0.0025918	1.08013	0	0	0	0	0	0	0	0	1	1	0	0	0	0	0	0	0	0	0	0	0	0	0	0	0	0	0	121760000	69003000	0	0	0	0	0	0	0	0	0	0	0	0	0	0
-	ENSG00000273594	A0A0J9YXU2			0.0044499	167.795	0	0	1	0	0	0	0	0	1	0	0	0	0	0	0	0	0	0	0	0	0	0	0	0	0	0	0	11720000	0	0	0	0	0	0	0	0	0	0	0	0	0	0	0
+	ENSG00000266714	A0A0J9YY01;A0A0J9YW50;A0A0J9YYB3;A0A0J9YXG9;A0A0J9YYJ7;A0A0J9YXR1;A0A0J9YXA6			0	18.5136	51	48	26	28	6	5	5	4	6	3	33	2	3	2	0	0	1	0	1992900	136770000	168980000	17365000	131140000	18250000	24285000	813720	2354300	3063500	6193100	38458000	2487700	7791900	4961100	0	0	10805	0	25617000000	29307000000	2424300000	4750900000	266440000	777180000
+	ENSG00000204131	A0A0J9YY34;A0A0J9YY72;A0A0J9YW69;D6RBM4;Q5HYW2	NHS-like protein 2	NHSL2	0		4	4	0	1	7	3	1	1	33	35	13	9	17	16	0	0	0	2	687513	915370	839520	0	350030	3962100	660900	0	146650	100990000	75231000	5991700	38756000	23452000	10617000	0	0	0	39133	34003000	39093000	0	0	173890000	36981000
-	ENSG00000049618	A0A0J9YY80			0.00029947	12.7811	0	0	0	0	0	0	0	0	1	0	0	0	0	0	0	0	0	0	0	0	0	0	0	0	0	0	0	5895300	0	0	0	0	0	0	0	0	0	0	0	0	0	0	0
+	ENSG00000282150;ENSG00000282777	A0A0J9YY99;A0A0B4J2B7		IGHV3-30	0	332.059	0	0	0	0	0	0	0	0	0	0	8	3	5	6	4	1	2	4	0	0	0	0	0	0	0	0	0	0	0	1595300000	456300000	1030000000	901440000	63257000	0	2538800	80241000	0	0	0	0	0	0
+	ENSG00000273154	A0A0J9YYD9;V9GYI1;A0A087WT39			0		0	0	5	4	1	0	0	0	0	0	2	3	0	1	0	0	2	1	0	0	0	78814000	75898000	2552000	0	0	0	0	0	15029000	105630000	0	2570200	0	0	686310	282840	0	0	1113000000	1122500000	0	0
+	ENSG00000146122	Q86T65;A0A0J9YYF7;Q86T65-4;A0A0J9YX09;F2Z2Q2	Disheveled-associated activator of morphogenesis 2	DAAM2	0	5.16321	0	0	0	0	5	7	0	1	2	1	17	7	19	15	2	0	0	2	1.46473e+06	0	0	0	0	4776000	7072600	0	2528400	401270	82130	24354000	4686900	26344000	6451100	87188	0	0	106490	0	0	0	0	245980000	377620000
-	ENSG00000228760	A0A0K0K1A2;F6WML8;F6XTU0;F6U1F2		BAG6	0	85.5207	0	0	1	0	0	1	1	1	1	0	0	0	0	0	0	0	0	0	0	0	0	2236500	0	0	6535600	9430100	9375000	5981800	0	0	0	0	0	0	0	0	0	0	0	0	0	0	0
+	ENSG00000185340	Q99501;A0A5E8;Q99501-4;Q99501-2;Q99501-3;C9JRR6;C9JFI0	GAS2-like protein 1	GAS2L1	0	10.751	13	10	12	14	1	5	10	11	12	12	7	4	11	9	1	0	0	1	8840000	15467000	13243000	26645000	22771000	612680	2021500	18498000	20798000	20618000	24504000	11128000	6171400	16159000	9651500	84141	0	0	143260	623350000	442110000	785240000	764200000	0	102690000
+	ENSG00000144445	A0AUZ9;A0AUZ9-2;A0AUZ9-4;A0AUZ9-3;H7C2S5;H7BZ78;H7C1T2	KAT8 regulatory NSL complex subunit 1-like protein	KANSL1L	0.00041908	3.42103	2	1	4	2	2	3	0	1	5	6	0	0	0	0	0	0	0	0	648797	785360	474290	2667700	3745200	1367300	938420	0	23564000	5294100	4987100	0	0	0	0	0	0	0	0	90732000	0	106710000	0	110150000	0
+	ENSG00000221955	A0AV02-3;A0AV02;A0AV02-2;A0AV02-5;A0AV02-4	Solute carrier family 12 member 8	SLC12A8	0	5.96335	0	0	8	9	2	0	5	5	0	0	3	0	1	2	0	0	1	0	4317800	0	0	17058000	29164000	1232600	0	6010700	4680600	0	0	9975300	0	654260	1836400	0	0	70116	0	0	0	277760000	397340000	0	0
+	ENSG00000163694	A0AV96;A0AV96-2;B7Z8Z7;D6R9D6;D6RBS9;D6REZ6;D6R9M7;D6RFL5;D6RA49;D6RBP6;D6RCT1;Q8TBY0;Q8TBY0-2;Q8TBY0-3;D6RF41	RNA-binding protein 47	RBM47	0	80.9483	30	30	22	26	17	18	24	27	3	0	38	19	29	28	4	1	6	3	11705000	848030000	1009900000	200830000	229100000	73034000	58612000	580720000	459070000	29413000	0	1029000000	299950000	577610000	244950000	2762400	67142	4336700	2716300	16327000000	19905000000	5758200000	5794700000	2613600000	1757800000
+	ENSG00000105948	A0AVF1;A0AVF1-3;B7Z6R6;A0AVF1-2;B7Z2T3;Q96CU4;F8WEZ4	Intraflagellar transport protein 56	TTC26	0		17	17	20	21	24	19	10	10	18	22	4	1	7	5	1	0	0	2	10965000	56475000	40929000	126670000	127040000	207460000	98565000	33658000	29793000	171420000	104310000	3181100	286520	7081700	8979300	27862	0	0	226390	1296100000	1939400000	3526200000	4314400000	7205600000	3496000000
+	ENSG00000171045	A0AVG3;E5RHT3		TSNARE1	0	7.60728	8	5	8	5	3	4	4	1	7	8	0	0	1	1	0	0	1	1	2895900	6941500	9857600	7487200	15705000	2085300	3143700	1647600	1443300	5968400	12803000	0	0	18488000	15983000	0	0	231400	522380	187260000	253650000	260210000	137980000	206850000	205990000
+	ENSG00000168936	A0AVI4;A0AVI4-2	E3 ubiquitin-protein ligase TM129	TMEM129	8.431e-05	31.6642	3	3	4	2	2	5	2	2	3	2	0	1	1	1	0	0	0	0	7966300	4694000	12964000	15803000	7662300	8892700	1043400000	4007200	4369900	13722000	13543000	0	1492600	873490	993810	0	0	0	0	655010000	1983100000	920980000	1800700000	1707600000	2909600000
+	ENSG00000129173	A0AVK6;E9PMT9	Transcription factor E2F8	E2F8	0	3.29662	9	12	18	22	17	12	10	10	15	16	3	0	1	0	0	0	0	1	4.46342e+06	8269400	15336000	224170000	52005000	230420000	12365000	13208000	23683000	37080000	19523000	2445500	0	0	0	0	0	0	103680	869440000	1103100000	2595200000	3789000000	1996500000	1534400000
+	ENSG00000033178	A0AVT1;A0AVT1-2;A0AVT1-3;H0Y8S8;A0AVT1-4;H0Y9U5	Ubiquitin-like modifier-activating enzyme 6	UBA6	0	6.03983	57	58	68	66	64	59	58	53	65	67	56	42	49	46	22	4	31	33	553680000	762470000	897400000	1532100000	2266700000	1493800000	1238100000	1076300000	1048000000	1981700000	1652000000	428530000	436660000	314340000	165050000	3212700	80307	10299000	9117600	44127000000	56669000000	73294000000	116190000000	76871000000	71081000000
+	ENSG00000117868	A0FGR8-2			0	29.1952	39	41	34	40	37	36	39	42	36	39	41	31	38	38	29	2	14	29	331930000	669070000	961790000	831380000	985310000	557150000	477470000	947500000	793930000	586430000	512000000	312530000	232700000	268950000	111340000	11784000	6737.8	4945800	15309000	27543000000	37108000000	39063000000	40515000000	24633000000	20603000000
+	ENSG00000156603	A0JLT2;J3KR33;A0JLT2-2	Mediator of RNA polymerase II transcription subunit 19	MED19	0	7.90017	7	5	8	8	8	4	4	6	9	6	1	0	1	1	0	0	0	0	35777000	71450000	72289000	106750000	186920000	95316000	79198000	51643000	79310000	186770000	103130000	9912000	0	3904500	2984400	0	0	0	0	534870000	683320000	889830000	1877700000	835470000	823300000
+	ENSG00000111647	A0JNW5;A0A0C4DGH6;A0JNW5-2;F8W665;F8W1I2;F8VWX2;Q32M92;F8VRN3;Q32M92-2	UHRF1-binding protein 1-like	UHRF1BP1L	0	5.7943	37	46	42	46	40	35	36	30	37	36	21	29	16	13	1	0	1	2	20182000	45617000	75774000	72044000	106160000	67347000	53591000	50792000	37864000	55256000	45382000	18568000	36271000	8717400	3124000	6500.4	0	41470	46378	3516300000	5252600000	4939200000	7714000000	5575300000	4320100000
+	ENSG00000187164	A0MZ66;A0MZ66-3;A0MZ66-6;A0MZ66-4;A0MZ66-2	Shootin-1	KIAA1598	0	12.8603	43	45	42	41	42	41	46	46	42	41	71	44	50	50	17	6	21	17	229410000	2901700000	3167800000	1606700000	1839100000	1027400000	800560000	2852100000	2035700000	708330000	593460000	978890000	807030000	538620000	282140000	2060000	651440	5772900	4962200	94162000000	115780000000	61903000000	63906000000	38631000000	28004000000
+	ENSG00000168569	A0PJW6;G5EA27;H0YCK4	Transmembrane protein 223	TMEM223	8.4969e-05	12.6457	6	5	6	6	5	5	6	6	5	6	2	2	2	2	1	0	1	0	9.91949e+07	63928000	69942000	133230000	166270000	111560000	152440000	135090000	133440000	65648000	96143000	17205000	68667000	13623000	5611600	384720	0	9976100	0	789300000	1010900000	1317900000	1996100000	1628800000	2097900000
+	ENSG00000163331	A0PJW8;B8ZZC6;M1EA23;M1EA21;H0Y3U5	Death-associated protein-like 1	DAPL1	0.0001596		0	0	0	0	0	0	0	0	0	0	0	0	1	0	0	0	0	0	6295100	0	0	0	0	0	0	0	0	0	0	0	0	2798400	0	0	0	0	0	0	0	0	0	0	0
+	ENSG00000162460	A0PJX8	Transmembrane protein 82	TMEM82	0.00015807	8.16655	0	0	0	0	0	0	0	0	0	0	0	0	0	0	0	2	2	0	0	0	0	0	0	0	0	0	0	0	0	0	0	0	0	0	151070	1596700	0	0	0	0	0	0	0
+	ENSG00000172986	A0PJZ3;C9J3Q6;C9JND4	Glucoside xylosyltransferase 2	GXYLT2	0.0021709	3.25587	1	1	2	2	4	1	0	1	2	2	0	0	0	0	0	0	0	0	700659	432090	4617700	1883600	16430000	11655000	14051000	0	2539300	3683600	12286000	0	0	0	0	0	0	0	0	0	0	140040000	418540000	62277000	0
+	ENSG00000188735	A0PK00;H0YG77	Transmembrane protein 120B	TMEM120B	0	2.42613	5	5	7	7	7	5	7	6	7	7	3	1	2	2	0	0	0	0	4.17793e+07	117310000	91539000	155710000	262920000	184880000	115790000	110870000	74080000	157480000	121850000	6066900	5734200	10039000	6104000	0	0	0	0	1600500000	1109500000	1860200000	3082600000	2629100000	1571700000
+	ENSG00000187783	A0PK05;A0PK05-2	Transmembrane protein 72	TMEM72	0.00036232	13.8265	0	0	0	0	0	0	0	0	0	0	4	0	0	0	0	0	0	0	6.73336e+06	0	0	0	0	0	0	0	0	0	0	72225000	0	0	0	0	0	0	0	0	0	0	0	0	0
+	ENSG00000071205	A1A4S6;H0Y8W5	Rho GTPase-activating protein 10	ARHGAP10	0	2.78391	22	26	35	35	33	23	28	27	30	21	22	11	29	28	11	0	1	14	17492000	86835000	55104000	224970000	301900000	162060000	65200000	108120000	108670000	107220000	44436000	40597000	12627000	164010000	78526000	1283700	0	269570	2699500	2395000000	2420700000	11668000000	14611000000	4624800000	3827700000
+	ENSG00000185101	A1A5B4;A1A5B4-3	Anoctamin-9	ANO9	8.792e-05	44.6581	0	1	5	5	1	1	1	2	2	2	11	0	8	6	2	1	0	1	5276600	0	0	6976300	9575300	1238400	1384700	1083800	3106900	4817000	2421200	96714000	0	16136000	5020200	192570	42094	0	154180	0	0	266290000	339530000	0	0
+	ENSG00000137266	A1A5C7;C9J4Z0;A1A5C7-4	Solute carrier family 22 member 23	SLC22A23	0.00023125	31.4599	3	4	3	3	4	1	3	3	0	0	4	2	2	3	1	0	0	1	2.65128e+06	3208600	6195600	6676600	1872800	2422900	2206500	3927700	5388600	0	0	20893000	9540600	12532000	36675000	626640	0	0	350440	131730000	176890000	217650000	160420000	126190000	0
+	ENSG00000162069	A1A5D9;A1A5D9-2	Bicaudal D-related protein 2	CCDC64B	0	39.4147	3	3	11	14	3	2	21	20	1	1	26	3	11	6	0	0	1	0	5.76842e+07	13932000	10723000	25199000	31771000	14531000	15783000	67874000	48621000	286360	33650000	158600000	4529400	25607000	7431000	0	0	1186100	0	0	0	425510000	316680000	0	0
+	ENSG00000183111	A1IGU5;D6RJH4	Rho guanine nucleotide exchange factor 37	ARHGEF37	0	6.56175	3	4	9	7	6	1	5	6	8	6	23	12	26	25	16	0	1	20	3.99238e+06	1965900	3192500	120150000	7567200	2654700	362360	4405400	24671000	10598000	43209000	91858000	54690000	185190000	93214000	1994800	0	11665	4774400	53801000	215120000	958280000	449110000	100380000	0
+	ENSG00000152102	A1KXE4;A1KXE4-2	Myelin-associated neurite-outgrowth inhibitor	FAM168B	8.5419e-05	38.9646	1	2	2	2	1	2	1	2	1	2	1	0	1	1	0	0	0	0	4.58132e+07	18153000	129870000	134780000	190390000	116120000	216960000	52658000	57548000	70307000	262840000	41310000	0	38631000	2618200	0	0	0	0	0	479310000	413970000	405860000	177840000	489940000
+	ENSG00000254726	A1L020	RNA-binding protein MEX3A	MEX3A	0		8	4	11	11	20	21	6	4	29	28	0	0	0	0	1	0	1	1	9.71316e+06	9950300	8709600	60543000	42390000	142650000	153570000	27386000	4005000	983810000	1162000000	0	0	0	0	15833000	0	8743300	16622000	65812000	44572000	677100000	328910000	3397400000	4889100000
+	ENSG00000105135	A1L0T0;M0R026;E9PJS0;M0R1B5;E9PL44;E9PNL1	Acetolactate synthase-like protein	ILVBL	0	50.1468	26	27	26	29	29	24	28	24	27	28	35	27	22	22	15	6	22	12	642190000	451070000	618040000	599900000	1041200000	618410000	399410000	661860000	641470000	638470000	652130000	595780000	724770000	202200000	111500000	12262000	748010	29260000	10644000	9732300000	16836000000	15629000000	27079000000	14633000000	12679000000
+	ENSG00000110900	F5H2P0;A1L157	Tetraspanin;Tetraspanin-11	TSPAN11	0.0010154	4.90792	1	1	1	1	1	1	1	1	2	0	0	0	1	0	1	1	1	1	18986000	195350000	238720000	49179000	163370000	9711800	21242000	7872300	9073700	18542000	0	0	0	5600900	0	7865800	7619	90918	5285200	0	0	0	0	0	0
+	ENSG00000204334	A1L162	Glutamate-rich protein 2	ERICH2	0.0062082		0	0	0	0	0	0	0	1	0	0	0	0	1	0	0	0	0	0	0	0	0	0	0	0	0	0	1221500	0	0	0	0	42151000	0	0	0	0	0	0	0	0	0	0	0
+	ENSG00000239887	A1L170;A1L170-2;F8W6W0	Uncharacterized protein C1orf226	C1orf226	0	6.58814	4	6	12	14	7	6	12	14	4	7	8	7	5	4	0	0	1	0	8521100	9761900	17963000	314390000	403460000	65287000	92531000	383560000	482140000	29931000	50664000	201940000	37932000	35156000	15548000	0	0	514220	0	94721000	170170000	3963500000	4355400000	561560000	1413700000
+	ENSG00000224877	A1L188	Uncharacterized protein C17orf89	C17orf89	0.00029895	15.8659	3	3	2	3	3	2	2	2	2	2	1	0	0	1	0	0	1	1	22338000	487330000	144570000	41270000	91826000	71397000	49188000	1061900000	29455000	22680000	19603000	17669000	0	0	8126200	0	0	175540	531880	1494000000	633820000	373280000	432610000	346070000	325110000
+	ENSG00000126822	A1L390;A1L390-3;G3V311;A1L390-2;G3V278;G3V3I3	Pleckstrin homology domain-containing family G member 3	PLEKHG3	0	19.632	40	37	42	37	31	35	35	31	34	37	24	12	10	12	1	0	1	1	32917000	151600000	164020000	178440000	197730000	86944000	61863000	113680000	86796000	104860000	96354000	35429000	20250000	12054000	6333900	12402	0	137230	26399	6902900000	8542300000	8573700000	10080000000	3786300000	3625700000
+	ENSG00000164181	A1L3X0;D6RE10;D6RBR5;D6RBM2	Elongation of very long chain fatty acids protein 7;Elongation of very long chain fatty acids protein	ELOVL7	0.00041696	6.96366	2	2	2	2	2	1	2	2	2	2	2	0	2	2	0	0	0	0	1.76211e+06	99636000	94332000	196110000	215730000	72165000	20611000	183620000	94463000	21527000	11191000	37089000	0	33466000	17971000	0	0	0	0	822690000	831120000	1718000000	1935600000	616540000	0
+	ENSG00000179954	A1L4H1;A0A087WU72;A1L4H1-2;M0QZ17	Soluble scavenger receptor cysteine-rich domain-containing protein SSC5D	SSC5D	0	4.48281	0	1	1	1	2	0	0	0	0	1	9	2	9	10	13	0	2	18	423836	0	1425700	811650	1150200	462980	0	0	0	0	645310	12816000	833730	10316000	14168000	1630900	0	285540	2018900	0	0	0	0	0	0
+	ENSG00000174705	A1X283;G3V144;H0YAU1	SH3 and PX domain-containing protein 2B	SH3PXD2B	0	3.48034	47	49	52	52	57	47	42	36	52	53	35	17	43	41	8	1	3	14	298370000	472210000	654730000	771540000	794380000	401380000	404310000	205340000	169450000	1520300000	1295500000	194750000	30162000	429710000	161730000	312700	56435	175030	2956900	22046000000	30060000000	36556000000	40566000000	19709000000	20783000000
+	ENSG00000188343	A1XBS5;A1XBS5-2;A1XBS5-3;A0A087WTS3;A1XBS5-4;H0YC32;E5RGD0;A0A0B4J212;F8W7P5;E5RID3;E5RHK0;A1XBS5-5;E5RFH7;E5RGP4;E5RFS7;E5RGE3;E5RHA4	Protein FAM92A1	FAM92A1	0	1.96291	3	5	12	15	12	11	5	6	8	7	2	1	3	3	0	0	0	0	6.40914e+06	16000000	59558000	260660000	538020000	170910000	86199000	18385000	23100000	49910000	29745000	3780900	1381400	4509400	4644500	0	0	0	0	117810000	371150000	3387100000	8258000000	2325500000	962440000
+	ENSG00000184828	A1YPR0;A0A0K0K1A1	Zinc finger and BTB domain-containing protein 7C	ZBTB7C	0.0068543	22.207	0	0	0	1	0	0	1	1	1	0	1	0	0	0	0	0	0	0	0	0	0	0	374800	0	0	15876000	46465	2887400	0	1099300	0	0	0	0	0	0	0	0	0	0	0	0	0
+	ENSG00000172264	A1Z1Q3;A1Z1Q3-4	O-acetyl-ADP-ribose deacetylase MACROD2	MACROD2	0	2.15776	3	2	1	3	3	2	4	4	6	6	2	3	3	3	1	0	0	5	2276600	43244000	2036400	1059700	12867000	2578000	229360	18537000	22869000	35237000	34408000	19615000	8033100	27595000	23267000	26250	0	0	674490	100630000	61790000	0	0	56024000	7325200
-	ENSG00000172264	A1Z1Q3-2;A1Z1Q3-5	O-acetyl-ADP-ribose deacetylase MACROD2	MACROD2	8.1613e-05	2.15776	0	0	0	0	0	0	0	0	0	0	0	1	0	1	0	0	0	0	0	0	0	0	0	0	0	0	0	0	0	0	3025600	0	1133400	0	0	0	0	0	0	0	0	0	0
-	ENSG00000172264	A1Z1Q3-6	O-acetyl-ADP-ribose deacetylase MACROD2	MACROD2	0.0093115	2.15776	0	0	0	0	0	0	0	0	0	0	0	0	1	0	0	0	0	0	0	0	0	0	0	0	0	0	0	0	0	0	0	3520400	0	0	0	0	0	0	0	0	0	0	0
+	ENSG00000178199	A2A288;A2A288-4;H0Y4Y6;A2A288-3;B7ZBA4	Probable ribonuclease ZC3H12D	ZC3H12D	0.00082074	4.57006	0	0	0	1	0	0	0	0	1	1	4	1	0	0	1	0	1	1	1.40913e+06	0	0	0	484710	0	0	0	0	3458200	30316	2162800	456540	0	0	70255	0	134450	74590	0	0	0	0	0	0
+	ENSG00000088035	Q9Y672;A2A2G4	Dolichyl pyrophosphate Man9GlcNAc2 alpha-1,3-glucosyltransferase	ALG6	0.0010727	7.0687	2	2	2	3	3	4	1	1	2	1	1	1	0	1	0	2	5	0	4.36295e+06	19048000	16206000	4933600	6753900	25823000	57947000	4355400	4867100	21476000	1131500	1161100	26274000	0	1319000	0	14627	2588300	0	511710000	514560000	347890000	203960000	541030000	574090000
+	ENSG00000171867	P04156;A2A2V1;P04156-2;X6RKS3	Major prion protein	PRNP	0	25.7857	8	7	5	7	5	2	5	3	3	1	2	1	2	2	5	0	2	5	16371000	184940000	441900000	48620000	250480000	68002000	22730000	61632000	17492000	9628200	607360	39834000	3041200	35045000	41370000	15854000	0	76347	18906000	2533400000	4533700000	508530000	3226100000	497800000	0
+	ENSG00000172159	A2A2Y4;A2A2Y4-2;A2A2Y4-5;A2A2Y4-3;A2A2Y4-4;Q5JV61	FERM domain-containing protein 3	FRMD3	0	7.54156	11	8	1	0	1	0	1	7	4	5	0	0	0	0	0	0	0	0	5.04439e+06	45365000	66063000	820170	0	3389800	0	4545300	12938000	6943500	95565000	0	0	0	0	0	0	0	0	1496300000	2366600000	0	0	0	0
-	ENSG00000137073	A2A305		UBAP2	0	9.2076	1	1	1	1	1	1	1	1	1	1	0	0	0	0	0	0	0	0	6.72809e+06	5354000	7866400	8967200	7353400	8836300	8533400	2420500	3679700	3875800	5167800	0	0	0	0	0	0	0	0	0	0	0	0	0	0
+	ENSG00000121753	O60241;A2A3C1;A2A3C3;A2A3C6;A2A3C2;O60241-3;O60241-4;O60241-2;A2A3C4;E9PND1	Brain-specific angiogenesis inhibitor 2	BAI2;ADGRB2	0.00023063	1.76137	0	1	1	1	1	1	1	2	6	6	0	0	0	0	1	0	0	1	704420	0	185880	0	574380	99254000	382000	1602200	4711000	2360000	1998000	0	0	0	0	18188	0	0	56360	0	0	0	0	0	0
-	ENSG00000137154	A2A3R5	40S ribosomal protein S6	RPS6	0.0003614	1050.54	1	1	1	1	1	1	1	1	1	1	0	1	0	0	0	0	0	0	9.34245e+06	13960000	0	71856000	21911000	6480700	7356700	7677400	1076000	5167200	8602700	0	0	0	0	0	0	0	0	0	0	431130000	0	0	0
-	ENSG00000135837	A2A4F6		CEP350	8.4027e-05	7.36241	0	1	0	1	1	0	1	1	1	0	0	0	0	0	0	0	0	0	4.97983e+06	0	1910100	0	5873600	7442100	0	5887400	1934500	16938000	0	0	0	0	0	0	0	0	0	0	0	0	0	0	0
+	ENSG00000179344	A2AAZ0;Q5Y7D6;Q5SU54;A2AAY8		HLA-DQB1	0		0	0	1	1	6	4	1	0	0	0	15	10	6	5	6	0	1	2	0	0	0	418940	1008000	71585000	33665000	163530000	0	0	0	629730000	339330000	20544000	52190000	3600400	0	384900	661870	0	0	0	0	1645200000	639820000
-	ENSG00000206376;ENSG00000238134	A2ABF8;A0A0G2JIR1		EHMT2	0.0011217	14.1028	0	0	0	0	0	0	1	1	0	1	0	0	0	0	0	0	0	0	898268	0	0	0	0	0	0	433710	326340	0	403290	0	0	0	0	0	0	0	0	0	0	0	0	0	0
+	ENSG00000204525	P10321;A2AEA2;F8W9Z8	HLA class I histocompatibility antigen, Cw-7 alpha chain	HLA-C	0	853.136	1	1	2	2	3	3	0	0	1	2	1	1	3	3	1	0	1	1	1.09878e+08	2850600	8362700	1355500000	1266300000	394400000	410220000	0	0	23565000	20240000	77524000	202950000	20396000	144500000	9984900	0	3244500	6740400	103010000	290900000	19167000000	13312000000	5156200000	6785700000
+	ENSG00000173681	A2AJT9;A2AJT9-2;A2AJT9-3;F2Z385;H7BXX2	Uncharacterized protein CXorf23	CXorf23	0	5.74584	16	13	14	13	10	12	13	14	20	15	9	2	4	1	0	0	1	0	4158600	33027000	22115000	39796000	26286000	17618000	16961000	22349000	18425000	67345000	66912000	12699000	568970	3492100	720300	0	0	53284	0	919830000	996000000	1028900000	792440000	715870000	583960000
-	ENSG00000228080	A2BFX2		HLA-DRB1	0.0044527		0	0	0	0	0	0	0	0	0	0	0	0	0	0	1	0	0	1	0	0	0	0	0	0	0	0	0	0	0	0	0	0	0	919970	0	0	0	0	0	0	0	0	0
+	ENSG00000182986	A2RRD8;M0R2L4;M0QX96;M0QZA2	Zinc finger protein 320	ZNF320	0	13.1606	1	1	6	7	5	4	2	3	7	6	0	0	0	0	0	0	0	0	6.34056e+06	2422600	8427800	39054000	82723000	22543000	22093000	1236200	4038000	64405000	72620000	0	0	0	0	0	0	0	0	0	0	702900000	1297000000	443760000	971790000
+	ENSG00000151779	A2RRP1;A2RRP1-2;H0Y5G7;H7C007;C9JCM7;H7BZR3;H7BZU5;H7C1Y9;H7C1U4	Neuroblastoma-amplified sequence	NBAS	0	7.94762	76	73	82	82	77	66	67	59	85	86	66	48	44	51	7	1	16	14	41970000	124820000	136970000	180320000	248370000	184600000	111030000	148140000	89300000	269950000	230810000	72760000	91007000	60781000	30234000	218420	582860	947000	690490	12531000000	14699000000	18752000000	24241000000	17857000000	12160000000
+	ENSG00000185418	A2RTX5;A2RTX5-2;B7ZLP8;H0YKB9	Probable threonine--tRNA ligase 2, cytoplasmic	TARSL2	0	3.14046	17	21	28	27	28	27	24	27	24	26	17	13	15	15	4	1	1	5	5018400	30992000	39828000	105160000	109560000	176760000	195740000	79573000	87061000	90892000	98384000	46688000	26920000	33499000	26777000	137760	5541.8	27914	649300	1085300000	1548800000	4682500000	4472900000	7383200000	7825600000
+	ENSG00000179256	A2RU48	Single-pass membrane and coiled-coil domain-containing protein 3	SMCO3	0.0010144		0	0	0	0	0	0	0	0	0	0	1	0	1	1	1	1	1	1	5143100	0	0	0	0	0	0	0	0	0	0	4720100	0	4363300	3469000	330790	19458	83453	3487800	0	0	0	0	0	0
+	ENSG00000188266	A2RU49;A0A0C4DGM4;A2RU49-3;A2RU49-2	Hydroxylysine kinase	HYKK	0	3.25295	9	10	7	6	9	7	6	6	5	5	2	2	2	1	0	0	0	0	1.48466e+06	34311000	48146000	23858000	27543000	65672000	40559000	50294000	30064000	9908200	7464300	2400600	3804700	3417100	1109200	0	0	0	0	641720000	1248400000	694160000	517370000	859420000	991460000
+	ENSG00000084444	A2RU67;Q69YM1	Uncharacterized protein KIAA1467	KIAA1467	0		8	5	10	9	10	9	7	9	10	13	2	3	3	3	0	0	0	0	23301000	12331000	12185000	56614000	58070000	51450000	30387000	19872000	33887000	36430000	43237000	4823200	1625200	14720000	7066800	0	0	0	0	309040000	486720000	1226200000	1344600000	815240000	816920000
+	ENSG00000180336	A2RUB1;A2RUB1-2;A2RUB1-5;A2RUB1-1;C9JYK8;K7EPA7;C9J4A2	Uncharacterized protein C17orf104	C17orf104	0		17	17	1	1	11	9	0	2	18	15	0	2	0	0	1	1	0	0	42021	12681000	16806000	585890	119330	8073300	9794600	0	208250	13154000	10316000	0	7389700	0	0	4962.3	3214000	0	0	805300000	840480000	0	0	621420000	569140000
+	ENSG00000180376	A2RUB6;A2RUB6-3;C9JYB8;F8WDJ0;A2RUB6-2;F8WB87;F2Z2K6	Coiled-coil domain-containing protein 66	CCDC66	0	4.57259	4	4	10	11	24	22	4	5	8	2	1	0	0	0	0	0	0	0	8.48939e+06	1891500	347420	3512500	12241000	32540000	19704000	13542000	2166000	8205000	804930	0	0	0	0	0	0	0	0	91239000	83387000	195890000	809750000	1372400000	1504900000
+	ENSG00000162971	A2RUC4;A8KAJ9	tRNA wybutosine-synthesizing protein 5	TYW5	0	2.23909	12	17	18	16	18	13	14	16	15	15	9	5	4	5	0	0	0	1	78375000	77971000	125350000	173790000	183720000	123410000	81895000	160680000	327280000	88950000	90650000	61020000	37962000	9739100	6588200	0	0	0	147390	2074900000	2659500000	3939500000	4022700000	2193000000	1973400000
-	ENSG00000266028	O75044;A2RUF3;Q5VZB4;A0A075B7C8;A0A075B7E9;A0A075B743;A0A075B7E6;A0A087X1G6	SLIT-ROBO Rho GTPase-activating protein 2	SRGAP2	0	6.48136	1	0	1	1	1	1	0	1	1	1	0	0	0	0	0	0	0	0	2237500	242810	0	2235400	1932400	3831800	2327900	0	334930	3828900	2689800	0	0	0	0	0	0	0	0	0	0	109350000	96304000	192070000	0
-	ENSG00000164114	A2VCS9;A8MSM7;C9JXH8		MAP9	0.00042307		0	1	0	0	1	1	0	0	1	0	0	0	0	0	0	0	0	0	0	0	186490	0	0	10557000	5235600	0	0	5010400	0	0	0	0	0	0	0	0	0	0	0	0	0	253350000	137800000
+	ENSG00000148803	A2VDF0;A2VDF0-2;X6R6T9;X6RK00	Fucose mutarotase	FUOM	0	11.4927	1	1	2	2	5	5	0	0	0	1	2	7	0	2	0	3	3	0	17128000	2314600	2623900	16494000	11541000	225490000	231740000	0	0	0	7012900	26616000	572030000	0	1248200	0	1310300	49697000	0	0	0	128240000	119130000	1703600000	1321000000
+	ENSG00000121210	A2VDJ0;A2VDJ0-5;A2VDJ0-6;A2VDJ0-3;A2VDJ0-2;H0Y2M0	Transmembrane protein 131-like	KIAA0922	0	2.77627	9	7	18	21	19	20	13	12	16	16	1	3	1	2	1	0	0	1	2.21816e+06	3828300	2375500	24660000	32104000	14535000	23350000	10919000	7207500	43215000	11268000	209840	1118000	269800	966040	97704	0	0	32698	231520000	240770000	1072700000	2347600000	1496300000	1692800000
-	ENSG00000087586	A3KFJ0;Q5QPD4;A3KFJ1;Q5QPD2;Q5QPD1;A3KFJ2		AURKA	8.6693e-05	6.24265	0	0	0	0	0	0	0	0	2	2	0	0	0	0	0	0	0	0	0	0	0	0	0	0	0	0	0	36673000	55309000	0	0	0	0	0	0	0	0	0	0	0	0	0	0
+	ENSG00000102763	A3KMH1;A3KMH1-3	von Willebrand factor A domain-containing protein 8	VWA8	0	5.23823	81	86	95	94	85	83	86	91	90	103	105	106	66	61	19	7	54	9	1.00439e+08	128730000	159840000	289180000	330870000	213300000	151010000	242850000	175550000	323150000	287730000	237960000	790930000	55716000	31679000	454540	76883	8245500	242720	13779000000	16752000000	28716000000	42150000000	17772000000	17415000000
-	ENSG00000102763	A3KMH1-2	von Willebrand factor A domain-containing protein 8	VWA8	0.00036182	5.23823	0	0	0	0	0	0	0	0	0	0	0	1	0	0	0	0	0	0	0	0	0	0	0	0	0	0	0	0	0	0	11263000	0	0	0	0	0	0	0	0	0	0	0	0
+	ENSG00000139697	A3KN83;A3KN83-3	Protein strawberry notch homolog 1	SBNO1	0	5.32815	57	58	56	59	64	55	51	57	56	61	26	16	17	16	1	1	2	0	82211000	240100000	234860000	286190000	320820000	307180000	267990000	204840000	237550000	360710000	382990000	33742000	11830000	14674000	8862800	15725	735.86	68451	0	10617000000	15354000000	16763000000	20005000000	21331000000	14912000000
-	ENSG00000139697	A3KN83-2;A3KN83-4	Protein strawberry notch homolog 1	SBNO1	0.0046761	5.32815	0	0	0	0	0	0	0	1	0	0	0	0	0	0	0	0	0	0	0	0	0	0	0	0	0	0	842340	0	0	0	0	0	0	0	0	0	0	0	0	0	0	0	0
+	ENSG00000214960	A4D126;A4D126-2	Isoprenoid synthase domain-containing protein	ISPD	0	1.05949	4	2	0	0	8	2	3	0	7	9	5	6	6	4	0	0	1	0	1.04575e+06	2853100	5432700	0	0	17245000	1159100	3422700	0	27927000	35325000	7157900	6467600	13778000	3687000	0	0	47377	0	93231000	0	0	0	366620000	0
-	ENSG00000188732	A4D161;F8WCP3;F8WCP2	Protein FAM221A	FAM221A	0.00036295	7.64157	0	0	0	0	0	1	0	0	1	2	2	0	1	0	0	0	0	0	2399500	0	0	0	0	0	5010000	0	0	21017000	72963000	10323000	0	1208500	0	0	0	0	0	0	0	0	0	0	0
+	ENSG00000188732	A4D161-2	Protein FAM221A	FAM221A	0	7.64157	1	2	0	0	10	7	8	8	10	10	4	1	3	1	0	0	0	0	1.14092e+06	661270	1466100	0	0	60076000	38588000	31972000	29475000	501380000	522490000	9148100	932390	3216800	729410	0	0	0	0	0	0	0	0	691930000	868580000
+	ENSG00000186088	A4D1B5;H7C0Q7;A4D1B5-3;A4D1B5-2	Gamma-secretase-activating protein;Gamma-secretase-activating protein 16 kDa C-terminal form	GSAP	0.00075612	5.62669	0	0	0	1	0	0	1	1	1	0	1	0	0	0	0	0	0	0	0	0	0	0	1731800	0	0	20946000	62732000	36549000	0	546950	0	0	0	0	0	0	0	0	0	0	0	0	0
+	ENSG00000105793	A4D1E9;A4D1E9-2;C9JNI1;C9JEQ8;A4D1E9-3;F8WCN4	GTP-binding protein 10	GTPBP10	0	10.1394	21	19	22	22	21	19	18	16	19	19	14	9	7	8	1	1	5	0	212060000	353850000	468310000	763910000	930000000	572990000	755560000	349300000	241080000	590050000	462750000	110040000	24037000	16957000	13353000	11765	81639	839590	0	9087400000	12573000000	18731000000	22406000000	15585000000	20354000000
+	ENSG00000105875	A4D1P6;C9J1X0;A4D1P6-3	WD repeat-containing protein 91	WDR91	0	4.01835	28	28	27	26	24	25	16	18	23	24	15	20	13	12	5	1	5	6	38321000	186970000	140640000	132300000	137470000	203150000	182160000	86744000	40748000	184550000	156650000	56155000	101740000	33515000	30279000	560910	14682	598930	1612900	4090200000	5512500000	4336500000	5866800000	7666800000	6861000000
+	ENSG00000188883	A4D1S0;A4D1S0-2	Killer cell lectin-like receptor subfamily G member 2	KLRG2	0		3	2	11	8	15	13	12	15	2	3	0	0	0	0	0	0	0	0	3666400	22857000	2282500	76904000	57360000	270500000	253420000	58170000	161760000	1906000	44212000	0	0	0	0	0	0	0	0	258720000	132860000	866550000	753810000	5282600000	4121300000
+	ENSG00000146955	A4D1S5;A4D1S5-2;C9JJQ5	Ras-related protein Rab-19	RAB19	8.6964e-05	4.62078	1	0	2	2	1	1	3	5	0	0	9	0	5	5	0	0	1	0	10315000	213870	0	2915900	3649900	7435200	5112100	11839000	12725000	0	0	122010000	0	11712000	8367700	0	0	191260	0	0	0	166800000	92548000	0	0
+	ENSG00000262599	A4D1U4;C9J7X6	Protein LCHN	LCHN;KIAA1147	0		11	10	14	12	13	14	9	9	11	14	3	8	5	3	0	0	2	0	3.85476e+06	662880000	28567000	46836000	61493000	98143000	53430000	28217000	59336000	41171000	53046000	7574900	24752000	6841200	1456200	0	0	1736700	0	1856800000	1895400000	3062600000	3613500000	5404200000	3050100000
+	ENSG00000214309	A4D2B0;C9JAV3	Metallo-beta-lactamase domain-containing protein 1	MBLAC1	0	2.39752	7	8	5	5	5	7	4	6	6	7	6	8	9	8	1	0	0	2	1.50867e+07	169030000	156250000	34965000	50465000	47918000	31982000	28156000	33711000	70009000	77112000	46298000	42259000	100830000	46220000	123190	0	0	1580300	1465000000	1861100000	406590000	354730000	337130000	316440000
+	ENSG00000271079	A4D2H0	cTAGE family member 15	CTAGE15	0.00036382		0	0	1	0	1	1	0	1	0	1	0	1	0	0	0	0	0	0	843830	0	0	0	0	3802900	2091700	0	0	0	0	0	977560	0	0	0	0	0	0	0	0	0	0	0	0
+	ENSG00000215045	A4D2P6;C9J5F6;C9JNS8	Delphilin	GRID2IP	0.00015561		4	2	9	7	6	5	3	1	5	6	1	2	2	1	0	0	0	0	242200	5629900	5895800	5931300	23295000	4407000	4342300	1302000	755340	2339000	3647200	98128	2794400	777860	278330	0	0	0	0	407770000	0	307830000	659660000	305510000	452510000
+	ENSG00000014914	A4FU01;A4FU01-4;A4FU01-6;A4FU01-3;A4FU01-2;A4FU01-5	Myotubularin-related protein 11	MTMR11	0.00029658	57.8885	3	2	0	1	0	1	0	2	0	0	5	2	0	1	0	0	0	1	1529400	2854400	1659800	0	213990	0	141950	0	810220	0	0	5365200	952060	0	1887200	0	0	0	20222	0	0	0	0	0	0
+	ENSG00000214193	A4FU49-6;B5MDU9;A4FU49-3	SH3 domain-containing protein 21	SH3D21	0.0012421	9.16097	0	0	0	0	0	1	0	1	0	0	3	0	0	0	0	0	0	0	2891800	0	0	0	0	0	0	0	625750	0	0	1787300	0	0	0	0	0	0	0	0	0	0	0	0	0
+	ENSG00000196604	A5A3E0;A6NC16	POTE ankyrin domain family member F	POTEF	0.0049645		0	0	0	1	0	0	0	0	0	0	0	0	1	0	0	0	0	0	1.13918e+06	0	0	0	449990	0	0	0	0	0	0	0	0	412940	0	0	0	0	0	0	0	0	0	0	0
+	ENSG00000167987	A5D8V6;F5H4Q5;REV__E9PLV4;REV__A0A0K0K1C1;REV__E9PLU5	Vacuolar protein sorting-associated protein 37C	VPS37C	0	13.865	6	5	6	7	6	6	6	9	8	9	6	5	7	6	2	1	2	2	110490000	132560000	129530000	118250000	90025000	190570000	122290000	231430000	261610000	409100000	333510000	94476000	31425000	116240000	82506000	1995300	29067	544540	4283600	710970000	1156500000	1732900000	978270000	1005200000	744390000
+	ENSG00000240849	A5PLL7;A5PLL7-2;Q5TGE2	Transmembrane protein 189	TMEM189	0.00030581	17.9464	2	1	2	2	0	1	0	1	0	3	0	0	0	0	0	0	0	0	3712100	2457700	2445900	7696800	6865200	0	4489400	0	1641600	0	7708400	0	0	0	0	0	0	0	0	0	0	0	0	0	0
+	ENSG00000113597	A5PLN9;A5PLN9-5;D6RB83;H0YBF8	Trafficking protein particle complex subunit 13	TRAPPC13	0	8.22632	14	13	10	15	13	14	9	9	16	11	8	7	7	7	3	0	0	3	91742000	107980000	106820000	108360000	152650000	199340000	179630000	45545000	30803000	235630000	148490000	59197000	35382000	47976000	33652000	229770	0	0	232760	1751300000	2194800000	2113300000	2610300000	3358000000	3530900000
-	ENSG00000113597	A5PLN9-2;A5PLN9-4;A5PLN9-7	Trafficking protein particle complex subunit 13	TRAPPC13	0.00015431	8.22632	0	0	0	0	1	0	0	0	1	1	0	0	1	0	0	0	0	0	795230	0	0	0	0	3950800	0	0	0	6134500	4592000	0	0	718290	0	0	0	0	0	0	0	0	0	80673000	0
+	ENSG00000125107	A5YKK6;A5YKK6-4;H3BMH0;H3BR89	CCR4-NOT transcription complex subunit 1	CNOT1	0	68.0497	104	101	110	111	116	98	90	94	102	109	65	47	48	46	10	1	20	10	1.70158e+08	385040000	439650000	558570000	754840000	778440000	506360000	421130000	395090000	609050000	587210000	108850000	58810000	49227000	28522000	293490	11821	889780	629870	40921000000	53650000000	68302000000	94541000000	82557000000	62079000000
-	ENSG00000125107	A5YKK6-2;A5YKK6-3;H3BVC9;H3BNB1;B5MDN3;H3BTH2;H3BU44;H3BT18;H3BPF1	CCR4-NOT transcription complex subunit 1	CNOT1	8.5704e-05	68.0497	1	1	1	1	1	1	1	1	1	1	0	0	0	0	0	0	0	0	414610	907860	433120	1107300	1238900	1079400	2070000	727280	2446900	1129700	3413400	0	0	0	0	0	0	0	0	105360000	0	0	0	121060000	231700000
+	ENSG00000213214	A5YM69	Rho guanine nucleotide exchange factor 35	ARHGEF35	0	18.7155	1	1	5	5	0	0	6	4	0	0	3	0	2	3	0	0	0	0	0	964100	967840	46378000	37353000	0	0	49860000	46599000	0	0	8569500	0	4663500	4200100	0	0	0	0	0	0	738880000	523780000	0	0
+	ENSG00000145734	A6H8Y1-7;A6H8Y1;H0YCV8	Transcription factor TFIIIB component B homolog	BDP1	0	3.7278	42	39	37	39	43	40	36	40	43	49	3	2	2	2	2	0	1	3	1080500	12842000	14389000	12411000	10087000	17834000	18390000	14044000	15583000	23238000	23239000	24672000	160670	9724500	10024000	29745	0	267690	179230	1550300000	1098000000	1196700000	971090000	1373500000	2133100000
+	ENSG00000109743	Q10588;A6NC48;Q10588-2;H0Y984;H0Y8G4	ADP-ribosyl cyclase/cyclic ADP-ribose hydrolase 2	BST1	0	5.52636	7	8	1	0	0	0	0	0	2	3	3	5	4	4	4	1	2	4	0	46946000	59827000	3031100	0	0	0	0	0	7831400	6438000	7191400	38760000	17739000	7777700	1906500	70704	993060	1691600	1051300000	979330000	0	0	0	0
+	ENSG00000168071	A6NC98;A6NC98-2;A6NC98-5;H7BY33;A6NC98-3;A6NC98-6	Coiled-coil domain-containing protein 88B	CCDC88B	0	11.0682	3	2	1	2	1	1	1	1	1	1	19	11	2	10	2	1	1	1	3.51516e+06	7206800	721470	1444600	3154000	246660	1702700	746390	61307	5778500	471870	13616000	4765400	320230	1997400	18651	27781	198060	1299700	0	0	0	0	0	0
+	ENSG00000104313	Q99502;A6NCB9;F8WB53;Q99502-3	Eyes absent homolog 1;Eyes absent homolog	EYA1	0		0	1	0	0	4	3	0	0	7	9	0	0	0	0	0	0	0	0	0	0	1012500	0	0	33870000	12684000	0	0	95799000	60940000	0	0	0	0	0	0	0	0	0	0	0	0	687620000	348980000
+	ENSG00000204060	A6NCE0;A8MYZ6	Forkhead box protein O6	FOXO6	0.00015924		0	0	2	2	0	0	3	4	0	0	0	0	0	0	0	0	0	0	1837000	0	0	1638900	2580800	0	0	4183000	6423100	0	0	0	0	0	0	0	0	0	0	0	0	73459000	0	0	0
+	ENSG00000140941;ENSG00000258102	Q9GZQ8;A6NCE7;H3BTL1;H3BTE7	Microtubule-associated proteins 1A/1B light chain 3B;Microtubule-associated proteins 1A/1B light chain 3 beta 2	MAP1LC3B;MAP1LC3B2	0	21.987	3	4	3	5	5	5	5	4	5	4	6	3	5	5	1	0	2	2	1.06723e+09	540610000	1135100000	1127900000	1262400000	2677000000	2200500000	961650000	860420000	2776500000	3798800000	281470000	42145000	362490000	389940000	9127500	0	6069200	16986000	3503800000	5498800000	7253100000	4588900000	13835000000	10087000000
+	ENSG00000170523	A6NCN2	Putative keratin-87 protein	KRT87P	0		0	0	0	0	0	0	0	0	0	0	0	0	0	0	0	3	0	0	0	0	0	0	0	0	0	0	0	0	0	0	0	0	0	0	2751000	0	0	0	0	0	0	0	0
+	ENSG00000204128	A6NCS6	Uncharacterized protein C2orf72	C2orf72	0	27.1124	5	5	4	4	4	2	1	2	6	8	7	8	4	3	0	1	7	0	3359100	28107000	55830000	11388000	9378800	12552000	4676400	4067100	10100000	40615000	22768000	123840000	267760000	6424400	4942100	0	0	14604000	0	823760000	726790000	365180000	268460000	202350000	415820000
+	ENSG00000188522	A6ND36;A6ND36-2;K7EKG0	Protein FAM83G	FAM83G	0	13.3413	28	25	32	30	23	12	21	19	2	2	16	7	2	1	0	0	0	1	13807000	38120000	48367000	186890000	234250000	33346000	9751800	45595000	41690000	2922900	2621100	18329000	3053300	292250	90708	0	0	0	28884	1242700000	1768600000	8204300000	8319700000	1021400000	464580000
+	ENSG00000204653	A6ND91;A6ND91-2;M0QZ80;M0QYD4	Putative L-aspartate dehydrogenase	ASPDH	0		0	0	0	0	0	0	0	0	0	0	2	17	1	3	3	13	15	4	1.57906e+08	0	0	0	0	0	0	0	0	0	0	112380000	4578000000	583850	8559000	498620	8317900	94985000	1769900	0	0	0	0	0	0
-	ENSG00000213397	A6NDA1		HAUS7	8.3306e-05	8.19354	0	1	0	0	0	1	0	0	1	1	0	0	0	0	0	0	0	0	5.5044e+06	0	1860700	0	0	0	7500800	0	0	1682500	2269300	0	0	0	0	0	0	0	0	0	0	0	0	0	0
+	ENSG00000187867	A6NDB9	Paralemmin-3	PALM3	0		14	11	17	14	15	11	20	17	25	23	4	37	10	6	1	7	23	2	1.3897e+07	20254000	21380000	44877000	20847000	24255000	17733000	54061000	36106000	142490000	128000000	9084500	648710000	38908000	6942000	9517.5	327350	11185000	463430	594560000	821500000	1596400000	845390000	668800000	620730000
+	ENSG00000184207	A6NDG6;H3BV17	Phosphoglycolate phosphatase	PGP	0	8.35106	19	18	22	18	20	16	21	19	19	16	16	12	7	10	6	0	6	10	886090000	1131000000	1433300000	1161600000	2182400000	2013500000	1277600000	3210000000	2083200000	1312300000	593580000	233340000	365180000	63742000	53182000	1262000	0	2798300	5008900	21346000000	27244000000	19340000000	32222000000	32215000000	25804000000
+	ENSG00000215186;ENSG00000159289;ENSG00000167195;ENSG00000140478	A6NDN3;Q9NYA3;A6NDK9;A0A087WXI9;P0CG33	Putative golgin subfamily A member 6B;Golgin subfamily A member 6A;Putative golgin subfamily A member 6C;Putative golgin subfamily A member 6D	GOLGA6B;GOLGA6A;GOLGA6C;GOLGA6D	0.0051367		2	3	2	1	1	1	1	0	1	2	1	1	1	0	0	0	0	0	6869700	22642000	107220000	15998000	10658000	7326900	30619000	2422500	0	787500	11749000	639570	1878700	8848.7	0	0	0	0	0	339180000	2779500000	0	0	0	0
+	ENSG00000205765	A6NDU8;A0A0C4DGW6	UPF0600 protein C5orf51	C5orf51	0	6.46201	16	15	18	18	21	17	13	12	17	19	10	5	7	9	6	1	1	7	4.93654e+08	338110000	497250000	320240000	405020000	767290000	444810000	1011200000	620870000	904380000	809160000	271050000	67774000	193040000	99395000	4140800	115130	843330	2908500	5494200000	8872700000	5386100000	8384600000	12427000000	8218100000
+	ENSG00000147804	Q6P5W5;A6NDY5;Q6P5W5-2	Zinc transporter ZIP4	SLC39A4	0.00042221	59.0301	0	0	0	1	0	0	0	0	0	0	2	0	2	1	0	0	0	0	1654400	0	0	0	13059000	0	0	0	0	0	0	68063000	0	6220000	1286700	0	0	0	0	0	0	0	224500000	0	0
+	ENSG00000166965	A6NED2;G3V2I3;G3V3Q4	RCC1 domain-containing protein 1	RCCD1	0	8.12821	12	12	10	10	10	11	10	10	9	9	4	6	4	4	0	0	0	1	114730000	290320000	317800000	71444000	98699000	188540000	99661000	147330000	87692000	310700000	85438000	16093000	33963000	15353000	6815400	0	0	0	272290	4946300000	5698100000	1529800000	2017200000	3590000000	3111600000
+	ENSG00000186212	A6NEL2	Ankyrin repeat domain-containing protein SOWAHB	SOWAHB	8.3963e-05	8.85207	0	0	4	2	1	0	1	1	1	0	6	7	0	0	0	0	1	0	12181000	0	0	4104700	1719100	16569000	0	679760	3173400	6100800	0	6310800	16410000	0	0	0	0	51212	0	0	0	334710000	0	0	0
+	ENSG00000172534	P51610-4;A6NEM2	Host cell factor 1;HCF N-terminal chain 1;HCF N-terminal chain 2;HCF N-terminal chain 3;HCF N-terminal chain 4;HCF N-terminal chain 5;HCF N-terminal chain 6;HCF C-terminal chain 1;HCF C-terminal chain 2;HCF C-terminal chain 3;HCF C-terminal chain 4;HCF C-terminal chain 5;HCF C-terminal chain 6	HCFC1	0	13.4076	65	64	70	73	72	68	66	64	74	77	49	31	45	38	17	1	16	21	484230000	578360000	815380000	834380000	1103300000	1482800000	1349100000	983950000	749370000	1416900000	1586200000	168050000	92165000	131540000	87887000	925300	163.09	1696100	3667600	45049000000	58500000000	62537000000	80542000000	105160000000	103740000000
-	ENSG00000272391	A6NF01	Putative nuclear envelope pore membrane protein POM 121B	POM121B	0.00016062	25.1089	0	0	1	1	0	0	0	0	0	0	0	0	0	0	0	0	0	0	9590600	0	0	11965000	11705000	0	0	0	0	0	0	0	0	0	0	0	0	0	0	0	0	167510000	0	0	0
-	ENSG00000162813	A6NF51		BPNT1	0.00015563	34.0428	1	0	2	2	2	2	0	0	1	2	1	1	0	0	0	0	0	0	2.18707e+06	448090	0	4475900	4269500	10768000	22811000	0	0	5761800	10262000	1316100	1975900	0	0	0	0	0	0	0	0	87530000	85780000	177260000	356660000
+	ENSG00000205903	A6NFI3	Zinc finger protein 316	ZNF316	0		11	11	20	20	21	13	16	15	25	22	4	3	6	2	0	0	0	0	20797000	29967000	29744000	89464000	110810000	65701000	46690000	111020000	89305000	229050000	241610000	8997100	1867400	8933300	3686800	0	0	0	0	1027600000	1022800000	3167400000	4170000000	1876500000	1476700000
+	ENSG00000167281	A6NFN3;J3QRF4;A6NFN3-2;J3QQZ2;K7EJX6;K7ESF7	RNA binding protein fox-1 homolog 3;RNA binding protein fox-1 homolog	RBFOX3	0.00015651		4	4	0	1	4	1	0	0	0	1	1	0	2	1	0	0	0	0	0	15956000	18480000	0	15035000	11544000	3372800	0	0	0	2278200	11100000	0	11156000	2622900	0	0	0	0	158160000	158700000	0	0	115360000	0
+	ENSG00000170379	A6NFQ2;A6NFQ2-2;A6NFQ2-3;H0YC74	TRPM8 channel-associated factor 2	TCAF2	8.2781e-05		2	3	5	6	4	5	5	8	1	1	4	1	2	2	0	0	0	0	620550	916360	1509100	4667100	25427000	3676700	4266000	19677000	11593000	4502600	2826600	5934800	555550	1813700	1156000	0	0	0	0	0	0	196260000	218340000	233930000	202760000
-	ENSG00000164402	A6NFQ9;F8W8I8;C9JV02		SEPT8	0.00015986	25.6387	1	0	0	0	0	0	0	0	0	1	0	0	1	1	0	0	0	0	1407200	3620100	0	0	0	0	0	0	0	0	2755200	0	0	801410	1089800	0	0	0	0	0	0	0	0	0	0
+	ENSG00000189362	A6NFY4	Transmembrane protein 194B	TMEM194B	8.8511e-05	1.97964	2	4	5	2	1	3	1	2	2	4	1	2	1	1	0	0	0	0	18991000	5291000	5516800	4574000	2609900	3460100	3437500	1532600	4571400	1158300	4250200	1272500	1567200	3087300	1590600	0	0	0	0	161640000	106520000	86807000	163790000	0	102680000
+	ENSG00000205138	A6NFY7	Succinate dehydrogenase assembly factor 1, mitochondrial	SDHAF1	8.1786e-05	13.3743	1	1	1	1	1	2	1	2	1	1	2	3	1	1	0	0	0	0	3961700	61567000	119220000	213580000	179100000	98073000	182360000	194500000	194020000	108700000	87828000	9309900	238760000	32998	8675000	0	0	0	0	308470000	603410000	756840000	1054200000	648170000	955630000
-	ENSG00000132471	A6NG10;K7EIJ0		WBP2	0.00075394	56.5875	1	1	1	0	0	1	0	0	1	1	1	0	1	0	0	0	0	0	0	7790300	23084000	4489900	0	0	3634200	0	0	9968700	4922300	22324000	0	21375000	0	0	0	0	0	0	196940000	0	0	0	22464000
+	ENSG00000007952	A6NGA6;Q9Y5S8;Q9Y5S8-3;H0Y581;Q5H9D4;Q9Y5S8-2	NADPH oxidase 1	NOX1	0.0010735	57.595	1	0	1	1	1	1	1	0	1	1	6	1	2	3	1	0	1	1	2.0058e+07	5871500	0	76654000	91912000	902930	55868000	57697000	0	1129400	68742000	32570000	18827000	17986000	15027000	349270	0	563260	1095400	0	0	0	0	0	0
+	ENSG00000185561	A6NGC4	TLC domain-containing protein 2	TLCD2	0.00042379	13.126	0	0	0	0	1	1	0	2	0	0	1	0	0	0	0	0	0	0	1275300	0	0	0	0	3025500	3340400	0	2233600	0	0	11501000	0	0	0	0	0	0	0	0	0	0	0	30255000	0
+	ENSG00000165169	P51808;A6NGJ0;F2Z328	Dynein light chain Tctex-type 3	DYNLT3	0	8.68384	4	4	4	4	4	3	2	3	3	4	5	2	4	4	2	0	2	3	898500000	1277900000	1186000000	510430000	966260000	647200000	504960000	716730000	1150600000	357580000	251790000	324850000	46978000	121060000	273480000	40422000	0	2153200	21790000	3488000000	3694500000	1536100000	2990800000	2299800000	1451500000
+	ENSG00000142549	A6NGN9	IgLON family member 5	IGLON5	0		1	0	1	3	2	1	1	0	8	10	0	0	0	0	0	0	0	0	1011500	1353500	0	827710	64177000	47898000	45288000	7245400	0	167510000	201520000	0	0	0	0	0	0	0	0	0	0	0	1170800000	0	0
+	ENSG00000154358	H3BPX2;A6NGQ3;Q5VST9-6;Q5VST9;Q5VST9-2;Q5VST9-5;H3BQA7;A0A0A0MRI8	Obscurin	OBSCN	0	2.88608	4	4	5	6	7	5	4	3	6	5	7	5	2	6	2	1	4	1	1.06006e+06	17729000	37505000	13508000	32393000	40810000	10543000	6021900	4757500	27364000	17368000	14159000	5646300	4384700	4752100	69033	5569.6	151600	68741	7360700000	16467000000	5069100000	8988900000	12231000000	4294200000
+	ENSG00000277781	A6NGR9	Maestro heat-like repeat-containing protein family member 6	MROH6	8.6708e-05	5.36116	1	0	10	11	1	0	1	1	2	1	0	0	0	0	0	0	0	0	5.06841e+06	29526000	0	15430000	28989000	45823000	0	14511000	154950	27094000	496550	0	0	0	0	0	0	0	0	0	0	796870000	1204600000	0	0
+	ENSG00000174851	O95070;A6NGW1;E9PIZ0;C9JST7;A0A087WUP4;E9PS11	Protein YIF1A	YIF1A	0	44.9865	6	3	2	4	3	4	4	5	4	5	3	3	1	3	1	1	2	2	2.42842e+08	176640000	186500000	55152000	103560000	183450000	90186000	257970000	137180000	103330000	177720000	131160000	51972000	11227000	19703000	1112800	150710	9566100	4407700	1136400000	1942500000	650550000	583770000	1440500000	752330000
+	ENSG00000182327	A6NH11	Glycolipid transfer protein domain-containing protein 2	GLTPD2	0.00029636	1.09494	0	0	0	0	0	0	0	0	0	0	0	6	1	1	0	0	3	0	0	0	0	0	0	0	0	0	0	0	0	0	41485000	1632600	9100200	0	0	1387400	0	0	0	0	0	0	0
+	ENSG00000147130	Q14202;A6NHB5;Q14202-2;A6NHN7;A6NL54;Q14202-3;A6NC58	Zinc finger MYM-type protein 3	ZMYM3	0	5.64444	38	41	44	45	48	45	36	38	47	50	10	5	6	10	0	0	0	0	29090000	160550000	238370000	166650000	220050000	211600000	261600000	213770000	142260000	269610000	246020000	12097000	5265800	7355100	8664300	0	0	0	0	8182900000	12504000000	8873400000	11319000000	12642000000	15946000000
+	ENSG00000203697	A6NHC0;B1B154;A3QK37;H0YEJ4	Calpain-8	CAPN8	8.8191e-05	37.4878	0	0	0	0	0	0	0	0	0	0	9	0	1	0	0	0	0	0	1191100	0	0	0	0	0	0	0	0	0	0	27378000	0	885100	0	0	0	0	0	0	0	0	0	0	0
+	ENSG00000178462	A6NHL2;A6NHL2-2	Tubulin alpha chain-like 3	TUBAL3	0	15.6873	6	6	3	3	2	1	2	1	1	2	10	2	1	2	0	0	1	0	5185900	38792000	20123000	30152000	6910200	1857400	14358000	4623500	436670	13904000	73766000	83807000	125560	2338000	1222200	0	0	765600	0	455520000	513420000	197420000	137680000	0	0
+	ENSG00000188573	A6NHQ2	rRNA/tRNA 2-O-methyltransferase fibrillarin-like protein 1	FBLL1	0		4	3	3	3	3	3	4	3	16	16	7	3	8	5	1	1	1	1	225360000	380310000	592240000	1397300000	1133400000	604420000	514800000	2492700000	282720000	3570800000	1170000000	77516000	195960000	92735000	60655000	270060	152160	5461400	3250300	6893200000	9406400000	26588000000	26158000000	18766000000	7433800000
+	ENSG00000273604	A6NHQ4	Uncharacterized protein C17orf96	C17orf96	8.7727e-05		3	4	13	11	6	3	3	1	10	8	0	0	0	0	1	0	0	1	1.805e+06	7068500	7573600	73587000	64125000	11794000	4099700	8788500	3674700	42966000	25477000	0	0	0	0	94783	0	0	924780	147730000	83873000	2205200000	1543000000	130130000	71697000
+	ENSG00000101596	A6NHR9;A6NHR9-2;J3KTL8;A6NHR9-3;J3KRK8;J3KTK7	Structural maintenance of chromosomes flexible hinge domain-containing protein 1	SMCHD1	0	14.3053	101	100	118	121	130	101	91	97	121	118	74	38	47	49	8	0	3	11	2.22483e+08	322430000	379330000	833950000	1065500000	672460000	373320000	251400000	271310000	928920000	869980000	111050000	33646000	47572000	34835000	200410	0	117440	623640	27194000000	35508000000	90327000000	111870000000	65844000000	48162000000
+	ENSG00000188620	A6NHT5	Homeobox protein HMX3	HMX3	0		0	0	0	0	0	0	1	1	0	0	0	0	0	0	0	0	0	0	24143000	0	0	0	0	0	0	537590	897050	0	0	0	0	0	0	0	0	0	0	0	0	0	0	0	0
-	ENSG00000162105	Q9UPX8-4;E7EUA2;A6NHU9;A0A0A0MSQ6;H0Y7S5;Q9UPX8-2	SH3 and multiple ankyrin repeat domains protein 2	SHANK2	0.0029554	6.86202	0	0	0	0	0	0	0	0	1	1	0	0	0	0	0	0	0	0	0	0	0	0	0	0	0	0	0	1323800	1056200	0	0	0	0	0	0	0	0	0	0	0	0	0	0
+	ENSG00000274070	A6NHX0	GATS-like protein 2	GATSL2	0	3.60811	7	8	7	7	7	6	2	5	7	9	3	2	4	5	0	0	0	2	5.3795e+07	238180000	396410000	82227000	72601000	215490000	130400000	34447000	73153000	336150000	476270000	20292000	4468400	48357000	24959000	0	0	0	435570	2376200000	4842300000	964640000	887250000	1099300000	1143000000
+	ENSG00000165895	A6NI28;E9PJK4;H0YEJ7;H0YDU1	Rho GTPase-activating protein 42	ARHGAP42	0	4.76981	16	11	17	17	11	7	2	3	6	6	12	6	5	2	0	0	0	0	6.00258e+06	8716000	8031300	13191000	16525000	11994000	5044700	1256000	1127100	5017400	4280500	4892700	4868200	1748400	670820	0	0	0	0	483890000	463320000	672140000	735440000	461010000	300550000
+	ENSG00000198624	A6NI79;H0YBY5;H0YB32	Coiled-coil domain-containing protein 69	CCDC69	8.1633e-05	11.8851	2	1	0	2	1	1	1	0	0	2	7	7	6	8	3	0	0	3	4.68412e+06	3844600	2057500	0	18234000	1479500	10040000	2186500	0	0	3341600	33456000	28771000	33428000	9763900	261470	0	0	298740	127780000	0	0	315440000	0	0
+	ENSG00000175970	A6NIH7	Protein unc-119 homolog B	UNC119B	0	9.72769	9	10	12	14	11	12	15	12	12	11	10	6	8	6	3	0	1	5	171500000	192340000	193520000	306710000	341040000	490180000	771600000	441750000	276740000	384500000	356880000	96473000	56934000	97284000	38045000	666740	0	248540	3295400	2543300000	2406600000	5110200000	4549100000	4599500000	10692000000
+	ENSG00000169519	A6NJ78;A6NJ78-2;A6NJ78-4;P0C7V9;B5MC64;F8WD83;A6NJ78-3	Probable methyltransferase-like protein 15	METTL15	0	2.7497	16	16	20	21	18	15	13	16	13	19	10	10	5	6	1	0	0	0	98487000	221240000	395390000	870610000	1103000000	560970000	527850000	513690000	512900000	426200000	498760000	61329000	125640000	10661000	8552900	139690	0	0	0	3803900000	7493000000	21761000000	25972000000	9874000000	9089700000
+	ENSG00000187808	A6NJG2	Ankyrin repeat domain-containing protein SOWAHD	SOWAHD	0.00042653	2.63424	3	2	2	3	2	1	0	0	1	1	3	1	1	0	0	0	0	0	3.31689e+06	2192100	2124400	6410500	8237400	8734100	1545500	0	0	10467000	5670400	15246000	833800	357440	0	0	0	0	0	54642000	0	0	133090000	0	0
+	ENSG00000164853	A6NJT0	Homeobox protein unc-4 homolog	UNCX	0.0001584		1	2	0	2	10	7	3	2	3	1	0	0	0	0	0	0	1	0	0	24347000	17543000	0	11301000	81190000	468930000	14761000	19378000	2556200	560620	0	0	0	0	0	0	242780	0	0	606690000	0	0	3391800000	3089500000
+	ENSG00000171433	A6NK44;H7C348	Glyoxalase domain-containing protein 5	GLOD5	0.0010792	5.79413	0	0	0	0	0	1	2	2	0	0	2	4	0	0	0	0	0	0	0	0	0	0	0	0	4372600	6186100	12484000	0	0	127840000	101590000	0	0	0	0	0	0	0	0	0	0	0	0
+	ENSG00000175536	A6NK58;H0YD50	Putative lipoyltransferase 2, mitochondrial	LIPT2	0	1.20144	4	4	1	0	4	5	1	0	3	6	2	0	1	2	0	0	0	0	1782800	11575000	26657000	17721000	0	28474000	27954000	9774500	0	10994000	32315000	4416600	0	29081000	47010000	0	0	0	0	195100000	206660000	0	0	317230000	191990000
+	ENSG00000189431	A6NK89	Ras association domain-containing protein 10	RASSF10	0.0047326		1	1	0	0	0	0	0	0	0	1	0	0	0	0	0	0	0	1	9782200	1634800	1283200	0	0	0	0	0	0	0	78263	0	0	0	0	0	0	0	883800	34669000	26611000	0	0	0	0
+	ENSG00000198019	A6NKC4	Putative high affinity immunoglobulin gamma Fc receptor IC	FCGR1C	0.0066776		0	0	0	0	0	0	0	0	0	0	0	1	1	1	1	0	4	1	0	0	0	0	0	0	0	0	0	0	0	0	4025200	3436300	4629900	817670	0	1937000	517960	0	0	0	0	0	0
+	ENSG00000183476	A6NKC9;B8ZZB5	SH2 domain-containing protein 7	SH2D7	0.0010135	1.17335	0	1	0	0	1	1	0	0	1	1	1	0	0	0	0	0	0	0	0	0	3947100	0	0	72886000	62468000	0	0	1983700	39286000	704610	0	0	0	0	0	0	0	0	0	0	0	0	0
+	ENSG00000205476	A6NKD9	Coiled-coil domain-containing protein 85C	CCDC85C	0	21.8782	12	14	22	23	29	25	21	21	22	19	13	6	11	6	3	0	2	1	36610000	96208000	139790000	332170000	354820000	694180000	532280000	543890000	354900000	442760000	304810000	78882000	16440000	42323000	12088000	134890	0	359930	310850	2114500000	2759600000	4814600000	6446700000	15599000000	8198500000
+	ENSG00000205143	A6NKF2	AT-rich interactive domain-containing protein 3C	ARID3C	0.0016188		2	2	2	1	2	0	1	0	0	0	0	0	0	0	0	0	0	0	5683500	5149900	18360000	4620900	4205400	2056500	0	11480000	0	0	0	0	0	0	0	0	0	0	0	0	0	89590000	0	23925000	0
+	ENSG00000254656	A6NKG5	Retrotransposon-like protein 1	RTL1	0		8	13	7	6	10	10	6	6	69	73	0	0	1	1	0	0	0	0	1600600	2795600	5944900	4923200	11864000	5359900	5772600	961590	8412100	3628000000	3279300000	0	0	759450	122490	0	0	0	0	6438300	12822000	7855500	15827000	8959200	12262000
+	ENSG00000248485	A6NKN8	Purkinje cell protein 4-like protein 1	PCP4L1	0.00023093		0	0	0	0	0	0	0	0	0	0	0	0	1	1	0	0	0	2	0	0	0	0	0	0	0	0	0	0	0	0	0	33940000	5766900	0	0	0	5803400	0	0	0	0	0	0
+	ENSG00000145642	A6NKW6	Membrane protein FAM159B	FAM159B	0.0028933		0	0	0	0	1	0	0	0	0	0	0	0	0	0	0	0	0	0	0	0	0	0	0	3899900	0	0	0	0	0	0	0	0	0	0	0	0	0	0	0	0	0	23399000	0
+	ENSG00000185662	A6NLE4	Small integral membrane protein 23	SMIM23	0.0063241		1	0	0	0	0	0	1	1	0	0	0	0	0	0	0	0	0	0	0	9724100	0	0	0	0	0	8337300	0	0	0	0	0	0	0	0	0	0	0	0	0	0	0	0	0
+	ENSG00000143771	A6NLH6;Q9P003	Protein cornichon homolog 4	CNIH4	0.00029722	22.6512	0	0	0	0	0	0	0	0	0	0	0	0	0	0	1	0	1	1	53005000	0	0	0	0	0	0	0	0	0	0	0	0	0	0	11419000	0	56804000	50176000	0	0	0	0	0	0
-	ENSG00000011304	A6NLN1;K7ES59		PTBP1	0	96.6869	0	1	0	2	2	0	1	1	2	1	0	0	0	0	0	0	0	1	2940400	0	604310	0	1610800	1751100	0	2504900	1152900	3843800	721520	0	0	0	0	0	0	0	41315	0	0	0	35319000	32883000	0
+	ENSG00000172425	A6NLP5;A6NLP5-2	Tetratricopeptide repeat protein 36	TTC36	0		0	0	0	0	0	0	0	1	0	1	2	13	3	2	0	2	8	1	0	0	0	0	0	0	0	0	1614900	0	4215600	613500	3930300000	103660000	44627000	0	2534800	46124000	340280	0	0	0	0	0	0
+	ENSG00000189420	A6NM28	Zinc finger protein 92 homolog	ZFP92	0.00042114		0	0	0	0	0	1	0	0	2	3	0	0	0	0	0	0	0	0	0	0	0	0	0	0	1056100	0	0	3689300	4717300	0	0	0	0	0	0	0	0	0	0	0	0	0	0
-	ENSG00000196998	A6NM71			8.2672e-05	20.5349	2	2	1	2	2	2	1	2	2	1	0	0	1	1	1	0	0	1	2.62926e+07	124810000	149120000	7455400	103650000	20936000	84693000	25363000	124610000	222930000	37787000	0	0	2819000	1664300	1319900	0	0	4074600	342980000	687800000	309830000	706040000	464330000	729530000
+	ENSG00000161640	A6NMB1	Sialic acid-binding Ig-like lectin 16	SIGLEC16	0.0020497		1	1	1	0	0	0	1	1	1	1	0	1	0	0	2	1	1	0	1.66659e+07	2950600	21492000	853640	0	0	0	9032400	1744700	4358100	1547300	0	18460000	0	0	5788800	452400	20200000	0	0	584180000	0	0	0	0
-	ENSG00000182263	A6NMB9	Putative fidgetin-like protein 2	FIGNL2	0.0014295	1.13895	1	0	0	0	1	1	0	0	3	3	0	0	0	0	0	0	0	0	558420	12170	0	0	0	586030	1080300	0	0	3105600	2888100	0	0	0	0	0	0	0	0	0	0	0	0	0	0
+	ENSG00000244242;ENSG00000281618	A6NMD0;A0A0G2JR53	Interferon-induced transmembrane protein 10	IFITM10	0.0025402	1.07157	0	0	0	0	0	0	1	1	0	0	0	0	0	0	0	0	0	0	0	0	0	0	0	0	0	2932300	2196500	0	0	0	0	0	0	0	0	0	0	0	0	0	0	0	0
+	ENSG00000110651	P60033;E9PJK1;E9PRJ8;H0YDL9;H0YDJ9;E9PIF1;A6NMH8;H0YEE2	CD81 antigen;Tetraspanin	CD81	0	160.17	4	4	4	4	4	3	4	4	2	4	4	3	5	4	5	1	5	5	8.1377e+07	557160000	736510000	1037000000	1577100000	962050000	1142200000	1026800000	880920000	632460000	613770000	495400000	1542700000	1505100000	803920000	186410000	634380	68363000	394640000	3487000000	3631200000	6535200000	11456000000	4739000000	6824000000
+	ENSG00000101868	A6NMQ1;P09884;A0A087WU64	DNA polymerase;DNA polymerase alpha catalytic subunit	POLA1	0	2.92253	53	61	60	58	73	61	54	55	62	65	17	6	6	3	0	0	0	1	210860000	200160000	394890000	249150000	550630000	850610000	627420000	162380000	136210000	489950000	473240000	9012100	1012500	1270800	253800	0	0	0	112640	14186000000	20322000000	19384000000	23208000000	55108000000	47803000000
-	ENSG00000182718	A6NMY6	Putative annexin A2-like protein	ANXA2P2	0.005731	104.163	0	0	0	0	0	0	0	0	0	0	2	0	1	0	0	0	0	0	396690	0	0	0	0	0	0	0	0	0	0	47493000	0	5499200	0	0	0	0	0	0	0	0	0	0	0
+	ENSG00000206384	A6NMZ7;A6NMZ7-2;H0Y940;H0YA33	Collagen alpha-6(VI) chain	COL6A6	0	1.21811	1	3	1	1	1	1	2	1	1	1	6	46	4	2	0	0	19	0	1.69721e+06	413800	1185400	605420	714450	1760500	368500	1635000	168320	1199700	464780	5207400	119930000	1004900	78511	0	0	1292300	0	0	0	0	0	0	0
+	ENSG00000183654	A6NNE9	E3 ubiquitin-protein ligase MARCH11	MARCH11	0.00030077		1	0	0	1	0	0	1	1	2	3	0	0	0	0	1	0	1	1	2392800	158120	0	0	993470	0	0	768590	4665400	6186900	15725000	0	0	0	0	127410	0	102250	138000	0	0	0	0	0	0
+	ENSG00000010278	P21926;A6NNI4;G8JLH6;A0A087WZG3;A0A087WU13;F5GXT1	CD9 antigen;Tetraspanin	CD9	0	530.554	6	6	7	6	6	6	7	6	6	6	11	5	11	11	8	2	2	9	721050000	2327900000	2399800000	3075400000	5875000000	850930000	820020000	6201400000	3110800000	730260000	215580000	3735400000	652460000	7873600000	2637400000	216230000	249340	31211000	262280000	15520000000	11317000000	22276000000	44572000000	5253400000	5496200000
+	ENSG00000189227	A6NNL5	Uncharacterized protein C15orf61	C15orf61	8.225e-05	5.63315	3	2	4	3	4	3	1	3	1	3	0	0	0	0	1	0	0	1	14503000	22377000	6113700	37039000	26903000	28981000	54442000	11286000	16270000	6335600	49850000	0	0	0	0	3234.4	0	0	21389000	174180000	146220000	279840000	366140000	180400000	307000000
+	ENSG00000273820	A6NNY8	Ubiquitin carboxyl-terminal hydrolase 27	USP27X	0.00029592		0	1	2	1	3	3	1	1	3	2	0	0	0	0	0	0	0	0	15062000	0	589420	2256700	2765700	8886300	7420000	36312000	0	13838000	10335000	0	0	0	0	0	0	0	0	0	0	0	0	0	333730000
-	ENSG00000261456	A6NNZ2;I3L2F9	Tubulin beta-8 chain-like protein LOC260334		0.0087307		0	0	0	2	1	0	0	0	1	1	0	0	0	0	0	0	0	0	1627600	0	0	0	4215200	6026800	0	0	0	1404600	4135300	0	0	0	0	0	0	0	0	0	0	0	0	0	0
-	ENSG00000143375	A6PVU7;A2A3M4		CGN	0.0018694	52.2734	1	1	1	1	0	1	1	1	1	1	1	1	1	0	0	0	0	0	1042700	7792800	8079300	1233200	3301600	0	1375300	18891000	9799900	3863800	1153700	4264500	10937000	3719100	0	0	0	0	0	0	0	0	0	0	0
-	ENSG00000143416	A6PVX1		SELENBP1	0.0025349	531.771	0	0	0	0	0	0	0	0	0	0	1	1	0	0	0	0	0	0	0	0	0	0	0	0	0	0	0	0	0	2538900	1399600	0	0	0	0	0	0	0	0	0	0	0	0
-	ENSG00000143398	A6PW57;A2A5X0;A0A0A0MT25;A0A0A0MSP5;A0A0A0MRU3		PIP5K1A	0.001067	11.1052	0	1	1	1	1	1	0	0	0	1	0	0	0	0	0	0	0	0	3006000	0	1218700	3739400	2656000	3073600	2408000	0	0	0	3302200	0	0	0	0	0	0	0	0	0	0	0	0	0	0
+	ENSG00000151136	A6QL63;A6QL63-2;A6QL63-3;A6QL63-5;A6QL63-4	Ankyrin repeat and BTB/POZ domain-containing protein BTBD11	BTBD11	0		28	27	10	10	21	14	7	6	9	15	1	2	7	3	0	0	1	0	3303800	210850000	222180000	7132600	10948000	25122000	21501000	5430900	3816500	8517200	9184200	35959	1471300	10225000	545510	0	0	484930	0	10490000000	10364000000	279960000	912340000	1063900000	905320000
+	ENSG00000135976	A6QL64;A0A087X037	Ankyrin repeat domain-containing protein 36A	ANKRD36	0.0028938	11.4193	1	1	1	0	1	2	0	0	2	3	0	0	0	0	0	0	0	0	2268300	40407	39339	0	0	81456	3356400	0	0	21353000	62020	0	0	0	0	0	0	0	0	0	0	0	0	0	171720000
+	ENSG00000146674	P17936;A6XND1;A6XND0;P17936-2;H0Y5K2;B3KWK7;H0Y485;C9JMX4	Insulin-like growth factor-binding protein 3	IGFBP3	8.6348e-05	73.7741	8	7	1	2	1	1	2	1	1	1	3	3	1	3	2	0	0	0	15570000	95791000	121200000	6824400	6316800	26978000	2405000	13580000	6716300	19329000	28578000	45971000	34761000	1817600	26233000	231290	0	0	0	2091400000	2168200000	169480000	201090000	543560000	0
+	ENSG00000122133	P09466;H0Y4U4;A6XNE0;P09466-2;H0Y6A4;Q5T6T6;P09466-3;H0Y530;F2Z349	Glycodelin	PAEP	8.5012e-05		0	0	0	0	0	0	0	0	1	0	0	0	0	0	0	1	0	6	0	0	0	0	0	0	0	0	0	13212000	0	0	0	0	0	0	108980	0	14765000	0	0	0	0	0	0
+	ENSG00000134590	A6ZKI3	Protein FAM127A	FAM127A	0	24.9765	8	6	7	6	7	7	6	8	6	9	5	2	7	6	0	0	0	1	375660000	275460000	521610000	141540000	182540000	269590000	420350000	499670000	326360000	508440000	441220000	45985000	8838100	49865000	31092000	0	0	0	69409	1845700000	5618100000	1168200000	1217200000	2460400000	4352800000
+	ENSG00000179915	A7E294;E7ERL8;Q9ULB1-2;Q9ULB1;Q9ULB1-3;F5GYC7;F8WB18;A0A0D9SEM5;E7ETA5;P58400;A0A0D9SFF4;A0A0D9SF07;E7EQN4	Neurexin-1	NRXN1	8.2727e-05	2.69232	0	1	2	2	1	1	0	1	8	6	2	0	2	0	0	0	0	0	6.40029e+06	0	4071900	12745000	1266200	5412300	66779000	0	543310	4553200	1262800	0	0	540750	0	0	0	0	0	0	0	0	0	0	0
+	ENSG00000214655	A7E2V4;S4R3H3;S4R393;S4R410;A7E2V4-5;A7E2V4-3;A7E2V4-4;A7E2V4-2;H7BZ52;H7C453;S4R3B3;H0YCW2;S4R3U7;S4R3S6	Zinc finger SWIM domain-containing protein 8	ZSWIM8	0	27.3317	35	34	23	25	31	29	22	16	40	46	15	8	14	11	1	0	1	1	20381000	27523000	30755000	11572000	23419000	28072000	48857000	21789000	14973000	156810000	149510000	49575000	3854300	6606600	3066800	113480	0	64138	1381300	1899300000	2400000000	967700000	1669700000	1977000000	2192800000
+	ENSG00000134909	A7KAX9;A7KAX9-2	Rho GTPase-activating protein 32	ARHGAP32	0	15.2752	33	31	56	54	35	28	51	48	54	48	22	7	6	5	0	0	0	0	1.96579e+06	12040000	179330000	94599000	61103000	13467000	18065000	46046000	53657000	42414000	31648000	16731000	2234000	919810	1877900	0	0	0	0	1579100000	2007800000	9804500000	8487900000	1905200000	1649500000
+	ENSG00000140323	A7MBM2	Protein dispatched homolog 2	DISP2	0	6.6198	1	3	5	5	2	3	1	1	11	12	1	0	0	0	0	0	0	1	180190	493010	1141100	1907900	5292900	247400	556950	194070	116480	15438000	16454000	100530	0	0	0	0	0	0	528890	48458000	48759000	86947000	309500000	38412000	43753000
+	ENSG00000198933	A7MCY6;F5H1U4;J3KS71;A7MCY6-2	TANK-binding kinase 1-binding protein 1	TBKBP1	0	1.36088	5	4	10	8	12	9	12	9	16	11	3	0	1	2	0	0	0	0	2.05001e+07	3510900	3473500	15970000	18165000	31010000	37296000	56191000	24112000	69802000	45281000	1296600	0	430310	1275800	0	0	0	0	203230000	264030000	559300000	654680000	1056900000	1083500000
+	ENSG00000139767	A7MD48	Serine/arginine repetitive matrix protein 4	SRRM4	0.00041791		0	0	0	0	0	1	0	0	4	2	0	0	0	0	0	0	0	1	0	0	0	0	0	0	4106200	0	0	6492100	5292400	0	0	0	0	0	0	0	184550	0	0	0	0	0	0
+	ENSG00000112320	A7XYQ1;A0A0C4DGT7	Sine oculis-binding protein homolog	SOBP	0.00030175		5	4	3	2	7	5	4	3	5	7	0	0	2	2	1	0	0	0	1282400	2651300	2618600	1612700	1618800	8704600	8588300	1413600	1100900	5462900	6926700	0	0	942400	706450	173760	0	0	0	40806000	69392000	57995000	105250000	302020000	254020000
+	ENSG00000272391	A8CG34;A0A075B7F8;A0A087WY75;A8CG34-2;C9JFL1	Nuclear envelope pore membrane protein POM 121C	POM121C	0	25.1089	10	7	9	11	11	11	11	13	12	11	1	1	1	1	0	0	0	0	4.23597e+07	47294000	93778000	120900000	107330000	147610000	202150000	78094000	79531000	195680000	119400000	3867000	551060	2414100	628080	0	0	0	0	1700800000	2343100000	3165900000	4305100000	4419900000	5870500000
+	ENSG00000022976	A8K0R7-5;A8K0R7;A8K0R7-2;H0YLB6;H0YM94;H0YM06;H0YKI3;H0YMU1;H0YNU6;H0YKY1	Zinc finger protein 839	ZNF839	0.00023054	5.66291	3	1	5	5	5	4	2	0	4	4	0	0	0	0	0	0	0	0	785310	1389300	650490	2822400	4231400	4149800	3162600	5217500	0	10958000	1910700	0	0	0	0	0	0	0	0	84296000	0	143790000	169880000	154970000	164960000
+	ENSG00000169499	A8K727;Q9HB19;A0A087WZ32;A0A087X038;E5RHB5;E5RGP3	Pleckstrin homology domain-containing family A member 2	PLEKHA2	0	10.2209	13	10	11	14	7	9	8	11	14	16	16	10	14	12	2	0	1	2	121930000	48278000	37085000	49018000	66898000	15817000	8821700	22793000	20134000	73697000	54954000	79986000	45667000	35098000	28893000	250440	0	946940	1109200	826720000	902450000	1117800000	1329900000	347880000	167690000
+	ENSG00000016490	A8K7I4	Calcium-activated chloride channel regulator 1	CLCA1	0	369.035	0	0	0	0	0	0	0	0	0	0	76	8	16	8	40	0	3	16	0	0	0	0	0	0	0	0	0	0	0	10112000000	8455700	22153000	3355000	200550000	0	76561	1524800	0	0	0	0	0	0
-	ENSG00000109971	A8K7Q2		HSPA8	0.00029356	191.618	1	2	1	1	1	1	2	0	1	1	1	1	0	1	1	0	0	1	3913000	16460000	11894000	5932700	3490000	7268700	1195200	4297500	0	8881200	5066600	2663300	2181400	0	885680	1173800	0	0	1147800	307200000	172350000	93436000	103250000	110730000	0
+	ENSG00000203965	A8K855;A8K855-2	EF-hand calcium-binding domain-containing protein 7	EFCAB7	0	1.39714	13	16	23	20	17	14	1	2	14	15	1	0	1	1	0	2	0	0	7252700	17712000	24501000	128540000	50074000	46489000	26293000	1441900	1378400	34590000	31230000	176620	0	174780	120750	0	95542	0	0	704810000	702930000	3323700000	2579000000	1915700000	1166500000
+	ENSG00000145050	P55145;A8K878;H7C2D6	Mesencephalic astrocyte-derived neurotrophic factor	MANF	0	40.7805	11	11	13	13	13	10	10	12	13	13	17	13	10	11	13	5	14	12	2872800000	3502800000	3848000000	3375900000	7222700000	5000400000	2080400000	1937700000	1785800000	9326000000	4147900000	1962100000	2939000000	1053300000	912710000	27382000	472140	112810000	51401000	35409000000	34876000000	32751000000	66656000000	48421000000	11361000000
+	ENSG00000198089	A8K8P3;D3YTJ2;A8K8P3-10;A8K8P3-3;A8K8P3-2;A8K8P3-9;A8K8P3-4;H0Y5I7;H7C2F1;H0Y836;E5RJU6	Protein SFI1 homolog	SFI1	0	12.3675	8	5	13	10	8	7	9	8	8	10	0	0	0	0	0	0	1	0	4176900	4650000	4198400	54877000	55933000	18707000	13327000	5072600	28673000	11693000	226720000	0	0	0	0	0	0	180190	0	1103900000	1144800000	5929800000	4530300000	2565500000	4931800000
+	ENSG00000197162	A8K8V0;A8K8V0-2;H3BR67	Zinc finger protein 785	ZNF785	0.0001582	5.4888	0	0	0	0	1	0	1	1	2	3	0	0	0	0	0	0	0	0	1.73746e+06	0	0	0	0	674020	0	1090800	0	3371700	4376800	0	0	0	0	0	0	0	0	0	0	0	0	0	0
+	ENSG00000196678	A8K979;A8K979-2	ERI1 exoribonuclease 2	ERI2	0.00030014	9.04236	3	3	2	3	4	4	4	1	3	3	1	1	0	0	0	0	0	0	3.48277e+07	56231000	68219000	10128000	29147000	5312000	6244200	9288800	4399700	3156500	2902600	10981000	645520	0	0	0	0	0	0	386980000	445630000	774260000	1355700000	551510000	565970000
+	ENSG00000254445	Q16082;A8KAH6;E9PN16	Heat shock protein beta-2	HSPB2	0.00029862	1.40862	0	0	0	1	1	0	1	0	1	0	4	1	3	3	1	0	0	2	0	0	0	0	6179500	5080900	0	3695000	0	3623400	0	11279000	2388800	23597000	25498000	183880	0	0	7741500	0	0	0	0	0	0
-	ENSG00000013573	A8MPP1	Putative ATP-dependent RNA helicase DDX11-like protein 8	DDX11L8	0.00015578	29.2275	0	0	1	1	2	1	0	0	0	0	1	0	0	0	0	0	0	0	2336100	0	0	2229800	23773000	13236000	1484200	0	0	0	0	693650	0	0	0	0	0	0	0	0	0	0	910220000	711540000	0
+	ENSG00000161179	A8MPS7;A8MPS7-2	Carbohydrate deacetylase	YDJC	0	12.1976	7	9	9	12	11	9	9	7	13	9	3	1	1	2	1	0	0	1	19050000	23460000	30573000	74153000	248030000	152080000	94234000	20005000	14911000	50264000	52598000	5959600	2688500	2584400	5987700	60651	0	0	85042	593660000	567430000	2111600000	2531500000	2752900000	2506100000
-	ENSG00000130396	A8MQ02;H0Y8L4;H0Y9I0;H0YA98		MLLT4	0.00048584	63.5833	1	1	1	1	1	1	1	1	1	1	1	1	1	1	0	0	0	0	190570	74683	938160	2132100	1811200	12206000	4188100	5787800	1500900	1542800	1977300	0	1166800	840610	558430	0	0	0	0	0	82024000	0	0	1103900000	395750000
+	ENSG00000197191	A8MQ03;B8A4K4	Cysteine-rich tail protein 1	CYSRT1	0		0	0	2	1	1	1	3	3	1	1	0	0	0	0	0	0	0	0	8.54182e+07	0	0	28392000	18739000	4060200	18737000	72850000	93068000	20138000	13927000	0	0	0	0	0	0	0	0	0	0	176630000	158220000	0	0
+	ENSG00000136237	A8MQ07		RAPGEF5	0	9.50448	6	5	7	12	6	10	2	3	13	11	1	0	0	0	0	0	1	1	3.98283e+07	9571200	5186200	8125500	9658500	3982700	11869000	1684600	1427300	16552000	30568000	761710	0	0	0	0	0	16636	137520	224860000	201110000	584010000	394200000	130690000	177340000
+	ENSG00000267041	A8MQ14;A0A087X0M6	Zinc finger protein 850	ZNF850	0		0	1	0	0	6	4	5	3	15	13	0	0	0	0	0	0	0	0	599494	0	435140	0	0	4122900	2520200	2438900	764290	35966000	22783000	0	0	0	0	0	0	0	0	0	0	0	0	136800000	70854000
+	ENSG00000214357	A8MQ27;A8MQ27-3;A8MQ27-2	E3 ubiquitin-protein ligase NEURL1B	NEURL1B	8.5114e-05	24.2912	4	1	3	1	0	0	0	0	4	6	3	2	1	1	0	0	0	0	1131600	2557100	332610	9789100	399570	0	0	0	0	5511300	24118000	3275100	1030000	1375100	366640	0	0	0	0	90212000	0	118560000	0	0	0
+	ENSG00000232859;ENSG00000266202	D6RAR2;D6RFL2;J3KTA2;A8MSI8;J3QLB4	LYR motif-containing protein 9	LYRM9	0.00042055	4.17033	1	1	1	1	2	1	1	1	0	0	2	2	2	2	0	0	2	2	0	2333200	1382400	0	10684000	19377000	6865600	23029000	41453000	0	0	12906000	164540000	35337000	25701000	0	0	963750	346620	0	0	0	0	257650000	0
+	ENSG00000148019	A8MST6;Q5JTW2	Centrosomal protein of 78 kDa	CEP78	0	3.11008	19	18	25	23	23	22	18	13	23	25	4	0	0	1	0	0	0	0	3.06922e+07	76181000	109280000	142010000	168270000	209980000	183800000	43093000	61045000	314510000	236730000	5391100	0	0	309940	0	0	0	0	1741500000	2573500000	3778200000	4196000000	6153200000	4958000000
+	ENSG00000248592;ENSG00000213533	A8MSY1;H7C551;H0Y8V1;H7C503		TMEM110-MUSTN1;TMEM110	0.00015932	1.18918	1	1	2	2	3	2	0	1	2	3	3	3	2	1	0	0	0	3	4.01248e+06	4033700	7295400	4198800	9339300	20008000	17447000	0	324270	9550500	8846100	26859000	6177400	34408000	4361200	0	0	0	6408000	0	0	77756000	119850000	265840000	0
+	ENSG00000169689	A8MT69;A8MT69-2;J3QR01;A8MT69-3;J3QR35;J3QRS1	Centromere protein X	STRA13	0	42.842	7	5	7	4	5	8	4	8	6	7	1	1	0	0	0	0	0	0	126280000	193530000	361810000	148970000	52952000	229290000	135760000	55441000	172920000	288480000	224950000	2999000	7927400	0	0	0	0	0	0	1345700000	1535600000	973980000	392360000	1340400000	1170400000
+	ENSG00000172794	Q96AX2;A8MTC6;Q96AX2-4	Ras-related protein Rab-37	RAB37	0.00041841	9.0969	1	0	1	2	0	0	0	0	1	0	3	2	0	0	0	0	0	0	0	0	0	1521500	4668700	0	0	0	0	2739900	0	6842800	2929600	0	0	0	0	0	0	0	0	0	0	0	0
+	ENSG00000214336	A8MTJ6	Forkhead box protein I3	FOXI3	0.0077899		0	0	0	0	1	1	1	1	0	0	0	0	0	0	0	0	0	0	0	0	0	0	0	2623600	14564000	2968500	1869600	0	0	0	0	0	0	0	0	0	0	0	0	0	0	0	174770000
+	ENSG00000218739	A8MTT3	Protein CEBPZOS	CEBPZOS	0.00015688	16.0186	3	4	4	4	7	5	4	3	2	4	3	1	1	1	0	0	1	0	2.33263e+08	165480000	314070000	404670000	434740000	764720000	372770000	190980000	131450000	184160000	238710000	54655000	31720000	2591700	6890900	0	0	824350	0	690870000	1604300000	1964000000	2105300000	2755300000	1717900000
+	ENSG00000196081	A8MTY0;M0R3J2;M0R0Z7	Putative zinc finger protein 724	ZNF724P	0	1.04778	4	2	11	13	16	12	12	14	12	10	0	0	0	1	0	0	0	0	3260500	1835400	2062000	38530000	44764000	109120000	72318000	77164000	92182000	42796000	40737000	0	0	0	579720	0	0	0	0	40258000	0	1117900000	1633000000	3443800000	2785700000
+	ENSG00000214413	A8MTZ0-2;A8MTZ0;E9PIK7	BBSome-interacting protein 1	BBIP1	0.00082006		0	0	0	1	1	1	0	0	2	1	0	0	0	0	0	0	0	0	6.15752e+06	0	0	0	8057500	13556000	8113700	0	0	49216000	14738000	0	0	0	0	0	0	0	0	0	0	0	0	67882000	21710000
+	ENSG00000132122	Q9NWH7;A8MU33;Q9NWH7-2	Spermatogenesis-associated protein 6	SPATA6	0.0046766	3.87232	1	1	3	0	2	3	2	1	4	5	0	0	2	1	0	0	0	0	2907300	165750	397370000	1149700	0	1795000	1861000	3555500	1844400	5624500	5396300	0	0	1723000	692080	0	0	0	0	0	0	50727000	0	0	82882000
+	ENSG00000279257	A8MU93;D3DTM5	Uncharacterized protein C17orf100	C17orf100	8.9111e-05	1.82053	0	2	0	0	1	0	0	1	3	2	0	0	0	0	0	0	0	0	0	0	11071000	0	0	4213200	0	0	1265900	40843000	14360000	0	0	0	0	0	0	0	0	0	69250000	0	0	51827000	0
+	ENSG00000131759	P10276;A8MUP8;P10276-2;P10276-3;J3KSJ4	Retinoic acid receptor alpha	RARA	0	24.1722	3	2	2	3	2	2	3	4	4	4	0	0	0	0	0	0	0	0	4.97542e+06	13527000	9246400	27786000	33882000	14007000	5172100	65326000	72090000	29394000	47342000	0	0	0	0	0	0	0	0	207070000	160070000	398200000	403960000	199950000	132100000
+	ENSG00000212657	A8MUX0	Keratin-associated protein 16-1	KRTAP16-1	0.0006209		0	0	0	0	0	0	0	0	0	0	0	0	0	0	0	0	3	0	0	0	0	0	0	0	0	0	0	0	0	0	0	0	0	0	0	447990	0	0	0	0	0	0	0
+	ENSG00000214063	E9PN41;A8MVV6;J3KQ42;O14817;E9PSH3;E9PPX8;J3KNL1	Tetraspanin;Tetraspanin-4	TSPAN4	8.5383e-05	22.6587	3	3	1	0	0	1	0	0	0	0	0	0	0	0	0	0	0	0	55550000	187720000	223840000	4477000	0	0	3570500	0	0	0	0	0	0	0	0	0	0	0	0	864900000	1604500000	0	0	0	0
+	ENSG00000161682	A8MVW0;K7EMG4	Protein FAM171A2	FAM171A2	0		12	12	22	22	21	20	6	8	25	21	1	0	1	1	0	0	0	0	3.37412e+06	10268000	11412000	55274000	72920000	46656000	48375000	2324600	5506500	124510000	95586000	681720	0	3916900	58929000	0	0	0	0	517150000	497230000	2192200000	2250300000	1567600000	1833600000
+	ENSG00000154016;ENSG00000189152	A8MW78;Q13588;K7EKU7;K7ELI1;J3QRP9;Q8TC17-2;Q8TC17;I3L2E9	GRB2-related adapter protein;GRB2-related adapter protein-like	GRAP;GRAPL	0.0011239	1.2734	0	0	0	0	0	1	0	0	0	1	1	3	1	2	0	0	0	0	10169000	0	0	0	0	0	3068600	0	0	0	2347200	2537400	13085000	1948800	1759600	0	0	0	0	0	0	0	0	0	0
-	ENSG00000129292	A8MW92-2;A8MUE8;E9PM57	PHD finger protein 20-like protein 1	PHF20L1	0.00029913	9.03935	0	0	1	1	0	0	2	1	2	0	0	0	0	0	0	0	0	0	6.28272e+06	0	0	7713600	4852900	0	0	6007500	7657600	19301000	0	0	0	0	0	0	0	0	0	0	0	0	0	0	0
-	ENSG00000115255	A8MXN1;A8MWX0	Receptor expression-enhancing protein	REEP6	8.6558e-05	4.15126	0	0	0	0	0	0	0	0	2	2	0	3	0	0	0	0	0	0	0	0	0	0	0	0	0	0	0	12347000	28882000	0	33629000	0	0	0	0	0	0	0	0	0	0	0	0
+	ENSG00000164659	A8MWY0;A8MWY0-3;C9JA41;A8MWY0-2	UPF0577 protein KIAA1324-like	KIAA1324L	0	3.82254	4	4	6	7	7	5	3	4	13	15	1	0	1	0	0	0	0	0	7.8986e+06	1195300	6210500	2657500	11042000	21199000	5022800	2633200	1443100	36417000	34132000	657380	0	937680	0	0	0	0	0	69664000	106340000	239020000	845740000	307390000	275220000
+	ENSG00000184619	Q6ZNG9;A8MX02	KRAB-A domain-containing protein 2	KRBA2	0.0042799	2.12437	0	0	0	0	0	0	0	0	1	1	0	0	0	0	0	0	0	0	7.66144e+06	0	0	0	0	0	0	0	0	2136400	1844200	0	0	0	0	0	0	0	0	0	0	0	0	0	0
+	ENSG00000174007	A8MX07;Q96LK0	Centrosomal protein of 19 kDa	CEP19	0.0001554		2	2	3	1	2	1	2	1	2	3	1	0	0	0	0	0	0	0	2188900	6285400	12876000	7686500	1807600	7262000	2599200	4914200	464270	16748000	23918000	1964400	0	0	0	0	0	0	0	0	44060000	24524000	0	0	0
+	ENSG00000280987	A8MXP9;D6R991;H0Y8T4;Q68E03;D6R8Z5;D6RCM3;D6REK4;A0A0K0K1G4;D6R9F3;D6RBS2;D6RB45		MATR3	0	61.575	65	61	75	80	82	75	71	67	76	75	73	51	54	54	35	14	36	34	3860800000	5387400000	5974600000	6273900000	8089800000	10601000000	8290000000	7084700000	4988900000	11743000000	8467700000	1992200000	916320000	1159500000	786110000	18481000	1167400	42159000	31428000	192360000000	231190000000	223610000000	276260000000	352560000000	301620000000
+	ENSG00000183255	A8MXQ1;P53801;A8MZH8	Pituitary tumor-transforming gene 1 protein-interacting protein	PTTG1IP	0	177.883	1	0	0	1	1	1	1	0	1	0	3	2	2	2	0	0	0	0	3.16001e+08	4105600	0	0	34471000	20935000	13391000	77323000	0	39111000	0	207700000	30671000	72454000	39787000	0	0	0	0	0	0	0	0	0	0
+	ENSG00000213965	A8MXV4	Nucleoside diphosphate-linked moiety X motif 19, mitochondrial	NUDT19	0	6.69676	12	13	17	17	17	17	10	11	18	17	14	14	11	13	2	1	5	2	116840000	355030000	502790000	1214600000	1348000000	806620000	701210000	261870000	172680000	991660000	893800000	308510000	185840000	155460000	84714000	99539	13797	3745900	648010	6452900000	8083700000	16750000000	18326000000	11787000000	12647000000
-	ENSG00000083642	A9IYQ1;Q9NTI5-5		PDS5B	8.866e-05	7.65316	1	1	1	1	1	1	1	1	1	1	3	3	1	2	0	0	0	0	50981000	4126100	45503000	18347000	9497000	6716400	35840000	5315600	31296000	26606000	61596000	8193200	2413500	13163000	6569500	0	0	0	0	53681000	565680000	373890000	179570000	0	542010000
+	ENSG00000125457	A9UHW6;J3QRZ6;A9UHW6-2;A9UHW6-3;J3QLJ5;J3QLD1;J3KSB8;J3KSU6;J3QKW3;J3QLN4	MIF4G domain-containing protein	MIF4GD	0	13.1836	8	9	8	6	7	7	8	5	10	8	4	4	6	6	3	1	1	5	86004000	144050000	158870000	51484000	68870000	135030000	126540000	92871000	39988000	182020000	174790000	56250000	30469000	61285000	36949000	349120	2626.5	142270	4379000	1949700000	2141900000	1157300000	1097600000	1774000000	1716800000
+	ENSG00000138942	Q96GF1;A9X3U0	E3 ubiquitin-protein ligase RNF185	RNF185	0.00043119	10.7448	2	2	2	2	3	2	1	2	2	1	2	2	2	2	1	1	1	1	14686000	60868000	113810000	236550000	294810000	63379000	40173000	109940000	162490000	287040000	15862000	13824000	238230000	48569000	26231000	1404300	1488200	800100	2660100	949010000	1008700000	447590000	447910000	366330000	0
+	ENSG00000063438	A9YTQ3;A9YTQ3-3;A9YTQ3-2;D6RF73;D6RE68;H0YA43	Aryl hydrocarbon receptor repressor	AHRR	0.0003644	1.86998	2	2	1	0	1	1	1	1	1	1	0	0	0	0	0	0	0	0	2.71874e+06	986620	1694300	473620	0	297360	287320	3327400	2352600	1224600	1265800	0	0	0	0	0	0	0	0	0	0	0	0	0	0
+	ENSG00000133226	A9Z1X7;Q8IYB3-2;M0R1E7;M0QXG5	Serine/arginine repetitive matrix protein 1	SRRM1	0	28.9192	34	36	39	39	41	38	36	40	39	40	22	16	16	17	3	1	6	5	849770000	657760000	859560000	1313600000	1641100000	1504500000	1217300000	1219100000	1151800000	1184500000	1033000000	238570000	145440000	156860000	168160000	60833	21959	2306600	1126000	28185000000	38101000000	52070000000	75829000000	50599000000	58340000000
+	ENSG00000275111	Q9BSG1;B0AZN8;Q9BSG1-3;Q9BSG1-2	Zinc finger protein 2	ZNF2	0.0079063	1.36719	2	2	2	2	1	2	2	2	3	2	1	0	0	0	0	0	0	0	1.47129e+06	1907900	623400	2665600	900440	1060000	646520	2842900	3360900	6616900	2586200	4377400	0	0	0	0	0	0	0	63626000	0	82680000	0	0	0
-	ENSG00000121579	B0AZT5		NAA50	0.0019288	28.1766	2	2	2	1	1	1	1	0	2	2	0	0	0	0	0	0	0	0	3382500	157660000	140310000	31110000	38910000	58365000	46802000	991120	0	35814000	29715000	0	0	0	0	0	0	0	0	909960000	867520000	199630000	257480000	393260000	180450000
+	ENSG00000136286	B0I1T2;B0I1T2-4;B0I1T2-3;F8WEW9;B0I1T2-2;F8WAS7	Unconventional myosin-Ig;Minor histocompatibility antigen HA-2	MYO1G	0	3.55996	2	1	2	1	1	2	2	2	3	2	31	15	11	16	4	0	2	3	3.36579e+07	5333900	5411600	36198000	83546000	25197000	19888000	27761000	19765000	18645000	8246600	106540000	35918000	13062000	25115000	234030	0	134170	442310	0	0	0	0	0	0
-	ENSG00000100284	B0QY01;F8WAW7;F8WB30		TOM1	0.0019316	22.3711	1	1	1	0	0	0	0	1	0	1	1	0	0	0	0	0	0	0	0	1274600	2615800	1120700	0	0	0	0	1605700	0	819120	1503900	0	0	0	0	0	0	0	0	0	0	0	0	0
-	ENSG00000100242	B0QY63;B0QY65		SUN2	0.00075549	56.0973	1	1	0	0	1	0	0	0	0	0	0	0	0	0	0	0	0	0	0	6883600	5139200	0	0	9100700	0	0	0	0	0	0	0	0	0	0	0	0	0	0	0	0	0	54604000	0
+	ENSG00000186998	Q96A84-3;B0QYK4;Q96A84-2;Q96A84;B0QYK2;B0QYK3;B0QYK5	EMI domain-containing protein 1	EMID1	0.0010766	6.33799	1	0	0	0	0	0	0	0	0	0	2	0	1	1	1	0	0	0	0	49370000	0	0	0	0	0	0	0	0	0	50333000	0	312720	27218	357020	0	0	0	0	0	0	0	0	0
-	ENSG00000100154	B0QYP5		TTC28	0.0028366	3.7819	1	1	0	0	1	0	0	0	0	0	0	0	0	0	0	0	0	0	1097100	934260	1560900	0	0	0	0	0	0	0	0	0	0	0	0	0	0	0	0	0	0	0	0	0	0
+	ENSG00000112561	P19484;B0QYS6;B0QYS7;P19484-2;B1AKB5;A0A0K0K1G1;B1AKB4;B1AKB2;B1AKB1;B1AKA9;Q709A9	Transcription factor EB	TFEB	0	10.2211	9	7	10	11	7	7	9	7	3	7	9	7	10	8	0	0	2	3	95021000	42096000	48394000	24550000	69790000	17262000	43409000	44501000	44846000	19258000	22393000	31359000	5616500	58203000	29816000	0	0	151490	973540	461180000	640250000	593920000	925320000	415980000	850990000
-	ENSG00000155816	B0QZA8		FMN2	0.0028965	1.5952	0	0	0	0	0	0	0	0	1	1	0	0	0	0	0	0	0	0	0	0	0	0	0	0	0	0	0	5115000	1704500	0	0	0	0	0	0	0	0	0	0	0	0	0	0
+	ENSG00000110245	P02656;B0YIW2	Apolipoprotein C-III	APOC3	0		1	1	1	1	1	1	1	1	1	1	6	4	5	4	1	2	2	2	1.57083e+07	117430000	124510000	149180000	241000000	220980000	81249000	196460000	136340000	497130000	130080000	1795100000	3829900000	2513800000	269090000	4963300	1388700	1988700	17039000	1265200000	1388700000	1650400000	2660500000	2462000000	538000000
+	ENSG00000165996	B0YJ81;A6NP58;B0YJ81-2	Very-long-chain (3R)-3-hydroxyacyl-CoA dehydratase 1	HACD1	8.4681e-05	2.37533	3	3	2	1	2	2	3	3	2	2	0	0	1	0	0	0	0	0	10433000	34528000	65054000	2621300	3121500	16193000	16684000	41070000	12115000	14103000	13187000	0	0	2530600	0	0	0	0	0	274450000	316000000	55041000	0	220550000	220640000
+	ENSG00000100300	B1AH87;P30536	Translocator protein	TSPO	8.531e-05		4	4	4	4	4	3	1	2	4	3	3	2	2	3	2	2	3	2	3.37994e+08	511350000	463120000	2705700000	1793100000	1410000000	829250000	2264500	19377000	617260000	264790000	586180000	70937000	190470000	262540000	18362000	434970	36443000	30227000	2250200000	3131200000	11766000000	11140000000	6285600000	6686400000
-	ENSG00000248405	B1AHC3;B7ZMA4;H0Y9T8		PRR5-ARHGAP8;LOC553158	0.0016194		1	1	2	1	1	2	2	2	0	1	1	0	1	1	0	0	0	0	330790	1120600	1705500	14523000	9409100	11716000	19409000	2893600	1680800	0	10417000	1234300	0	940160	684670	0	0	0	0	0	0	366470000	341840000	426720000	516680000
+	ENSG00000248405	B1AHC4		PRR5-ARHGAP8	0		13	12	24	26	23	21	19	15	7	6	5	0	4	3	0	0	1	1	3.12159e+06	33935000	72105000	266720000	495680000	289740000	145120000	104650000	87624000	59941000	40907000	27481000	0	7279400	2874600	0	0	88384	83900	745490000	1070800000	8789600000	19397000000	10530000000	5908400000
+	ENSG00000142621	B1AJZ9;B1AJZ9-3;B1AJZ9-4;Q5JYW6;H0YE38;H0YCR1;H0YEU3;Q5JYW1;H0Y3C6	Forkhead-associated domain-containing protein 1	FHAD1	0.00015879		1	1	2	3	5	6	1	1	0	0	1	0	2	2	1	0	1	1	2.96447e+06	163940	968070	103240	1053400	2088400	2035400	209110	50110	0	0	578770	0	2209500	18292000	5868.7	0	42833	110740	0	0	0	112660000	190520000	131700000
+	ENSG00000116670	Q9UI95;B1AK44	Mitotic spindle assembly checkpoint protein MAD2B	MAD2L2	0	6.36778	4	6	6	7	7	7	4	2	6	7	1	0	1	1	0	0	0	0	25743000	39560000	46551000	179470000	240590000	264900000	174550000	53918000	18904000	338740000	266760000	14672000	0	1298300	733700	0	0	0	0	481430000	420560000	1530700000	1787800000	1863400000	1366700000
+	ENSG00000187017	B1AK53;Q5JYL1	Espin	ESPN	0	36.7712	4	3	23	24	2	0	18	19	2	3	3	7	2	1	0	1	4	0	22762000	17888000	16332000	249890000	292960000	10295000	0	152920000	93530000	3311700	33290000	18709000	124060000	4752300	281710	0	365.51	904980	0	115740000	279190000	8414300000	10594000000	142090000	0
+	ENSG00000076770	Q9NUK0;B1AKI6;Q9NUK0-2;Q9NUK0-4;Q9NUK0-3;Q9NUK0-5;B1AKI5;B1AKI4;B1AKI2	Muscleblind-like protein 3	MBNL3	0	12.5009	0	0	2	2	5	4	5	5	4	3	3	2	1	1	0	0	1	0	35572000	0	0	11265000	26549000	104920000	159460000	515920000	344830000	54705000	81067000	23684000	153350000	3965900	2787300	0	0	163390	0	0	0	127460000	355880000	902980000	1460700000
+	ENSG00000078618	O43847-2;B1AKJ5;O43847;A0A087WYK8;G3V1R5;F5H7V1;H0Y5G9	Nardilysin	NRD1	0	28.9448	56	50	52	53	54	53	55	51	55	55	33	23	21	20	6	1	20	7	300120000	851840000	932630000	1086800000	1070800000	1196000000	1290000000	1149300000	1212800000	1069700000	1077900000	115520000	99435000	37925000	38397000	131930	2750.2	4662300	867200	34836000000	52829000000	42727000000	59403000000	66321000000	72880000000
+	ENSG00000134198	O60636;B1AKP2;O60636-2;B1AKP1	Tetraspanin-2;Tetraspanin	TSPAN2	0	4.15379	0	0	0	0	0	0	0	0	0	0	0	0	1	1	3	0	0	1	12184000	0	0	0	0	0	0	0	0	0	0	0	0	5814700	10451000	3446800	0	0	106630	0	0	0	0	0	0
+	ENSG00000018625	B1AKY9;P50993;H0Y7C1;M0R249	Sodium/potassium-transporting ATPase subunit alpha-2	ATP1A2	0	23.4193	2	1	2	1	1	0	0	1	1	2	9	6	18	19	20	1	0	18	1.60654e+06	921570	434050	1705300	1236200	1285600	0	0	395330	406280	362710	37949000	50473000	91777000	48423000	3431400	439.23	0	5234900	323130000	0	219320000	129430000	178930000	0
-	ENSG00000162734	B1AKZ5		PEA15	8.2447e-05	35.2663	1	1	1	1	1	1	0	1	1	1	2	1	2	2	0	0	0	0	69332000	530400000	32669000	772910000	66929000	1343500000	467430000	0	3676300	1376600000	17407000	471340000	246950000	724660000	34964000	0	0	0	0	0	442090000	5960900000	359600000	9424500000	0
-	ENSG00000157657	B1ALC2		ZNF618	0.00016112	1.30867	0	0	1	1	1	0	0	1	1	1	0	0	0	0	0	0	0	0	0	0	0	7920000	5494000	420420	0	0	562560	44029000	33689000	0	0	0	0	0	0	0	0	0	0	145020000	99146000	0	0
-	ENSG00000133110	B1ALD9		POSTN	0	35.4756	1	1	1	1	1	1	1	1	1	1	4	0	4	4	2	0	0	2	1.71915e+06	518160	648900	865500	1142400	1543100	1298700	1702300	799890	4393000	1951700	197810000	0	31627000	27717000	78096	0	0	1775200	0	0	0	0	16774000	14768000
-	ENSG00000102606	B1ALK7;Q14155-6;E9PDQ5	Rho guanine nucleotide exchange factor 7	ARHGEF7	0.00042529	17.9009	0	0	1	1	0	0	0	0	1	2	0	0	0	0	0	0	0	0	0	0	0	2269400	3604900	0	0	0	0	2679200	1928000	0	0	0	0	0	0	0	0	0	0	0	0	0	0
+	ENSG00000116857	Q9P0T7;B1ALM5;B1ALM7;B1ALM8;B1ALM4;F2Z389	Transmembrane protein 9	TMEM9	0	22.7812	2	1	1	1	2	1	1	1	2	1	0	2	2	0	1	0	0	1	56864000	81041000	5862700	52360000	49778000	217840000	139570000	132160000	52970000	174770000	13012000	0	1532100	1440400	0	245270	0	0	832650	863280000	0	945610000	652540000	2307600000	1774200000
+	ENSG00000117114	B1ALU3;O95490-5;O95490;O95490-6;H0Y5C0	Latrophilin-2	ADGRL2;LPHN2	0	5.43465	33	33	4	6	30	29	4	3	49	48	5	12	16	10	1	0	3	6	10295000	68285000	135530000	7933200	10215000	47465000	53301000	2775400	279420	483970000	467860000	4336000	9581200	16132000	6199900	7329.1	0	256290	477440	2521600000	7528700000	79887000	72822000	1568200000	2441600000
-	ENSG00000157654	B1ALY0;C9JZH4		PALM2-AKAP2	0	13.4391	1	1	1	4	8	8	1	0	1	1	2	11	2	2	0	1	3	0	69948000	651430	12584000	4288300	2984500	25736000	39749000	10009000	0	288880	1617200	862300	186870000	1517600	1586000	0	37734	1718100	0	0	188270000	109910000	11922000	616350000	1079600000
+	ENSG00000116815	P19256-3;P19256;B1AMW1;P19256-2;H0YDI1	Lymphocyte function-associated antigen 3	CD58	0	17.5042	3	3	3	3	3	2	2	3	3	3	5	2	4	3	1	0	1	2	420620000	383840000	442570000	921700000	1013000000	458620000	389380000	600650000	488530000	253220000	96324000	326270000	147860000	106950000	31452000	0	0	551270	1247000	2088600000	1969500000	5046900000	4996700000	915820000	1300800000
-	ENSG00000075151	B1AN92		EIF4G3	0.0019253	4.18572	1	0	1	1	1	0	1	0	1	1	0	0	0	0	0	0	0	0	3.0226e+06	1800800	0	2802700	11145000	3851800	0	2564100	0	2424400	5807600	0	0	0	0	0	0	0	0	0	0	0	92484000	0	0
+	ENSG00000196352	B1AP13		CD55	0	34.1247	13	10	14	11	5	10	11	10	2	2	22	7	13	13	14	0	2	10	637790000	169590000	167700000	204890000	193330000	16307000	47424000	105440000	174200000	144770000	64392000	306880000	54717000	226640000	115420000	6260100	0	445120	1615700	4584400000	4556400000	5882200000	5932900000	445580000	1780300000
+	ENSG00000143801	B1AP22;P49810;P49810-3;P49810-2;E5RHT1;E5RFW4;E5RG63	Presenilin;Presenilin-2;Presenilin-2 NTF subunit;Presenilin-2 CTF subunit	PSEN2	0	9.38874	3	3	3	3	3	2	3	4	4	4	1	2	2	2	0	1	1	1	12089000	19323000	21675000	13557000	6528100	15616000	22305000	19230000	20863000	27718000	26207000	625510	3998500	8159800	2874300	0	17767	345170	404120	354200000	453540000	253910000	103920000	276990000	444410000
+	ENSG00000143847	O75335;B1APN9;M0QZB5;O75335-1	Liprin-alpha-4	PPFIA4	0.0049065		2	2	1	2	1	3	1	1	1	3	1	0	1	0	1	0	0	1	2445500	946880	19776000	555620	4175000	83647	18933000	946220	4757000	661100	1701500	972770	0	288820	0	35168	0	0	1140000	70241000	1173100000	0	0	0	0
+	ENSG00000162374	B1APY9;B1APY8	ELAV-like protein	ELAVL4	0		7	3	4	2	11	10	5	3	25	25	0	1	0	0	1	1	0	1	1056100	54821000	9365200	32465000	14240000	136240000	107610000	454880000	11956000	6434400000	6311000000	0	2375900	0	0	324950	12384	0	667510	188770000	44964000	102990000	59405000	572720000	1017500000
+	ENSG00000158773	P22415;B1AQP1;P22415-2;E9PME6;H0YD59;E9PQA2	Upstream stimulatory factor 1	USF1	0	28.2674	2	5	4	4	5	5	4	4	5	5	4	2	2	2	1	0	1	0	51015000	19276000	94554000	101880000	197370000	189030000	86355000	129130000	108300000	172080000	82963000	44656000	16263000	14178000	13795000	406730	0	329990	0	284090000	777690000	1073300000	2069400000	1711800000	473520000
+	ENSG00000158796	O75618;B1AQP5;O75618-2;V9GY27	Death effector domain-containing protein	DEDD	0.00023052	19.2273	7	3	6	9	4	2	3	2	7	7	0	1	2	2	0	0	0	0	9115300	8002700	5313800	11960000	27564000	7125700	1917200	7801300	3386200	23025000	12895000	0	1385300	7279200	1067200	0	0	0	0	106060000	159470000	311270000	467500000	131540000	0
-	ENSG00000181704	B1AV70;Q96EC8-2	Protein YIPF;Protein YIPF6	YIPF6	0.0011226	18.6589	1	1	1	0	1	1	1	1	1	0	1	1	1	1	0	0	0	0	1693400	3573100	2172600	3033700	0	6552600	1935600	17490000	10005000	4720000	0	3772100	5441400	1897000	3443300	0	0	0	0	36202000	0	0	0	57329000	0
+	ENSG00000176444	P49760;P49760-3;B1AVT0;P49760-2	Dual specificity protein kinase CLK2	CLK2	0	15.7578	10	7	10	12	14	11	7	8	13	11	1	1	0	0	0	0	0	0	1.43122e+07	34566000	27716000	76104000	107850000	244230000	110730000	37398000	31188000	295650000	172830000	34398	11164000	0	0	0	0	0	0	743290000	759470000	1198700000	2122200000	5083400000	1627500000
-	ENSG00000177189	B1AXG2		RPS6KA3	0.0011232	25.3864	1	0	1	1	0	0	1	1	0	1	0	0	0	0	0	0	0	0	1047800	2269900	0	1688200	1060700	0	0	286560	193330	0	1161300	0	0	0	0	0	0	0	0	0	0	0	0	0	0
+	ENSG00000197859	B1B0D4;Q86TH1	ADAMTS-like protein 2	ADAMTSL2	0.0010732		1	0	2	2	1	1	1	1	5	3	2	2	1	2	1	0	0	0	1461700	1100500	0	29751000	30433000	912980	19771000	61355000	91270000	12383000	12722000	2158800	2817400	2419.1	1013700	134280	0	0	0	0	0	0	0	0	0
+	ENSG00000278588	P62807;B2R4S9	Histone H2B type 1-C/E/F/G/I;Histone H2B	HIST1H2BC;HIST1H2BI	0.0010675	2.08744	1	0	1	1	1	1	1	0	1	1	1	1	0	1	1	0	1	1	735250000	16006000	0	109920000	44817000	176900000	727760000	8166800	0	150790000	916570000	270740000	0	0	134590000	5059100	0	3775900	6649800	0	0	1208800000	0	2225400000	0
+	ENSG00000156239	B2RA97		HEMK2	0	2.23041	8	6	5	6	7	7	5	7	7	7	4	0	2	3	1	0	0	2	69477000	222260000	253180000	230970000	290790000	494320000	304640000	343700000	245210000	840190000	639170000	33134000	0	18916000	15238000	44562	0	0	1196000	1283900000	1596900000	1470900000	1828700000	3337900000	2461500000
+	ENSG00000178988	B2RBV5		LOC93622	8.9534e-05	27.1291	2	2	3	4	6	8	6	6	3	2	0	0	0	0	1	0	0	0	3.18465e+06	4405300	6531600	102770000	98488000	188060000	141360000	95202000	76894000	72066000	30318000	0	0	0	0	0	0	0	0	129840000	292590000	608120000	641090000	1195500000	1255500000
+	ENSG00000258588	B2RNG4		TRIM6-TRIM34	0		11	10	5	4	5	5	4	4	3	2	2	3	5	4	0	0	0	0	1.63829e+06	47445000	137720000	69618000	9335800	63643000	38570000	6617200	2314700	115410000	716130	3009900	28146000	178020000	116010000	0	0	0	0	3210200000	10626000000	5666800000	468840000	795650000	2216100000
+	ENSG00000066933	B2RTY4-4;B2RTY4;H3BRD5;B2RTY4-5;H3BV44;B2RTY4-3	Unconventional myosin-IXa	MYO9A	0	4.27365	57	49	32	30	56	49	43	32	53	46	9	6	11	10	1	1	2	2	3863800	23018000	24887000	10012000	8594100	41711000	23756000	18433000	39671000	28023000	104780000	1326300	5600200	2407600	1767000	10274	20673	403970	203650	3588100000	4934100000	1797700000	1839800000	8305200000	4756700000
+	ENSG00000235169	B2RUZ4;H3BS66	Small integral membrane protein 1	SMIM1	8.5653e-05		1	1	2	3	3	3	3	3	3	3	0	2	2	1	0	0	0	1	0	20048000	2823200	76609000	135290000	149390000	96105000	127020000	48957000	232140000	273470000	0	115520000	53873000	5729600	0	0	0	2190600	91287000	0	295920000	459340000	319470000	203490000
+	ENSG00000234224	B2RXF0	Transmembrane protein 229A	TMEM229A	0.0019877		1	1	0	0	0	0	1	0	2	3	0	0	0	0	0	0	0	0	9225600	10399000	4775400	0	0	0	0	7755400	0	25144000	47114000	0	0	0	0	0	0	0	0	0	0	0	0	0	0
+	ENSG00000189090	B3EWG6;B3EWG5;B3EWG4;B3EWG3	Protein FAM25G;Protein FAM25C;Putative protein FAM25BP;Protein FAM25A	FAM25G;FAM25C;FAM25BP;FAM25A	8.3836e-05		0	0	1	2	1	1	2	3	0	0	0	0	0	0	0	0	0	0	5310500	0	0	31740000	26255000	7332100	5157300	59467000	67929000	0	0	0	0	0	0	0	0	0	0	0	0	0	246160000	0	0
-	ENSG00000120913;ENSG00000248235	B3KPU0;E5RGS7		PDLIM2	8.7025e-05	24.3878	1	1	1	1	1	1	1	1	1	1	1	0	1	1	0	0	0	0	3637700	101060000	86473000	26583000	7243500	16451000	35828000	15305000	11931000	21636000	35378000	1214600	0	11090000	9347400	0	0	0	0	754810000	742180000	223340000	0	114070000	284850000
-	ENSG00000102882	B3KR49;H0YDH9		MAPK3	0.0064422	153.685	0	1	0	0	1	0	0	0	1	0	0	0	0	0	0	0	0	0	0	0	1708600	0	0	1442300	0	0	0	1941500	0	0	0	0	0	0	0	0	0	0	0	0	0	0	0
+	ENSG00000278843	Q9H239;C0H5X0;B3KV06	Matrix metalloproteinase-28	MMP28	0.0022946	51.5266	0	0	0	0	0	0	0	0	0	0	1	0	1	1	0	0	0	0	0	0	0	0	0	0	0	0	0	0	0	1192200	0	1102100	74553	0	0	0	0	0	0	0	0	0	0
+	ENSG00000123600	B3KW44;E7ETE0;B5ME25;Q9H825;Q9H825-2;C9JE69;C9J6U8;H7C2P8;C9J3F1	Methyltransferase-like protein 8	METTL8	0	5.11807	11	9	11	11	10	9	11	8	9	9	2	2	1	1	0	0	0	0	38768000	46046000	47491000	175220000	252370000	72678000	88108000	85189000	59143000	39747000	153040000	3888700	5726600	114430	403850	0	0	0	0	1017800000	810930000	2860300000	3924000000	1211600000	2022800000
+	ENSG00000197614	B3KW70;F5GYX4;H0YG03;Q13361-2;Q13361;F5H7Z2;F5H2W4;F5H413;F5H1C0	Microfibrillar-associated protein 5	MFAP5	0	29.3201	0	0	0	0	0	0	0	0	0	1	11	4	9	11	6	1	3	6	11049000	0	0	0	0	0	0	0	0	0	11533000	7696300000	445380000	874110000	2423000000	285000000	1255.6	5522200	150810000	0	0	0	0	0	0
+	ENSG00000184307	Q8IYP9;B3KXV3;E9PAP7;C9JPJ8	Palmitoyltransferase ZDHHC23;Palmitoyltransferase	ZDHHC23	0.0062066	12.5688	1	0	0	0	0	0	0	1	0	1	0	0	0	0	0	0	0	0	1094900	3661300	0	0	0	0	0	0	2825300	0	0	0	0	0	0	0	0	0	0	0	0	0	0	0	0
-	ENSG00000180957	B3KYB7		PITPNB	0.0093699	14.198	0	0	0	0	1	1	0	0	1	1	0	0	0	0	0	0	0	0	2109900	0	0	0	0	279310	957630	0	0	2326500	2654000	0	0	0	0	0	0	0	0	0	0	0	0	0	0
+	ENSG00000130413	B4DDH2;C9J319;C9J6X7		STK33	0		3	1	11	9	11	9	2	2	7	9	0	0	2	2	1	0	0	1	3.92035e+06	1891100	732960	82300000	61713000	48402000	31953000	3114600	2316200	29188000	35169000	0	0	5100700	839020	67245	0	0	0	144720000	0	1764000000	1248300000	869570000	601290000
-	ENSG00000188603;ENSG00000261832	O95086;Q2TA70;B4DFF3;H3BQ48	Battenin	CLN3	0.0049632	61.744	0	0	0	0	0	0	0	0	0	0	1	1	0	1	1	1	1	1	0	0	0	0	0	0	0	0	0	0	0	831760	140910000	0	947000	1090400	1457500	2603300	768520	0	0	0	0	0	0
-	ENSG00000168036	B4DGU4;C9IZ65		CTNNB1	0.00036096	95.3474	1	1	1	0	0	0	1	0	0	0	1	0	0	0	0	0	0	0	451815	2770800	4766700	0	0	0	0	648300	0	0	0	437300	0	0	0	0	0	0	0	97708000	204680000	0	0	0	0
+	ENSG00000133561	Q6P9H5;B4DH95;Q6P9H5-2	GTPase IMAP family member 6	GIMAP6	0.00042156	6.34688	0	0	0	0	0	0	0	0	0	0	1	1	0	0	0	0	0	0	0	0	0	0	0	0	0	0	0	0	0	1527600	3471300	0	0	0	0	0	0	0	0	0	0	0	0
+	ENSG00000116141	Q9P0L2;B4DIB3;A0A087X0I6;Q9P0L2-3	Serine/threonine-protein kinase MARK1	MARK1	0		2	3	17	19	27	20	4	2	30	27	2	1	8	5	0	0	0	1	11743000	550830	1645900	25730000	29496000	93580000	92134000	1739000	794310	127600000	104060000	2127600	258040	8132300	1874200	0	0	0	146190	14311000	26500000	1229600000	888150000	5425000000	5874800000
-	ENSG00000166479	B4DIE3		TMX3	8.2366e-05	11.3553	0	0	1	1	1	1	0	0	0	0	0	0	0	0	0	0	0	0	0	0	0	48695000	35057000	4653200	6501300	0	0	0	0	0	0	0	0	0	0	0	0	0	0	385470000	545570000	0	151990000
-	ENSG00000182473	B4DJ07		EXOC7	0.0089576	27.9503	0	0	0	0	0	0	0	0	1	0	0	0	0	0	0	0	0	0	0	0	0	0	0	0	0	0	0	299630	0	0	0	0	0	0	0	0	0	0	0	0	0	0	0
+	ENSG00000138614	B4DJL6;Q96SY0-3;Q96SY0-4;H3BMK7;H3BT02;H3BN95	von Willebrand factor A domain-containing protein 9	VWA9	0	18.8006	18	14	18	16	19	18	13	17	15	18	8	7	6	6	1	0	1	1	1.56345e+08	139750000	161310000	159340000	209540000	264050000	222760000	213410000	105340000	175240000	211050000	23309000	6435100	6595300	9850600	5842.1	0	197580	180530	4058500000	6200300000	4231800000	5716500000	5872600000	5875000000
+	ENSG00000141540	Q9BSA4;B4DKD1;Q9BSA4-2	Protein tweety homolog 2;Protein tweety homolog	TTYH2	0.00048561	3.54807	1	0	4	3	2	1	1	0	2	2	0	0	1	0	0	1	0	0	674090	859060	0	27889000	30846000	6040200	1109800	940960	0	8075600	2695700	0	0	10279000	0	0	0	0	0	0	0	394070000	474990000	83347000	0
+	ENSG00000109066	Q8NE00;B4DKL7;Q8NE00-2;J3QQK2	Transmembrane protein 104	TMEM104	0	4.14729	1	2	2	2	1	4	2	2	2	4	0	1	0	0	0	0	1	0	1.44441e+07	6809300	23426000	7415300	12306000	2142200	11558000	7070600	7633000	38741000	29244000	0	8751500	0	0	0	0	177230	0	0	574630000	238290000	219590000	0	100900000
+	ENSG00000125954;ENSG00000257365	B4DL54;P49356-2	Protein farnesyltransferase subunit beta	CHURC1-FNTB;FNTB	0		12	11	14	13	10	10	9	9	12	11	11	8	8	9	3	0	2	3	64236000	378420000	464710000	283280000	453720000	495930000	405340000	86263000	81844000	351660000	287130000	77945000	78325000	36802000	47209000	378510	0	526130	1029300	6322500000	7887300000	4490800000	8479300000	8568400000	6439400000
-	ENSG00000105698	B4DLJ1		USF2	0.00030093	58.7502	1	1	1	1	0	1	1	1	1	0	0	0	0	0	0	0	0	0	20097000	9086000	10376000	10167000	25075000	0	9226300	27963000	13775000	5602400	0	0	0	0	0	0	0	0	0	99840000	104790000	0	0	0	0
+	ENSG00000262660	B4DLN1;F6QW41;I3L1E8			0		21	22	22	24	24	21	22	21	25	23	28	26	21	21	10	10	17	11	2106500000	1935000000	2028700000	2610700000	4486500000	3448200000	2299200000	2276200000	1553500000	2683900000	2748800000	1600000000	4137100000	264330000	205260000	6296800	6311500	83268000	3093700	31856000000	38700000000	78068000000	94129000000	75409000000	44250000000
-	ENSG00000125826	B4DML5;Q9BYM8-4	RanBP-type and C3HC4-type zinc finger-containing protein 1	RBCK1	0.0044494	46.3543	0	0	0	0	0	0	0	0	0	1	0	0	0	0	0	0	0	0	0	0	0	0	0	0	0	0	0	0	0	0	0	0	0	0	0	0	0	0	0	0	0	0	0
+	ENSG00000159403	B4DPQ0;P00736;F5H2D0;F5H1V0;F5H6Y3;F5H3N3;F5H3A3	Complement C1r subcomponent;Complement C1r subcomponent heavy chain;Complement C1r subcomponent light chain	C1R	0	65.2464	1	0	1	0	0	0	0	1	0	0	30	28	23	26	20	2	17	28	461925	978840	0	0	0	0	0	0	19283000	0	0	207150000	279970000	91951000	97766000	10009000	41305	9064600	22341000	0	0	0	0	0	0
+	ENSG00000127989	Q99551;B4DPR9;C9JNM8	Transcription termination factor 1, mitochondrial	MTERF1	0	5.49036	8	10	13	10	13	10	6	7	12	13	5	5	4	1	2	0	0	1	26850000	22768000	65084000	95893000	115760000	66195000	42887000	14316000	18989000	69332000	64354000	6165100	173070000	2060300	637080000	402860	0	0	1056200	529260000	1842100000	3466400000	5327500000	2061900000	1230400000
-	ENSG00000173065	B4DRX9		FAM222B	0.00023027	13.0887	0	0	1	0	0	0	1	1	0	1	0	0	0	0	0	0	0	0	6.13184e+06	0	0	9667800	0	0	0	0	9877300	0	7555700	0	0	0	0	0	0	0	0	0	0	91029000	0	0	0
-	ENSG00000242265	B4DSP0;A0A087WZG9		PEG10	0.00062065	1.00142	1	1	1	0	0	0	1	1	1	1	0	0	0	0	0	0	0	0	3098300	11024000	13024000	933620	0	0	0	574060	753050	25651000	27811000	0	0	0	0	0	0	0	0	0	0	0	0	0	0
+	ENSG00000105287	B4DTS2;Q9BZL6;Q9BZL6-2;M0R2Z8;M0QZC2;M0QZ82;M0QXC6;M0R346	Serine/threonine-protein kinase;Serine/threonine-protein kinase D2	PRKD2	0	18.2308	29	27	33	33	30	28	28	30	35	33	20	12	16	17	3	1	0	5	31381000	244000000	265250000	541790000	623300000	245030000	231290000	365570000	311020000	522900000	484660000	83879000	30161000	48232000	34811000	551990	18249	0	1531800	7057500000	9264600000	14748000000	22547000000	8896200000	8968800000
+	ENSG00000184990	O15304;B4DTY2;G3V439;G3V3U1;H0YJN1;O15304-2	Apoptosis regulatory protein Siva	SIVA1	0	40.8846	3	4	6	4	4	3	2	4	3	1	0	0	0	0	0	0	0	1	1.86255e+07	17443000	35276000	29765000	54624000	45000000	53026000	53559000	26269000	13081000	8823800	0	0	0	0	0	0	0	1297800	257480000	537360000	283620000	442940000	548630000	418630000
-	ENSG00000099810	B4DUC8	S-methyl-5-thioadenosine phosphorylase	MTAP	0.0035625	6.53276	0	0	1	1	0	0	0	0	0	0	0	0	0	0	0	0	0	0	0	0	0	1070300	2816800	0	0	0	0	0	0	0	0	0	0	0	0	0	0	0	0	0	56336000	0	0
+	ENSG00000024862	Q8IWP9;B4DUJ5;A0A087WVM5	Coiled-coil domain-containing protein 28A	CCDC28A	0	15.8049	6	8	6	6	9	8	4	3	9	6	8	4	4	3	1	0	0	1	18530000	45217000	38908000	21153000	27557000	199200000	154160000	20393000	5435300	70546000	59861000	65964000	29533000	37113000	10283000	32691	0	0	213630	757170000	594850000	359200000	498160000	3195500000	2107900000
+	ENSG00000030419	Q9UKS7;B4DWF2;Q9UKS7-6;Q9UKS7-3	Zinc finger protein Helios	IKZF2;ZNFN1A2	0.00015444	1.37151	1	1	1	1	3	0	4	6	1	0	0	0	0	0	0	0	0	0	0	342990	460440	157950	133200	2907400	0	11991000	18143000	200200	0	0	0	0	0	0	0	0	0	0	0	0	0	154300000	0
+	ENSG00000136161	B4DWG0;O95199-2;B4E372	RCC1 and BTB domain-containing protein 2	RCBTB2	8.5918e-05	5.14025	3	1	3	4	3	2	0	0	4	4	5	3	8	9	2	0	0	2	5.89293e+06	30140000	1053900	2974900	7277500	17511000	2354800	0	0	12774000	8270900	25484000	11027000	48794000	28777000	194490	0	0	698790	134400000	0	159360000	170970000	420400000	114810000
+	ENSG00000234444	B4DX44	Zinc finger protein 736	ZNF736	0.0019267	2.1444	0	1	0	0	1	2	0	1	1	0	0	0	0	0	0	0	0	0	3832700	0	404530	0	0	3721200	5222300	0	162600	2357500	0	0	0	0	0	0	0	0	0	0	0	0	0	0	109670000
+	ENSG00000251246;ENSG00000143590	B4DXG7;P52797;P52798;P52798-2;P52798-3	Ephrin-A3	EFNA3	0.0010682	6.27125	0	0	1	0	1	0	0	0	0	1	1	0	1	1	0	0	0	0	1.47694e+06	0	0	66956000	0	3818600	0	0	0	0	11322000	4382600	0	5639200	7634100	0	0	0	0	0	0	0	0	0	0
+	ENSG00000025434	Q13133;B4DXU5;E9PLL4;Q13133-3;E9PID2;B5MBY7;Q13133-2;C9J2C8;E9PPA1;C9J4R0;C9JJ16;C9JCS0;C9JBS2	Oxysterols receptor LXR-alpha	NR1H3	0.0012423	22.0831	0	0	0	1	0	0	0	0	0	0	0	0	0	0	0	0	0	0	1011300	0	0	0	5563400	0	0	0	0	0	0	0	0	0	0	0	0	0	0	0	0	0	0	0	0
-	ENSG00000092199	B4DY08		HNRNPC	0	67.9557	1	1	1	2	1	2	1	1	2	2	0	1	0	1	0	0	0	0	6.04029e+07	94010000	83769000	43254000	145390000	478470000	41355000	927930	28030000	155740000	49806000	0	0	0	0	0	0	0	0	0	0	0	0	0	0
+	ENSG00000185480	B4DZ31;Q9NWS1;Q9NWS1-2;Q9NWS1-7;J3KQY3;Q9NWS1-6;A0A0C4DG30;Q9NWS1-5;Q9NWS1-3;G8JLI2;Q9NWS1-4;H0Y6B3	PCNA-interacting partner	PARPBP	0	2.93121	7	6	9	13	9	6	4	4	7	6	1	0	0	0	0	0	0	1	7.47114e+06	6361200	6341700	25803000	26009000	86833000	9082600	171370000	2103300	385380000	32377000	1898600	0	0	0	0	0	0	337100	1448000000	2840200000	3795800000	5722700000	3483800000	2270300000
+	ENSG00000169598	O76075;B4DZS0;O76075-2;J3KT26;Q96P72;A0A0B4J1S5;G3XAD0;Q96P73;O76075-4;O76075-3	DNA fragmentation factor subunit beta	DFFB	0	3.4366	7	8	12	14	14	12	8	6	9	9	7	3	5	6	0	0	0	0	46283000	44747000	48933000	249560000	390030000	264430000	195180000	52012000	10518000	178510000	124270000	96856000	8101500	11851000	18822000	0	0	0	0	720950000	740610000	3684200000	5281700000	2944000000	3173700000
+	ENSG00000234032	B4E0K6;A0A0G2JL52;B7ZL25		VARS2	0.00043091		0	1	0	0	1	1	1	1	1	1	1	1	0	1	0	0	0	0	410530	0	112540	0	0	13955000	15610000	3922600	5307400	6780400	5896900	4599400	143320	0	46010	0	0	0	0	0	0	0	0	857950000	662090000
+	ENSG00000250349;ENSG00000156298	B4E171;P41732;B4DDG0	Tetraspanin;Tetraspanin-7	TSPAN7	0	71.6753	1	2	1	1	2	1	0	0	1	1	1	1	1	1	1	0	1	1	0	4136700	11226000	1654100	5803500	14320000	13492000	0	0	18080000	10472000	23741000	29210000	7475400	2667700	1259700	0	220360	500040	0	117640000	0	0	137810000	0
+	ENSG00000161381	Q8IUK5;C9JWQ3;B4E173;Q8IUK5-3;Q8IUK5-2;Q8IUK5-4;J3QRR7;J3QR40;C9JCL2	Plexin domain-containing protein 1	PLXDC1	0.0038608	6.25084	0	0	0	0	0	0	0	0	0	0	1	1	1	1	0	0	0	1	3981600	0	0	0	0	0	0	0	0	0	0	931440	434130	2515800	859350	0	0	0	131420	0	0	0	0	0	0
+	ENSG00000136986	Q9BUN8;B4E1G1;Q9BUN8-2;E5RGY0	Derlin-1	DERL1	0	39.9499	7	7	6	6	7	4	8	8	7	6	3	3	2	1	1	4	5	2	82744000	263190000	251110000	346680000	463460000	128940000	90914000	415180000	600270000	193350000	165200000	41557000	52874000	20740000	6796300	943350	1088900	36255000	976290	2070700000	2694300000	3681700000	3914100000	1259600000	933660000
+	ENSG00000244255;ENSG00000243649	B4E1Z4;P00751;A0A0G2JH38;H7C5H1;C9JRT3;A0A0G2JHM4;F2Z3N2;A0A0G2JJM0;F8WCJ9	Complement factor B;Complement factor B Ba fragment;Complement factor B Bb fragment	CFB	0	11.3735	2	3	2	3	4	2	1	0	2	2	64	42	55	67	43	11	33	45	987979	1191300	2758800	12800000	28415000	15911000	721010	3521700	0	18904000	5428000	712470000	620290000	818390000	861580000	59022000	547810	8828500	76291000	0	47414000	0	479780000	248120000	21343000
-	ENSG00000017260	B4E2Q0	Calcium-transporting ATPase	ATP2C1	0.00029317	28.6459	1	1	1	1	1	1	1	1	1	1	1	1	0	1	0	0	0	0	4915300	1525200	3727900	14176000	7426300	2948700	4444100	2761100	644250	2768600	913220	1499600	656050	0	1352500	0	0	0	0	0	0	0	0	0	0
+	ENSG00000214087	B4E3H0;Q0P5N6;I3L196;I3L4Z7	ADP-ribosylation factor-like protein 16	ARL16	0.00030262	7.55474	1	1	2	0	3	4	0	0	3	2	0	0	0	0	0	0	0	0	9839400	7637400	1533100	6912800	0	13525000	30470000	0	0	12817000	9612700	0	0	0	0	0	0	0	0	0	0	104860000	0	158360000	234760000
+	ENSG00000250479	B5MBW9;Q8WYQ3	Coiled-coil-helix-coiled-coil-helix domain-containing protein 10, mitochondrial	CHCHD10	0	187.853	1	1	2	2	2	2	2	1	1	2	3	2	1	0	0	0	0	0	193800000	29724000	11588000	1119700000	1131100000	835680000	1071900000	149330000	60385000	133380000	355950000	418830000	1262100000	134330000	0	0	0	0	0	0	0	1227800000	3087700000	1792500000	835100000
+	ENSG00000213626	B5MBX5		LBH	0	9.56394	5	5	3	2	4	4	1	0	3	5	3	2	3	3	0	0	0	0	6.05981e+07	509320000	410220000	19892000	5877300	23933000	60960000	5528800	0	94154000	111540000	85141000	72724000	126800000	68121000	0	0	0	0	1020900000	1226000000	150870000	57720000	164410000	305500000
+	ENSG00000171877	Q7Z6J6;B5MC67;Q7Z6J6-2;H0Y5N1;F8WCI0;F8WEJ8;H0YNI9;H7C282	FERM domain-containing protein 5	FRMD5	0		3	4	20	18	9	9	5	3	15	15	0	0	0	0	0	0	0	0	1.61378e+06	2175300	6782600	168340000	183800000	15723000	16427000	5660200	4536200	85227000	72472000	0	0	0	0	0	0	0	0	107730000	115210000	5207600000	6003700000	354760000	339240000
-	ENSG00000099977;ENSG00000099974	B5MC82;A6NHG4;P30046-2	D-dopachrome decarboxylase-like protein;D-dopachrome decarboxylase	DDT;DDTL	0.0042807	16.047	0	0	0	1	1	0	0	0	0	0	0	0	0	0	0	0	0	0	0	0	0	0	4332000	3659100	0	0	0	0	0	0	0	0	0	0	0	0	0	0	0	0	0	25614000	0
-	ENSG00000163001	B5MCA1;B5MC35;B5MD16		CFAP36	0.0004178	12.2222	0	1	1	1	1	1	1	0	1	0	0	0	0	0	0	0	0	0	0	0	5435900	3547500	36989000	132090000	27656000	68710000	0	15693000	0	0	0	0	0	0	0	0	0	0	69647000	0	0	2004600000	238330000
+	ENSG00000119888	P16422;B5MCA4;C9JKY3	Epithelial cell adhesion molecule	EPCAM	0	908.692	11	9	16	14	1	2	14	15	3	1	27	5	9	10	9	0	0	6	1.05364e+07	164890000	124560000	4001500000	5810500000	2642700	5144600	3478700000	2024500000	7178500	1223600	5880700000	30898000	178570000	300110000	42358000	0	0	4544400	1998200000	2647100000	47099000000	79396000000	0	30850000
-	ENSG00000183963	B5MCI0;H7BZZ8		SMTN	8.3438e-05	19.0153	0	0	0	0	0	0	0	0	0	0	2	1	3	4	1	0	1	2	0	0	0	0	0	0	0	0	0	0	0	7363700	710670	23932000	22170000	75745	0	23578	487270	0	0	0	0	0	0
+	ENSG00000006468	B5MCT2;P50549;P50549-4;P50549-5;P50549-6;P50549-2;C9JX69;F8WEH6	ETS translocation variant 1	ETV1	0.0045092	2.50753	0	0	1	1	0	0	0	0	2	1	0	0	0	0	0	0	0	0	0	0	0	1235600	975650	0	0	0	0	4357500	1257900	0	0	0	0	0	0	0	0	0	0	0	0	0	0
+	ENSG00000179912	B5MCU0;Q9Y2K5;B5MCG9;H7C0E9;Q9Y2K5-3;H0YIX9;C9J7N6;V9GYY9;H0YIF2	R3H domain-containing protein 2	R3HDM2	0	31.4229	13	13	14	14	14	13	12	8	12	14	6	5	4	3	0	0	0	0	9544900	50606000	51127000	46103000	57903000	55563000	40330000	273920000	16239000	183410000	45201000	7529600	25284000	16015000	4159500	0	0	0	0	2050600000	2281600000	2306300000	2817000000	1990500000	1359600000
+	ENSG00000170419	Q8TAG5;Q8TAG5-2;F8W8J5;B5MCX6	V-set and transmembrane domain-containing protein 2A	VSTM2A	0.0010679	3.58098	0	0	1	0	0	0	0	0	0	1	0	0	0	0	0	0	0	0	0	0	0	5329700	0	0	0	0	0	0	1547700	0	0	0	0	0	0	0	0	0	0	0	0	0	0
+	ENSG00000011105	B5MD23;O75954	Tetraspanin;Tetraspanin-9	TSPAN9	0	5.98445	4	4	3	3	3	2	2	2	3	3	1	2	2	2	1	2	2	2	1.07886e+07	50180000	46145000	31973000	63034000	52389000	15633000	26592000	3528300	75778000	29677000	36125000	211420000	50150000	17546000	184930	162340	3014000	1063800	485210000	443960000	332440000	1077200000	656550000	229750000
-	ENSG00000181143	B5ME49		MUC16	0	1.15223	0	0	1	0	0	1	1	1	1	1	0	0	0	0	0	0	0	0	1.02423e+06	0	0	370560	0	0	147360	74467	2970300	202360	457900	0	0	0	0	0	0	0	0	0	0	0	0	0	0
+	ENSG00000081059	B7WNT5;H0YBC8		TCF7	0	4.65291	2	3	7	6	6	4	1	3	8	5	0	0	0	0	0	0	0	0	1.28028e+07	4590700	2762700	82992000	32800000	25402000	42479000	213910	343940000	52262000	42855000	0	0	0	0	0	0	0	0	244650000	134260000	1630000000	879170000	591090000	1140900000
+	ENSG00000149499	Q32P44;B7WPE2;G3V195;H7C355	Echinoderm microtubule-associated protein-like 3	EML3	0	13.8872	29	29	30	25	22	16	31	35	26	32	21	24	18	25	6	2	4	7	93551000	89659000	123810000	100490000	129720000	44902000	31725000	244370000	265180000	129330000	132340000	54491000	86401000	46287000	39913000	376510	62781	485720	841540	4526000000	5961800000	5119500000	6098400000	2383000000	1768000000
+	ENSG00000142330	Q9HC96;B7WPF5;Q9HC96-4;Q9HC96-3;Q9HC96-2;Q9HC96-5;Q9HC96-8	Calpain-10	CAPN10	0.00036377	9.2165	3	0	0	0	1	1	0	0	3	4	0	0	0	0	0	0	0	0	955623	479730	0	0	0	316490	483890	0	0	2683800	1970000	0	0	0	0	0	0	0	0	15022000	0	0	0	0	0
+	ENSG00000239282	Q8WTX7;B7WPJ3;F8WD52;F2Z3I9;F2Z2C1;H7C2U7	GATS-like protein 3	GATSL3	0.0004855	1.85187	2	1	0	0	2	0	1	1	1	1	1	0	0	1	0	0	0	0	1047900	13530000	14170000	0	0	6815900	0	6629000	4066800	4799600	11121000	3477700	0	0	733190	0	0	0	0	98928000	189460000	0	0	39669000	0
+	ENSG00000111785	B7WPL0;Q9NVN3-1;Q9NVN3-3;H0YHS3;Q9NVN3-4;F8VY51;F8VSN5;F8VR30;J3QRA4	Synembryn-B	RIC8B	0	5.47981	17	15	12	11	10	7	5	7	14	15	2	3	3	3	0	0	0	1	6796300	164170000	100870000	82331000	47991000	34513000	32753000	25473000	15211000	98502000	116380000	189980	4527900	3491400	1308200	0	0	0	55419	4386000000	2619600000	1866400000	1054400000	1266500000	1200100000
+	ENSG00000168781	B7WPL9;Q6PFW1-2;Q6PFW1;Q6PFW1-3;Q6PFW1-7;Q6PFW1-4;Q6PFW1-5;Q6PFW1-6;H7C398;H0Y3Y5;C9JZX6;C9J5E6	Inositol hexakisphosphate and diphosphoinositol-pentakisphosphate kinase 1	PPIP5K1	0	1.73716	17	19	27	27	20	13	14	14	25	20	9	1	6	5	2	1	0	2	6779700	13095000	13164000	57260000	55367000	20787000	16998000	18515000	14948000	30125000	31226000	15965000	319290	4539400	2867700	44944	11045	0	72310	795680000	639020000	2638300000	3348900000	1147000000	1136400000
+	ENSG00000164088	B7XGB9;H7C3S3;Q96MI6;Q96MI6-4;Q96MI6-3;Q96MI6-2		ppm1m;PPM1M	0.00015787	7.59584	2	2	2	2	2	4	1	1	2	2	2	0	2	2	1	0	0	1	7514400	14096000	9274800	54229000	1499600	65608000	41355000	16860000	6630500	68849000	42872000	3691700	0	6105800	1617600	42348	0	0	757370	360500000	304230000	929140000	127020000	1461100000	1047600000
+	ENSG00000132879	Q9H4M3-2;B7Z1P2;R4GMZ8;A0A0A0MSI6;R4GNH4	F-box only protein 44	FBXO44	0	3.58708	4	6	8	8	8	7	1	3	5	4	1	1	0	1	0	0	0	0	4.53385e+06	14177000	30391000	60947000	56390000	63378000	40895000	113210	1149300	46383000	23948000	753430	962620	0	847980	0	0	0	0	502950000	557420000	582710000	611070000	702010000	470000000
+	ENSG00000182093	O00258;H7BYE5;B7Z1T1;O00258-2;A0A096LNT6;C9JLV3;H7C384	Tail-anchored protein insertion receptor WRB	WRB	8.7405e-05	10.5524	2	1	1	3	3	3	3	2	3	2	1	2	2	0	1	0	0	1	1.01724e+07	14309000	17207000	14545000	21281000	55046000	63917000	29604000	31135000	41410000	28369000	5656500	4106300	11118000	0	97194	0	0	353200	168970000	0	143990000	278150000	460590000	70143000
+	ENSG00000127990	O43556;E9PEH6;B7Z2R4;O43556-4;C9JR67	Epsilon-sarcoglycan	SGCE	0	7.6877	10	9	4	5	3	3	1	1	4	7	6	9	8	6	8	0	1	8	178670000	51552000	596760000	191590000	317740000	150830000	8529000	148930000	515720000	28288000	187310000	401040000	144190000	369270000	389040000	8049700	0	155980	7772700	4535000000	8662900000	2657600000	4026000000	2058700000	1464600000
-	ENSG00000175662	B7Z2U2		TOM1L2	0.00095348	21.284	0	0	0	0	0	0	0	0	0	0	0	0	1	0	0	0	0	0	0	0	0	0	0	0	0	0	0	0	0	0	0	1862400	0	0	0	0	0	0	0	0	0	0	0
+	ENSG00000168785	P62079;B7Z317;D6RAR1	Tetraspanin-5;Tetraspanin	TSPAN5	8.7268e-05	1.85843	2	0	3	3	0	0	0	0	1	1	1	1	0	0	0	0	0	0	17387000	14533000	0	53751000	79840000	0	0	0	0	4812300	1076500	1251600	4452700	0	0	0	0	0	0	181660000	0	491160000	628990000	0	0
+	ENSG00000166167	Q9Y297;B7Z3H4;Q9Y297-2;Q5T1W7	F-box/WD repeat-containing protein 1A	BTRC	0	4.13817	10	8	17	19	19	13	3	6	11	13	2	1	1	2	0	0	0	0	3.59797e+06	14447000	13730000	72647000	68077000	74843000	41648000	14017000	8818800	12152000	15333000	1125800	355070	407210	1409200	0	0	0	0	274900000	353870000	2178100000	2759800000	2551800000	1473800000
+	ENSG00000187186	B7Z3J9;H3BQ31		hCG_2040265	0.0049044		1	1	0	1	1	1	0	0	2	1	0	0	0	0	0	0	0	0	4059300	10440000	11256000	0	9925700	18605000	3683900	0	0	17390000	20999000	0	0	0	0	0	0	0	0	0	0	0	0	0	0
+	ENSG00000132000	Q6PEZ8;B7Z3M0;Q6PEZ8-2;Q6PEZ8-3	Podocan-like protein 1	PODNL1	0.00015784	2.39832	0	0	0	0	0	0	0	1	1	1	0	0	0	0	0	0	0	0	3334600	0	0	0	0	0	0	0	275590	1406800	1011200	0	0	0	0	0	0	0	0	0	0	0	0	0	0
-	ENSG00000186815	B7Z3R2;F8VV93;F8W1L6;F8VR74		TPCN1	0.00030663	24.8681	1	1	0	1	0	0	0	0	1	0	0	0	0	0	0	0	0	0	0	1612200	673580	0	24122	0	0	0	0	24915	0	0	0	0	0	0	0	0	0	0	0	0	0	0	0
+	ENSG00000155893	Q8TE99;B7Z4T2;B7Z3R9;E9PDB7;Q8TE99-2;D6R928;D6RGE3	2-phosphoxylose phosphatase 1	PXYLP1	0.0002307	3.71704	5	4	7	8	5	4	1	2	9	6	3	1	3	3	0	0	1	1	7.36453e+06	5165200	7063300	47215000	29106000	20336000	17697000	5872400	7914500	90838000	34555000	6023000	5437700	14616000	5355300	0	0	1279800	273890	118140000	202280000	1157500000	743540000	409740000	413150000
-	ENSG00000151726	B7Z3Z9		ACSL1	0.0046784	12.6318	0	0	0	0	0	0	0	0	0	0	0	0	0	0	0	0	1	0	0	0	0	0	0	0	0	0	0	0	0	0	0	0	0	0	0	543480	0	0	0	0	0	0	0
-	ENSG00000187109	B7Z4K9		NAP1L1	0.0025905	41.193	0	0	1	1	1	0	0	1	2	0	0	0	0	0	0	0	0	0	0	0	0	497810000	645370000	8733400	0	0	4420300	6912700	0	0	0	0	0	0	0	0	0	0	0	0	0	0	0
-	ENSG00000187735	B7Z4S1		TCEA1	0.0074983	6.62754	0	0	1	1	1	0	0	0	0	0	0	0	0	0	0	0	0	0	1869600	0	0	5382300	7051400	4230400	0	0	0	0	0	0	0	0	0	0	0	0	0	0	0	0	0	25383000	0
+	ENSG00000171097	B7Z4W5		CCBL1	0	1.33498	13	11	14	12	15	13	6	9	12	14	5	15	9	10	3	0	2	4	162310000	149200000	189680000	145390000	134000000	232480000	122980000	37369000	37226000	403800000	282340000	8552400	230040000	39417000	17776000	368800	0	688180	1152600	4003100000	5254100000	3288200000	3413800000	5099400000	2992400000
+	ENSG00000169955	B7Z5R0;H3BQ85;Q9BV97-2;Q9BV97		ZNF747	0	5.88236	7	6	3	4	10	10	3	3	9	8	0	0	0	0	0	0	0	0	24054000	17257000	20602000	11508000	12852000	46776000	52298000	7381500	2820600	34555000	24441000	0	0	0	0	0	0	0	0	250190000	273920000	183120000	206680000	750310000	1298000000
+	ENSG00000124228	B7Z6D5;Q96GQ7;A0A087X059	Probable ATP-dependent RNA helicase DDX27	DDX27	0	14.7813	42	40	44	41	49	44	41	39	43	44	28	21	20	20	3	0	6	4	439990000	1179300000	1454000000	1483600000	1818000000	1998500000	1667700000	1660500000	1123800000	1638900000	1185200000	128250000	76713000	35934000	33113000	252290	0	922600	371010	31709000000	58900000000	53246000000	73048000000	89718000000	73253000000
-	ENSG00000113761	B7Z6Q2;B7Z6B6		ZNF346	0.0024168	3.82843	0	0	0	0	1	1	0	1	0	0	0	0	0	0	0	0	0	0	7.21488e+06	0	0	0	0	9860000	9253700	0	820050	0	0	0	0	0	0	0	0	0	0	0	0	0	0	0	0
+	ENSG00000164180	Q8NDZ6;B7Z6T3;E9PCX5;D6RAR3;E9PFW6;Q8NDZ6-2;D6RAK4	Transmembrane protein 161B	TMEM161B	0.0004329	6.82322	5	4	4	4	3	4	3	4	4	3	2	2	2	2	0	1	0	0	20591000	24262000	20994000	21479000	58263000	32282000	10405000	13210000	12027000	51720000	7851200	4324300	16462000	2200800	1607400	0	69688	0	0	378770000	447510000	385960000	1271400000	653130000	216180000
-	ENSG00000031823	B7Z7F3;K7EID7;K7ENB9		RANBP3	0	20.6099	1	1	0	1	1	0	1	0	1	0	0	0	0	0	0	0	0	1	2458400	2427600	1323200	0	2342700	670210	0	1431000	0	1395800	0	0	0	0	0	0	0	0	181460	0	0	0	0	0	0
-	ENSG00000152620	B7Z8V7		NADK2	0	10.4988	0	1	0	0	0	0	0	0	0	0	1	3	1	0	0	1	2	0	880780	0	935580	0	0	0	0	0	0	0	0	1230300	29647000	585050	0	0	69566	965770	0	0	0	0	0	0	0
-	ENSG00000163681	B7Z964;Q14BN4-5;C9JA20	Sarcolemmal membrane-associated protein	SLMAP	0.0002949	23.9845	0	1	0	0	0	1	0	0	0	0	1	1	1	1	1	0	0	1	1.75009e+06	0	208300	0	0	0	103940	0	0	0	0	66783000	7188.8	175660000	17713000	5907800	0	0	4423700	0	0	0	0	0	0
-	ENSG00000187109	B7Z9C2;P55209-3	Nucleosome assembly protein 1-like 1	NAP1L1	0	41.193	1	1	1	1	1	1	1	1	1	1	0	0	0	0	0	0	0	0	3.98494e+06	21072000	57408000	40852000	53798000	19946000	3708900	8919300	9815900	73536000	28596000	0	0	0	0	0	0	0	0	259710000	803220000	513510000	567740000	165380000	0
-	ENSG00000064933	B7ZAA0;P54277-4	PMS1 protein homolog 1	PMS1	0.0051908	3.41719	1	1	0	0	0	0	0	0	1	1	0	0	0	0	0	0	0	0	814050	2811900	3270700	0	0	0	0	0	0	942480	596530	0	0	0	0	0	0	0	0	95146000	167770000	0	0	0	0
+	ENSG00000188092;ENSG00000117262	B7ZAQ6;B7ZAQ6-2;B7ZAQ6-3;P0CG08;U3KPV2;E9PKY3;A0A087WW82;A0A087WW78	Golgi pH regulator A;Golgi pH regulator B	GPR89A;GPR89B	0	8.10679	4	4	8	6	8	7	6	9	8	8	7	4	4	5	2	3	6	2	35979000	21128000	64171000	146320000	239410000	205190000	82303000	154770000	245110000	279200000	167130000	60222000	58649000	16822000	16081000	677010	169680	4580000	702530	365530000	1476900000	3608100000	4966700000	3700000000	1020900000
+	ENSG00000219607	B7ZBB8	Protein phosphatase 1 regulatory subunit 3G	PPP1R3G	0.00015759	2.98308	0	0	0	0	0	0	0	1	0	0	7	3	5	5	1	0	0	1	1.12024e+06	0	0	0	0	0	0	0	10420000	0	0	15621000	2556000	17809000	10023000	96896	0	0	374450	0	0	0	0	0	0
-	ENSG00000148218	B7ZBK6;B7ZBK7		ALAD	0.00030089	28.1967	0	0	1	0	0	1	1	1	0	0	0	1	1	1	0	0	0	0	11445000	0	0	8132000	0	0	28532000	30886000	29942000	0	0	0	127380000	7329500	5547100	0	0	0	0	0	0	0	0	0	119590000
-	ENSG00000126217	B7ZBR9		MCF2L	0.00041926	16.215	0	0	0	0	0	0	0	0	1	1	0	0	0	0	0	0	0	0	0	0	0	0	0	0	0	0	0	6559700	8661700	0	0	0	0	0	0	0	0	0	0	0	0	0	0
-	ENSG00000167110	B7ZC06		GOLGA2	0	22.7564	1	3	1	2	3	1	3	2	3	1	0	2	1	0	0	0	0	0	23921000	10925000	22763000	1623300	4204500	11143000	4563600	29606000	14043000	9353200	2876500	0	3583300	304490	0	0	0	0	0	0	322190000	0	98476000	220900000	159020000
+	ENSG00000148341	Q9NR46;B7ZC38;F8WFB9;H7C1Z6;G5E9J1	Endophilin-B2	SH3GLB2	0	77.7548	19	21	24	23	26	22	25	27	25	25	26	18	24	22	10	3	5	12	503420000	542400000	1021800000	1523300000	1819200000	987850000	760560000	3173000000	2986100000	1277100000	1397000000	1106200000	335660000	668070000	497130000	8734000	4282200	4052800	36862000	9673900000	17138000000	26739000000	37556000000	16114000000	15900000000
+	ENSG00000145242	P54756;B7ZKW7;B7ZKJ3;P54756-2;F8VP57;F8W9W0	Ephrin type-A receptor 5;Receptor protein-tyrosine kinase	EPHA5	0		2	1	1	3	5	3	3	1	0	1	4	1	5	2	1	0	0	2	18869000	874900	1438400	2599900	3331300	3447300	3681500	2040000	8002600	0	703860	6512900	6156200	8695400	2603900	51817	0	0	291030	60711000	0	0	72835000	185500000	197920000
+	ENSG00000055955	B7ZKJ8		ITIH4	0	1.61433	1	1	0	1	1	0	1	0	1	0	41	40	46	43	27	12	26	26	719740	477930	517220	0	1358600	13392000	0	9436400	0	903340	0	529980000	611490000	681200000	482130000	23903000	1261800	27768000	24983000	0	0	0	0	0	0
+	ENSG00000073060	Q8WTV0-2;B7ZKQ9;Q8WTV0-4;Q8WTV0-5;Q8WTV0;Q8WTV0-3;F5H4X0;F5H5E8	Scavenger receptor class B member 1	SCARB1	0	28.0548	11	10	11	13	13	10	11	9	6	7	5	7	4	4	0	6	10	2	153980000	241530000	208630000	270890000	518840000	233870000	150090000	336480000	235840000	29651000	29474000	19478000	345610000	7397000	4756000	0	665890	22305000	73994	4960900000	4228900000	6151200000	9219700000	4774100000	2656600000
-	ENSG00000187239	B7ZL14;Q96RU3-4	Formin-binding protein 1	FNBP1	0.0068535	23.2416	0	0	0	0	0	0	0	0	0	0	1	1	0	1	0	0	0	0	0	0	0	0	0	0	0	0	0	0	0	587060	279080	0	477750	0	0	0	0	0	0	0	0	0	0
+	ENSG00000163626	Q8N8Q8;B7ZL88;Q8N8Q8-2;Q8N8Q8-3;Q8N8Q8-4	Mitochondrial inner membrane protein COX18	COX18	0.00016024	9.13095	2	1	2	2	2	2	1	2	2	2	2	3	2	2	1	0	0	1	9201100	13337000	20577000	10534000	25267000	23376000	8591400	1826800	4854400	4994600	14216000	245750000	155880000	97939000	118020000	3437.9	0	0	346060	0	0	292890000	464650000	688380000	268160000
+	ENSG00000226033	B7ZLI8;P49842-4;P49842-3;P49842-2;P49842;H0YAS4	Serine/threonine-protein kinase 19	STK19	8.4488e-05	12.4709	3	3	6	6	10	8	3	4	10	8	0	0	0	0	0	0	0	0	3.5695e+06	6758500	9356900	66262000	12927000	39348000	25709000	15338000	14995000	61490000	39829000	0	0	0	0	0	0	0	0	179610000	107320000	306410000	228280000	542530000	613550000
+	ENSG00000100095	Q9BYH1;B7ZLJ8;Q9BYH1-5;Q9BYH1-7;Q9BYH1-6;Q9BYH1-4;B0QYH4;B0QYH5;Q9BYH1-2;Q9BYH1-3	Seizure 6-like protein	SEZ6L	0		0	0	0	0	0	0	0	0	6	6	0	0	0	0	0	0	0	0	616490	0	0	0	0	0	0	0	0	15620000	20120000	0	0	0	0	0	0	0	0	0	0	0	0	0	0
+	ENSG00000102038	B7ZLQ5;P28370	Probable global transcription activator SNF2L1	SMARCA1	0	2.44329	50	52	54	56	57	54	5	3	56	55	16	25	23	21	4	0	2	5	148160000	672050000	854600000	436210000	487780000	517900000	458730000	3536400	1883200	986630000	800250000	8638900	61260000	30337000	21654000	127160	0	27565	257620	50132000000	62668000000	19361000000	27294000000	29130000000	32683000000
+	ENSG00000113742	Q17RY0;B7ZLQ8;Q17RY0-2;E5RJM0;H0YBG1	Cytoplasmic polyadenylation element-binding protein 4	CPEB4	0	10.0265	19	19	16	14	16	16	12	10	18	15	5	11	8	6	1	0	2	0	28316000	111390000	138740000	60364000	67049000	82547000	71184000	44626000	37909000	86059000	107190000	10183000	35018000	24560000	11482000	0	0	100270	0	3174100000	3500400000	1301200000	1685400000	1754500000	1947000000
+	ENSG00000184226	Q9HC56;Q5VT82;B7ZM79;Q9HC56-2	Protocadherin-9	PCDH9	0		27	25	2	0	15	16	5	5	8	8	0	1	2	1	0	0	0	0	159460	73749000	75474000	1764800	0	18910000	16896000	2058300	4007700	4879000	7088300	0	535190	1803800	277470	0	0	0	0	4303300000	5270200000	110390000	0	1186500000	1133900000
+	ENSG00000266028;ENSG00000196369	B7ZM87;A0A075B7B5;P0DMP2;E9PDX4;A0A087WW56	SLIT-ROBO Rho GTPase-activating protein 2B	SRGAP2;SRGAP2B	0	6.48136	46	46	45	46	48	42	42	39	50	47	13	18	15	12	1	0	2	3	99164000	197620000	229870000	225590000	321950000	316500000	214910000	355710000	246810000	608350000	418220000	22154000	24330000	14246000	9593000	59158	0	152400	265150	8813400000	11618000000	10423000000	14384000000	14178000000	11465000000
+	ENSG00000120254	B7ZM99;A0A087WVM4;Q5JYA8;Q4VXM0;Q4VXV2;Q4VXM1		MTHFD1L	0	2.91591	44	43	51	56	58	56	46	45	48	44	15	14	4	9	1	0	2	1	904610000	566060000	677940000	1977700000	2374300000	1527300000	1500600000	716990000	560490000	814270000	794020000	45811000	24308000	2871900	5861400	43974	0	87540	18769	33886000000	40730000000	98134000000	122770000000	79601000000	79707000000
+	ENSG00000248333;ENSG00000008128	B7ZVY7;P21127-8;P21127-2;P21127;P21127-9;J3QR29;P21127-6;P21127-10;P21127-5;P21127-12;P21127-4;Q9UQ88-9;Q5QPQ9	Cyclin-dependent kinase 11B	CDC2L1;CDK11B	0	55.9102	44	45	53	50	51	43	44	43	51	51	35	21	23	26	2	1	4	7	444390000	515570000	604520000	1305300000	1766000000	963110000	790170000	505730000	420710000	1298200000	1153300000	221340000	72301000	83122000	78755000	376580	184630	1060800	1423500	20173000000	25730000000	50091000000	57458000000	31290000000	29002000000
-	ENSG00000122565	B8ZZ43		CBX3	8.3584e-05	35.9029	0	0	0	1	1	1	1	1	0	0	0	0	0	0	0	0	0	0	2.21526e+07	0	0	0	364800	11012000	16651000	39871000	16264000	0	0	0	0	0	0	0	0	0	0	0	0	0	0	53976000	42996000
-	ENSG00000135930	B8ZZ50;C9JEL3		EIF4E2	0.00029924	46.0398	1	1	1	1	1	0	1	1	1	1	1	1	1	1	0	0	0	0	8368900	10688000	2845800	11069000	5458400	4263400	0	5542900	1412500	21217000	22942000	1711200	3819400	10448000	6652000	0	0	0	0	132140000	0	140780000	0	0	0
-	ENSG00000135968	B8ZZA5		GCC2	0.00042523	15.8371	1	1	1	0	0	1	1	1	1	1	1	0	0	1	0	0	0	0	1414000	1006100	1631100	2061100	0	0	666430	7773800	5918400	909920	1590700	17780000	0	0	681410	0	0	0	0	0	0	0	0	0	0
+	ENSG00000177570	B8ZZB7;E9PLP5;H0YEJ0;H0Y632;H0YDQ2;F8VYB8		SAMD12	0	4.3461	0	0	5	7	1	1	4	6	0	0	2	0	1	1	0	0	1	0	4.77178e+06	0	0	12222000	107370000	3091100	2631100	19099000	24492000	0	0	10937000	0	6239600	4120300	0	0	1483800	0	0	0	168990000	647210000	0	0
+	ENSG00000115363	Q9H8M9;B8ZZF5;C9J5M4	Protein eva-1 homolog A	EVA1A	0.00036193		2	2	1	2	1	2	0	0	0	1	1	2	0	1	0	1	2	0	14325000	165460000	221990000	22668000	6726100	602370	7841200	0	0	0	1504300	9422000	962650000	0	510010	0	96185	12339000	0	651910000	954290000	0	84173000	0	68469000
-	ENSG00000122591	B8ZZJ1;H7C0W7;B8ZZA2		FAM126A	0	1.82837	3	3	3	4	5	5	0	0	0	0	1	2	2	2	0	0	0	0	1.11567e+07	20760000	23543000	6839400	16511000	72675000	39474000	0	0	0	0	1948000	12711000	16445000	7116600	0	0	0	0	350260000	368540000	297680000	213940000	744210000	629600000
+	ENSG00000187514	P06454-2;B8ZZQ6;B8ZZA1;B8ZZW7;H7C2N1;A0A087WUT1	Prothymosin alpha;Prothymosin alpha, N-terminally processed;Thymosin alpha-1	PTMA	0	177.061	8	7	8	9	8	8	7	7	8	7	15	9	10	9	6	2	5	7	5002100000	12653000000	12883000000	9795300000	20766000000	18866000000	9948000000	10346000000	7821100000	19774000000	7968600000	5125700000	2063100000	2616100000	2014300000	115590000	7503500	75387000	207430000	20906000000	25963000000	22205000000	32932000000	53453000000	13904000000
+	ENSG00000115084	Q8WV83;B8ZZV6;B8ZZY4;Q8WV83-2	Solute carrier family 35 member F5	SLC35F5	0.00029915	37.7411	2	2	0	0	2	2	3	2	1	1	1	1	1	1	0	0	0	0	2.45658e+06	8004300	11950000	0	0	6084300	9059700	17955000	4861500	1723600	1067600	3043400	2801600	1494300	750070	0	0	0	0	167750000	180180000	0	0	138360000	0
+	ENSG00000115520	Q9H8M1;B8ZZV9;Q9H8M1-2;B8ZZX2	Coenzyme Q-binding protein COQ10 homolog B, mitochondrial	COQ10B	0	15.6313	7	5	11	10	9	7	6	9	3	4	6	6	8	7	1	0	4	0	2.14252e+07	33129000	25771000	119760000	156780000	32499000	25571000	69166000	44896000	10039000	9080700	38092000	42193000	47510000	30813000	237130	0	994980	0	596950000	475360000	1925300000	2356000000	535380000	362770000
-	ENSG00000105778	B8ZZW5		AVL9	0.0010128	27.74	0	0	0	0	0	0	1	0	0	1	0	0	0	0	0	0	0	0	0	0	0	0	0	0	0	588360	0	0	0	0	0	0	0	0	0	0	0	0	0	0	0	0	0
-	ENSG00000198130	B9A058		HIBCH	0.0018692	25.2952	0	0	0	0	0	0	0	0	0	0	0	2	0	0	0	1	0	0	0	0	0	0	0	0	0	0	0	0	0	0	4396400	0	0	0	1535900	0	0	0	0	0	0	0	0
+	ENSG00000108604	Q92925;J3KMX2;B9EGA3;Q92925-3;Q92925-2;J3QWB6;J3QQL7	SWI/SNF-related matrix-associated actin-dependent regulator of chromatin subfamily D member 2	SMARCD2	0	43.2868	29	27	29	33	26	28	27	25	31	30	26	18	24	20	5	0	5	7	177540000	348830000	424250000	1011700000	1373000000	589310000	476660000	952950000	720320000	1007900000	733910000	111880000	56605000	101260000	59476000	775270	0	801030	2289600	11954000000	14017000000	33636000000	40091000000	18670000000	12594000000
+	ENSG00000168813	Q8TCN5;B9EGE7;Q8TCN5-2	Zinc finger protein 507	ZNF507	0	4.74467	20	16	26	30	31	22	19	10	23	24	1	1	0	0	1	0	0	0	3004200	27879000	33335000	58688000	83056000	73813000	36268000	25407000	10492000	56687000	31582000	44198	305380	0	0	347380	0	0	0	1317500000	1577800000	2277100000	3397900000	2638900000	2050600000
+	ENSG00000249242	B9EJG8;D6RDW6;D6RAQ9;B9EJG8-2	Transmembrane protein 150C	TMEM150C	0.0010138	2.14121	1	1	1	2	1	1	3	3	2	1	0	0	0	0	0	0	0	0	0	655000	427450	4664800	10525000	4250000	7849200	357770000	205890000	14089000	8870200	0	0	0	0	0	0	0	0	0	0	0	18693000	10677000	14285000
-	ENSG00000123992	B9ZVU2;E7EPX3;E5RJ35;C9JRG3;E3W974;E3W979		DNPEP	0	56.0061	1	1	2	2	2	2	2	2	2	2	2	2	2	2	1	0	1	2	7.16707e+06	31835000	46495000	123440000	123570000	66135000	17012000	295730000	209100000	77190000	73422000	68469000	54993000	43811000	78841000	56631	0	938410	2761200	0	0	730040000	672020000	581420000	430490000
+	ENSG00000171777	Q8TDF6;Q8TDF6-2;C0LTP6;Q8TDF6-6;Q8TDF6-7;Q8TDF6-5;Q8TDF6-9;Q8TDF6-8;Q8TDF6-3	RAS guanyl-releasing protein 4	RASGRP4	0.0018689		0	0	0	0	0	0	0	0	0	0	2	1	0	0	0	0	0	0	3232600	0	0	0	0	0	0	0	0	0	0	4095100	2097500	0	0	0	0	0	0	0	0	0	0	0	0
+	ENSG00000011332	C8C3P2		DPF1	0		4	2	10	9	10	9	7	6	10	14	0	0	0	0	0	0	0	0	4969500	4860800	2691800	25690000	52495000	46643000	90974000	10833000	6094200	133390000	123570000	0	0	0	0	0	0	0	0	151450000	106210000	444970000	1017100000	852810000	2051100000
+	ENSG00000081803	Q86UW7;Q86UW7-2;C9IYE1;Q86UW7-3;H7BYR4	Calcium-dependent secretion activator 2	CADPS2	0	7.34521	3	3	12	14	20	19	16	15	4	6	16	6	19	21	2	0	0	4	498962	3493800	3584100	4804000	13383000	28893000	20598000	31286000	27432000	3214200	7154100	15891000	3531900	41001000	22918000	40366	0	0	315670	135030000	197740000	348120000	796990000	2078100000	1472300000
+	ENSG00000161249	M0R0A5;C9IYI1;E7EMS7;C9J186;M0R265;C9JCN1;Q6E0U4-8;M0R3F8;E9PAQ7;C9J3V3;S4R425;M0QZU6	Dermokine	DMKN	0.002955	7.98024	0	0	0	0	0	1	0	0	0	0	0	0	0	0	0	0	0	0	0	0	0	0	0	0	4976900	0	0	0	0	0	0	0	0	0	0	0	0	0	0	0	0	0	64700000
-	ENSG00000141698	C9IZA4		NT5C3B	0.00030391	10.4645	1	0	1	1	2	3	2	1	3	3	0	0	0	0	0	0	0	1	9.90103e+06	11321000	0	28322000	26851000	48403000	64601000	42409000	46664000	109310000	36802000	0	0	0	0	0	0	0	629380	0	0	114590000	0	132450000	120750000
+	ENSG00000112514	C9IZG4;C9IZQ5;H0YDR4		CUTA	0.0013695		1	1	0	1	0	0	0	0	1	1	1	0	0	0	0	0	0	0	5308500	3256600	4933500	0	7812800	0	0	0	0	17218000	2372000	7543500	0	0	0	0	0	0	0	0	0	0	0	0	0
-	ENSG00000182326	C9IZP8		C1S	0.0046763	78.4195	0	0	0	0	0	0	0	0	0	0	0	0	0	0	0	1	1	0	0	0	0	0	0	0	0	0	0	0	0	0	0	0	0	0	1316700	6920200	0	0	0	0	0	0	0
-	ENSG00000124783	E9PAL7;C9IZQ1;C9J5W0;C9J3L8;C9JY01		SSR1	0.0004268	53.205	0	0	0	0	0	0	0	1	1	1	0	0	0	0	0	0	0	0	0	0	0	0	0	0	0	0	893650	8609000	12397000	0	0	0	0	0	0	0	0	0	0	0	0	0	0
+	ENSG00000232434	C9J069	Uncharacterized protein C9orf172	C9orf172	0.00029427	1.16865	0	0	0	0	0	0	1	1	0	0	1	0	0	0	0	0	0	0	875630	0	0	0	0	0	0	655980	419200	0	0	153030000	0	0	0	0	0	0	0	0	0	0	0	0	0
-	ENSG00000163581	C9J0E8		SLC2A2	0.0085506		0	0	0	0	0	0	0	0	0	0	0	0	0	0	0	1	1	0	0	0	0	0	0	0	0	0	0	0	0	0	0	0	0	0	578350	50981000	0	0	0	0	0	0	0
-	ENSG00000120265	C9J0F2		PCMT1	0.00015773	29.58	0	0	0	0	0	0	0	0	0	0	1	0	0	0	0	0	0	0	0	0	0	0	0	0	0	0	0	0	0	10863000	0	0	0	0	0	0	0	0	0	0	0	0	0
+	ENSG00000169193	Q96EE4;C9J0J0	Coiled-coil domain-containing protein 126	CCDC126	0.00042292	4.59534	1	1	3	3	3	1	1	2	2	3	0	0	0	0	0	0	0	0	5956200	6704000	8956600	41959000	35963000	17810000	13992000	9880300	22561000	48907000	31860000	0	0	0	0	0	0	0	0	84537000	119690000	302050000	133070000	112830000	129230000
-	ENSG00000075142	C9J0K6		SRI	0.0010157	320.512	1	1	0	0	0	1	0	0	0	0	1	0	0	0	0	0	0	0	0	13273000	10368000	0	0	0	1257000	0	0	0	0	1721900	0	0	0	0	0	0	0	0	0	0	0	0	0
-	ENSG00000158517	C9J155		NCF1	8.4062e-05	27.1707	0	0	0	0	0	0	0	0	0	0	2	0	0	1	0	0	0	0	0	0	0	0	0	0	0	0	0	0	0	20520000	0	0	2306000	0	0	0	0	0	0	0	0	0	0
+	ENSG00000144290	C9J240;Q6U841-2;Q6U841;E7EW28;Q6U841-3;F8WDX9;Q6U841-4	Anion exchange protein;Sodium-driven chloride bicarbonate exchanger	SLC4A10	0		0	3	0	2	1	1	14	13	3	4	0	0	0	0	0	0	0	0	0	0	186290	0	157660	23449	831.06	36116000	29025000	1044900	2183800	0	0	0	0	0	0	0	0	0	0	0	0	0	0
+	ENSG00000183785	Q9NY65;C9J2C0	Tubulin alpha-8 chain	TUBA8	8.6873e-05		1	1	2	2	2	1	2	1	2	3	2	4	2	2	0	0	1	0	541966	31347000	102540000	83244000	41961000	17575000	57674000	16438000	446670	70362000	18834000	43296000	49952000	993060	1998300	0	0	361840	0	0	0	0	0	0	0
+	ENSG00000123243	Q86UX2;C9J2H1;G5E9D8;Q86UX2-2;A0A096LP62;Q86UX2-3;Q86UX2-4;H7C5A6	Inter-alpha-trypsin inhibitor heavy chain H5	ITIH5	0	13.0942	1	2	0	2	2	0	1	0	1	0	34	9	38	33	22	0	3	27	0	16630000	106800000	0	30215000	6077700	0	4029700	0	25052000	0	180770000	6465200	341680000	120770000	6562200	0	96018	18736000	0	0	0	0	0	0
+	ENSG00000160991	Q96SN7;C9J5L2;C9J2H9;C9JQR7;C9JUY6	Protein orai-2	ORAI2	0.00068875	5.37159	1	0	1	0	0	0	0	0	1	1	0	0	0	0	0	0	0	0	2.17025e+06	3731000	0	7665000	0	0	0	0	0	16443000	28502000	0	0	0	0	0	0	0	0	0	0	43318000	0	0	0
+	ENSG00000105173	P24864;C9J2U0;P24864-3;I3L413;P24864-2	G1/S-specific cyclin-E1	CCNE1	0	2.81231	4	3	6	6	4	5	7	3	4	4	0	0	0	0	0	0	0	0	7380300	11994000	28470000	25601000	39693000	19787000	14815000	13602000	15235000	5482100	11483000	0	0	0	0	0	0	0	0	184140000	375120000	494540000	586470000	319760000	201080000
-	ENSG00000269335	C9J2V2		IKBKG	0	19.7624	2	2	3	2	3	3	2	3	2	2	1	2	1	1	0	0	0	1	5.84564e+07	66317000	102890000	144750000	54327000	73389000	122180000	92019000	80662000	41597000	54448000	17966000	23098000	24663000	12416000	0	0	0	1373100	655390000	935710000	1445500000	629620000	853260000	850430000
+	ENSG00000106330	O75425;C9J3M4;O75425-2;O75425-3	Motile sperm domain-containing protein 3	MOSPD3	8.8106e-05	12.1649	1	1	1	1	0	0	0	1	5	6	0	0	0	0	0	0	0	0	12464000	936220	1016400	4997400	9120900	0	0	0	796770	20861000	41378000	0	0	0	0	0	0	0	0	0	0	0	0	0	0
-	ENSG00000132305	C9J406;H7C463		IMMT	0.00030301	37.2292	1	1	1	1	1	1	1	1	1	1	1	2	1	1	0	0	0	0	5.92371e+06	101720000	121840000	15679000	15842000	15296000	16821000	9799600	10261000	23644000	22951000	14349000	2999000	4807300	2149800	0	0	0	0	2667400000	7832000000	541060000	465950000	502800000	559280000
-	ENSG00000121152	C9J470		NCAPH	0.00029875	3.27812	0	1	1	1	1	2	2	1	0	1	0	0	0	0	0	0	0	0	2.03249e+07	0	3138700	1721600	1104700	3713300	6069600	4709100	2301500	0	4159700	0	0	0	0	0	0	0	0	0	0	0	0	0	182350000
-	ENSG00000115204	C9J473		MPV17	0.0012439	23.4605	1	1	0	0	0	0	0	0	0	0	0	0	0	0	0	0	0	0	0	4956800	6006100	0	0	0	0	0	0	0	0	0	0	0	0	0	0	0	0	0	30031000	0	0	0	0
+	ENSG00000075975	Q9H000;C9J494;Q9H000-2	Probable E3 ubiquitin-protein ligase makorin-2	MKRN2	0	11.3884	17	16	19	16	24	19	20	17	18	16	11	6	11	10	2	0	1	2	102920000	228080000	213790000	287100000	393040000	717100000	552060000	325760000	238650000	267460000	178900000	50048000	34188000	47066000	40926000	512220	0	55949	1507400	3863600000	4327700000	6548700000	8356900000	13950000000	9104300000
+	ENSG00000162976	G5E9P4;C9J4B6;Q8N755-2;Q8N755;B5MC27	PQ-loop repeat-containing protein 3	PQLC3	0.0019252	12.951	1	1	1	1	0	0	1	1	0	0	0	0	0	0	1	0	0	2	0	4356600	5373100	4697400	5745100	0	0	2943300	6758400	0	0	0	0	0	0	1494100	0	0	943450	0	0	0	0	0	0
+	ENSG00000064489;ENSG00000213999	Q02080-2;Q02080;C9J4J4;H3BNR1;B8ZZJ5;B3KQ23	Myocyte-specific enhancer factor 2B	MEF2B;MEF2BNB-MEF2B	0.00055314	2.59787	0	0	1	2	1	0	0	1	0	0	0	0	0	0	0	0	0	0	2200600	0	0	1094900	2763400	1952400	0	0	2011700	0	0	0	0	0	0	0	0	0	0	0	0	18614000	0	0	0
-	ENSG00000135974	C9J4K0;Q9BVC5-2	Ashwin	C2orf49	0.0021108	6.82321	1	1	1	1	0	0	1	1	0	0	0	0	0	0	0	0	0	0	0	10915000	24266000	8467600	15176000	0	0	29834000	34280000	0	0	0	0	0	0	0	0	0	0	152400000	353630000	0	219400000	0	0
+	ENSG00000089250	P29475;C9J5P6;P29475-5;P29475-2;P29475-3;P29475-4	Nitric oxide synthase, brain;Nitric oxide synthase	NOS1	8.6304e-05		2	2	1	1	1	0	1	0	3	3	6	3	22	14	9	0	1	5	1.17207e+06	938550	665340	305500	250990	2074500	0	512440	0	862730	1312300	4035800	825800	13496000	3890700	561940	0	31513	323170	44127000	37153000	0	0	0	0
-	ENSG00000065978	C9J5V9		YBX1	8.7558e-05	90.6988	2	0	0	1	1	1	1	1	1	1	0	0	0	0	0	0	0	0	540480000	22915000	0	0	4053800	3888000	4933600	12856000	12986000	10311000	8347400	0	0	0	0	0	0	0	0	0	0	0	0	0	0
+	ENSG00000140443	P08069;C9J5X1;H0YNR0;H0YMJ5;H3BSZ8;H0YLE7	Insulin-like growth factor 1 receptor;Insulin-like growth factor 1 receptor alpha chain;Insulin-like growth factor 1 receptor beta chain;Tyrosine-protein kinase receptor	IGF1R	0	6.33633	56	47	29	32	43	32	47	47	45	50	12	6	17	13	4	0	2	5	35335000	227370000	239680000	48149000	52332000	98439000	71471000	294410000	272870000	184520000	171170000	25900000	7358000	20287000	8724600	95423	0	100760	490160	14511000000	15980000000	2907900000	3942100000	6315500000	4502400000
+	ENSG00000281931	C9J650;P05408-2	Neuroendocrine protein 7B2;N-terminal peptide;C-terminal peptide	SCG5	8.4652e-05	4.52866	0	0	0	0	0	0	0	0	2	1	4	0	4	3	0	0	0	0	0	0	0	0	0	0	0	0	0	15408000	11117000	26395000	0	374710000	121460000	0	0	0	0	0	0	0	0	0	0
+	ENSG00000105939	C9J6P4;H7C5K1		ZC3HAV1	0	9.21378	55	56	56	60	63	60	56	54	57	57	53	44	34	46	15	2	17	15	400220000	1083200000	1354000000	913070000	942640000	1323700000	982180000	875250000	632060000	772090000	811730000	281070000	252410000	93088000	93862000	1643400	35182	1543400	2246800	66482000000	93350000000	53532000000	57412000000	80403000000	54393000000
+	ENSG00000147202	C9J6U3;A6NML8		DIAPH2	0		45	48	49	44	48	44	43	46	41	49	70	49	50	56	15	1	12	22	1.06845e+08	260190000	334090000	279100000	389610000	286840000	217280000	198700000	159710000	207980000	187450000	331200000	217120000	164550000	80853000	1362200	10501	1268500	3014900	13817000000	16602000000	14710000000	21159000000	15738000000	12924000000
+	ENSG00000170667	C9J798;F5GXT2;F8W6L0;E5RK78;H0YBU2;E5RGQ8;E5RID2	Putative Ras GTPase-activating protein 4B	RASA4B	0.00036536		0	0	0	0	0	0	0	0	2	1	0	0	0	0	0	0	0	0	0	0	0	0	0	0	0	0	0	9580400	1153600	0	0	0	0	0	0	0	0	0	0	0	0	0	0
+	ENSG00000114455	C9J7D0;Q9UM44;C9JD07;Q9UM44-2;C9JY43;C9J8J7;C9JY13;H7C523	HERV-H LTR-associating protein 2	HHLA2	0.00015616	104.817	0	0	0	0	0	0	0	0	0	0	4	0	0	0	0	0	0	0	2.86062e+06	0	0	0	0	0	0	0	0	0	0	84828000	0	0	0	0	0	0	0	0	0	0	0	0	0
-	ENSG00000075785	C9J7D1		RAB7A	0.0063826	150.106	1	1	1	1	1	0	1	0	0	0	0	0	0	0	0	0	0	0	0	711060	620590	2098500	2390500	4372100	0	1431800	0	0	0	0	0	0	0	0	0	0	0	0	0	0	0	0	0
-	ENSG00000151779	C9J7I0	UBAP1-MVB12-associated (UMA)-domain containing protein 1	UMAD1	0	7.94762	2	2	2	2	2	1	2	3	2	2	2	2	4	3	0	0	0	1	354120000	229730000	418720000	201820000	455480000	178870000	49982000	265340000	390600000	350930000	191510000	194550000	53864000	98218000	137610000	0	0	0	905370	643510000	1183600000	667580000	1036800000	506270000	0
-	ENSG00000102054	C9J7L0		RBBP7	0.0025926	50.7488	1	1	0	0	1	0	0	1	0	0	0	0	0	0	0	0	0	0	0	36476000	44976000	0	0	23462000	0	0	48302000	0	0	0	0	0	0	0	0	0	0	95766000	142890000	0	0	76083000	0
-	ENSG00000090924	C9J7S4;C9JVL3		PLEKHG2	0.0014305	3.38889	1	1	1	0	0	0	0	0	0	0	0	0	0	0	0	0	0	0	6.7131e+06	7724900	11335000	8936800	0	0	0	0	0	0	0	0	0	0	0	0	0	0	0	0	0	0	0	0	0
+	ENSG00000100429	Q969S8;C9J8B8;Q969S8-2;Q969S8-4;Q969S8-5;Q08AP5	Histone deacetylase 10	HDAC10	0	21.0321	0	0	4	7	2	0	7	6	4	3	4	5	3	4	0	0	0	0	6.34609e+06	0	0	11634000	28853000	6452000	0	15619000	23908000	12193000	7452800	24664000	31099000	3041100	2611000	0	0	0	0	0	0	299720000	565610000	417980000	0
-	ENSG00000114126	C9J977		TFDP2	0.00041809	17.7439	1	1	1	1	2	1	0	1	2	2	0	0	0	0	0	0	0	0	0	1157100	1968900	4928500	3430500	9912100	6511400	0	3326700	25469000	28492000	0	0	0	0	0	0	0	0	0	0	0	0	72000000	0
+	ENSG00000114638	O75841;E7ETN9;C9J9M7;C9J027	Uroplakin-1b;Tetraspanin	UPK1B	0.00016117		5	4	0	1	2	1	0	1	0	2	0	0	0	0	0	0	0	0	639430	42772000	45090000	0	788780	2679700	7029600	0	3953800	0	2133700	0	0	0	0	0	0	0	0	275060000	339970000	0	0	0	0
-	ENSG00000121578	C9JA31		B4GALT4	0.0047882	28.5201	0	1	2	2	1	1	1	1	1	1	0	0	0	0	0	0	0	0	1.25247e+08	0	982330	48608000	41586000	20241000	28418000	123980000	136820000	21212000	19583000	0	0	0	0	0	0	0	0	0	0	0	47873000	0	0
+	ENSG00000166091	C9JAI6;Q96DZ9-4;Q96DZ9-5;Q96DZ9-3;Q96DZ9-6;Q96DZ9-2;Q96DZ9	CKLF-like MARVEL transmembrane domain-containing protein 5	CMTM5	0.00042191		0	0	0	0	0	0	0	0	0	0	0	1	1	0	0	0	0	0	0	0	0	0	0	0	0	0	0	0	0	0	12945000	12192000	0	0	0	0	0	0	0	0	0	0	0
-	ENSG00000102054	C9JAJ9		RBBP7	0.00015797	50.7488	1	1	1	1	1	1	0	0	1	1	0	0	0	0	0	0	0	0	52051000	12691000	12354000	9423200	12743000	487320	2024900	0	0	10900000	13649000	0	0	0	0	0	0	0	0	0	0	0	0	0	0
-	ENSG00000091513	C9JB55		TF	0.00029627	1.56332	0	0	0	0	0	0	0	0	0	0	1	1	1	1	0	0	0	0	0	0	0	0	0	0	0	0	0	0	0	41290000	132590000	50767000	80957000	0	0	0	0	0	0	0	0	0	0
+	ENSG00000144847	C9JBA5;C9JMW0;Q5DX21-3;Q5DX21-2;Q5DX21	Immunoglobulin superfamily member 11	IGSF11	0.0011185		3	4	0	1	0	0	0	0	0	0	0	0	0	0	0	0	0	0	5590300	20948000	5107200	0	1189200	0	0	0	0	0	0	0	0	0	0	0	0	0	0	216640000	69967000	0	0	0	0
+	ENSG00000149577	Q8NBJ9;C9JBG5;Q8NBJ9-2;F5H8L4;E9PME7;E9PMC3;E9PPN9	SID1 transmembrane family member 2	SIDT2	8.5609e-05	26.1708	5	2	6	4	5	5	7	6	3	4	4	4	5	4	2	0	0	2	3455000	5392200	4711500	15090000	13488000	12835000	5050400	25855000	12233000	4337300	3100200	15423000	23546000	13689000	5858200	108760	0	0	318740	124420000	197790000	480040000	547350000	280780000	120810000
-	ENSG00000177565	C9JBN1;C9JLJ1;C9JCK0		TBL1XR1	0.00042647	25.6353	1	1	0	1	1	0	1	1	1	0	0	0	0	0	0	0	0	0	218360000	205640000	335160000	0	164940000	190450000	0	0	27449000	379870000	0	0	0	0	0	0	0	0	0	0	0	0	0	0	0
+	ENSG00000182606	Q9UPV9;C9JC32;A0A0D9SFL5;Q9UPV9-2;A0A087X0N0;Q9UPV9-3;A0A0D9SGH2;H7C3T3	Trafficking kinesin-binding protein 1	TRAK1	0	31.4556	12	9	9	11	14	11	3	5	14	15	9	0	2	2	0	0	0	0	2345600	8879600	11181000	5669800	14080000	19844000	15794000	891100	1404800	21149000	13545000	7129600	0	1531800	194500	0	0	0	0	482090000	488860000	366430000	529190000	930410000	898110000
+	ENSG00000175550	Q14919;C9JCC6;Q14919-2;E9PNC7	Dr1-associated corepressor	DRAP1	0	39.5291	7	5	6	6	7	8	7	8	6	6	7	6	6	7	2	1	2	3	8.31745e+08	946240000	1030900000	2119300000	2517800000	2027500000	2651400000	1372900000	1159700000	2784000000	1747500000	271860000	219120000	214690000	114690000	1156500	18581	1314600	1776500	7437300000	6707500000	16174000000	22481000000	16071000000	19854000000
-	ENSG00000163714	C9JDJ7;U3KPT1		U2SURP	0.0038054	18.8285	0	1	0	1	0	0	1	0	1	1	0	0	0	0	0	0	0	0	0	0	3098900	0	5035500	0	0	607720	0	4902600	2765000	0	0	0	0	0	0	0	0	0	0	0	0	0	0
-	ENSG00000127824	C9JDS9		TUBA4A	0.00029433	36.0445	1	1	1	1	1	1	0	0	1	1	0	0	0	0	0	0	0	0	6.26073e+07	158470000	128240000	73044000	114960000	166280000	34311000	0	0	240900000	149970000	0	0	0	0	0	0	0	0	965440000	819630000	481500000	763050000	1007900000	0
+	ENSG00000133597	Q7Z695;C9JE15;A0A087WXG2;H7C4I2;H7C5M5	Uncharacterized aarF domain-containing protein kinase 2	ADCK2	0.00015499	17.1759	4	3	2	3	5	4	3	1	3	3	1	0	2	0	0	0	0	1	1772900	2764600	1934600	1798300	2442400	4251500	1868000	1469500	726340	3724900	4020800	824750	0	3820200	0	0	0	0	309960	107430000	69870000	81251000	104700000	137920000	69429000
-	ENSG00000122786	C9JE79		CALD1	0.0012438	57.9307	0	0	0	0	0	0	0	0	0	0	2	1	2	2	0	0	0	0	5964000	0	0	0	0	0	0	0	0	0	0	41196000	7650100	47448000	14363000	0	0	0	0	0	0	0	0	0	0
+	ENSG00000007402	Q9NY47;C9JE82;Q9NY47-2	Voltage-dependent calcium channel subunit alpha-2/delta-2;Voltage-dependent calcium channel subunit alpha-2-2;Voltage-dependent calcium channel subunit delta-2	CACNA2D2	0	1.97218	7	5	25	23	19	16	1	1	31	35	11	2	6	5	1	0	0	2	570196	2368400	2385100	47481000	62375000	29177000	28629000	631980	176350	378830000	285890000	11865000	1766900	2682300	2288200	303640	0	0	331460	34393000	82500000	2124000000	4316200000	1154600000	1422200000
+	ENSG00000115556	Q9BRC7;C9JEA7;Q9BRC7-2;C9JAE4;H7C281;F2Z3H8	1-phosphatidylinositol 4,5-bisphosphate phosphodiesterase delta-4;Phosphoinositide phospholipase C	PLCD4	0	1.01747	2	1	0	0	1	0	0	0	18	22	5	0	11	6	4	0	0	2	1.98603e+06	1114600	491680	0	0	307340	0	0	0	212270000	158660000	32511000	0	52717000	7211800	591910	0	0	111940	0	0	0	0	0	0
+	ENSG00000058799	Q9Y548;C9JFB2	Protein YIPF1;Protein YIPF	YIPF1	0	20.6147	4	5	5	5	4	4	5	5	5	5	2	4	4	5	0	0	1	0	6.72481e+07	123050000	74483000	95385000	129460000	102000000	84116000	89457000	88843000	156150000	122130000	70787000	70025000	252380000	121010000	0	0	837040	0	456790000	375340000	927640000	1180000000	2433300000	535110000
-	ENSG00000169727	C9JFE4;J3KSA5;J3KTB0;J3QS88;J3QS84;J3QQX0		GPS1	0.0011313	35.2329	0	0	1	1	0	0	0	0	1	1	0	0	0	0	0	0	0	0	0	0	0	1745100	1198800	0	0	0	0	614620	718550	0	0	0	0	0	0	0	0	0	0	0	0	0	0
-	ENSG00000151929	C9JFK9		BAG3	0	9.12083	2	1	3	3	2	2	3	3	1	1	0	0	0	0	0	0	0	0	5.05721e+06	22008000	21604000	47572000	72598000	11572000	7129400	167450000	138040000	1104300	3974400	0	0	0	0	0	0	0	0	435800000	630410000	952600000	1439900000	282990000	272130000
+	ENSG00000168060	Q9UQQ1;C9JFW8;C9JX16;Q9UQQ1-2;Q9UQQ1-3;Q9UQQ1-4;Q9UQQ1-8;Q9UQQ1-5;Q9UQQ1-6;Q9UQQ1-7;H0YDS5	N-acetylated-alpha-linked acidic dipeptidase-like protein	NAALADL1	0.0011816	22.193	0	0	0	0	0	0	0	0	0	0	4	1	0	0	0	0	0	0	0	0	0	0	0	0	0	0	0	0	0	2806200	760110	0	0	0	0	0	0	0	0	0	0	0	0
-	ENSG00000185187	C9JFX4;Q6IA17-2	Single Ig IL-1-related receptor	SIGIRR	0	49.8793	1	1	2	2	2	1	2	1	2	1	0	1	0	0	0	0	0	0	0	4601100	4396900	20546000	14368000	3731600	13366000	3404700	7531200	1700400	2262600	0	594820	0	0	0	0	0	0	144600000	93634000	407600000	325200000	132220000	199000000
-	ENSG00000182944	C9JGE3;A0A0D9SFL3;Q01844-2;B0QYJ4;B0QYJ6;B0QYJ3	RNA-binding protein EWS	EWSR1	0.0019284	52.4366	1	1	0	1	1	1	1	1	0	0	0	0	0	0	0	0	0	0	950490	1406300	829590	0	3039900	6815500	2984000	2839900	554870	0	0	0	0	0	0	0	0	0	0	0	0	0	0	0	0
+	ENSG00000224940	C9JH25;C9JH25-3;C9JVX5;C9JH25-2;H7C4Q3;C9JWH6;C9JQT1	Proline-rich transmembrane protein 4	PRRT4	8.881e-05		1	0	2	0	0	1	0	2	11	11	1	0	1	1	1	0	0	1	37263000	505440	0	2931300	0	0	789730	0	5919200	109190000	112380000	12795000	0	4655900	1888600	17246000	0	0	4685300	0	0	0	0	0	0
+	ENSG00000173464	Q8TAA1;G3V3W8;C9JHH6;G3V5L6;C9JYR4;Q5GAN5	Probable ribonuclease 11	RNASE11	0.0051348		0	1	1	1	1	1	1	1	1	1	0	0	0	0	0	0	0	0	66185000	0	9299200	52698000	42125000	29483000	31205000	25359000	18919000	44896000	14818000	0	0	0	0	0	0	0	0	0	0	1073800000	509630000	430800000	439970000
-	ENSG00000213585	C9JI87		VDAC1	0.0045679	40.3267	1	1	1	1	1	0	0	1	0	0	0	0	0	0	0	0	0	0	0	1901400	4670400	2174200	3620800	2562300	0	0	1232900	0	0	0	0	0	0	0	0	0	0	0	0	0	0	0	0
+	ENSG00000233493	C9JI98	Transmembrane protein 238	TMEM238	0	18.554	3	3	4	6	0	0	6	8	0	1	7	1	4	2	2	0	1	2	6047500	9010300	27153000	46753000	108650000	0	0	373590000	241900000	0	4329800	251460000	4179300	60651000	8932500	151620	0	840550	941390	50096000	144490000	235670000	241090000	0	0
+	ENSG00000164062	P13798;C9JIF9;H7C393;H7C1U0;C9JLK2;F8WEH5;H0YFE5	Acylamino-acid-releasing enzyme	APEH	0	80.9394	29	30	32	30	33	35	28	24	30	31	41	30	28	25	20	10	24	24	1022600000	1079200000	1504700000	2144700000	2872500000	1627500000	1206700000	1329100000	1096100000	1996600000	1439500000	1423900000	2056000000	545710000	313790000	15633000	2630000	28984000	31767000	34244000000	48586000000	63890000000	100200000000	45762000000	31965000000
-	ENSG00000144642	C9JIJ9;Q6XE24-3	RNA-binding motif, single-stranded-interacting protein 3	RBMS3	0	3.08796	0	0	0	0	0	0	0	0	1	1	0	0	0	0	0	0	0	0	2837600	0	0	0	0	0	0	0	0	7275200	14217000	0	0	0	0	0	0	0	0	0	0	0	0	0	0
-	ENSG00000172354	C9JIS1		GNB2	0.00016071	139.531	0	0	0	0	0	0	0	0	0	0	0	1	0	1	0	0	0	0	0	0	0	0	0	0	0	0	0	0	0	0	22089000	0	1541900	0	0	0	0	0	0	0	0	0	0
-	ENSG00000113810	C9JJ64		SMC4	0.00042082	15.6196	0	0	0	0	1	0	0	0	1	1	0	0	0	0	0	0	0	0	47591000	0	0	0	0	739970	0	0	0	886360	1180700	0	0	0	0	0	0	0	0	0	0	0	0	0	0
-	ENSG00000159840	C9JJK5		ZYX	0.0021714	43.8163	0	0	0	0	0	0	0	0	0	0	1	1	0	1	0	0	0	0	0	0	0	0	0	0	0	0	0	0	0	10355000	80840000	0	1350800	0	0	0	0	0	0	0	0	0	0
+	ENSG00000156931	Q8N3P4;C9JJN9;Q8N3P4-3;C9JP71;C9JG07;C9JPI1;C9JKL0;C9JIA0;F8WB24;H7C058;H7C322	Vacuolar protein sorting-associated protein 8 homolog	VPS8	0	13.322	29	29	33	38	33	30	26	20	38	40	22	18	18	15	4	0	2	5	3617100	19063000	29007000	97773000	61644000	52691000	28917000	31849000	19922000	109430000	95668000	18257000	17569000	7680400	6898400	173650	0	270600	158790	1765700000	2557500000	3778100000	5440500000	4952500000	2706400000
+	ENSG00000010270	O95772;C9JKL2;C9JPX5;C9JJ39;C9J3F5	MLN64 N-terminal domain homolog	STARD3NL	0	17.1132	6	5	6	5	6	5	4	4	6	5	3	1	2	3	0	0	1	0	8955900	153320000	197540000	73553000	71957000	179330000	105400000	70636000	46428000	281790000	200780000	17683000	7170800	29101000	39306000	0	0	214260	0	1231300000	1574300000	745730000	504530000	1412100000	1516300000
+	ENSG00000184012	O15393;C9JKZ3;O15393-2;C9J5Y1;C9JB05	Transmembrane protease serine 2;Transmembrane protease serine 2 non-catalytic chain;Transmembrane protease serine 2 catalytic chain	TMPRSS2	0	3.48808	3	1	1	1	1	0	2	3	0	1	11	3	10	11	2	0	0	5	656665	2467900	854210	495410	619740	2139800	0	3188400	4617900	0	76187	100230000	38203000	95919000	335460000	85603	0	0	7047400	0	0	0	0	0	0
+	ENSG00000154814	Q96HP4;C9JLB7;F8WBF3	Oxidoreductase NAD-binding domain-containing protein 1	OXNAD1	0	10.1633	9	9	13	13	12	10	14	10	16	15	5	7	2	1	0	3	3	0	57391000	130690000	31370000	96319000	149590000	112150000	54487000	65749000	35992000	102770000	83318000	19147000	164260000	1448600	660550	0	93024	717130	0	1046500000	864110000	2104500000	2787200000	2692500000	1672100000
-	ENSG00000125037	C9JLM9		EMC3	0.0011324	50.002	1	2	2	1	2	1	0	1	2	1	0	0	0	0	0	0	0	0	0	417740000	29108000	17269000	14669000	18564000	8082400	0	479800000	75174000	24012000	0	0	0	0	0	0	0	0	0	0	0	0	250540000	221460000
+	ENSG00000188070	C9JLR9;A0A087WU89;A0A087WZS6	Uncharacterized protein C11orf95	C11orf95	8.8786e-05	9.90951	4	4	5	4	11	8	3	1	12	15	0	0	0	0	0	0	0	0	5.41477e+06	40705000	5826800	211760000	8499000	23452000	10128000	1624500	1093500	52398000	55707000	0	0	0	0	0	0	0	0	245850000	224150000	1035100000	626340000	1251300000	809160000
+	ENSG00000163882	P52434;C9JLU1;P52434-4;P52434-2	DNA-directed RNA polymerases I, II, and III subunit RPABC3	POLR2H	0	52.061	8	9	9	9	7	7	8	7	9	9	7	3	3	2	6	0	2	8	647000000	801800000	945570000	1203600000	1603800000	2139200000	1059800000	202670000	90733000	1453700000	845970000	440500000	63352000	80179000	89995000	5806000	0	506760	14164000	6654700000	4587900000	9063800000	11890000000	21412000000	8112200000
+	ENSG00000225663	C9JLW8;I3L317;I3L3A7	Protein FAM195B	FAM195B	0	16.6979	9	10	11	9	8	8	7	8	11	11	6	4	6	6	0	0	0	0	167760000	989840000	1068200000	1254900000	1336300000	2250400000	1502500000	660800000	499800000	4188200000	3088100000	262670000	109430000	304560000	122540000	0	0	0	0	5221000000	6171600000	7983900000	8520400000	15841000000	13076000000
-	ENSG00000171345	C9JM50		KRT19	0.00042946	814.204	0	0	0	1	0	0	2	2	0	0	0	0	0	0	0	0	0	0	644530	0	0	0	0	0	0	4268000	3850700	0	0	0	0	0	0	0	0	0	0	0	0	0	0	0	0
-	ENSG00000138398	C9JM79		PPIG	0	21.7814	0	0	1	0	0	0	0	0	1	1	0	0	0	0	0	0	0	0	552220	0	0	1303300	0	0	0	0	0	1139700	219490	0	0	0	0	0	0	0	0	0	0	0	0	0	0
-	ENSG00000075711	C9JN61		DLG1	0.0028927	37.2065	0	0	0	0	0	0	0	0	0	0	1	0	0	0	0	0	0	0	0	0	0	0	0	0	0	0	0	0	0	9214000	0	0	0	0	0	0	0	0	0	0	0	0	0
+	ENSG00000257446	C9JN71	Zinc finger protein 878	ZNF878	8.1393e-05		2	2	1	2	0	0	1	2	0	0	0	0	0	0	0	0	0	0	2358100	60464000	47049000	64313000	72041000	0	0	22171000	1188300	0	0	0	0	0	0	0	0	0	0	1191900000	1112000000	0	928080000	0	0
-	ENSG00000114316	C9JNU9		USP4	8.7897e-05	17.7288	3	4	2	2	3	4	2	2	5	4	1	1	1	1	0	0	0	0	2.25851e+07	19640000	125280000	15484000	17443000	139020000	266420000	44899000	23048000	43731000	10527000	1162500	423150	441080	431420	0	0	0	0	483450000	2159700000	444970000	461200000	864950000	6542100000
-	ENSG00000196498	C9JNV9		NCOR2	0.0020479	45.5811	3	3	0	1	0	0	1	1	1	0	0	0	1	0	0	0	0	0	4.58759e+06	23625000	32800000	0	10277000	0	0	9630600	9944200	2694500	0	0	0	0	0	0	0	0	0	155570000	225090000	0	0	0	0
-	ENSG00000281931	C9JNY7;H7C4X7;P05408	Neuroendocrine protein 7B2;N-terminal peptide;C-terminal peptide	SCG5	0.0011272	4.52866	0	0	0	0	0	0	0	0	0	1	1	0	0	0	0	0	0	0	0	0	0	0	0	0	0	0	0	0	0	10448000	0	0	0	0	0	0	0	0	0	0	0	0	0
+	ENSG00000121542	Q96IW7;C9JRY4;C9JNZ0;C9JDJ8;C9JZ27;C9J463;F8WAU7;C9JR77	Vesicle-trafficking protein SEC22a	SEC22A	0	7.90736	7	7	8	10	8	7	8	7	7	7	5	3	4	1	0	0	1	0	60815000	155320000	190330000	131790000	292250000	206670000	101340000	185690000	114120000	167340000	120120000	40506000	27616000	19885000	2277100	0	0	509890	0	1533400000	1969400000	1482100000	2540800000	1941300000	1455500000
+	ENSG00000175182	Q6UXB0-3;C9JY59;C9JP51;Q6UXB0-2	Protein FAM131A	FAM131A	0.0011317	8.85875	0	0	2	1	0	1	0	0	1	1	0	0	0	0	0	0	0	0	0	0	0	5906100	658610	0	555350	0	0	1370400	1620000	0	0	0	0	0	0	0	0	0	0	82685000	0	0	0
-	ENSG00000160124	C9JQ41		CCDC58	0.0035009	7.65421	0	0	0	0	0	1	0	0	0	0	0	0	0	0	0	0	0	0	0	0	0	0	0	0	8349000	0	0	0	0	0	0	0	0	0	0	0	0	0	0	0	0	0	58443000
-	ENSG00000115380	C9JQX7		EFEMP1	0.0043373	45.3074	0	0	0	0	0	0	0	0	0	0	1	0	0	0	0	0	0	0	0	0	0	0	0	0	0	0	0	0	0	6415700	0	0	0	0	0	0	0	0	0	0	0	0	0
+	ENSG00000125931	Q99966;C9JRD8	Cbp/p300-interacting transactivator 1	CITED1	0		0	0	3	3	3	3	0	0	3	3	0	0	0	0	0	0	0	0	0	0	0	48165000	65657000	316400000	341030000	0	0	62202000	101830000	0	0	0	0	0	0	0	0	0	0	422150000	385100000	2086300000	1584700000
-	ENSG00000014641	C9JRL4		MDH1	0.001015	102.904	0	0	0	0	0	0	0	0	0	0	0	0	0	0	0	0	0	1	0	0	0	0	0	0	0	0	0	0	0	0	0	0	0	0	0	0	1348600	0	0	0	0	0	0
-	ENSG00000128607	C9JRT7		KLHDC10	0.0011223	8.83596	1	1	1	1	1	1	1	1	0	1	0	0	0	0	0	0	0	0	14499000	8760300	6308500	40095000	25009000	23672000	67243000	28770000	56103000	0	5587200	0	0	0	0	0	0	0	0	17192000	19519000	0	133070000	130950000	774170000
-	ENSG00000115539	C9JST4		PDCL3	0.0011264	3.34519	0	1	0	1	0	0	1	1	1	0	0	0	0	0	0	0	0	0	312190	0	597120	0	558300	0	0	2346300	1772300	876450	0	0	0	0	0	0	0	0	0	0	0	0	0	0	0
-	ENSG00000162613	C9JSZ1		FUBP1	0	36.3015	1	1	1	1	1	0	1	1	1	1	0	0	0	0	0	0	0	0	20892000	3231400	0	6137200	4260200	7028900	0	20410000	7929400	12366000	9044100	0	0	0	0	0	0	0	0	0	0	76439000	0	77993000	0
+	ENSG00000105366	Q9NYZ4;C9JT30;Q9NYZ4-2;Q9NYZ4-3	Sialic acid-binding Ig-like lectin 8	SIGLEC8	0.00043271	1.22568	0	0	1	1	1	0	0	0	1	1	3	1	1	1	0	0	0	0	0	0	0	2159900	1286200	2258000	0	0	0	7352100	9069800	37471000	3051800	108720	58628	0	0	0	0	0	0	0	0	0	0
+	ENSG00000230778	C9JTQ0	Ankyrin repeat domain-containing protein 63	ANKRD63	0.0033212		0	0	1	1	1	1	0	0	0	0	1	0	0	0	0	0	0	0	3605900	0	0	2988800	754020	2542900	2235800	0	0	0	0	61607000	0	0	0	0	0	0	0	0	0	38854000	0	0	0
-	ENSG00000007402	C9JVC9;Q9NY47-4;Q9NY47-3;Q9NY47-5	Voltage-dependent calcium channel subunit alpha-2/delta-2;Voltage-dependent calcium channel subunit alpha-2-2;Voltage-dependent calcium channel subunit delta-2	CACNA2D2	0.00029757	1.97218	0	0	0	0	1	0	0	0	1	1	0	0	0	0	0	0	0	0	0	0	0	0	0	2936200	0	0	0	686910	1603000	0	0	0	0	0	0	0	0	0	0	0	0	0	0
-	ENSG00000143416	C9JVL0		SELENBP1	0.00055382	531.771	0	0	0	0	0	0	0	0	0	0	1	0	0	0	0	0	0	0	0	0	0	0	0	0	0	0	0	0	0	89025000	0	0	0	0	0	0	0	0	0	0	0	0	0
+	ENSG00000104660	E5RIL0;H0YBC1;C9JVM4;E5RJS9;E5RHU8;O95214;O95214-2	Leptin receptor overlapping transcript-like 1	LEPROTL1	0.0010746	21.6251	0	1	1	1	0	0	0	0	2	2	0	0	0	0	0	0	0	1	0	0	6103100	4554600	4490300	0	0	0	0	8740500	6851500	0	0	0	0	0	0	0	3734400	0	0	0	0	0	0
-	ENSG00000169764	C9JWG0		UGP2	0.0039174	182.784	0	0	0	0	0	0	0	0	0	0	0	1	0	0	0	0	0	0	0	0	0	0	0	0	0	0	0	0	0	0	15341000	0	0	0	0	0	0	0	0	0	0	0	0
-	ENSG00000013810	C9JWI7		TACC3	0	9.8726	0	1	1	1	0	1	0	1	0	0	0	0	0	0	0	0	0	0	0	0	4608300	24342000	26823000	0	1902300	0	2691900	0	0	0	0	0	0	0	0	0	0	0	0	170400000	0	0	0
-	ENSG00000002822	C9JX80;C9J9H5		MAD1L1	0.00062185	10.4027	0	0	0	0	0	0	0	0	0	1	0	0	0	0	0	0	0	0	0	0	0	0	0	0	0	0	0	0	4988800	0	0	0	0	0	0	0	0	0	0	0	0	0	0
+	ENSG00000146678	P08833;C9JXF9;C9J6H2	Insulin-like growth factor-binding protein 1	IGFBP1	0.0011205		2	2	0	0	0	0	1	0	0	0	1	3	0	1	0	0	0	0	0	7778500	4055500	0	0	0	0	24788	0	0	0	3848700	42556000	0	991080	0	0	0	0	102720000	118420000	0	0	0	0
+	ENSG00000135185	C9JY04;Q9BU79	Transmembrane protein 243	TMEM243	8.9373e-05	11.6354	2	1	2	1	1	1	1	1	1	2	1	0	0	0	0	0	0	0	61646000	24211000	29173000	22703000	20124000	28839000	26829000	54375000	34012000	44946000	29721000	23968000	0	0	0	0	0	0	0	158280000	0	119870000	0	0	0
-	ENSG00000121578	C9JY35		B4GALT4	0.0060905	28.5201	1	1	0	0	0	0	0	0	0	0	0	0	0	0	0	0	0	0	17424000	42666000	31310000	0	0	0	0	0	0	0	0	0	0	0	0	0	0	0	0	0	0	0	0	0	0
-	ENSG00000144048	C9JYA6;O75319-2	RNA/RNP complex-1-interacting phosphatase	DUSP11	0.0032009	11.4395	1	0	1	1	2	1	1	1	0	1	0	0	0	0	0	1	0	0	470700	460910	0	1450400	1741500	3600200	2199600	1982100	2030400	0	1710600	0	0	0	0	0	0	0	0	9941100	0	0	34728000	0	0
+	ENSG00000163584	Q6P5R6;C9JYQ9;H0Y8C2	60S ribosomal protein L22-like 1	RPL22L1	0	15.5892	4	4	5	5	5	4	4	5	3	4	2	2	0	0	0	0	1	0	109380000	2635300000	3206000000	3132900000	15732000000	2893200000	3030100000	9083500000	4051300000	764000000	611670000	82550000	54484000	0	0	0	0	2254400	0	9491000000	13869000000	8460300000	55006000000	12592000000	14809000000
+	ENSG00000171928;ENSG00000175106;ENSG00000259024	Q9NYZ1;C9JYS5;J3KS67;Q96ET8-3;J3QL63;J3QL47;K7ENL4;A0A0A6YYB9;Q96ET8-2;C9JPH1;I3L376;E5RGC5;E5RIS5	Golgi apparatus membrane protein TVP23 homolog B;Golgi apparatus membrane protein TVP23 homolog;Golgi apparatus membrane protein TVP23 homolog C	TVP23B;TVP23C;TVP23C-CDRT4	0	14.1413	4	7	6	7	7	5	6	6	7	7	7	3	4	6	1	0	1	0	1.48996e+07	308570000	373470000	837880000	564370000	201180000	350320000	383170000	301730000	421310000	393850000	48547000	23455000	40388000	14828000	19288	0	2908100	0	2668200000	2493600000	6138000000	6321800000	1348300000	2781600000
-	ENSG00000165609	C9JYY9		NUDT5	0.0021706	16.7857	2	2	1	2	2	1	2	2	2	2	0	0	0	0	0	0	0	0	4.46803e+06	6900600	6208700	5597700	11047000	4491600	9220200	6429000	10915000	3401800	6991400	0	0	0	0	0	0	0	0	42349000	35213000	0	95484000	46039000	0
-	ENSG00000198453	C9JZ58		ZNF568	0.0038661	1.27183	0	0	0	1	1	0	1	0	1	0	0	0	0	0	0	0	0	0	0	0	0	0	5115600	23711000	0	41133000	0	4665700	0	0	0	0	0	0	0	0	0	0	0	0	0	237110000	0
-	ENSG00000079246	C9JZ81		XRCC5	0.00042388	55.0285	1	1	1	1	0	0	0	0	0	1	0	0	0	0	0	0	0	0	0	11705000	26985000	3910500	3013000	0	0	0	0	0	2612700	0	0	0	0	0	0	0	0	73063000	197770000	0	0	0	0
+	ENSG00000172888	C9JZC2		ZNF621	0.0007542	5.3309	0	0	0	0	1	0	1	1	2	0	0	0	0	0	0	0	0	0	5.91372e+06	0	0	0	0	2064600	0	6191700	0	4017600	0	0	0	0	0	0	0	0	0	0	0	0	0	0	0
-	ENSG00000106263	C9JZG1		EIF3B	0	39.313	0	0	0	0	0	0	0	0	0	0	0	1	0	0	0	0	0	0	12638000	0	0	0	0	0	0	0	0	0	0	0	2321800	0	0	0	0	0	0	0	0	0	0	0	0
-	ENSG00000159131	C9JZG2		GART	0.0056101	16.6402	0	1	0	1	1	0	0	0	1	0	0	0	0	0	0	0	0	0	0	0	5239300	0	20661000	3376000	0	0	0	37641000	0	0	0	0	0	0	0	0	0	0	0	0	0	0	0
-	ENSG00000205531	C9JZI7;E9PKT8;C9J1B1		NAP1L4	0.0011167	42.2199	0	0	0	0	0	0	0	1	0	1	0	0	0	0	0	0	0	0	5.05527e+06	0	0	0	0	0	0	0	2171700	0	2773500	0	0	0	0	0	0	0	0	0	0	0	0	0	0
-	ENSG00000198561	C9JZR2		CTNND1	0.0024781	100.006	1	0	0	0	0	0	0	0	0	0	0	0	0	0	0	0	0	0	1498200	2093800	0	0	0	0	0	0	0	0	0	0	0	0	0	0	0	0	0	0	0	0	0	0	0
-	ENSG00000158467	C9JZV7		AHCYL2	0.0010139	130.187	0	0	0	0	0	0	0	0	0	0	2	0	0	0	0	0	0	0	0	0	0	0	0	0	0	0	0	0	0	51782000	0	0	0	0	0	0	0	0	0	0	0	0	0
-	ENSG00000099899	C9K041		TRMT2A	0.0050211	19.4186	0	0	0	0	1	0	0	0	0	0	0	0	0	0	0	0	0	0	0	0	0	0	0	2955700	0	0	0	0	0	0	0	0	0	0	0	0	0	0	0	0	0	17734000	0
+	ENSG00000173166	C9K0J5;Q70E73-9;Q70E73-6	Ras-associated and pleckstrin homology domains-containing protein 1	RAPH1	0	6.44069	36	39	33	41	43	27	46	42	42	37	22	36	16	18	3	1	9	5	69004000	115890000	147920000	116720000	129700000	116030000	107420000	442990000	378970000	263870000	195150000	76084000	244750000	17455000	15601000	10635000	6003.7	1742300	288450	5368000000	6609400000	4878200000	6480900000	4972300000	6128200000
+	ENSG00000085831	Q5SRH9;D3DQ30;Q5SRH9-5;Q5SRH9-6;Q5SRH9-4;Q5SRH9-2;A0A0A0MRQ0;E9PHX9;A0A0A0MSH8;E9PAZ4;A0A0A0MSW9;U5GXS1;E9PQ33;F8W961;E9PQX3	Tetratricopeptide repeat protein 39A	TTC39A	0	39.414	4	4	9	10	4	4	13	9	1	3	11	2	4	3	3	0	0	4	592991	99209000	107530000	44099000	36180000	6883300	44946000	188520000	41074000	1920000	110280000	182430000	4037500	11211000	13459000	438290	0	0	378550	179940000	266980000	2972000000	2579500000	407850000	1041100000
-	ENSG00000110321	D3DQV9		EIF4G2	0.00029444	324.74	1	1	1	1	1	1	1	1	0	0	0	0	0	0	0	0	0	0	2.70281e+06	858790	2220700	4485500	4023400	10825000	1186900	855910	733980	0	0	0	0	0	0	0	0	0	0	0	0	0	0	0	0
-	ENSG00000160255	D3DSM0;A0A087WX36	Integrin beta	ITGB2	0	20.5445	0	0	0	0	0	0	0	1	0	0	1	1	1	1	1	0	1	1	0	0	0	0	0	0	0	0	442890	0	0	41999000	66465000	17884000	14886000	467890	0	1191200	362390	0	0	0	0	0	0
+	ENSG00000108819	D3DTX6;Q96SB3	Neurabin-2	PPP1R9B	0		30	36	38	41	37	36	37	34	40	41	30	23	22	24	7	1	2	8	45009000	493300000	597710000	1413400000	1767600000	420510000	480670000	823470000	436220000	1494500000	1082800000	125210000	144900000	63265000	52938000	720300	12357	55347	1298800	18425000000	21196000000	42024000000	53617000000	12034000000	13278000000
+	ENSG00000132406	D3DVS1;Q5BJH2		TMEM128	8.5514e-05	15.9977	3	4	3	3	3	2	4	3	4	4	2	1	1	1	0	0	1	0	33822000	61524000	179300000	222530000	203880000	364300000	34483000	238470000	288120000	489140000	310750000	53405000	16586000	15449000	5572600	0	0	1418600	0	312540000	748960000	626500000	546710000	1015200000	117520000
+	ENSG00000198964	D3DWC4;Q86VZ5;E6ZCI6;C0MHM2	Phosphatidylcholine:ceramide cholinephosphotransferase 1	TMEM23;SGMS1	0.00030469	6.20524	7	6	4	6	3	2	6	5	4	2	0	0	0	0	0	0	0	0	3883700	27460000	37710000	25642000	31172000	6573700	5603500	33249000	14683000	5713300	2297000	0	0	0	0	0	0	0	0	357350000	368290000	499730000	382900000	149930000	198960000
+	ENSG00000184113	D3DX19;O00501	Claudin;Claudin-5	CLDN5	0.00082175	18.9463	0	0	0	0	0	0	0	0	0	0	1	0	1	1	0	0	0	2	0	0	0	0	0	0	0	0	0	0	0	10597000	0	2421700	2573600	0	0	0	725090	0	0	0	0	0	0
+	ENSG00000161647	Q13368;D3DX46;A0A0C4DGP3	MAGUK p55 subfamily member 3	MPP3	0	1.388	2	3	4	4	1	1	3	1	24	25	0	0	0	0	0	0	0	0	0	847230	1978200	2299900	3640500	181210	0	1671400	525130	98066000	86974000	0	0	0	0	0	0	0	0	30931000	32709000	23010000	29560000	0	0
+	ENSG00000204577;ENSG00000277177;ENSG00000275019;ENSG00000274587;ENSG00000277816;ENSG00000275584;ENSG00000274148;ENSG00000275539	D3YTC4;F8WCY4;F8W6G6;A0A0G2JPR9;A0A0G2JMG1;O75022;A0A0G2JPE4;A0A0G2JLT7;A0A0G2JLR8;A0A0G2JQ25;A0A0G2JPW1;A0A0G2JM46;A0A0G2JQ21;A0A0G2JNB8;A0A0G2JN67;A0A0G2JMM1;A0A0G2JMZ3;O75022-2;A0A0G2JPW8;A0A0G2JNB3;A0A0G2JMP4;A0A0G2JM77;A0A0G2JM50;O75022-3;A0A0G2JPK5;A0A0G2JPA2;A0A0G2JQ24;P59901;A0A075B7A5;A0A0G2JLX9;A0A0G2JNG2;A0A0G2JPG2;A0A0G2JN08;A0A0G2JNE7;A0A0G2JP32;A0A0G2JMN6;A0A0G2JPH9;A0A0G2JMJ1;P5990…	Leukocyte immunoglobulin-like receptor subfamily B member 3	LILRA6;LILRB3	0.00048564	3.3423	0	0	0	0	0	0	0	0	0	0	2	4	2	1	1	0	1	1	5452200	0	0	0	0	0	0	0	0	0	0	2345500	3308800	2453900	971000	365650	0	123550	108310	0	0	0	0	0	0
+	ENSG00000187630	D3YTE6;E9PFL3;H0YN69;Q6PKH6-2;Q6PKH6;A0A087WSZ6;F6TD35;H0YKN3;H0YLE1	Dehydrogenase/reductase SDR family member 4-like 2	DHRS4L2	0.00095264	9.75638	0	1	0	0	0	0	1	1	1	1	0	0	0	0	0	0	0	0	1.73805e+07	0	387490	0	0	0	0	15685000	710880	12637000	14191000	0	0	0	0	0	0	0	0	0	0	0	0	0	0
-	ENSG00000184470	D3YTF8;A0A096LNN4;Q9NNW7-3;Q9NNW7-4;A0A096LP96;A0A096LPB7;A0A096LNY7	Thioredoxin reductase 2, mitochondrial	TXNRD2	0.004453	10.7047	0	1	1	0	1	1	1	0	0	1	1	0	0	1	0	0	0	0	9213300	0	4510300	6607200	0	12603000	750980	3388800	0	0	1728400	4534200	0	0	1625000	0	0	0	0	0	0	0	0	0	0
+	ENSG00000184470	Q9NNW7;D3YTF9;E7ENA2;Q9NNW7-2;A0A096LPK7;E7EWK1;A0A096LPD9	Thioredoxin reductase 2, mitochondrial	TXNRD2	0	10.7047	19	18	20	22	23	22	21	20	20	20	18	23	18	18	4	9	18	8	240960000	167760000	334510000	417960000	563130000	789270000	550500000	395560000	260690000	485370000	249060000	397140000	1530700000	588180000	437070000	716370	1565100	35102000	7465600	5660200000	11152000000	10612000000	11700000000	20798000000	14496000000
+	ENSG00000154175	D3YTG3;Q7Z7G0;H0Y897;Q7Z7G0-3;Q5JPC9;Q7Z7G0-2;H0YEA0;E9PPR9;H7C556;H7C4X4;H7C4T1;H0YF18;H7C4H3;H7C524;H0YEL2;H7C5S3;H7C4S3	Target of Nesh-SH3	ABI3BP	0	12.8573	0	0	0	0	0	0	1	2	0	0	17	6	16	14	14	1	1	16	916099	0	0	0	0	0	0	744670	652990	0	0	75304000	16212000	58001000	19100000	2282400	13439	37382	3923900	0	0	0	0	0	0
+	ENSG00000062194	D4PHA4;Q86WP2;Q86WP2-4	Vasculin	GPBP1	0	27.0328	12	12	16	14	18	17	14	15	12	16	2	0	1	1	0	0	0	0	9028300	41734000	47710000	83524000	98299000	117310000	91370000	67748000	41593000	74166000	62836000	1229700	0	2152600	213510	0	0	0	0	1160400000	925900000	2180900000	2043700000	2840100000	2125300000
-	ENSG00000091436	Q9NYL2-2;D4Q8H0;Q9NYL2-3;C9J3F7	Mitogen-activated protein kinase kinase kinase MLT	ZAK;pk	0	5.92805	3	3	3	2	2	2	3	3	2	3	2	1	3	3	2	0	1	2	1.4028e+07	25826000	107460000	19138000	33983000	9191600	10931000	88367000	74664000	20205000	16991000	12545000	4408300	74488000	47001000	6085100	0	426240	7081200	511150000	1172000000	446730000	544780000	197880000	586500000
-	ENSG00000075539	D6R9B9		FRYL	8.5317e-05	44.4737	0	0	0	0	0	0	0	0	0	0	4	1	0	0	0	0	0	0	0	0	0	0	0	0	0	0	0	0	0	51082000	1255800	0	0	0	0	0	0	0	0	0	0	0	0
-	ENSG00000078177	D6R9J2		N4BP2	0.0019888	2.53158	0	0	0	0	0	1	0	0	0	1	0	0	0	0	0	0	0	0	0	0	0	0	0	0	2314700	0	0	0	2668200	0	0	0	0	0	0	0	0	0	0	0	0	0	0
-	ENSG00000124795	D6R9L5		DEK	0	46.6841	1	1	1	0	1	0	1	0	1	1	0	0	0	0	0	0	0	0	9.52097e+06	2259100	3302400	4330500	0	1034300	0	2254900	0	16063000	17359000	0	0	0	0	0	0	0	0	0	0	0	0	0	0
-	ENSG00000113758	D6R9Q9		DBN1	0	10.2313	0	0	0	0	0	0	0	0	0	0	0	0	0	1	0	0	0	0	60192000	0	0	0	0	0	0	0	0	0	0	0	0	0	22177000	0	0	0	0	0	0	0	0	0	0
+	ENSG00000169026	Q6UXD7;D6RED0;D6R9R0;Q6UXD7-3;Q6UXD7-2	Major facilitator superfamily domain-containing protein 7	MFSD7	0.0011327	7.05711	0	0	0	0	0	0	0	0	0	0	1	1	1	1	0	0	0	0	0	0	0	0	0	0	0	0	0	0	0	1562600	3204400	4365900	11197000	0	0	0	0	0	0	0	0	0	0
+	ENSG00000080822	D6R9S8;Q9NY35;D6RIU2;D6RDP6;H0Y8T9;D6RHU6;D6RDY1;D6RA76;D6RC11;D6RCE6;D6RFX6;D6RDI6;D6RCR8;Q9NY35-2;D6RAZ7;D6RD48;D6R9K1;D6RB31;D6RCP3;Q9NY35-3	Claudin domain-containing protein 1	CLDND1	8.2399e-05	33.8704	3	4	4	3	3	2	3	3	4	3	2	1	3	1	1	0	2	2	9.88546e+06	123250000	153010000	248750000	227130000	54998000	40077000	51118000	50814000	64334000	56126000	30797000	12229000	43096000	8002200	91595	0	1630200	934190	1500600000	1363400000	2110900000	2675000000	623230000	433750000
-	ENSG00000113758	D6R9W4		DBN1	0	10.2313	1	1	1	1	1	1	0	1	1	1	0	0	0	0	0	0	0	0	4169900	4148400	11455000	19799000	36233000	3067200	4668500	0	2248600	47578000	45125000	0	0	0	0	0	0	0	0	0	261870000	362640000	708320000	0	0
+	ENSG00000145287	D6RA24;Q9NZF1	Placenta-specific gene 8 protein	PLAC8	0.0013057	120.372	0	0	0	0	0	0	0	0	0	0	0	0	0	0	1	0	0	0	0	0	0	0	0	0	0	0	0	0	0	0	0	0	0	7044300	0	0	0	0	0	0	0	0	0
+	ENSG00000146094	D6RAM3;Q7L591	Docking protein 3	DOK3	0.00015515	4.45879	0	0	0	0	0	0	0	0	0	0	7	4	0	2	1	0	0	1	8911100	0	0	0	0	0	0	0	0	0	0	17057000	8900900	0	675430	125130	0	0	164220	0	0	0	0	0	0
+	ENSG00000109758	Q04756;D6RAR4	Hepatocyte growth factor activator;Hepatocyte growth factor activator short chain;Hepatocyte growth factor activator long chain	HGFAC	0.0004265		0	0	0	0	0	0	0	0	0	0	2	3	2	4	0	0	0	0	10940000	0	0	0	0	0	0	0	0	0	0	3676700	12189000	4112000	6657700	0	0	0	0	0	0	0	0	0	0
-	ENSG00000156453	D6RAX3		PCDH1	0.0018701	39.6563	0	0	0	0	0	0	0	0	0	0	1	1	1	1	0	0	0	0	0	0	0	0	0	0	0	0	0	0	0	4963900	1971900	2168000	1333800	0	0	0	0	0	0	0	0	0	0
+	ENSG00000198780	Q9Y6X4;D6RB01;D6RC41;D6R953;Q9Y6X4-2;D6RFI5	Soluble lamin-associated protein of 75 kDa	FAM169A	0	1.50815	18	22	22	24	23	22	8	13	20	21	17	14	20	22	0	0	1	11	5715700	215080000	257360000	669210000	673120000	277080000	389130000	34469000	27409000	403430000	382500000	47782000	101100000	147690000	98425000	0	0	55731	1642800	4632300000	7614900000	18346000000	18809000000	6117000000	12227000000
-	ENSG00000163697	D6RB55;D6RDY3		APBB2	0.0012434	6.65447	0	0	1	1	0	0	0	1	0	0	0	0	0	0	0	0	0	0	6611800	0	0	0	0	0	0	0	0	0	0	0	0	0	0	0	0	0	0	0	0	0	0	0	0
+	ENSG00000114113	P50120;D6RB89	Retinol-binding protein 2	RBP2	0.001017	1.59066	0	0	0	0	1	0	0	0	0	0	2	0	1	0	0	0	0	2	22210000	0	0	0	0	17684000	0	0	0	0	0	59545000	0	1696800	0	0	0	0	16060000	0	0	0	0	0	0
+	ENSG00000157911	O60683;D6RBB0;O60683-2;D6RA89;D6RIF5	Peroxisome biogenesis factor 10	PEX10	0	17.2896	4	2	4	4	6	4	2	3	5	4	3	6	3	4	0	0	1	0	23906000	23710000	12703000	40286000	37746000	71706000	31062000	8561400	5008200	49118000	72907000	17804000	53249000	13143000	17297000	0	0	266270	0	277890000	294960000	453780000	571600000	782900000	720740000
+	ENSG00000174796	Q8TBB0;D6RC19;Q8TBB0-3;Q8TBB0-2	THAP domain-containing protein 6	THAP6	0.0016179	4.84386	0	0	0	0	0	1	0	0	1	1	0	0	0	0	0	0	0	0	2235100	0	0	0	0	0	0	0	0	0	0	0	0	0	0	0	0	0	0	0	0	0	0	0	0
+	ENSG00000151882	Q9NRJ3;D6RC73	C-C motif chemokine 28	CCL28	0.0019274	42.8927	0	0	0	0	0	0	0	0	0	0	1	0	0	0	0	0	0	0	0	0	0	0	0	0	0	0	0	0	0	23428000	0	0	0	0	0	0	0	0	0	0	0	0	0
+	ENSG00000170915	D6RCM7;Q8TEZ7	Membrane progestin receptor beta	PAQR8	0.0010702	44.9022	0	0	0	0	0	1	0	0	1	2	2	0	0	0	0	0	0	0	0	0	0	0	0	0	1184800	0	0	5846700	8280600	13471000	0	0	0	0	0	0	0	0	0	0	0	0	0
+	ENSG00000138639	Q8N264;D6RCP5;Q8N264-3;Q8N264-2;D6RBC2;Q8N264-4;D6RHH1	Rho GTPase-activating protein 24	ARHGAP24	8.2332e-05	2.41004	11	9	1	1	4	5	0	0	1	0	2	2	4	2	1	0	1	1	464130	10237000	12859000	653860	237700	2467000	3476900	0	0	192100	0	1957900	867340	4444900	1304800	79158	0	0	88552	424050000	252790000	0	0	60789000	145090000
+	ENSG00000170522	Q9H5J4;D6RCU0;D6RBP4;D6RHI2	Elongation of very long chain fatty acids protein 6;Elongation of very long chain fatty acids protein	ELOVL6	0	35.3203	0	0	0	1	0	1	1	1	0	1	0	0	0	0	0	0	1	0	4033200	0	0	0	3433400	0	6466400	3874500	6848300	0	1625500	0	0	0	0	0	0	1173100	0	0	0	0	0	0	0
-	ENSG00000154124	D6RD57		OTULIN	0.0004197	6.37392	0	0	0	0	0	0	0	0	0	1	0	0	0	0	0	0	0	0	8606000	0	0	0	0	0	0	0	0	0	11818000	0	0	0	0	0	0	0	0	0	0	0	0	0	0
-	ENSG00000124795	D6RDA2		DEK	0.00015962	46.6841	1	1	0	0	0	0	0	1	0	1	0	0	0	0	0	0	0	0	2.55699e+06	13470000	9177000	0	0	0	0	0	1620600	0	5471500	0	0	0	0	0	0	0	0	107760000	0	0	0	0	0
+	ENSG00000163683	D6RDB1		SMIM14	0.0010774	71.6624	1	1	1	1	1	1	1	0	1	1	2	0	0	1	0	0	0	0	6.24644e+07	193790000	20047000	43212000	35041000	21353000	1359200	33478000	0	86935000	63739000	43196000	0	0	0	0	0	0	0	0	0	0	0	0	0
+	ENSG00000167083	D6RDH5;O14610	Guanine nucleotide-binding protein subunit gamma;Guanine nucleotide-binding protein G(I)/G(S)/G(O) subunit gamma-T2	GNGT2	0.0018079	1.29753	0	1	1	1	0	1	0	0	0	0	0	1	0	0	0	0	0	0	0	0	19418000	8661100	40144000	0	8054500	0	0	0	0	0	7116300	0	0	0	0	0	0	0	0	0	0	0	0
+	ENSG00000163291	Q6TCH7;D6RDU4;F8W784;Q6TCH7-4;Q6TCH7-3;Q6TCH7-2	Progestin and adipoQ receptor family member 3	PAQR3	0.0049629	7.17674	0	0	0	0	0	0	0	1	1	0	0	0	0	0	0	0	0	0	10508000	0	0	0	0	0	0	0	1681400	11219000	0	0	0	0	0	0	0	0	0	0	0	0	0	0	0
+	ENSG00000109220	Q9UKJ5;D6RDW7;H0Y8H1	Cysteine-rich hydrophobic domain-containing protein 2	CHIC2	0	10.5494	3	3	3	2	4	3	2	2	3	4	1	1	2	0	1	0	0	0	2.38628e+06	8628400	13891000	30477000	7153500	25238000	22505000	8371300	10502000	19255000	11682000	3157900	8957200	1407100	0	169790	0	0	0	151860000	243130000	156970000	77641000	117980000	229450000
+	ENSG00000152348	D6RDX3;Q9H0Y0;D6RC89;Q9H0Y0-2	Ubiquitin-like-conjugating enzyme ATG10	ATG10	0	4.7366	6	6	3	4	4	4	3	3	5	5	1	1	0	0	0	0	0	0	7.79395e+06	85000000	115700000	24967000	53989000	28143000	20694000	32961000	10123000	127410000	107190000	1224200	669720	0	0	0	0	0	0	682820000	872420000	286820000	412890000	267040000	93366000
+	ENSG00000188290	Q9HCC6;D6REB3;E9PB28	Transcription factor HES-4	HES4	0.00029983	7.31997	2	0	3	2	4	5	1	1	0	0	0	0	0	0	0	0	0	0	0	2327900	0	2868500	6772200	18276000	21323000	3606600	3896300	0	0	0	0	0	0	0	0	0	0	68746000	0	0	116430000	197270000	200700000
-	ENSG00000155324	D6REP5		GRAMD3	8.1693e-05	31.1382	0	0	0	0	0	0	0	0	0	0	1	1	0	0	0	0	0	0	0	0	0	0	0	0	0	0	0	0	0	5892900	556440	0	0	0	0	0	0	0	0	0	0	0	0
+	ENSG00000138674	D6REX3;O94979;O94979-2;O94979-9;O94979-3;D6RHZ5;O94979-5;H0Y8V7;H0Y9T9;D6RE64;D6RCQ9;D6RHE8;D6RBT0;U3KQC9;D6REA9;D6RAB3;D6REC0;U3KQR3;F6TTE0;Q9NQW1-3	Protein transport protein Sec31A	SEC31A	0	56.3308	54	50	50	49	51	49	52	48	46	52	58	49	49	50	24	18	43	28	1280800000	1502800000	1575900000	858780000	1374300000	1132200000	906610000	2437500000	1460500000	2473500000	1720600000	1132300000	1750900000	982290000	856060000	5808600	1529100	51568000	11182000	65709000000	74335000000	36975000000	68153000000	55379000000	45108000000
+	ENSG00000250722	P49908;D6REX5;D6RIS9;R4GMT5	Selenoprotein P	SEPP1	0.0001552	699.432	0	0	1	1	0	1	1	0	1	1	8	7	4	5	3	0	1	3	4860200	0	0	2434800	2976300	0	1432300	1731400	0	5775000	2978900	96743000	288630000	81823000	106980000	1616400	0	246700	3612200	0	0	0	0	0	0
-	ENSG00000204628	D6RF23		GNB2L1	0.0040383	1175.8	2	2	2	2	2	1	2	1	2	2	0	0	0	0	0	0	0	0	1.07199e+07	109420000	121570000	21749000	29344000	34099000	1979800	16521000	6641300	36682000	15537000	0	0	0	0	0	0	0	0	911260000	1029600000	111410000	194140000	204090000	0
-	ENSG00000145321	D6RF35		GC	0.0011252		0	0	0	0	0	0	0	0	0	0	1	0	2	0	0	0	0	1	0	0	0	0	0	0	0	0	0	0	0	2757200	0	381400000	0	0	0	0	89583	0	0	0	0	0	0
-	ENSG00000112701	D6RG09		SENP6	0.0063834	20.8665	0	0	1	0	0	0	0	0	0	0	0	0	0	0	0	0	0	0	4552900	0	0	1263700	0	0	0	0	0	0	0	0	0	0	0	0	0	0	0	0	0	0	0	0	0
+	ENSG00000034533	D6RG30;Q2TB18;Q2TB18-2;H0Y982;D6R9W5;D6RJF1;D6RGH3	Protein asteroid homolog 1	ASTE1	0	6.21601	5	6	8	10	13	10	7	4	9	12	1	2	1	0	0	0	0	0	2658800	2968300	8060400	9309000	10824000	49628000	35305000	11318000	6980800	27774000	29421000	1435000	10806000	168160	0	0	0	0	0	158080000	217520000	335070000	361370000	1798500000	1563700000
+	ENSG00000111799	Q99715;D6RGG3;Q99715-4;A0A087X0A8;Q99715-2;H0Y4P7;H0Y991	Collagen alpha-1(XII) chain	COL12A1	0	1.02573	80	78	73	79	13	8	58	50	15	16	120	120	166	165	98	8	45	135	111790000	40018000	46528000	43175000	52583000	4478000	1510000	34315000	19659000	3192400	4937600	487480000	473460000	1478000000	858890000	13304000	19453	1835000	117340000	7333500000	11152000000	8963200000	13741000000	447930000	107160000
+	ENSG00000234602	D6RGH6	Multicilin	MCIDAS	0.0011251		0	0	2	1	2	1	0	0	0	1	0	0	0	0	0	0	0	0	2717800	0	0	21793000	1235000	1962700	1949800	0	0	0	15854000	0	0	0	0	0	0	0	0	0	0	0	0	0	0
-	ENSG00000131503	D6RHC4		ANKHD1	0.00029614	35.8638	2	2	1	1	2	2	2	2	2	2	0	0	0	0	0	0	0	0	10239000	10060000	14159000	9721800	7837200	16227000	20753000	35431000	54139000	2718000	4607000	0	0	0	0	0	0	0	0	90550000	180570000	157440000	114980000	194590000	246630000
+	ENSG00000121073	P78383-2;D6RHG0;D6RDY9;D6R9G9;D6RE58;D6RB73	Solute carrier family 35 member B1	SLC35B1	0	22.6722	1	1	1	1	1	0	1	1	1	1	1	1	1	1	0	1	1	0	9.9055e+06	6715200	4391900	4694300	6150600	4820700	0	35767000	14378000	2838600	4635300	3062600	4728600	1356700	2150100	0	404740	1963100	0	0	0	0	0	0	0
-	ENSG00000204628	D6RHH4;D6RAU2;E9PD14;D6RFZ9;D6RBD0;D6RGK8;D6RDI0		GNB2L1	0.0050768	1175.8	1	1	1	0	1	1	0	0	1	1	0	0	0	0	0	0	0	0	0	3776600	3561800	1911600	0	2364700	0	0	0	2433300	2422200	0	0	0	0	0	0	0	0	0	0	0	0	0	0
+	ENSG00000145708	D6RHH7;P24387	Corticotropin-releasing factor-binding protein	CRHBP	0.0045076	1.07204	0	0	0	0	0	0	0	0	0	0	1	1	0	0	0	0	1	0	8166000	0	0	0	0	0	0	0	0	0	0	1520100	8790000	0	0	0	0	61070	0	0	0	0	0	0	0
+	ENSG00000026297;ENSG00000249141	D6RHI9;O00584;A0A087WZM2;H0YAE9;A0A087WWI1;O00584-2;J3QQ64	Ribonuclease T2	RNASET2	0	70.795	8	6	13	12	13	14	15	12	10	12	22	11	14	16	5	1	5	4	95385000	57566000	78122000	593790000	1006000000	594260000	385590000	556750000	447200000	323160000	397570000	1966800000	249230000	363910000	240970000	5447900	31120	12324000	7208700	1086200000	1512600000	7872800000	14385000000	7713200000	5335500000
-	ENSG00000127022	D6RHJ3		CANX	0.0043963	142.635	0	0	0	0	0	0	0	0	0	0	0	0	0	0	0	0	1	0	0	0	0	0	0	0	0	0	0	0	0	0	0	0	0	0	0	3464700	0	0	0	0	0	0	0
-	ENSG00000151150	D6RHY3		ANK3	0.00042289	16.9646	0	0	0	0	0	0	0	0	0	0	1	1	1	0	0	0	0	0	0	0	0	0	0	0	0	0	0	0	0	5980400	1706200	3194000	0	0	0	0	0	0	0	0	0	0	0
-	ENSG00000109171	D6RIF6;H0Y9L2		SLAIN2	0.0010702	37.8205	0	1	1	1	0	0	1	2	1	1	0	0	0	0	0	0	0	0	1.22118e+06	0	2131900	2351600	4514100	0	0	1076400	2316100	1118800	1900000	0	0	0	0	0	0	0	0	0	0	0	0	0	0
-	ENSG00000109458	D6RIS0		GAB1	0.0010201	18.7707	0	0	0	0	0	0	2	1	0	0	0	0	0	0	0	0	0	0	0	0	0	0	0	0	0	23048000	22619000	0	0	0	0	0	0	0	0	0	0	0	0	0	0	0	0
-	ENSG00000169045	D6RIT2		HNRNPH1	0.00030342	228.155	1	1	1	1	1	1	1	1	1	1	0	0	0	0	0	0	0	0	4.96668e+06	5499200	14544000	12560000	20561000	43847000	35879000	6545300	1118000	14794000	11509000	0	0	0	0	0	0	0	0	49956000	150630000	96447000	194820000	311630000	0
-	ENSG00000113761	D6RJ07;B7Z4J8;B7Z4N4		ZNF346	8.2001e-05	3.82843	1	0	0	1	1	1	1	1	1	1	0	0	0	0	0	0	0	0	0	1541000	0	0	1977500	9042700	22255000	7259400	722710	1612200	7332300	0	0	0	0	0	0	0	0	0	0	0	0	0	0
+	ENSG00000215375	D6RJ91;Q02045;D6RA88	Myosin light chain 5	MYL5	8.2891e-05	9.04052	0	1	0	0	0	0	1	1	0	1	1	0	2	2	0	0	0	1	0	0	4681900	0	0	0	0	18485000	7756400	0	4630300	1604500	0	11124000	91671000	0	0	0	976990	0	0	0	0	0	0
-	ENSG00000099622	D6W5Y5;K7EMY9;K7EQR7;K7EJV1;Q14011-2;K7EJV5;K7ER40;K7ENX8;K7ELT6;K7ELV6;Q14011-3;K7ENN6;K7EIF7;K7EQL0;K7EQX4;F6WMK9	Cold-inducible RNA-binding protein	CIRBP	0.00015627	125.226	0	1	0	0	0	0	1	0	0	1	0	0	0	0	0	0	0	0	0	0	840560	0	0	0	0	687530	0	0	586950	0	0	0	0	0	0	0	0	0	0	0	0	0	0
+	ENSG00000243317	E0CX11;A0A096LP97	Uncharacterized protein C7orf73	C7orf73	0	31.8622	0	0	0	0	0	0	0	0	0	0	1	0	1	1	0	0	0	0	8.60465e+08	0	0	0	0	0	0	0	0	0	0	102430000	0	28919000	10349000	0	0	0	0	0	0	0	0	0	0
-	ENSG00000077157	E1CKY7		sm-M20	0	16.8083	0	0	0	0	0	0	0	0	0	0	0	1	1	1	2	0	0	2	0	0	0	0	0	0	0	0	0	0	0	0	2816900	35855000	19964000	2484400	0	0	12229000	0	0	0	0	0	0
-	ENSG00000139746	E2PSN0		RBM26	8.4775e-05		0	0	0	2	2	3	0	0	2	2	0	0	0	0	0	0	0	0	5833300	0	0	0	7027000	17220000	9766900	0	0	8159400	4458400	0	0	0	0	0	0	0	0	0	0	0	72527000	108790000	68079000
+	ENSG00000146263	Q6ZRQ5;E2QRD4;H9KVD8;H9KVD7;H0YAJ2	Protein MMS22-like	MMS22L	0	2.15532	11	9	18	17	15	15	6	7	13	14	1	1	0	1	0	0	0	0	7.90902e+06	15590000	15887000	49167000	55863000	48471000	20231000	13366000	26647000	77409000	48994000	164360	813570	0	649260	0	0	0	0	731990000	875180000	2853600000	3413000000	2675100000	1444500000
-	ENSG00000163539	E3W994;O75122;J3KR49;H7C5M8;H7C4X8	CLIP-associating protein 2	CLASP2	0	8.18296	1	1	1	1	1	1	1	1	1	1	3	2	3	3	1	1	0	1	1.0625e+07	14711000	17981000	11223000	13180000	33489000	27739000	7067000	14194000	37655000	21792000	4026800	2783700	4948200	2931900	28896	3525.7	0	56183	695060000	1085900000	840630000	1090300000	2742300000	2151500000
+	ENSG00000104808	E5RFE0;E5RGT8;Q9UQ10	Trans-1,2-dihydrobenzene-1,2-diol dehydrogenase	DHDH	0.0013704		0	1	1	1	1	1	1	1	1	1	0	0	0	0	0	0	0	0	0	0	2921700	1416400	1844800	7111900	2858600	3226200	2050800	11176000	3135600	0	0	0	0	0	0	0	0	0	0	12748000	0	0	0
-	ENSG00000133742	E5RFE7;E5RJI8;E5RG81		CA1	0.0011192	1468.56	0	0	0	0	0	0	0	0	0	0	1	0	0	0	0	0	0	0	0	0	0	0	0	0	0	0	0	0	0	9000000	0	0	0	0	0	0	0	0	0	0	0	0	0
+	ENSG00000214050	Q8IX29;J3KNU2;E5RFF8;Q8IX29-2;E5RIL5;H0YC72;G3V0Z8	F-box only protein 16	FBXO16	8.3043e-05		1	0	2	4	2	0	1	1	1	1	2	1	1	0	1	0	1	0	9.84699e+06	3122100	0	1680000000	8837900	4576900	0	75894000	1141400000	1409000	1130800	682420000	324800000	0	0	5885300	0	2572500	0	0	0	14324000000	16075000000	0	0
+	ENSG00000112237	E5RFK5;P24863;J3KP90;G5E954;H0YBQ5;E5RIH8;Q5JV82;E5RI39;P24863-2;E5RHL8;E5RFX8	Cyclin-C	CCNC	0	20.9411	2	2	3	4	3	4	2	3	3	2	0	0	0	0	0	0	0	0	1.04429e+07	11007000	11848000	720140000	96203000	45263000	992360000	7940000	8945500	19031000	9769100	0	0	0	0	0	0	0	0	1259000000	1278500000	3328300000	6814800000	4829000000	3139800000
-	ENSG00000147526	E5RFM9		TACC1	0.00036448	31.3057	1	1	0	1	0	0	0	0	0	0	0	0	0	0	0	0	0	0	0	11841000	12176000	0	3434000	0	0	0	0	0	0	0	0	0	0	0	0	0	0	318210000	308430000	0	114530000	0	0
+	ENSG00000164330	E5RFQ1;Q9UH73-2;B7Z934;V9GYU8;Q9HAK2-2	Transcription factor COE1	EBF1	0	1.723	10	9	2	5	10	12	1	1	8	4	1	0	2	1	1	0	0	0	61394000	23317000	20181000	1521600	3339800	153370000	92811000	726490	961050	16684000	2337400	476140	0	2453900	885380	72026	0	0	0	831670000	528480000	55416000	93628000	5612300000	2260000000
+	ENSG00000183137	Q8IYX8;E5RFY4;G3V140;Q8IYX8-2;E5RIV2;Q6P2R3;E5RG21;Q5T6A0;E5RG82;E5RHF8;E5RJP9;E5RI49;E5RGU5;E5RH23;H0YB52;E5RJG4;E5RK85;E5RIK8	Centrosomal protein CEP57L1	CEP57L1;C6orf182	0	2.51712	4	5	12	8	10	11	2	2	13	14	0	0	0	0	0	0	0	0	2509300	3614300	3313000	14208000	23797000	26279000	28768000	2710800	2211700	41431000	36942000	0	0	0	0	0	0	0	0	0	85195000	302170000	522240000	738970000	481850000
+	ENSG00000205133	E5RG44;E5RIT1;E5RGJ1;Q629K1	Triple QxxK/R motif-containing protein	TRIQK	0.00015498	19.1333	2	2	2	1	2	3	2	2	2	1	3	4	3	4	0	0	1	1	1.71267e+08	229770000	131510000	315260000	142120000	122830000	235860000	1139600000	1887000000	360710000	343700000	894740000	1263200000	1107500000	518340000	0	0	76904000	18239000	0	0	0	0	0	0
+	ENSG00000123643	Q7Z2H8;E5RG64;E5RI40;E5RHG5;E7EW39;Q7Z2H8-4;Q7Z2H8-3	Proton-coupled amino acid transporter 1	SLC36A1	0	18.4771	1	1	1	1	0	1	1	1	1	1	1	0	1	1	0	0	0	0	5310200	1032900	2196600	2931600	3106000	0	6356400	3560300	5528600	6391400	3410300	14106000	0	4081300	6719500	0	0	0	0	0	0	0	0	0	0
+	ENSG00000104435	Q93045;E5RGX5;Q93045-2	Stathmin-2;Stathmin	STMN2	0	9.38614	1	1	1	3	2	2	1	1	8	9	2	2	1	2	2	1	1	2	306620000	1043000000	1972600000	1288600000	2224600000	489280000	666440000	63545000	64188000	6790400000	2019500000	96981000	118140000	7138600	38871000	345300	40071000	52471	3423200	0	0	0	11035000000	571770000	678240000
-	ENSG00000106290	E5RHA1;E5RKA5		TAF6	0.00015452	16.5797	1	1	1	0	0	0	1	1	1	1	0	0	0	0	0	0	0	0	0	1336900	1460000	1930200	0	0	0	1123400	811220	2446500	577580	0	0	0	0	0	0	0	0	0	0	0	0	0	0
+	ENSG00000133878	Q9BV47;E5RHD0	Dual specificity protein phosphatase 26	DUSP26	0.0017445		0	0	0	0	0	0	0	0	1	1	0	0	0	0	0	0	0	0	13105000	0	0	0	0	0	0	0	0	3900300	6942800	0	0	0	0	0	0	0	0	0	0	0	0	0	0
-	ENSG00000171530	E5RHG6;E5RJM1		TBCA	8.6723e-05	216.394	0	0	1	0	0	0	1	1	0	0	0	0	0	0	0	0	0	0	0	0	0	0	0	0	0	18002000	24100000	0	0	0	0	0	0	0	0	0	0	0	0	0	0	0	0
-	ENSG00000156467	E5RHG9		UQCRB	0.00029704	56.3105	0	0	1	1	1	0	1	1	0	1	0	1	0	0	0	1	0	0	26098000	0	0	7428800	5187800	4117100	0	5236900	5779000	0	2233300	0	8688600	0	0	0	341270	0	0	0	0	0	0	0	0
+	ENSG00000254206;ENSG00000243716;ENSG00000185864;ENSG00000198064;ENSG00000169203	E5RHQ5;A8MRT5;Q92617;Q92617-6;E7EUG2;Q92617-5;C9JG80;A6NJU9;F8W0I5;Q92617-2;F5H3D4;F5GW90;C9IYD2;Q92617-4;Q92617-3	Nuclear pore complex-interacting protein family member B11;Nuclear pore complex-interacting protein family member B5;Nuclear pore complex-interacting protein family member B3;Nuclear pore complex-interacting protein family member B4;Putative NPIP-like protein LOC613037	NPIPB11;NPIPB5;NPIPB3;NPIPB4	0.002715	29.1797	1	0	1	0	1	1	0	0	0	1	0	0	0	0	0	0	0	0	329962	153890	0	2033400	0	1453700	919150	0	0	0	732060	0	0	0	0	0	0	0	0	0	0	0	0	0	0
+	ENSG00000113269	E5RI87;Q86XS8;Q86XS8-2;A0A0C4DGE2	E3 ubiquitin-protein ligase RNF130	RNF130	0	30.4866	5	5	4	3	5	4	4	5	4	5	1	3	0	0	0	0	0	0	2.40919e+06	12726000	16085000	2274500000	11462000	6172000	1281300000	11525000	1954700000	10939000	2255800000	345750	5928800	0	0	0	0	0	0	10894000000	14038000000	12588000000	15641000000	6323900000	18042000000
-	ENSG00000181163	E5RI98		NPM1	0.001124	102.9	2	2	0	2	2	1	1	0	1	1	0	0	0	0	0	0	0	0	3370900	49295000	366950000	0	36815000	20672000	2938200	21428000	0	11361000	16516000	0	0	0	0	0	0	0	0	528160000	1625900000	0	163760000	139930000	0
+	ENSG00000165061	Q9H898;E5RIF5;Q9H898-2;E5RFW2	Zinc finger matrin-type protein 4	ZMAT4	0.0010779		2	3	0	0	0	0	0	0	2	2	0	0	0	0	0	0	0	0	0	4218100	6963700	0	0	0	0	0	0	2686700	4713400	0	0	0	0	0	0	0	0	43821000	56437000	0	0	0	0
-	ENSG00000104325	E5RJD2		DECR1	0.0025908	83.689	0	0	0	0	0	0	0	0	0	0	0	0	0	0	1	1	0	0	0	0	0	0	0	0	0	0	0	0	0	0	0	0	0	7385.9	161320	0	0	0	0	0	0	0	0
-	ENSG00000147649	E5RJU9;H0YBE0		MTDH	0	36.6177	1	1	1	1	0	1	1	1	1	1	1	0	0	1	0	0	0	0	2276500	2357200	2303800	7333600	14166000	0	3225800	17679000	351060	5402800	5246800	1360700	0	0	440710	0	0	0	0	0	52450000	0	273950000	0	0
-	ENSG00000197043	E5RK69;H0YC77	Annexin	ANXA6	0	25.204	3	3	5	4	4	3	4	5	4	4	6	5	5	6	4	1	2	4	25807000	58185000	52393000	146180000	111280000	23874000	54562000	125970000	174880000	33004000	33651000	144460000	321040000	193190000	136590000	8777000	429140	4681000	17573000	1439800000	1883000000	3492300000	3423900000	1033400000	2667000000
+	ENSG00000168090	Q7L5N1;E7EM64;H7C3T0;C9JQK5	COP9 signalosome complex subunit 6	COPS6	0	45.6842	11	13	13	13	13	13	15	11	13	13	17	11	17	16	13	2	10	12	1716300000	1931100000	2507600000	3535700000	3890700000	3495400000	3099700000	877290000	665450000	3066600000	4629500000	1139200000	931380000	838070000	649290000	17676000	622430	10214000	23100000	23385000000	25499000000	38018000000	47039000000	42757000000	37642000000
+	ENSG00000157680	O75912;E7EM72;A0A087WV00;E7EWQ4;E9PFX6	Diacylglycerol kinase iota;Diacylglycerol kinase	DGKI	0		2	1	1	2	2	1	1	0	17	14	0	1	0	0	0	0	0	0	514840	707370	345630	86700	761690	3746700	370080000	8447600	0	40045000	24918000	0	7167200	0	0	0	0	0	0	0	0	0	0	0	0
-	ENSG00000184203	E7EMN6;E7EUI7		PPP1R2	0.0038581	10.3697	0	1	0	1	1	1	0	1	1	0	0	0	0	0	0	0	0	0	1680100	0	4301200	0	15588000	5268400	3509900	0	7401000	4222500	0	0	0	0	0	0	0	0	0	0	0	0	0	0	0
+	ENSG00000140465	P04798;E7EMT5;Q5J9B1;P04798-2;A4F3V8;P04798-3	Cytochrome P450 1A1;Cytochrome P450	CYP1A1	0.0079619		1	0	2	1	0	0	0	0	0	0	0	0	0	0	0	1	2	1	0	1024200	0	1784100	0	0	0	0	0	0	0	0	0	0	0	0	131130	3120200	15078000	0	0	0	0	0	0
+	ENSG00000138162	E7EMZ9;E9PBC6;O95359-3;O95359;O95359-5;O95359-6;O95359-1;Q4VXL4;O95359-2;E9PGB3;H0Y911;H0YA73;H0Y954	Transforming acidic coiled-coil-containing protein 2	TACC2	0	30.505	52	55	42	48	42	39	44	39	39	43	92	24	80	70	13	0	2	16	12433000	320390000	354490000	127010000	140350000	40445000	46450000	105600000	91769000	70660000	60197000	197260000	20762000	122040000	37626000	574680	0	72892	849430	35845000000	44182000000	15296000000	17931000000	5204800000	5731500000
-	ENSG00000169045	E7EN40		HNRNPH1	0.001182	228.155	0	0	0	1	1	1	0	0	1	1	0	0	0	0	0	0	0	0	0	0	0	0	3693100	5582500	15955000	0	0	4172600	3878600	0	0	0	0	0	0	0	0	0	0	0	0	0	111690000
+	ENSG00000115718	P04070;E7END6;P04070-2;H7BYX9;E7ENR9;E7EU72;E7EVH6	Vitamin K-dependent protein C;Vitamin K-dependent protein C light chain;Vitamin K-dependent protein C heavy chain;Activation peptide	PROC	0	2.53146	0	0	0	0	0	0	1	1	1	0	3	8	3	3	1	0	0	0	2.15512e+07	0	0	0	0	0	0	12694000	1216900	4912100	0	6413000	109910000	7858800	11040000	110340	0	0	0	0	0	0	0	0	0
-	ENSG00000003147	E7ENI6		ICA1	0.006678	26.7014	0	1	1	0	1	1	1	1	1	1	0	0	0	0	0	0	0	0	2.35185e+06	0	1072900	98232000	0	1808900	93401000	1502400	42598000	461850	7428500	0	0	0	0	0	0	0	0	0	0	0	0	0	1868000000
+	ENSG00000119559	E7EP72		C19orf25	0	18.2693	9	9	9	9	8	7	10	8	8	8	5	6	6	4	0	0	0	2	2.23978e+07	150560000	225000000	617960000	760200000	829610000	1087400000	659700000	460240000	525420000	528010000	235310000	89223000	61124000	19516000	0	0	0	634320	1122000000	2136200000	6053400000	7793800000	8694000000	10251000000
-	ENSG00000117523	E7EPN9;Q9Y520-4;Q9Y520-6;Q9Y520-3;H7C5N8;A0A0A0MS30	Protein PRRC2C	PRRC2C	0.00043094	21.7968	1	1	1	1	1	1	1	1	1	1	0	0	0	0	0	0	0	0	3115500	1731300	1843000	3128100	2702700	4469200	3278400	2786600	1701500	6264200	7458500	0	0	0	0	0	0	0	0	0	0	0	0	0	0
+	ENSG00000173482	P28827;E7EPS8;P28827-2;J3QRB4;J3KT55;J3KRV2;J3QLI4	Receptor-type tyrosine-protein phosphatase mu;Protein-tyrosine-phosphatase	PTPRM	0	9.23605	37	35	2	3	7	6	5	7	8	6	9	14	14	18	3	0	1	4	3726500	92988000	106860000	510260	607450	3386500	4327000	2730800	2429000	4413400	3655700	12765000	24443000	12027000	10819000	83418	0	55057	109150	6579400000	7865300000	58062000	12964000	201150000	145580000
+	ENSG00000178127	P19404;E7EPT4	NADH dehydrogenase [ubiquinone] flavoprotein 2, mitochondrial	NDUFV2	0	16.0578	13	13	14	13	14	14	13	13	12	15	18	14	12	14	12	4	7	15	273800000	1834500000	1678100000	1430800000	3056800000	1721900000	1046200000	2119100000	620410000	1177000000	1243700000	1155300000	1108100000	548140000	368800000	13006000	1503600	12608000	39429000	14586000000	19995000000	24547000000	35351000000	21550000000	15086000000
+	ENSG00000163235	E7EPT6;F8VNR3;P01135-2;P01135;H0Y6S5;P01135-3;P01135-5;P01135-4;F8WA74	Protransforming growth factor alpha;Transforming growth factor alpha	TGFA	0.0096679	9.4096	1	1	1	1	1	0	1	0	0	0	1	0	0	0	0	0	0	0	0	24839000	74606000	0	43340000	76973000	0	7958500	0	0	0	3229800	0	0	0	0	0	0	0	124200000	0	0	0	0	0
+	ENSG00000233323;ENSG00000168477	P22105;E7EPZ9;P22105-3;P22105-4;A0A087X0I0;P22105-2;C9J7W4	Tenascin-X	TNXB	0		3	4	4	3	6	1	4	4	6	3	226	162	160	178	115	18	96	115	457183	1214000	520100	2142900	2207200	5532700	218460	687970	548980	999200	196600	699990000	890770000	358430000	283490000	17797000	115770	16903000	24245000	0	4473500	24571000	37039000	331540000	0
-	ENSG00000064012	E7EQ06;Q14790-6;H7BZM4	Caspase-8;Caspase-8 subunit p18;Caspase-8 subunit p10	CASP8	0.0038061	15.6845	1	0	1	1	1	1	1	0	0	0	1	1	0	0	0	0	0	0	2026000	0	0	2804500	7108600	3403800	2102500	6936300	0	0	0	2344300	1672500	0	0	0	0	0	0	0	0	0	0	0	0
-	ENSG00000153113	E7EQ12;D6RAA8;D6RC54		CAST	8.1261e-05	178.914	0	0	0	0	0	0	0	0	0	0	1	1	0	0	0	1	0	0	0	0	0	0	0	0	0	0	0	0	0	0	3515900	0	0	0	36955	0	0	0	0	0	0	0	0
+	ENSG00000108433;ENSG00000262633	O14653;E7EQ34;O14653-2;I3L4Z6;I3L3V4	Golgi SNAP receptor complex member 2	GOSR2	0	22.2272	9	9	9	10	11	9	10	11	10	11	12	9	11	12	3	1	8	4	509940000	647700000	715320000	765950000	948490000	1111700000	829100000	2205100000	1243500000	2348000000	2032500000	549830000	777140000	301470000	167470000	772320	20258000	24930000	951400	4607800000	6586000000	6797700000	7490900000	9969800000	7963900000
+	ENSG00000053770	Q9H0R1;E7EQ45;Q9H0R1-2;H0YIY0;S4R311;G3V3L4;G3V573	AP-5 complex subunit mu-1	AP5M1	0	23.6742	7	8	9	8	8	6	5	5	8	8	5	1	4	5	0	0	0	0	1.25039e+07	21193000	22892000	36682000	28943000	34464000	23350000	11267000	11079000	39787000	25900000	63216000	1096900	5969300	3526400	0	0	0	0	354910000	479800000	530770000	689270000	644480000	460420000
+	ENSG00000085276	E7EQ57;Q03112-5;E7EUL6;H9KVD4;Q13465;C9JU02	MDS1 and EVI1 complex locus protein EVI1	MECOM	0	21.0914	3	2	18	17	27	27	7	4	20	24	6	0	0	0	0	0	0	0	6.38796e+06	12835000	8297300	11126000	12517000	52182000	176040000	2403900	997140	53974000	19270000	7264300	0	0	0	0	0	0	0	0	0	924000000	1122900000	4890400000	4646400000
+	ENSG00000121579	E7EQ69;C9J5J3		NAA50	0	28.1766	14	15	16	16	16	14	14	12	14	14	11	10	12	11	6	3	9	9	1412800000	2713900000	2732400000	2807300000	6239800000	7393100000	4609800000	3791400000	3646900000	4222700000	2815000000	1917000000	3786000000	1188100000	2451500000	4900300	37716	5462000	6252700	27414000000	32843000000	39876000000	84969000000	80964000000	65552000000
+	ENSG00000131845	Q9HCX3;E7EQD3;M0QZ59	Zinc finger protein 304	ZNF304	0.00029438	1.66012	3	2	3	5	7	2	5	3	8	7	0	0	0	0	0	0	0	0	2195400	7912400	5969900	2302000	3854800	6095500	3742800	17539000	8959500	8871000	3308200	0	0	0	0	0	0	0	0	116420000	126750000	187720000	207100000	145850000	184160000
-	ENSG00000169045	E7EQJ0		HNRNPH1	0.00048625	228.155	0	0	0	0	0	0	1	1	0	0	0	0	0	0	0	0	0	0	8569600	0	0	0	0	0	0	9652300	9689200	0	0	0	0	0	0	0	0	0	0	0	0	0	0	0	0
+	ENSG00000109182	Q9H720;E7EQL2	PGAP2-interacting protein	CWH43	0	25.0537	0	0	0	0	0	0	0	0	0	0	10	0	5	4	1	0	0	0	778480	0	0	0	0	0	0	0	0	0	0	153260000	0	22364000	4835900	68045	0	0	0	0	0	0	0	0	0
+	ENSG00000137207	Q9GZM5;E7EQR8;D6RFI3;D6RGY8;H0Y9A1;D6RBQ1	Protein YIPF3;Protein YIPF3, 36 kDa form III	YIPF3	0	82.4961	9	8	10	5	8	7	9	9	6	7	7	6	3	4	1	0	5	2	21769000	77640000	70142000	123180000	38718000	129870000	83198000	162600000	170120000	47394000	119100000	238590000	48856000	15206000	5388800	79519	0	3762800	364750	1089700000	1024000000	1873000000	962080000	2101600000	1095800000
-	ENSG00000198947	E7EQR9		DMD	0.0031997	3.85988	0	0	0	0	0	0	0	0	0	0	1	0	1	0	1	0	0	0	0	0	0	0	0	0	0	0	0	0	0	2283700	0	548120	0	54702	0	0	0	0	0	0	0	0	0
-	ENSG00000100813	E7EQT4		ACIN1	0.00029483	47.6779	1	1	1	2	1	1	2	1	1	1	1	0	0	0	0	0	0	0	5.46971e+06	6674300	518620	1273500	707340	1034400	0	824380	7417.7	56816	43262	0	0	0	0	0	0	0	0	0	0	0	72267000	0	0
+	ENSG00000141956	P57071;E7ER26;P57071-3;P57071-2;P57071-5;Q4W8S1;P57071-6	PR domain zinc finger protein 15	PRDM15	0	3.88854	24	24	28	32	30	26	25	26	30	33	4	3	1	1	0	0	0	0	1.21333e+06	15515000	22016000	37726000	50837000	54427000	34651000	28191000	26410000	67216000	58175000	670410	465070	202760	122450	0	0	0	0	1165900000	1884900000	2818000000	4114800000	2856400000	2894700000
+	ENSG00000012223	P02788;E7ER44;P02788-2	Lactotransferrin;Lactoferricin-H;Kaliocin-1;Lactoferroxin-A;Lactoferroxin-B;Lactoferroxin-C	LTF	0		1	1	1	1	1	1	2	1	1	1	52	50	46	91	52	12	40	59	5.29503e+06	10132000	5654400	4370600	9636400	9469900	9018000	19855000	11243000	17420000	9393600	157970000	1612300000	256870000	10061000000	71626000	886850	34743000	527180000	0	0	0	0	0	0
+	ENSG00000257335;ENSG00000282607	E7ER45;O43451;A0A0J9YVZ3;A0A0J9YX77	Maltase-glucoamylase, intestinal;Maltase;Glucoamylase	MGAM	0.0001598		2	2	0	0	0	1	1	1	1	1	3	4	2	1	0	0	0	0	363028	496650	881580	0	0	0	23144	268740	112310	182830	292540	4077500	749490	9320300	28484	0	0	0	0	0	0	0	0	0	0
-	ENSG00000133026	E7ERA5		MYH10	0.0039771	2.21752	0	0	0	0	0	0	0	0	0	0	0	0	1	1	1	0	0	1	0	0	0	0	0	0	0	0	0	0	0	0	0	1503700	3122200	251720	0	0	893080	0	0	0	0	0	0
+	ENSG00000237330	E7ERA6	RING finger protein 223	RNF223	0	1.65136	0	0	4	2	0	0	5	3	0	0	0	0	0	0	0	0	0	0	0	0	0	15511000	14833000	0	0	90719000	56457000	0	0	0	0	0	0	0	0	0	0	0	0	211790000	191840000	0	0
+	ENSG00000164398	Q9UKU0;E7ERD7;Q9UKU0-9;Q9UKU0-6;Q9UKU0-1;Q9UKU0-5;Q9UKU0-3;Q9UKU0-8;Q9UKU0-7;Q9UKU0-2;C9J8C7;C9JT10;C9JPA5;C9J4I1;C9JK59;C9J3Z0	Long-chain-fatty-acid--CoA ligase 6	ACSL6	0		2	2	6	5	9	10	1	1	3	2	2	5	1	0	0	0	0	0	2020200	525070	1622100	5829700	5286700	27288000	20474000	395850	1618900	2600700	1744600	2392700	8818000	175690	0	0	0	0	0	0	86762000	228580000	177700000	667600000	860500000
-	ENSG00000079308	E7ERH1;E7EMG1;Q9HBL0-2	Tensin-1	TNS1	0.00029766	13.8995	1	1	1	1	0	0	0	0	1	1	2	1	3	3	1	0	1	3	3987100	1448700	844110	1145000	958690	0	0	0	0	7618400	5416200	86303000	21454000	162940000	58307000	1449900	0	68201	3616900	0	0	0	0	0	0
-	ENSG00000115211	E7ERK9		EIF2B4	0.0011175	19.6243	0	0	0	0	0	0	0	0	0	1	0	0	0	0	0	0	0	0	0	0	0	0	0	0	0	0	0	0	632030	0	0	0	0	0	0	0	0	0	0	0	0	0	0
+	ENSG00000165338	Q5U5R9;E7ERR3;Q5U5R9-2;X6R824;A0A0J9YVV1	Probable E3 ubiquitin-protein ligase HECTD2	HECTD2	0	2.05883	2	1	2	0	1	2	0	2	1	3	1	0	4	3	0	0	0	1	678272	741650	566580	639740	0	239470	2968000	0	820670	734750	1517400	548060	0	5144700	1297100	0	0	0	59032	0	0	0	0	0	0
+	ENSG00000158545	E7ERS3;Q86VM9;Q86VM9-2;H3BP01;H3BRH3;H3BPD0;H3BRN6	Zinc finger CCCH domain-containing protein 18	ZC3H18	0	12.327	32	37	35	39	39	35	35	35	40	39	22	13	12	13	6	0	1	7	201730000	279260000	461590000	239600000	276860000	475580000	391530000	551290000	601680000	458070000	460480000	81071000	38721000	24040000	17779000	363270	0	169340	792770	12990000000	20782000000	10671000000	10876000000	15850000000	16406000000
+	ENSG00000150627	Q8IZU2;E7ESC9;Q8IZU2-2;H0YAG1;H0YAE4;E9PFA2	WD repeat-containing protein 17	WDR17	0		15	13	4	5	25	16	3	1	25	21	0	0	0	0	0	0	0	0	2106000	3971300	6191200	3152700	57861000	31155000	10780000	2147400	643450	37549000	19640000	0	0	0	0	0	0	0	0	399550000	430480000	192210000	2192000000	1164500000	1155500000
+	ENSG00000082515	Q9NWU5;E7ESL0;J3KQY1;A0A0C4DGX2;Q9NWU5-3;Q9NWU5-2	39S ribosomal protein L22, mitochondrial	MRPL22	0	20.2668	11	12	12	12	12	14	12	12	12	12	16	9	9	9	4	0	4	3	6.19621e+08	790140000	1209800000	1437600000	2066400000	1537500000	1360300000	718250000	530170000	1320100000	1068500000	682890000	299490000	83307000	84677000	2715000	0	1274400	1676800	9520200000	13832000000	15106000000	21039000000	18301000000	17993000000
-	ENSG00000133612	E7ESL9		AGAP3	0.0087851	22.0668	1	1	2	2	2	0	0	0	0	0	0	0	0	0	0	0	0	0	0	943800	5771600	1897100	1949300	1123800	0	0	0	0	0	0	0	0	0	0	0	0	0	0	0	53648000	53944000	31574000	0
-	ENSG00000164171	E7ESP4;E7EMF1;E9PB77;D6RG08		ITGA2	0	4.79591	1	1	1	1	1	1	1	1	1	1	1	1	1	1	0	0	0	0	4.66535e+06	60361000	14287000	5421000	127070000	16124000	26016000	36473000	27722000	11674000	24178000	40594000	2569500	12292000	8131800	0	0	0	0	2296800000	222480000	151130000	5041000000	521180000	1076000000
-	ENSG00000071054	E7ESS2;E7ETN6;I3L203		MAP4K4	0	10.848	6	5	4	6	6	6	6	5	5	6	0	1	0	1	0	0	0	0	4.17066e+06	8594700	9800500	30574000	29065000	17865000	13714000	6217500	4803800	36958000	32276000	0	701420	0	245790	0	0	0	0	298590000	556850000	1071200000	1071700000	917500000	605890000
-	ENSG00000172046	E7EST9;E7ESU0	Ubiquitin carboxyl-terminal hydrolase	USP19	0.0019301	21.4109	1	1	1	1	1	1	0	0	1	1	0	0	0	0	0	0	0	0	1.71264e+06	405870	625160	1208300	2708800	1487300	559100	0	0	1819900	1050500	0	0	0	0	0	0	0	0	0	0	0	0	0	0
+	ENSG00000176092	E7ET48		AIM1L	8.8129e-05	16.7376	13	16	9	12	2	2	2	4	2	2	8	0	1	1	0	0	0	0	1.26858e+07	44364000	93836000	46335000	59918000	32148000	18159000	18083000	36104000	105400000	56626000	7887600	0	355450	470610	0	0	0	0	1960300000	3296700000	1375700000	1736400000	982070000	552150000
+	ENSG00000123191	P35670;E7ET55;F5H748;P35670-2;P35670-4;P35670-3;F5H562	Copper-transporting ATPase 2;WND/140 kDa	ATP7B	0	4.16907	10	11	15	11	23	21	14	11	17	19	5	17	1	3	0	0	1	0	2.00756e+07	75254000	87523000	35181000	10879000	59294000	91673000	33749000	82925000	15428000	46660000	1906900	35628000	185440	329580	0	0	34937	0	2103600000	1607400000	2518000000	1957100000	12445000000	10607000000
-	ENSG00000078674	E7ETA6		PCM1	0	24.3582	1	1	2	1	1	1	1	2	1	1	1	1	1	1	0	0	0	0	412150	8086800	10808000	4770800	5736100	4735300	7442500	1723000	1913100	9570300	5137300	1847000	559300	1520100	532570	0	0	0	0	475980000	882990000	413850000	604010000	0	769900000
+	ENSG00000162493	E7ETC6;H0YA72;Q86YL7-5;Q86YL7-6;Q86YL7;Q86YL7-4;Q86YL7-3		PDPN	8.569e-05	1.67415	0	0	0	0	2	3	0	0	0	0	0	0	0	0	0	0	0	0	0	0	0	0	0	81195000	121220000	0	0	0	0	0	0	0	0	0	0	0	0	0	0	0	0	406020000	403630000
+	ENSG00000150471	E7EVD6;E7ETE3;E7EUW2;Q9HAR2;E7ESV6;E7EUP0;E7EX52;E7EN28;E9PBG4;E7EW95;Q9HAR2-4;Q9HAR2-2;E7EMR3;E7ES20;E7ENK1;A0A0A0MTH7;H0Y9K5;Q9HAR2-3	Latrophilin-3	ADGRL3;LPHN3	8.5048e-05	2.41864	1	1	4	4	8	8	1	1	5	5	6	1	2	2	0	0	0	0	1970900	3801700	206030	1863900	4831900	5964400	7085700	3603700	96707	1537000	1867900	3263700	279570	696420	595690	0	0	0	0	0	0	83398000	225990000	337750000	542610000
-	ENSG00000109814	E7ETF4		UGDH	0.0032618	104.239	0	0	0	0	0	0	0	0	0	0	0	0	0	0	0	0	1	0	0	0	0	0	0	0	0	0	0	0	0	0	0	0	0	0	0	1333000	0	0	0	0	0	0	0
+	ENSG00000205403	P05156;G3XAM2;E7ETH0;A0A087X0I2;D6R9Z8	Complement factor I;Complement factor I heavy chain;Complement factor I light chain	CFI	0	2.28392	0	0	1	1	1	1	1	1	1	1	19	16	14	20	11	2	7	14	4403600	0	0	1653400	915600	1247000	2055700	1421000	3403900	9076200	181150	117030000	88772000	136560000	108030000	6065200	11619	4288900	9297900	0	0	0	0	0	0
-	ENSG00000172493	E7ETI4		AFF1	0.00015798	17.3035	1	1	1	1	1	0	0	1	1	1	0	0	0	0	0	0	0	0	7490300	1699100	1545200	4316600	3369800	4824300	0	0	890420	1725900	1660300	0	0	0	0	0	0	0	0	0	0	0	0	0	0
+	ENSG00000204070	Q8N2H4;E7ETM6	Protein SYS1 homolog	SYS1	0.0057314		1	1	1	1	1	1	1	1	1	1	0	0	0	0	0	0	0	0	189950000	82226000	148430000	84778000	155090000	100430000	117120000	241700000	272590000	125950000	90931000	0	0	0	0	0	0	0	0	0	0	0	0	0	0
-	ENSG00000244255	E7ETN3;Q5ST52			0.00036132	11.3735	0	0	0	0	0	0	0	0	0	0	2	1	1	1	2	0	0	1	0	0	0	0	0	0	0	0	0	0	0	1136000	412190	1946500	514070	82770	0	0	67299	0	0	0	0	0	0
+	ENSG00000078081	Q9UQV4;E7ETP9;C9JDI8;C9JYP5	Lysosome-associated membrane glycoprotein 3	LAMP3	0.00248		0	0	1	2	1	1	0	0	0	0	0	0	0	0	0	0	0	0	0	0	0	3470400	5963500	600570	1203100	0	0	0	0	0	0	0	0	0	0	0	0	0	0	0	101380000	0	0
-	ENSG00000153250	E7ETU5;E7EPF2		RBMS1	0	3.52143	0	0	0	0	0	0	1	0	0	0	0	0	0	0	0	0	0	0	8182000	0	0	0	0	0	0	2010300	0	0	0	0	0	0	0	0	0	0	0	0	0	0	0	0	0
+	ENSG00000114686	P09001;E7ETU7;H0Y9G6;E9PF06;D6RC14;D6RBQ5	39S ribosomal protein L3, mitochondrial	MRPL3	0	20.4741	16	17	19	18	22	18	16	16	19	18	21	12	15	14	5	0	4	4	779870000	1010800000	1471500000	2018300000	2694300000	1716800000	1545500000	947380000	816730000	1980500000	2000400000	598000000	209520000	116040000	86410000	1873900	0	1442300	496450	14731000000	25846000000	33914000000	48096000000	30125000000	27455000000
-	ENSG00000070814	E7ETY2;Q13428-7	Treacle protein	TCOF1	0	6.98463	2	2	2	2	2	2	2	2	2	2	0	0	0	0	0	0	0	0	6966000	12278000	10730000	18851000	19645000	13353000	16307000	18390000	10682000	17120000	15888000	0	0	0	0	0	0	0	0	1003900000	831270000	1369400000	1249300000	938310000	926130000
-	ENSG00000198668	E7ETZ0		CALM1	8.4253e-05	160.656	1	0	1	1	1	1	1	1	1	1	1	1	1	1	0	0	0	0	6034500	1911400	0	17156000	13103000	6885300	5707200	230910	2336700	13482000	18050000	3868700	3840000	3889300	887090	0	0	0	0	0	0	166450000	120740000	77173000	0
+	ENSG00000135218	P16671;E7EU05;P16671-3;P16671-4;P16671-2;E7EX47;E7ERZ9;E7EWI4;E9PJX8;E9PC45;E7EVU1	Platelet glycoprotein 4	CD36	0	23.8605	0	0	0	0	0	0	2	6	0	0	9	9	2	1	12	0	10	6	11915000	0	0	0	0	0	0	58082000	97406000	0	0	77867000	373430000	2595200	1505900	21275000	0	5841300	8643900	0	0	0	0	0	0
+	ENSG00000174640	F8W9W8;E7EU40;Q92959	Solute carrier organic anion transporter family member 2A1	SLCO2A1	0.00043128	13.1356	0	0	0	0	0	1	0	0	0	0	0	0	0	0	0	1	0	1	6.41141e+06	0	0	0	0	0	2629600	0	0	0	0	0	0	0	0	0	70.78	0	143020	0	0	0	0	0	0
+	ENSG00000068615	E7EUF7;Q9H902-3;Q9H902;Q9H902-2;F8W897;U3KPV7	Receptor expression-enhancing protein;Receptor expression-enhancing protein 1	REEP1	0.00036507		1	0	5	4	4	2	2	2	3	4	1	1	2	2	1	0	0	1	1.27939e+07	2737500	0	28124000	28617000	22965000	17086000	10701000	6603600	32219000	14849000	5476200	5225700	14518000	9553000	97656	0	0	105560	0	0	255640000	284740000	360410000	0
-	ENSG00000150093	E7EUI6	Integrin beta	ITGB1	0.0012426	104.391	1	1	0	0	1	0	0	0	0	0	0	0	0	0	0	0	0	0	15483000	77419000	180150000	0	0	2283400	0	0	0	0	0	0	0	0	0	0	0	0	0	740210000	1216900000	0	0	0	0
-	ENSG00000160211	E7EUI8;E7EM57	Glucose-6-phosphate 1-dehydrogenase	G6PD	8.188e-05	13.9668	2	2	1	2	2	2	2	2	2	1	0	0	0	0	0	0	0	1	37349000	246350000	478560000	25500000	25185000	20898000	6199600	224550000	113400000	36481000	12430000	0	0	0	0	0	0	0	395220	3863600000	3164400000	816410000	655910000	442440000	390260000
[truncated: 14,599 more rows]
[truncated: 37 more columns]
