# Supplementary material for: An Optimized Shotgun Strategy for the Rapid Generation of Comprehensive Human Proteomes
Source: Cell Syst. 2017 Jun 28;4(6):587–599.e4. doi: 10.1016/j.cels.2017.05.009 (PMC5493283; doi:10.1016/j.cels.2017.05.009)
Supplement: Table S8. Overview of Additional Human Cancer Cell Line and Tissue, Related to Figure 6 [file mmc9.xlsx]

## Sheet: Sheet1
Table S8. Overview of additional human cancer cell line and tissue. Related to Figure 6.
Cell line /tissue	MS/MS	PSMs	Peptides	Proteins
All HeLa	9800974	3515750	584291	14237
A549	1010861	392980	151297	11400
SH-SY5Y	1036038	466300	174432	11997
HEK293	998737	454790	169493	11699
HCT116	1026394	468195	172979	11820
MCF7	960302	384582	144918	11200
Human Colon	1112403	428145	160941	11413
Human Liver	1001210	339407	107938	10219
Human Prostate	979760	274595	108495	9908
Human Colon*	705131	194686	50482	6677
Human Liver*	702100	264531	55177	6618
Human Prostate*	819262	324185	66222	7709
* Kim et al.
